# Supplementary material for: Second-Strand Synthesis-Based Massively Parallel scRNA-Seq Reveals Cellular States and Molecular Features of Human Inflammatory Skin Pathologies
Source: Immunity. 2020 Oct 13;53(4):878–894.e7. doi: 10.1016/j.immuni.2020.09.015 (PMC7562821; doi:10.1016/j.immuni.2020.09.015)
Supplement: Table S1. Gene Detection Frequencies for Transcription Factors, Cytokines and Cytokine Receptors, Related to Figure 1 — Results from gene-level comparisons between Seq-Well S3, 10x v2, and 10x v3. [file mmc2.xlsx]

## Sheet: 10xV2_Comparison
Seq-Well V2	All Cell Types	CD4 T Cells	CD8-NK Cells	B Cells	Monocytes
Cells Captured	1968	1480	177	286	25
Average Reads	38,279 (+/- 30,054)	41,767 (+/- 32,463)	26,364 (+/- 15,224)	26,800 (+/- 17,015)	47,457 (+/- 22,196)
Average Transcripts	12,250 (+/- 9,051)	13,390 (+/- 9,747)	8,304 (+/- 4,701)	8,589 (+/- 5,035)	14,554 (+/- 6,064)
Average Genes	3,349 (+/- 1,326)	3,513 (+/- 1,392)	2,840 (+/- 944)	2,807 (+/- 919)	3,451 (+/- 960)
10x v2 3' Chemistry	All Cell Types	CD4 T Cells	CD8-NK Cells	B Cells	Monocytes
Cells Captured	3979	3006	397	507	69
Average Reads	38,054 (+/- 30,216)	41,763 (+/- 31,454)	19,769 (+/- 13,352)	28,750 (+/- 24,532)	50,008 (+/- 28,653)
Average Transcripts	6,972 (+/-5,474)	7,671 (+/- 5,695)	3,567 (+/- 2,432)	5,237 (+/- 4,420)	8,816 (+/- 4,981)
Average Genes	1,954 (+/- 986)	2,065 (+/- 1,025)	1,427 (+/- 590)	1,673 (+/- 798)	2,226 (+/- 904)

## Sheet: 10xV3_Comparison_Downsampled
Seq-Well V2	CD4 T Cells	CD8 T Cells1	CD8 T Cells2	CD14 Monocytes	CD16 Monocytes	Megakaryocytes	cDC	pDC	B Cells
Cells Captured	1195	416	212	153	104	25	5	2	570
Average Reads	39287 (+/- 29,265)	38,980 (+/- 24,353)	50,533 (+/- 27,789)	56,271 (+/- 44,214)	42,579 (+/- 47,371)	62,268 (+/- 54,305)	57,093 (+/- 40,487)	75,241 (+/- 9,738)	45,399 (+/- 30,798)
Average Transcripts	2,739 (+/- 1,861)	3,093 (+/- 1,792)	3,700 (+/- 1,828	6,287 (+/- 4,550)	3,009 (+/- 3,149)	4,157 (+/- 3,471)	4,206 (+/-2,633)	6,625 (+/- 1,843)	3,264 (+/- 2,045)
Average Genes	1,226 (+/- 604)	1,462 (+/- 570)	1,523 (+/- 533)	2,226 (+/- 1,074)	1,309 (+/- 993)	1,453 (+/- 1,055)	1,687 (+/- 742)	2,551 (+/- 561)	1,431 (+/- 771)
10X V3 3Prime	CD4 T Cells	CD8 T Cells1	CD8 T Cells2	CD14 Monocytes	CD16 Monocytes	Megakaryocytes	cDC	pDC	B Cells
Cells Captured	3169	1290	715	712	331	250	22	13	1389
Average Reads	40,103 (+/- 12,397)	39,026 (+/- 16,873)	50,384 (+/- 14,315)	56,425 (+/- 27,273)	41,683 (+/- 23,976)	61,656 (+/- 51,250)	56,511 (+/- 14,433)	76,046 (+/- 15,739)	45,339 (+/- 20,724)
Average Transcripts	4,047 (+/- 1,165)	3,253 (+/- 1,455)	4,698 (+/- 1,144)	5,781 (+/- 2,425)	5,163 (+/- 2,744)	7,197 +/- 5,813)	9,866 (+/- 2,101)	6,590 (+/- 1,059)	3,717 (+/- 1,741)
Average Genes	1,083 (+/- 246)	1,164 (308)	1,121 (+/- 214)	1,952 (+/- 530)	1,658 (+/- 714)	1,835 (+/- 1,178)	2,322 (+/- 374)	2,131 (+/- 260)	1,065 (+/- 352)

## Sheet: 10xV3_Comparison_PreDownsample
Seq-Well V2	All Cell Types	CD4 T Cells	CD8 T Cells1	CD8 T Cells2	CD14 Monocytes	CD16 Monocytes	Megakaryocytes	cDCs	pDCs	B Cells
Cells Captured	2682	1195	416	212	153	104	25	5	2	570
Average Reads	46,765 (+/- 37,616)	39,287 (+/- 29,265)	45,333 (+/-28,323)	53,751 (+/- 29,561)	97,027 (+/- 76,291)	42,579 (+/- 47,371)	62,268 (+/- 54,305)	57,093 (+/- 40,487)	75,241 (+/- 9,738)	47,292 (+/- 32,085)
Average Transcripts	3,247 (+/- 2,418)	2,739 (+/- 1,861)	3,141 (+/- 1,817)	3,723 (+/- 1,838)	6,668 (+/- 4,803)	3,009 (+/- 3,149)	4,157 (+/- 3,471)	4,206 (+/- 2,633)	6,625 (+/- 1,843)	3,278 (+/- 2,054)
Average Genes	1,402 (+/-739)	1,226 (+/- 604)	1,478 (+/- 574)	1,530 (+/- 534)	2,306 (+/- 1,098)	1,309 (+/- 993)	1,453 (+/- 1,055)	1,687 (+/- 742)	2,551 (+/- 561)	1,435 (+/- 778)
10x v3 3' Chemistry	All Cell Types	CD4 T Cells	CD8 T Cells1	CD8 T Cells2	CD14 Monocytes	CD16 Monocytes	Megakaryocytes	cDCs	pDCs	B Cells
Cells Captured	7891	3169	1290	715	712	331	250	22	13
Average Reads	46,849 (+/- 22,017)	44,289 (+/- 13,615)	39,026 (+/- 16,873)	50,384 (+/- 14,315)	56,425 (+/- 27,273)	59,837 (+/- 34,416)	65,147 (+/- 54,146)	121,743 (+/- 31,082)	80,362 (+/- 16,610)	45,339 (+/- 20,724)
Average Transcripts	4,268 (+/- 2,109)	4,064 (+/- 1,163)	3,253 (+/- 1,455)	4,698 (+/- 1,144)	5,781 (+/- 2,425)	5,541 (+/- 2,923)	7,118 (+/- 5,744)	11,983 (+/- 2,496)	6,477 (+/- 1,046)	3,717 (+/- 1,741)
Average Genes	1,225 (+/- 496)	1,071 (+/- 243)	1,164 (+/- 308)	1,121 (+/- 213)	1,952 (+/- 530)	1,721 (+/- 734)	1,798 (+/- 1,155)	2,605 (+/- 399)	2,078 (+/- 257)	1,065 (+/- 352)
