# Supplementary material for: Second-Strand Synthesis-Based Massively Parallel scRNA-Seq Reveals Cellular States and Molecular Features of Human Inflammatory Skin Pathologies
Source: Immunity. 2020 Oct 13;53(4):878–894.e7. doi: 10.1016/j.immuni.2020.09.015 (PMC7562821; doi:10.1016/j.immuni.2020.09.015)
Supplement: Table S2. Patient Information and Cell-Level Metadata, Related to Figure 2 — Cell-level metadata including manual and automated cell-type annotations. [file mmc3.xlsx]

## Sheet: PatientInformation
Sample	ID	Gender	Age	Ethnicity	Race	TotalCells	B	Endo	Fibro	HairFollicle	KC	Langerhans	Lymphatic	Mast	Melanocyte	Myeloid	Plasma	Schwann	Sebocyte	T	VSMC
Acne1	Skin307	F	46	Hispanic	White	3274	2	1184	158	153	194	21	148	120	0	81	1	76	0	268	868
Acne2	Skin308	F	29	Hispanic	White	243	0	42	24	16	84	4	0	5	0	9	0	5	0	22	32
Acne3	403L	F	29	Non-Hispanic	White	896	1	30	42	13	618	21	1	4	26	68	1	0	0	63	8
Acne4	404L	M	26	Non-Hispanic	White	1110	12	30	169	13	533	2	1	1	47	127	0	0	0	166	9
Alopecia1	Skin302	F	27	Non-Hispanic	Asian, White	1227	1	70	305	212	39	14	2	122	1	33	33	0	35	261	99
GA1	Skin305	F	61	Non-Hispanic	White	1009	0	182	424	9	143	0	24	0	2	39	0	5	7	61	113
GA2	Skin306	F	58	Non-Hispanic	White	1854	22	40	917	8	127	22	3	95	1	70	21	0	6	457	65
Leprosy1	Lep1	M	30	Hispanic	White	3683	60	305	118	71	317	500	97	71	0	587	381	0	319	827	30
Leprosy2	M10	M	59	NA	NA	2122	2	10	1242	6	452	6	12	52	43	78	0	0	0	59	160
Leprosy3	I63	M	38	NA	NA	1899	8	15	597	96	592	0	48	56	5	110	67	0	4	182	119
Leprosy4	M32	M	71	NA	NA	789	23	12	26	1	466	15	2	0	96	4	2	0	13	126	3
Normal1	Normal	F	63	Non-Hispanic	White	2671	0	98	690	102	795	156	2	199	1	75	2	13	0	295	243
Normal2	NW	F	66-70	NA	NA	740	0	63	315	3	110	4	12	50	7	56	0	0	0	95	25
Normal3	NS810	M	56-60	Non-Hispanic	Asian	1429	0	53	157	58	842	75	4	38	79	48	0	2	4	48	21
Psoriasis1	Skin301	F	56	Non-Hispanic	White	1627	3	51	291	7	309	1	17	125	0	93	0	0	0	629	101
Psoriasis2	Ski304	F	63	Non-Hispanic	White	1113	0	118	244	27	372	2	8	30	8	33	0	0	15	135	121
Psoriasis3	30696	M	61	Non-Hispanic	White	3165	31	739	293	6	1466	8	29	80	32	121	0	0	0	289	71
Psoriasis4	5756	M	25	Non-Hispanic	White	4342	7	1284	570	105	919	5	114	363	58	220	0	2	8	566	121
Psoriasis5	5851	F	35	Non-Hispanic	White	5081	23	1139	655	10	1483	10	243	594	36	287	2	0	75	394	130

## Sheet: CellLevelMetadata
CellID	UMAP1	UMAP2	CellType	Array	Barcode	Condition	Sample	SampleCondition	Sample_TSNE1	Sample_TSNE2	Sample_UMAP1	Sample_UMAP2	Specific_CellType	SingleR_Labels	Reads	UMIs	Genes
Array130696_AAAAACTTGGCT	-1.7748	6.11777	Endo	Array130696	AAAAACTTGGCT	Psoriasis	30696	Psoriasis3	-7.74647	24.9053	-8.28141	4.67704	Venule-1	Endothelial cells	1041	825	601
Array130696_AAAAGATGCAGT	-4.89896	0.307069	Myeloid	Array130696	AAAAGATGCAGT	Psoriasis	30696	Psoriasis3	-18.1085	-30.155	-6.99206	15.2682	Myeloid-1	Monocytes	6325	4597	1684
Array130696_AAAAGCCGATGA	-0.783373	-13.3511	KC	Array130696	AAAAGCCGATGA	Psoriasis	30696	Psoriasis3	23.691	-23.1683	4.4569	-8.0815	Keratinocyte-4	Epithelial cells	10913	8236	2434
Array130696_AAAATAAACCAC	4.19158	4.03025	VSMC	Array130696	AAAATAAACCAC	Psoriasis	30696	Psoriasis3	19.8769	31.8702	-14.831	-6.05371	VSMC-1	Myocytes	1838	1409	815
Array130696_AAAATATCACTC	0.729558	-8.41418	KC	Array130696	AAAATATCACTC	Psoriasis	30696	Psoriasis3	9.01786	-5.68249	5.325	-3.23939	Keratinocyte-1	Keratinocytes	8319	6552	2614
Array130696_AAAATCTCCGTT	-0.698572	-11.2594	KC	Array130696	AAAATCTCCGTT	Psoriasis	30696	Psoriasis3	19.4324	-15.9468	4.62341	-6.22715	Keratinocyte-4	Epithelial cells	12562	9239	2609
Array130696_AAAATGGGCGAA	1.23587	-8.7021	KC	Array130696	AAAATGGGCGAA	Psoriasis	30696	Psoriasis3	-0.188846	-11.3762	7.40575	-3.35153	Keratinocyte-4	Keratinocytes	5247	4014	1847
Array130696_AAACACTACGAG	-2.18538	8.13888	Endo	Array130696	AAACACTACGAG	Psoriasis	30696	Psoriasis3	0.738168	26.7783	-7.72529	3.14927	Venule-1	Endothelial cells	1680	1241	903
Array130696_AAACAGGGTCGA	-3.26914	8.19618	Endo	Array130696	AAACAGGGTCGA	Psoriasis	30696	Psoriasis3	4.45123	15.9548	-6.90972	3.5535	Venule-1	Endothelial cells	9227	6831	2804
Array130696_AAACCCAGCAAG	-3.52182	7.45275	Endo	Array130696	AAACCCAGCAAG	Psoriasis	30696	Psoriasis3	-10.6128	34.2367	-9.49225	4.35434	Venule-2	Endothelial cells	11034	7769	3039
Array130696_AAAGCGTTTACG	-1.74155	5.60434	Endo	Array130696	AAAGCGTTTACG	Psoriasis	30696	Psoriasis3	-5.4394	20.595	-7.13081	3.82235	Venule-1	Endothelial cells	1386	1112	717
Array130696_AAAGGGACGCAA	-12.0078	-0.758877	T	Array130696	AAAGGGACGCAA	Psoriasis	30696	Psoriasis3	-27.4376	-19.0958	8.84944	12.3935	T cell-1	CD4+ T-cells	1510	1044	626
Array130696_AAATACATCAAC	4.36387	-6.50741	KC	Array130696	AAATACATCAAC	Psoriasis	30696	Psoriasis3	-23.1312	-0.0124412	-0.989036	-5.7304	Keratinocyte-7	Epithelial cells	1751	1366	809
Array130696_AAATCACTTATC	0.79937	-7.24933	KC	Array130696	AAATCACTTATC	Psoriasis	30696	Psoriasis3	-5.01641	-1.62572	6.6572	-0.381373	Keratinocyte-1	Keratinocytes	6204	4765	2212
Array130696_AAATCAGTTCAC	-3.29523	8.78882	Endo	Array130696	AAATCAGTTCAC	Psoriasis	30696	Psoriasis3	-1.99577	17.1946	-6.33323	4.13798	Venule-1	Endothelial cells	2820	2159	1260
Array130696_AAATGAATTTCA	-2.30043	4.87945	Endo	Array130696	AAATGAATTTCA	Psoriasis	30696	Psoriasis3	-9.46148	26.5307	-8.59563	5.06751	Venule-2	Endothelial cells	1191	916	605
Array130696_AAATGGGGCCAA	-0.451372	-10.3661	KC	Array130696	AAATGGGGCCAA	Psoriasis	30696	Psoriasis3	19.3312	-6.19733	3.34721	-4.89737	Keratinocyte-1	Keratinocytes	9585	7124	2434
Array130696_AAATTGATAGCG	-1.88767	6.23734	Endo	Array130696	AAATTGATAGCG	Psoriasis	30696	Psoriasis3	-6.87232	19.3618	-6.80664	4.43876	Venule-1	Endothelial cells	1209	934	567
Array130696_AACAAACCGTAA	-12.8498	-2.35561	T	Array130696	AACAAACCGTAA	Psoriasis	30696	Psoriasis3	-36.6298	-10.3847	8.82757	14.5809	T cell-1	CD4+ T-cells	1693	1249	790
Array130696_AACAACAACACA	-14.0547	-0.516068	T	Array130696	AACAACAACACA	Psoriasis	30696	Psoriasis3	-28.3403	-10.2093	9.50653	13.3458	T cell-2	CD4+ T-cells	1559	1168	727
Array130696_AACAAGTTCCGA	1.23417	-9.72068	KC	Array130696	AACAAGTTCCGA	Psoriasis	30696	Psoriasis3	-0.966788	-19.8484	8.25729	-4.61355	Keratinocyte-4	Epithelial cells	7300	5467	2292
Array130696_AACAATACGCCG	-12.5854	-1.87655	T	Array130696	AACAATACGCCG	Psoriasis	30696	Psoriasis3	-32.1522	-14.0366	9.5765	14.4148	T cell-1	CD8+ T-cells	1754	1205	781
Array130696_AACAATCAGGGT	6.58907	-0.713875	Lymphatic	Array130696	AACAATCAGGGT	Psoriasis	30696	Psoriasis3	-29.6222	18.348	-16.91	3.99803	Lymphatic	Endothelial cells	2727	2002	1123
Array130696_AACACGTCAATG	-2.11803	5.57349	Endo	Array130696	AACACGTCAATG	Psoriasis	30696	Psoriasis3	-3.46828	21.9388	-6.98087	3.82796	Venule-1	Endothelial cells	1449	1060	623
Array130696_AACATATGCCCA	1.10289	-11.3151	KC	Array130696	AACATATGCCCA	Psoriasis	30696	Psoriasis3	5.04982	-20.3417	7.5128	-5.23382	Keratinocyte-4	Epithelial cells	6329	5000	2007
Array130696_AACATGATGACC	-7.73441	-1.00765	B	Array130696	AACATGATGACC	Psoriasis	30696	Psoriasis3	-16.1728	-11.0113	3.61376	21.863	B cell	DC	4445	3240	1604
Array130696_AACATGGGCCCA	0.903295	-8.79566	KC	Array130696	AACATGGGCCCA	Psoriasis	30696	Psoriasis3	2.04658	-15.5153	6.79029	-4.6404	Keratinocyte-4	Keratinocytes	4826	3692	1579
Array130696_AACCACGTAAGG	-0.905278	6.10074	Endo	Array130696	AACCACGTAAGG	Psoriasis	30696	Psoriasis3	-3.29979	14.5808	-5.62507	3.80492	Venule-1	Endothelial cells	1290	990	599
Array130696_AACCATGCATTT	4.32868	-5.34399	KC	Array130696	AACCATGCATTT	Psoriasis	30696	Psoriasis3	-24.5456	1.1427	-1.40762	-5.62349	Keratinocyte-7	Keratinocytes	11773	7891	2670
Array130696_AACCCACTCATT	-12.8821	-0.760627	T	Array130696	AACCCACTCATT	Psoriasis	30696	Psoriasis3	-29.6694	-12.6469	9.38247	14.1714	T cell-1	CD4+ T-cells	2220	1625	862
Array130696_AACCCTAGCGCT	-2.33296	7.37191	Endo	Array130696	AACCCTAGCGCT	Psoriasis	30696	Psoriasis3	-0.8059	19.933	-6.73638	3.95439	Venule-1	Endothelial cells	3573	2601	1251
Array130696_AACCGACGCGTT	0.735339	-9.4867	KC	Array130696	AACCGACGCGTT	Psoriasis	30696	Psoriasis3	6.6562	-8.63793	5.75763	-4.11194	Keratinocyte-4	Epithelial cells	11302	8074	2525
Array130696_AACCGCCTATCT	-7.29173	-1.1678	B	Array130696	AACCGCCTATCT	Psoriasis	30696	Psoriasis3	-16.0485	-12.1607	3.76961	22.0518	B cell	B-cells	2314	1740	1039
Array130696_AACGACAGAACC	-13.8149	0.56351	T	Array130696	AACGACAGAACC	Psoriasis	30696	Psoriasis3	-23.6243	-15.1558	10.2752	12.9236	T cell-2	CD8+ T-cells	1864	1270	725
Array130696_AACGACGAGGAG	-2.72581	9.48322	Endo	Array130696	AACGACGAGGAG	Psoriasis	30696	Psoriasis3	5.94816	16.0565	-5.7678	2.86828	Venule-1	Endothelial cells	26489	15910	4564
Array130696_AACGCAATTTAC	10.2005	7.10377	Fibro	Array130696	AACGCAATTTAC	Psoriasis	30696	Psoriasis3	23.9067	8.63268	-7.49207	-10.8636	Fibroblast-1	Fibroblasts	2014	1560	968
Array130696_AACGCCTTCGCC	-11.3927	0.508719	T	Array130696	AACGCCTTCGCC	Psoriasis	30696	Psoriasis3	-23.8396	-17.0418	10.03	12.811	T cell-1	CD4+ T-cells	1278	888	517
Array130696_AACGCTACCACA	-13.2342	-1.96232	T	Array130696	AACGCTACCACA	Psoriasis	30696	Psoriasis3	-35.349	-10.734	9.26241	14.3861	T cell-1	CD4+ T-cells	1500	1140	716
Array130696_AACGGAGGAGGT	-3.10742	6.41244	Endo	Array130696	AACGGAGGAGGT	Psoriasis	30696	Psoriasis3	-10.7932	26.5754	-8.47215	5.07098	Venule-1	Endothelial cells	6528	4346	1868
Array130696_AACGGGGGACAG	1.12249	-6.51907	KC	Array130696	AACGGGGGACAG	Psoriasis	30696	Psoriasis3	-4.17593	-1.12897	6.80289	-0.0522513	Keratinocyte-6	Keratinocytes	1006	763	532
Array130696_AACGGTTATAAT	0.501394	-9.15155	KC	Array130696	AACGGTTATAAT	Psoriasis	30696	Psoriasis3	12.0262	4.01992	4.59699	-3.22688	Keratinocyte-1	Keratinocytes	16757	11729	3549
Array130696_AACGGTTCCGGT	1.42141	-9.41941	KC	Array130696	AACGGTTCCGGT	Psoriasis	30696	Psoriasis3	-1.50919	-24.0001	9.0702	-5.38348	Keratinocyte-4	Epithelial cells	5607	4170	1700
Array130696_AACGTTCGGGGG	-0.615461	-9.82867	KC	Array130696	AACGTTCGGGGG	Psoriasis	30696	Psoriasis3	19.6526	-0.58372	3.84051	-5.04437	Keratinocyte-1	Keratinocytes	6177	4602	2017
Array130696_AACTACAGGATG	-4.71382	-0.0782552	Myeloid	Array130696	AACTACAGGATG	Psoriasis	30696	Psoriasis3	-18.1556	-30.0769	-6.88173	15.1637	Myeloid-1	Monocytes	8316	5777	2245
Array130696_AACTCCGCACCG	6.92172	5.91068	Fibro	Array130696	AACTCCGCACCG	Psoriasis	30696	Psoriasis3	20.86	13.3266	-9.38197	-9.97691	Fibroblast-5	Fibroblasts	6140	4216	1964
Array130696_AACTTGGCAAAT	-4.22381	7.00294	Endo	Array130696	AACTTGGCAAAT	Psoriasis	30696	Psoriasis3	-10.5952	33.6488	-9.42208	4.49231	Venule-2	Endothelial cells	13137	9038	3042
Array130696_AAGAAACGGGTC	-0.146911	-8.48393	KC	Array130696	AAGAAACGGGTC	Psoriasis	30696	Psoriasis3	7.97439	2.76865	4.53274	-2.40714	Keratinocyte-1	Keratinocytes	8515	5720	2312
Array130696_AAGAAAGGACGT	1.72833	-9.74766	KC	Array130696	AAGAAAGGACGT	Psoriasis	30696	Psoriasis3	-3.73796	-19.8384	8.65813	-4.16648	Keratinocyte-4	Keratinocytes	5805	4150	1759
Array130696_AAGAATAACTCA	2.90536	5.01059	VSMC	Array130696	AAGAATAACTCA	Psoriasis	30696	Psoriasis3	18.0053	32.6966	-15.3941	-5.34275	VSMC-1	Adipocytes	2835	1979	994
Array130696_AAGACAAACTCT	0.672141	-11.5245	KC	Array130696	AAGACAAACTCT	Psoriasis	30696	Psoriasis3	8.59881	-30.5349	8.40897	-7.06548	Keratinocyte-4	Epithelial cells	10500	8112	2700
Array130696_AAGACTGGCGAA	1.06513	-11.1051	KC	Array130696	AAGACTGGCGAA	Psoriasis	30696	Psoriasis3	1.81092	-17.8254	7.77964	-5.03686	Keratinocyte-4	Epithelial cells	3587	2917	1440
Array130696_AAGATGCGTAGC	-14.5577	-0.0275302	T	Array130696	AAGATGCGTAGC	Psoriasis	30696	Psoriasis3	-28.1112	-11.6066	9.50016	13.2757	T cell-2	CD4+ T-cells	1789	1316	735
Array130696_AAGATTCACGGA	-13.6212	-0.796281	T	Array130696	AAGATTCACGGA	Psoriasis	30696	Psoriasis3	-25.931	-13.6482	10.1049	13.2329	T cell-2	CD8+ T-cells	1702	1196	788
Array130696_AAGATTGCCGTC	-3.50114	5.93333	Endo	Array130696	AAGATTGCCGTC	Psoriasis	30696	Psoriasis3	-16.1726	21.8788	-6.98053	6.17147	Venule-2	Endothelial cells	5432	3831	1655
Array130696_AAGCACACGAGG	-5.30922	-7.57899	Mast	Array130696	AAGCACACGAGG	Psoriasis	30696	Psoriasis3	-41.0962	7.89193	-1.70616	11.9836	Mast-1	Monocytes	2117	1437	783
Array130696_AAGCAGGCTATT	-4.16559	6.70356	Endo	Array130696	AAGCAGGCTATT	Psoriasis	30696	Psoriasis3	-13.2503	30.3863	-8.96327	5.68264	Venule-2	Endothelial cells	4286	3246	1681
Array130696_AAGCAGTGGTAT	-1.78872	-6.05973	KC	Array130696	AAGCAGTGGTAT	Psoriasis	30696	Psoriasis3	-13.089	12.3785	-9.62168	-9.54365	Keratinocyte-3	Adipocytes	3309	1632	1614
Array130696_AAGCAGTGTTAA	9.78327	10.1425	Fibro	Array130696	AAGCAGTGTTAA	Psoriasis	30696	Psoriasis3	29.6912	17.7436	-10.1361	-11.614	Fibroblast-4	Fibroblasts	8536	6243	2302
Array130696_AAGCCCCTCCAT	4.57811	2.76576	VSMC	Array130696	AAGCCCCTCCAT	Psoriasis	30696	Psoriasis3	21.4819	29.4416	-13.9565	-7.02853	VSMC-1	Fibroblasts	2271	1618	951
Array130696_AAGCCTGCATTA	-2.8335	6.3037	Endo	Array130696	AAGCCTGCATTA	Psoriasis	30696	Psoriasis3	-16.086	22.4303	-7.1734	6.02851	Venule-1	Adipocytes	2034	1399	865
Array130696_AAGCCTTCAGCT	0.242587	-9.35303	KC	Array130696	AAGCCTTCAGCT	Psoriasis	30696	Psoriasis3	12.8889	-8.2528	4.37348	-4.71826	Keratinocyte-1	Epithelial cells	9327	6973	2453
Array130696_AAGCGCGCGGGC	1.12286	-11.2261	KC	Array130696	AAGCGCGCGGGC	Psoriasis	30696	Psoriasis3	4.0119	-22.6115	8.02992	-5.84411	Keratinocyte-4	Keratinocytes	20285	13462	3694
Array130696_AAGCTGCTAGAC	1.296	7.36778	Endo	Array130696	AAGCTGCTAGAC	Psoriasis	30696	Psoriasis3	3.07659	39.5962	-9.1849	0.734875	Venule-3	Endothelial cells	2294	1684	961
Array130696_AAGCTGGATAGA	0.632994	-8.2213	KC	Array130696	AAGCTGGATAGA	Psoriasis	30696	Psoriasis3	8.49808	-4.9773	5.11078	-3.1501	Keratinocyte-1	Keratinocytes	9966	7332	2471
Array130696_AAGCTGTAAAGA	0.614483	-14.7363	KC	Array130696	AAGCTGTAAAGA	Psoriasis	30696	Psoriasis3	24.7441	-27.444	5.18448	-8.792	Keratinocyte-5	Epithelial cells	8067	5673	1558
Array130696_AAGCTTTCATAC	-12.1243	-1.34502	T	Array130696	AAGCTTTCATAC	Psoriasis	30696	Psoriasis3	-34.0038	-16.1186	8.58003	12.8177	T cell-1	CD4+ T-cells	3530	2319	1027
Array130696_AAGGAGTCTCCC	-12.6058	-1.24796	T	Array130696	AAGGAGTCTCCC	Psoriasis	30696	Psoriasis3	-34.2025	-10.5321	8.91292	14.0655	T cell-1	CD4+ T-cells	1227	914	622
Array130696_AAGGATGTCCTC	-1.06511	-10.9253	KC	Array130696	AAGGATGTCCTC	Psoriasis	30696	Psoriasis3	24.0381	-9.43543	3.17684	-6.2631	Keratinocyte-1	Keratinocytes	9654	7020	2349
Array130696_AAGGCATTGACT	0.41978	-8.75125	KC	Array130696	AAGGCATTGACT	Psoriasis	30696	Psoriasis3	10.6326	-6.79917	4.88975	-4.38471	Keratinocyte-1	Epithelial cells	15468	11004	3303
Array130696_AAGGCCCTTGCT	-0.239944	-10.5118	KC	Array130696	AAGGCCCTTGCT	Psoriasis	30696	Psoriasis3	19.5967	0.204369	3.73032	-4.90181	Keratinocyte-1	Epithelial cells	11651	7407	2442
Array130696_AAGGGGCCTCGA	1.19624	-8.00757	KC	Array130696	AAGGGGCCTCGA	Psoriasis	30696	Psoriasis3	1.69706	-3.3432	6.03196	-2.46485	Keratinocyte-1	Epithelial cells	1526	1174	713
Array130696_AAGGTCGGCCTA	-12.7523	-2.2944	T	Array130696	AAGGTCGGCCTA	Psoriasis	30696	Psoriasis3	-36.4778	-10.9943	9.15958	14.574	T cell-1	CD4+ T-cells	1926	1400	832
Array130696_AAGTCACCCCAA	-2.6417	8.32623	Endo	Array130696	AAGTCACCCCAA	Psoriasis	30696	Psoriasis3	-0.599276	22.6662	-7.40155	3.32646	Venule-1	Endothelial cells	4113	2948	1598
Array130696_AAGTCGACCATG	9.9249	9.85396	Fibro	Array130696	AAGTCGACCATG	Psoriasis	30696	Psoriasis3	30.1664	15.9589	-9.71896	-11.9422	Fibroblast-4	Fibroblasts	5679	4256	2046
Array130696_AAGTCTATCTGA	1.06744	-8.73873	KC	Array130696	AAGTCTATCTGA	Psoriasis	30696	Psoriasis3	0.782392	-10.8672	6.75464	-3.00847	Keratinocyte-4	Keratinocytes	4623	3466	1693
Array130696_AAGTCTGTGATT	0.637981	-9.38675	KC	Array130696	AAGTCTGTGATT	Psoriasis	30696	Psoriasis3	-2.91178	-7.61175	7.17701	-3.19922	Keratinocyte-4	Keratinocytes	2456	1897	1010
Array130696_AAGTGCTACTTT	0.0079048	-11.4452	KC	Array130696	AAGTGCTACTTT	Psoriasis	30696	Psoriasis3	17.8489	-18.0319	5.27813	-6.12956	Keratinocyte-4	Epithelial cells	26289	19282	4350
Array130696_AAGTTCGGACAG	-1.75427	4.75148	Endo	Array130696	AAGTTCGGACAG	Psoriasis	30696	Psoriasis3	-7.74433	25.3571	-8.36356	4.66893	Venule-2	Endothelial cells	1228	909	578
Array130696_AAGTTGGTTGTG	1.26349	-6.6644	KC	Array130696	AAGTTGGTTGTG	Psoriasis	30696	Psoriasis3	-7.48195	-2.66934	7.13341	0.0508562	Keratinocyte-6	Epithelial cells	15864	11197	3789
Array130696_AATAAACCTGAA	-0.077094	-8.43179	KC	Array130696	AATAAACCTGAA	Psoriasis	30696	Psoriasis3	9.41204	-0.0514988	4.29549	-2.51715	Keratinocyte-1	Keratinocytes	7769	5884	2387
Array130696_AATAAATGCGCC	7.37312	5.59652	Fibro	Array130696	AATAAATGCGCC	Psoriasis	30696	Psoriasis3	20.8369	13.3185	-9.37974	-9.99937	Fibroblast-5	Chondrocytes	1609	1233	795
Array130696_AATAAGCTAATT	-3.77652	6.7223	Endo	Array130696	AATAAGCTAATT	Psoriasis	30696	Psoriasis3	-8.91738	29.8346	-9.06364	4.56349	Venule-2	Endothelial cells	5261	3879	1825
Array130696_AATACGTAACCA	1.09281	-7.39831	KC	Array130696	AATACGTAACCA	Psoriasis	30696	Psoriasis3	-4.51506	-1.71103	6.5864	-0.575283	Keratinocyte-4	Keratinocytes	2972	2349	1237
Array130696_AATACTAACCGG	-2.76037	5.65011	Endo	Array130696	AATACTAACCGG	Psoriasis	30696	Psoriasis3	-6.35359	28.9112	-8.39692	4.37679	Venule-2	Adipocytes	1519	1238	826
Array130696_AATAGCAGAAAT	5.19578	-7.10244	HairFollicle	Array130696	AATAGCAGAAAT	Psoriasis	30696	Psoriasis3	-21.5389	3.27357	-2.56578	-5.87629	HairFollicle	Keratinocytes	1337	954	586
Array130696_AATAGCTCGCCT	-13.7062	-0.0101584	T	Array130696	AATAGCTCGCCT	Psoriasis	30696	Psoriasis3	-27.282	-13.1479	9.23339	13.531	T cell-2	CD8+ T-cells	1660	1306	761
Array130696_AATAGGCGGTTC	1.65669	-7.89024	KC	Array130696	AATAGGCGGTTC	Psoriasis	30696	Psoriasis3	-2.45765	-10.292	7.58916	-2.9766	Keratinocyte-3	Epithelial cells	1691	1269	744
Array130696_AATAGGGCTGCT	0.551455	-10.841	KC	Array130696	AATAGGGCTGCT	Psoriasis	30696	Psoriasis3	5.53385	-22.9744	7.71671	-5.751	Keratinocyte-4	Keratinocytes	6556	5059	2050
Array130696_AATATTCCCGAA	-3.69957	7.21886	Endo	Array130696	AATATTCCCGAA	Psoriasis	30696	Psoriasis3	-8.86734	32.2993	-8.84857	4.23047	Venule-2	Endothelial cells	4737	3813	1870
Array130696_AATCAGCGAGTC	0.958622	-5.11834	KC	Array130696	AATCAGCGAGTC	Psoriasis	30696	Psoriasis3	-9.54627	-1.42031	7.22764	0.542949	Keratinocyte-6	Keratinocytes	15752	11288	3567
Array130696_AATCCACCGGCT	0.037728	-12.798	KC	Array130696	AATCCACCGGCT	Psoriasis	30696	Psoriasis3	13.2619	-31.875	7.84256	-7.77078	Keratinocyte-4	Epithelial cells	23684	16669	4013
Array130696_AATCCTTAGAGT	-2.04672	6.93263	Endo	Array130696	AATCCTTAGAGT	Psoriasis	30696	Psoriasis3	-7.72953	23.2547	-7.72607	4.77566	Venule-1	Endothelial cells	1764	1326	789
Array130696_AATCGACCCTTG	9.78897	9.23837	Fibro	Array130696	AATCGACCCTTG	Psoriasis	30696	Psoriasis3	27.6363	15.6842	-9.75151	-11.6702	Fibroblast-4	Chondrocytes	1072	849	559
Array130696_AATGAGTAATAA	5.41481	-0.132015	Lymphatic	Array130696	AATGAGTAATAA	Psoriasis	30696	Psoriasis3	-28.7221	17.7635	-17.0685	3.95992	Lymphatic	Endothelial cells	1839	1480	934
Array130696_AATGATTTGTCG	-6.4728	-8.0522	Mast	Array130696	AATGATTTGTCG	Psoriasis	30696	Psoriasis3	-38.5156	10.6704	-1.86564	11.7494	Mast-1	HSC	2462	1960	1136
Array130696_AATGCTAAATCC	-3.12804	6.24986	Endo	Array130696	AATGCTAAATCC	Psoriasis	30696	Psoriasis3	-9.22345	31.8912	-8.93349	4.28739	Venule-2	Endothelial cells	5023	3698	1811
Array130696_AATGCTGGAAAC	-6.77504	1.33039	Myeloid	Array130696	AATGCTGGAAAC	Psoriasis	30696	Psoriasis3	-20.4143	-34.3661	-8.07797	15.5248	Myeloid-1	Monocytes	4493	3375	1291
Array130696_AATGGATGATTT	0.293435	-6.84285	KC	Array130696	AATGGATGATTT	Psoriasis	30696	Psoriasis3	-1.47666	-2.83909	6.24729	-1.67273	Keratinocyte-6	Keratinocytes	3383	2450	1132
Array130696_AATTCAACACAG	-14.0222	-0.837543	T	Array130696	AATTCAACACAG	Psoriasis	30696	Psoriasis3	-31.5893	-9.15339	8.98566	13.4417	T cell-2	CD4+ T-cells	4499	3086	1563
Array130696_AATTGCTAGCTA	1.68466	-9.72603	KC	Array130696	AATTGCTAGCTA	Psoriasis	30696	Psoriasis3	-2.98887	-25.1921	9.32474	-4.88014	Keratinocyte-4	Keratinocytes	12831	9551	3014
Array130696_AATTTCAACCCC	9.76933	7.89058	Fibro	Array130696	AATTTCAACCCC	Psoriasis	30696	Psoriasis3	24.847	8.42829	-7.73076	-10.6587	Fibroblast-1	Fibroblasts	8060	6240	2549
Array130696_AATTTTGTATAT	9.57499	10.2734	Fibro	Array130696	AATTTTGTATAT	Psoriasis	30696	Psoriasis3	29.0244	18.5883	-10.4885	-11.4575	Fibroblast-4	Fibroblasts	5411	4250	1914
Array130696_ACAACACATAAT	-0.0281648	-11.632	KC	Array130696	ACAACACATAAT	Psoriasis	30696	Psoriasis3	13.1148	-20.073	6.2656	-6.04825	Keratinocyte-4	Epithelial cells	18525	13260	3607
Array130696_ACAACACCTTTC	-4.33544	6.01988	Endo	Array130696	ACAACACCTTTC	Psoriasis	30696	Psoriasis3	-17.9738	25.3805	-7.78013	6.51923	Venule-2	Endothelial cells	4307	3029	1487
Array130696_ACAACTTGCCAC	3.89719	-5.01885	KC	Array130696	ACAACTTGCCAC	Psoriasis	30696	Psoriasis3	-24.3981	4.48762	-2.45689	-5.78183	Keratinocyte-7	Keratinocytes	3606	2545	1197
Array130696_ACAAGGCCCGTC	0.369233	-11.6731	KC	Array130696	ACAAGGCCCGTC	Psoriasis	30696	Psoriasis3	7.53591	-28.1164	7.93744	-6.82793	Keratinocyte-4	Keratinocytes	7498	5961	2181
Array130696_ACAATGCTTAGA	-6.92178	-5.51514	Mast	Array130696	ACAATGCTTAGA	Psoriasis	30696	Psoriasis3	-41.217	7.56925	-2.00378	11.5219	Mast-2	HSC	1201	928	578
Array130696_ACACATCGGTCC	-0.244625	-10.5662	KC	Array130696	ACACATCGGTCC	Psoriasis	30696	Psoriasis3	21.933	-7.6822	3.15191	-5.80893	Keratinocyte-1	Keratinocytes	17680	12802	3103
Array130696_ACACCGGAGTTC	-12.6557	-1.65172	T	Array130696	ACACCGGAGTTC	Psoriasis	30696	Psoriasis3	-32.671	-12.1991	9.40719	14.1607	T cell-1	CD4+ T-cells	1827	1231	723
Array130696_ACACTACTATCG	0.409113	-9.02968	KC	Array130696	ACACTACTATCG	Psoriasis	30696	Psoriasis3	11.4467	3.5016	4.53771	-3.00129	Keratinocyte-1	Keratinocytes	9965	7211	2520
Array130696_ACAGAAATGACA	-4.75727	2.17518	Myeloid	Array130696	ACAGAAATGACA	Psoriasis	30696	Psoriasis3	-21.3991	-31.6901	-7.93562	14.6474	Myeloid-1	Monocytes	2017	1579	757
Array130696_ACAGAGGGCCCA	-0.337208	-10.5128	KC	Array130696	ACAGAGGGCCCA	Psoriasis	30696	Psoriasis3	21.7951	-6.82557	3.29405	-5.36189	Keratinocyte-1	Keratinocytes	30199	21388	4970
Array130696_ACAGCGACGGGG	-13.7978	-0.674891	T	Array130696	ACAGCGACGGGG	Psoriasis	30696	Psoriasis3	-30.0066	-9.46443	9.31836	13.5086	T cell-2	CD4+ T-cells	1802	1273	771
Array130696_ACATAACAGGAC	-6.09828	-8.52674	Mast	Array130696	ACATAACAGGAC	Psoriasis	30696	Psoriasis3	-40.3471	9.0588	-1.94701	11.675	Mast-1	Monocytes	3863	2801	1486
Array130696_ACATAAGTAACG	-7.28642	-1.22286	B	Array130696	ACATAAGTAACG	Psoriasis	30696	Psoriasis3	-16.1202	-12.7725	3.84789	22.0502	B cell	B-cells	1484	1145	762
Array130696_ACATACATTTCA	9.03227	8.78288	Fibro	Array130696	ACATACATTTCA	Psoriasis	30696	Psoriasis3	33.8223	12.518	-8.66338	-12.7869	Fibroblast-1	Fibroblasts	5942	4395	2046
Array130696_ACATACTGCCGA	-0.521364	-9.80528	KC	Array130696	ACATACTGCCGA	Psoriasis	30696	Psoriasis3	19.1458	-0.302465	3.89486	-4.96524	Keratinocyte-1	Keratinocytes	13875	10283	2751
Array130696_ACATAGTTTAGC	-0.839641	-8.82294	KC	Array130696	ACATAGTTTAGC	Psoriasis	30696	Psoriasis3	18.0189	-2.33026	3.98721	-4.94787	Keratinocyte-1	Keratinocytes	4006	3198	1421
Array130696_ACATGGATATGT	-2.6125	6.72099	Endo	Array130696	ACATGGATATGT	Psoriasis	30696	Psoriasis3	-14.1	23.3405	-7.63416	5.10186	Venule-1	Endothelial cells	7683	5197	1939
Array130696_ACATGGTCGGGA	-2.82659	8.88939	Endo	Array130696	ACATGGTCGGGA	Psoriasis	30696	Psoriasis3	5.77368	17.3658	-6.07771	2.68773	Venule-1	Adipocytes	5280	3962	1947
Array130696_ACATTATATGAG	-4.07095	4.80836	Endo	Array130696	ACATTATATGAG	Psoriasis	30696	Psoriasis3	-21.2331	20.853	-6.6692	7.39	Venule-2	Endothelial cells	1954	1578	902
Array130696_ACATTGTACTTC	-0.119347	-7.80656	KC	Array130696	ACATTGTACTTC	Psoriasis	30696	Psoriasis3	3.50984	-1.93086	5.06237	-2.21833	Keratinocyte-1	Epithelial cells	4856	3663	1535
Array130696_ACCACAGGGGTT	4.33222	-6.36813	KC	Array130696	ACCACAGGGGTT	Psoriasis	30696	Psoriasis3	-22.5051	2.72149	-2.11093	-5.75337	Keratinocyte-7	Epithelial cells	3377	2249	988
Array130696_ACCACCCAGCCG	0.499537	-4.92676	KC	Array130696	ACCACCCAGCCG	Psoriasis	30696	Psoriasis3	-10.3475	1.56576	7.82591	1.69948	Keratinocyte-6	Epithelial cells	8681	6175	2426
Array130696_ACCACTTGAGCG	-12.4285	1.20677	T	Array130696	ACCACTTGAGCG	Psoriasis	30696	Psoriasis3	-26.3915	-18.5034	8.97775	12.4137	T cell-1	CD4+ T-cells	1259	936	529
Array130696_ACCAGCCAGACT	8.03451	7.67805	Fibro	Array130696	ACCAGCCAGACT	Psoriasis	30696	Psoriasis3	36.7611	7.39137	-7.67635	-12.9828	Fibroblast-1	Fibroblasts	21651	13850	4235
Array130696_ACCAGGTAAACC	-12.8539	-0.969642	T	Array130696	ACCAGGTAAACC	Psoriasis	30696	Psoriasis3	-28.8621	-14.2683	9.62263	13.6251	T cell-1	CD4+ T-cells	1250	910	604
Array130696_ACCAGTGCCTAT	-0.0796989	-12.5232	KC	Array130696	ACCAGTGCCTAT	Psoriasis	30696	Psoriasis3	13.4992	-25.5464	6.02569	-8.0947	Keratinocyte-4	Epithelial cells	5705	4396	1651
Array130696_ACCATGAGCCGT	0.543943	-9.03892	KC	Array130696	ACCATGAGCCGT	Psoriasis	30696	Psoriasis3	9.28073	-12.0139	5.28523	-4.31282	Keratinocyte-1	Keratinocytes	10695	7571	2791
Array130696_ACCCACGACCGC	-2.3321	7.96116	Endo	Array130696	ACCCACGACCGC	Psoriasis	30696	Psoriasis3	-0.962408	17.9214	-6.20835	4.12487	Venule-1	Endothelial cells	7419	4925	1875
Array130696_ACCCACGCATTG	9.61917	10.2631	Fibro	Array130696	ACCCACGCATTG	Psoriasis	30696	Psoriasis3	28.0757	19.0764	-10.6209	-11.427	Fibroblast-4	Fibroblasts	5674	3902	1620
Array130696_ACCCGCTCGCAC	9.39602	8.87296	Fibro	Array130696	ACCCGCTCGCAC	Psoriasis	30696	Psoriasis3	33.5162	12.4103	-8.76141	-12.3855	Fibroblast-4	Fibroblasts	2401	1873	1030
Array130696_ACCCGTCTCGCG	-1.56178	6.31569	Endo	Array130696	ACCCGTCTCGCG	Psoriasis	30696	Psoriasis3	-6.02822	19.8031	-6.98173	3.82429	Venule-1	Endothelial cells	1624	1099	607
Array130696_ACCCTGCGATTT	-1.95913	6.20209	Endo	Array130696	ACCCTGCGATTT	Psoriasis	30696	Psoriasis3	2.59855	20.7441	-6.28892	2.96701	Venule-1	Endothelial cells	1774	1311	822
Array130696_ACCCTTTCGAAC	0.0347401	-10.5941	KC	Array130696	ACCCTTTCGAAC	Psoriasis	30696	Psoriasis3	8.80091	-9.41181	5.74286	-5.5005	Keratinocyte-1	Keratinocytes	4753	3635	1512
Array130696_ACCGAGGAATGA	0.945378	-11.3279	KC	Array130696	ACCGAGGAATGA	Psoriasis	30696	Psoriasis3	2.92627	-28.8547	8.46817	-7.00747	Keratinocyte-4	Epithelial cells	8740	6730	2363
Array130696_ACCGATGACGGG	-6.93765	-8.46963	Mast	Array130696	ACCGATGACGGG	Psoriasis	30696	Psoriasis3	-38.8967	10.9351	-1.90435	11.6996	Mast-1	HSC	5087	3370	1537
Array130696_ACCGATGAGAGT	-5.64142	-7.48871	Mast	Array130696	ACCGATGAGAGT	Psoriasis	30696	Psoriasis3	-39.7656	8.5751	-1.68027	11.987	Mast-1	HSC	1623	1227	651
Array130696_ACCGCCCAAGAA	0.115028	-8.94147	KC	Array130696	ACCGCCCAAGAA	Psoriasis	30696	Psoriasis3	11.1399	0.854598	4.0526	-3.01609	Keratinocyte-1	Keratinocytes	6656	5248	1995
Array130696_ACCGTCATTCGT	-4.34158	5.78514	Endo	Array130696	ACCGTCATTCGT	Psoriasis	30696	Psoriasis3	-15.3155	24.1654	-7.60301	6.047	Venule-2	Endothelial cells	5225	3666	1719
Array130696_ACCGTCTTCCGG	9.65417	10.6484	Fibro	Array130696	ACCGTCTTCCGG	Psoriasis	30696	Psoriasis3	29.4083	19.7433	-10.6239	-11.3375	Fibroblast-4	Fibroblasts	10703	7035	2615
Array130696_ACCGTGGTCCCG	-2.5969	7.88249	Endo	Array130696	ACCGTGGTCCCG	Psoriasis	30696	Psoriasis3	-3.56544	20.2928	-6.85588	3.6784	Venule-1	Endothelial cells	1766	1291	777
Array130696_ACCTACGACAAG	-7.57444	-4.75493	Mast	Array130696	ACCTACGACAAG	Psoriasis	30696	Psoriasis3	-42.6297	6.99834	-2.26942	11.7305	Mast-2	HSC	2122	1422	766
Array130696_ACCTATTTAGAT	9.94349	8.45042	Fibro	Array130696	ACCTATTTAGAT	Psoriasis	30696	Psoriasis3	24.4946	11.6278	-8.52529	-10.6745	Fibroblast-1	Fibroblasts	3529	2795	1454
Array130696_ACCTCCAATAGC	1.15292	-6.0596	KC	Array130696	ACCTCCAATAGC	Psoriasis	30696	Psoriasis3	-8.25961	-2.20321	7.15742	0.206972	Keratinocyte-6	Keratinocytes	16799	11852	3431
Array130696_ACCTCCGTTTAC	-12.8495	-2.40444	T	Array130696	ACCTCCGTTTAC	Psoriasis	30696	Psoriasis3	-35.7543	-12.0518	8.99327	14.7241	T cell-1	CD4+ T-cells	2256	1644	1053
Array130696_ACCTCCTAATCT	-6.17472	-8.25578	Mast	Array130696	ACCTCCTAATCT	Psoriasis	30696	Psoriasis3	-39.2737	10.6156	-1.91925	11.5588	Mast-1	Monocytes	2408	1811	1041
Array130696_ACCTCGATCCAG	-2.21408	7.81268	Endo	Array130696	ACCTCGATCCAG	Psoriasis	30696	Psoriasis3	2.46652	20.4303	-6.05208	2.9926	Venule-1	Endothelial cells	3522	2625	1303
Array130696_ACCTGTTCGGTG	-0.40563	-11.8972	KC	Array130696	ACCTGTTCGGTG	Psoriasis	30696	Psoriasis3	17.7262	-20.642	4.79151	-6.8416	Keratinocyte-4	Epithelial cells	19518	13933	3364
Array130696_ACCTTACTGGCA	-13.4961	-1.72462	T	Array130696	ACCTTACTGGCA	Psoriasis	30696	Psoriasis3	-35.1247	-7.19763	8.17218	13.8527	T cell-1	CD8+ T-cells	3248	2612	1453
Array130696_ACGAACCCCTTG	0.434871	-5.63585	KC	Array130696	ACGAACCCCTTG	Psoriasis	30696	Psoriasis3	-9.72129	0.794454	7.68199	1.25526	Keratinocyte-6	Keratinocytes	8695	6718	2492
Array130696_ACGAAGCGCCGT	1.16717	8.37844	Endo	Array130696	ACGAAGCGCCGT	Psoriasis	30696	Psoriasis3	4.86423	39.145	-9.20093	1.08512	Venule-3	Endothelial cells	3656	2527	1437
Array130696_ACGAGTAATAGA	-0.931072	-11.0349	KC	Array130696	ACGAGTAATAGA	Psoriasis	30696	Psoriasis3	23.5253	-11.0058	3.45674	-6.29095	Keratinocyte-1	Keratinocytes	13427	10144	2822
Array130696_ACGCAGCTGGGT	-12.9595	-2.19783	T	Array130696	ACGCAGCTGGGT	Psoriasis	30696	Psoriasis3	-35.324	-9.25033	8.80417	14.1112	T cell-1	CD4+ T-cells	4415	2526	1166
Array130696_ACGCATTAGGAA	-14.8543	-1.18913	T	Array130696	ACGCATTAGGAA	Psoriasis	30696	Psoriasis3	-36.7486	-7.7659	8.24797	13.8637	T cell-2	CD8+ T-cells	5177	3276	1571
Array130696_ACGCCGAGGAGT	-4.5969	5.3778	Endo	Array130696	ACGCCGAGGAGT	Psoriasis	30696	Psoriasis3	-21.3737	21.2454	-6.61501	7.25168	Venule-2	Endothelial cells	5695	4148	1794
Array130696_ACGCCTACCATT	0.27501	-11.4615	KC	Array130696	ACGCCTACCATT	Psoriasis	30696	Psoriasis3	9.74707	-24.8265	6.88106	-6.46227	Keratinocyte-4	Epithelial cells	13503	10257	3055
Array130696_ACGCGAACCTCC	-2.30635	6.42403	Endo	Array130696	ACGCGAACCTCC	Psoriasis	30696	Psoriasis3	0.524622	20.5038	-7.07113	3.91813	Venule-1	Endothelial cells	2722	1921	995
Array130696_ACGCTTCGCTCC	11.3419	-3.26077	Melanocyte	Array130696	ACGCTTCGCTCC	Psoriasis	30696	Psoriasis3	14.2086	21.1724	-6.46685	-3.4708	Melanocyte	Melanocytes	1796	1473	939
Array130696_ACGCTTGCTTGC	-0.238119	-6.85402	KC	Array130696	ACGCTTGCTTGC	Psoriasis	30696	Psoriasis3	-7.25116	2.53277	7.60812	1.5574	Keratinocyte-1	Keratinocytes	7773	5424	2136
Array130696_ACGCTTGTTTTA	-1.81159	5.04729	Endo	Array130696	ACGCTTGTTTTA	Psoriasis	30696	Psoriasis3	-4.96766	17.7153	-6.08935	4.47025	Venule-1	Endothelial cells	1255	959	574
Array130696_ACGGACAACCTA	9.08046	9.11437	Fibro	Array130696	ACGGACAACCTA	Psoriasis	30696	Psoriasis3	32.5913	13.3219	-8.89072	-12.4864	Fibroblast-4	Fibroblasts	8875	6371	2765
Array130696_ACGGCTACCGTA	-3.48407	7.51042	Endo	Array130696	ACGGCTACCGTA	Psoriasis	30696	Psoriasis3	-16.3904	23.3383	-7.40101	5.45674	Venule-1	Endothelial cells	17270	11475	3571
Array130696_ACGGGCGGAATT	0.283813	-8.39436	KC	Array130696	ACGGGCGGAATT	Psoriasis	30696	Psoriasis3	12.9261	-6.02843	3.98054	-3.48401	Keratinocyte-1	Keratinocytes	11281	8224	2946
Array130696_ACGGGGAGGTGG	-1.16386	6.97716	Endo	Array130696	ACGGGGAGGTGG	Psoriasis	30696	Psoriasis3	0.392741	27.4598	-8.12088	3.0597	Venule-1	Endothelial cells	1168	853	600
Array130696_ACGGGTCTAGCA	-2.99759	7.65023	Endo	Array130696	ACGGGTCTAGCA	Psoriasis	30696	Psoriasis3	-15.6024	21.412	-6.84669	5.52771	Venule-1	Endothelial cells	3654	2627	1306
Array130696_ACGGTAGATGCC	9.04958	8.22586	Fibro	Array130696	ACGGTAGATGCC	Psoriasis	30696	Psoriasis3	36.3592	10.4546	-7.90452	-13.2974	Fibroblast-1	Fibroblasts	1440	1123	720
Array130696_ACGGTGCCTTGG	4.27598	-4.99153	KC	Array130696	ACGGTGCCTTGG	Psoriasis	30696	Psoriasis3	-24.9964	1.681	-1.64583	-5.63545	Keratinocyte-7	Keratinocytes	3726	2751	1385
Array130696_ACGTAAAAGTAT	-4.83237	-1.57242	Myeloid	Array130696	ACGTAAAAGTAT	Psoriasis	30696	Psoriasis3	-13.4083	-39.9178	-2.73966	18.4355	Myeloid-1	Monocytes	4836	3749	1345
Array130696_ACGTAATACGTT	-2.69625	4.7525	Endo	Array130696	ACGTAATACGTT	Psoriasis	30696	Psoriasis3	-10.2966	26.9705	-8.81177	5.09164	Venule-2	Endothelial cells	1011	833	607
Array130696_ACGTATATTCTC	10.7579	7.03129	Fibro	Array130696	ACGTATATTCTC	Psoriasis	30696	Psoriasis3	26.7374	8.42599	-7.8439	-11.281	Fibroblast-1	Fibroblasts	5156	3903	1604
Array130696_ACGTATCCCTTA	3.30404	-4.54857	KC	Array130696	ACGTATCCCTTA	Psoriasis	30696	Psoriasis3	-24.9464	5.13407	-2.55524	-5.88133	Keratinocyte-7	Keratinocytes	5900	4386	2045
Array130696_ACGTGGGTTCAG	1.04657	-7.76085	KC	Array130696	ACGTGGGTTCAG	Psoriasis	30696	Psoriasis3	-0.864902	-5.74159	6.5043	-2.28449	Keratinocyte-1	Epithelial cells	2616	1936	944
Array130696_ACGTGTCGGCTC	-14.3663	-1.4209	T	Array130696	ACGTGTCGGCTC	Psoriasis	30696	Psoriasis3	-33.5141	-7.64331	8.56399	13.7061	T cell-2	CD8+ T-cells	2099	1517	975
Array130696_ACGTTTCACCGT	-6.42342	-8.70583	Mast	Array130696	ACGTTTCACCGT	Psoriasis	30696	Psoriasis3	-38.3493	10.9506	-1.78898	11.7152	Mast-1	HSC	2979	2334	1313
Array130696_ACTAAATCCTCT	-13.8273	-0.278926	T	Array130696	ACTAAATCCTCT	Psoriasis	30696	Psoriasis3	-24.1785	-12.9893	9.28345	13.2147	T cell-2	CD4+ T-cells	1882	1402	821
Array130696_ACTAAGTTAATG	4.40147	-5.9663	KC	Array130696	ACTAAGTTAATG	Psoriasis	30696	Psoriasis3	-22.7186	3.05477	-1.95512	-5.62225	Keratinocyte-8	Keratinocytes	954	770	548
Array130696_ACTAAGTTCCTC	-3.01558	6.32644	Endo	Array130696	ACTAAGTTCCTC	Psoriasis	30696	Psoriasis3	-15.657	20.8889	-6.77621	5.68408	Venule-1	Endothelial cells	2504	1861	1047
Array130696_ACTAGAGTCGAT	-2.85067	8.36648	Endo	Array130696	ACTAGAGTCGAT	Psoriasis	30696	Psoriasis3	-0.232082	15.5714	-5.78851	3.66007	Venule-1	Endothelial cells	5266	3788	1758
Array130696_ACTAGGAGTCGA	-2.51417	5.0914	Endo	Array130696	ACTAGGAGTCGA	Psoriasis	30696	Psoriasis3	-11.0146	25.5385	-8.22385	5.52336	Venule-2	Endothelial cells	1838	1365	772
Array130696_ACTATTGGAATA	-0.888824	-12.9154	KC	Array130696	ACTATTGGAATA	Psoriasis	30696	Psoriasis3	25.6317	-19.896	3.69889	-7.17451	Keratinocyte-4	Keratinocytes	28976	21556	4335
Array130696_ACTCAACGTCCG	0.48435	-10.3598	KC	Array130696	ACTCAACGTCCG	Psoriasis	30696	Psoriasis3	9.71035	-18.2149	6.24761	-5.61078	Keratinocyte-4	Epithelial cells	11209	7526	2713
Array130696_ACTCACCTCCTT	-4.79914	-0.417535	Myeloid	Array130696	ACTCACCTCCTT	Psoriasis	30696	Psoriasis3	-17.6884	-29.1375	-6.96563	15.3924	Myeloid-1	Monocytes	5369	3022	1351
Array130696_ACTCCACTGGTC	7.33457	-0.851179	Lymphatic	Array130696	ACTCCACTGGTC	Psoriasis	30696	Psoriasis3	-29.9699	18.5999	-16.933	3.99931	Lymphatic	Endothelial cells	6706	5040	2120
Array130696_ACTCCTCGGAAC	0.146712	-10.9157	KC	Array130696	ACTCCTCGGAAC	Psoriasis	30696	Psoriasis3	12.5773	-16.169	5.51367	-5.76589	Keratinocyte-4	Keratinocytes	10532	7934	2621
Array130696_ACTCTATACGAG	-0.724661	-13.5277	KC	Array130696	ACTCTATACGAG	Psoriasis	30696	Psoriasis3	25.7814	-23.7013	3.90026	-8.32944	Keratinocyte-4	Epithelial cells	26208	19238	3899
Array130696_ACTCTCATTCTG	4.50328	5.99626	VSMC	Array130696	ACTCTCATTCTG	Psoriasis	30696	Psoriasis3	18.9077	34.0402	-15.2586	-5.50051	VSMC-1	Adipocytes	6752	4800	1987
Array130696_ACTCTTTAGCAT	3.84215	3.43694	VSMC	Array130696	ACTCTTTAGCAT	Psoriasis	30696	Psoriasis3	20.5633	30.8891	-14.6338	-6.30753	VSMC-1	Adipocytes	1375	1082	717
Array130696_ACTGCCGTTGGG	-2.42435	8.50596	Endo	Array130696	ACTGCCGTTGGG	Psoriasis	30696	Psoriasis3	-1.26595	22.2599	-7.26157	3.58473	Venule-1	Endothelial cells	2265	1663	1002
Array130696_ACTGGCAGCCCA	0.423046	-8.80776	KC	Array130696	ACTGGCAGCCCA	Psoriasis	30696	Psoriasis3	10.7709	-4.80665	4.50555	-3.38537	Keratinocyte-1	Keratinocytes	27366	17990	4410
Array130696_ACTGGGCGCAGG	-12.9806	-1.39411	T	Array130696	ACTGGGCGCAGG	Psoriasis	30696	Psoriasis3	-25.6976	-15.5109	10.1174	13.4748	T cell-1	CD4+ T-cells	1087	815	530
Array130696_ACTGGTCCTGCT	-0.300695	-10.9745	KC	Array130696	ACTGGTCCTGCT	Psoriasis	30696	Psoriasis3	22.1682	-16.327	4.04029	-6.73911	Keratinocyte-4	Keratinocytes	7830	6021	2243
Array130696_ACTGTGCTCAGG	6.7827	6.60383	Fibro	Array130696	ACTGTGCTCAGG	Psoriasis	30696	Psoriasis3	19.6194	14.3138	-9.48069	-9.32354	Fibroblast-5	Fibroblasts	1409	1067	676
Array130696_ACTTACACCAAG	0.863901	-9.69982	KC	Array130696	ACTTACACCAAG	Psoriasis	30696	Psoriasis3	5.79918	-23.2219	7.55565	-5.94136	Keratinocyte-4	Keratinocytes	4449	3429	1397
Array130696_ACTTACCTACCT	-0.133832	-8.99655	KC	Array130696	ACTTACCTACCT	Psoriasis	30696	Psoriasis3	9.60771	-1.0493	4.05468	-2.55768	Keratinocyte-1	Keratinocytes	9561	7161	2524
Array130696_ACTTAGGGCGCG	0.658227	-9.78291	KC	Array130696	ACTTAGGGCGCG	Psoriasis	30696	Psoriasis3	4.86228	-8.36332	6.40626	-4.15215	Keratinocyte-4	Keratinocytes	4732	3714	1546
Array130696_ACTTCCACGCAT	-0.947594	-11.0311	KC	Array130696	ACTTCCACGCAT	Psoriasis	30696	Psoriasis3	23.8301	-7.80307	3.14473	-6.23057	Keratinocyte-1	Epithelial cells	18257	12581	3560
Array130696_ACTTGCCACAGG	-0.640254	-3.98363	KC	Array130696	ACTTGCCACAGG	Psoriasis	30696	Psoriasis3	-13.4334	2.27592	8.07444	2.17709	Keratinocyte-6	Keratinocytes	11163	8310	2825
Array130696_ACTTGGATGGCT	1.78785	-10.0404	KC	Array130696	ACTTGGATGGCT	Psoriasis	30696	Psoriasis3	-3.07314	-26.4946	9.10801	-4.63583	Keratinocyte-4	Keratinocytes	11160	7956	2816
Array130696_ACTTTGTTATTT	-2.08856	4.81499	Endo	Array130696	ACTTTGTTATTT	Psoriasis	30696	Psoriasis3	-7.10613	18.0581	-6.27719	4.57769	Venule-1	Endothelial cells	2651	1976	1124
Array130696_AGAACATATGAA	1.17268	-11.2453	KC	Array130696	AGAACATATGAA	Psoriasis	30696	Psoriasis3	3.07889	-26.7832	8.47539	-5.94046	Keratinocyte-4	Epithelial cells	9429	7038	2353
Array130696_AGAACCCACGAG	-0.129603	-8.56131	KC	Array130696	AGAACCCACGAG	Psoriasis	30696	Psoriasis3	12.4165	-1.46756	3.92146	-3.44438	Keratinocyte-1	Keratinocytes	6530	4914	1931
Array130696_AGAACGGCGGAA	8.35393	6.63529	Fibro	Array130696	AGAACGGCGGAA	Psoriasis	30696	Psoriasis3	21.3449	11.4507	-9.25715	-11.839	Fibroblast-4	Fibroblasts	1893	1354	857
Array130696_AGAACGGGCACG	0.730467	-8.87557	KC	Array130696	AGAACGGGCACG	Psoriasis	30696	Psoriasis3	0.206092	-7.14323	6.80688	-2.96558	Keratinocyte-4	Keratinocytes	3078	2386	1211
Array130696_AGAAGAAAGGTA	0.600094	-4.73287	KC	Array130696	AGAAGAAAGGTA	Psoriasis	30696	Psoriasis3	-9.8002	-0.52848	7.41834	1.03135	Keratinocyte-6	Keratinocytes	2507	1925	1114
Array130696_AGAAGATAAGTA	-12.1413	0.882927	T	Array130696	AGAAGATAAGTA	Psoriasis	30696	Psoriasis3	-25.7521	-18.5848	8.99396	12.4497	T cell-1	CD4+ T-cells	2367	1621	686
Array130696_AGAATAACGGCC	-6.52985	-0.139106	Myeloid	Array130696	AGAATAACGGCC	Psoriasis	30696	Psoriasis3	-18.4127	-34.6149	-7.67489	16.1725	Myeloid-1	Monocytes	2754	2141	1012
Array130696_AGAATGGAAAGG	10.3999	9.1625	Fibro	Array130696	AGAATGGAAAGG	Psoriasis	30696	Psoriasis3	31.289	13.694	-8.99189	-12.1261	Fibroblast-4	Fibroblasts	5147	3608	1728
Array130696_AGACAAGGTAGC	9.46778	9.28825	Fibro	Array130696	AGACAAGGTAGC	Psoriasis	30696	Psoriasis3	33.0381	13.2295	-8.99718	-12.3774	Fibroblast-4	Fibroblasts	5214	3519	1749
Array130696_AGACAGCCTCAC	-3.43042	4.55694	Endo	Array130696	AGACAGCCTCAC	Psoriasis	30696	Psoriasis3	-12.3721	20.7549	-7.18563	5.66202	Venule-2	Endothelial cells	1538	1169	627
Array130696_AGACAGGGCATA	-4.83772	-1.85982	Myeloid	Array130696	AGACAGGGCATA	Psoriasis	30696	Psoriasis3	-13.142	-40.19	-2.76419	18.4368	Myeloid-1	DC	4120	2915	1297
Array130696_AGACCACGTACG	3.90158	-6.59691	KC	Array130696	AGACCACGTACG	Psoriasis	30696	Psoriasis3	-22.1826	0.169852	-1.01368	-5.76084	Keratinocyte-7	Keratinocytes	1425	1141	744
Array130696_AGACCATTCTTC	4.72438	2.50621	VSMC	Array130696	AGACCATTCTTC	Psoriasis	30696	Psoriasis3	21.3448	29.9003	-14.2065	-6.8135	VSMC-1	Fibroblasts	3213	2205	1140
Array130696_AGAGACATCACG	-3.49348	4.56823	Endo	Array130696	AGAGACATCACG	Psoriasis	30696	Psoriasis3	-17.6362	20.7217	-6.99658	6.57838	Venule-2	Endothelial cells	1738	1289	833
Array130696_AGAGATCACACC	8.49138	7.86501	Fibro	Array130696	AGAGATCACACC	Psoriasis	30696	Psoriasis3	37.2636	9.15268	-7.79794	-13.294	Fibroblast-1	Fibroblasts	5309	3792	1832
Array130696_AGAGGACCTACC	-0.758021	-13.9744	KC	Array130696	AGAGGACCTACC	Psoriasis	30696	Psoriasis3	24.0932	-26.3984	4.95811	-8.71862	Keratinocyte-4	Keratinocytes	2751	2119	862
Array130696_AGAGGAGTATCG	-3.6236	4.92738	Endo	Array130696	AGAGGAGTATCG	Psoriasis	30696	Psoriasis3	-20.9864	19.4432	-6.45916	7.3433	Venule-2	Endothelial cells	1515	1148	690
Array130696_AGAGGATCTTCG	0.550634	-6.05847	KC	Array130696	AGAGGATCTTCG	Psoriasis	30696	Psoriasis3	-8.17791	1.68466	7.59916	1.28406	Keratinocyte-6	Epithelial cells	3149	2522	1333
Array130696_AGAGGCGGGTCT	3.36849	-4.56004	KC	Array130696	AGAGGCGGGTCT	Psoriasis	30696	Psoriasis3	-25.6688	5.10291	-2.52783	-5.89059	Keratinocyte-7	Keratinocytes	4139	2985	1486
Array130696_AGAGGTGCCTAG	-2.82113	4.4777	Endo	Array130696	AGAGGTGCCTAG	Psoriasis	30696	Psoriasis3	-15.2355	25.4148	-7.90155	6.38589	Venule-2	Endothelial cells	1002	783	507
Array130696_AGAGTGCCCCGT	0.711742	-9.30408	KC	Array130696	AGAGTGCCCCGT	Psoriasis	30696	Psoriasis3	6.96941	-11.7688	5.73185	-3.43477	Keratinocyte-4	Keratinocytes	7717	5670	2406
Array130696_AGAGTTGAGGGA	-0.568916	-13.309	KC	Array130696	AGAGTTGAGGGA	Psoriasis	30696	Psoriasis3	25.703	-23.2785	3.88226	-8.25118	Keratinocyte-4	Epithelial cells	14919	10648	3033
Array130696_AGATGCTAGTCC	-2.99908	5.11681	Endo	Array130696	AGATGCTAGTCC	Psoriasis	30696	Psoriasis3	-9.33785	24.763	-8.49251	5.22134	Venule-2	Adipocytes	1656	1286	825
Array130696_AGATTTCCAGCC	1.28966	-10.7919	KC	Array130696	AGATTTCCAGCC	Psoriasis	30696	Psoriasis3	0.28503	-26.1804	8.95339	-5.85519	Keratinocyte-4	Epithelial cells	6688	5180	2080
Array130696_AGCACTCGCACT	-14.7588	-1.51409	T	Array130696	AGCACTCGCACT	Psoriasis	30696	Psoriasis3	-34.3868	-9.56476	8.9421	13.9373	T cell-2	CD8+ T-cells	2321	1658	990
Array130696_AGCAGAACACAC	-4.8524	5.94433	Endo	Array130696	AGCAGAACACAC	Psoriasis	30696	Psoriasis3	-21.3208	22.7555	-7.08319	6.97797	Venule-2	Endothelial cells	8641	5706	2314
Array130696_AGCATACCATGG	9.26057	9.55872	Fibro	Array130696	AGCATACCATGG	Psoriasis	30696	Psoriasis3	28.8696	15.6302	-9.57453	-11.9621	Fibroblast-4	Fibroblasts	1644	1327	768
Array130696_AGCATTAGAAAT	1.56838	-10.4789	KC	Array130696	AGCATTAGAAAT	Psoriasis	30696	Psoriasis3	-2.42787	-27.2267	9.4367	-5.19292	Keratinocyte-4	Keratinocytes	26367	16967	4056
Array130696_AGCCAGTCAGCA	3.46878	-6.27413	KC	Array130696	AGCCAGTCAGCA	Psoriasis	30696	Psoriasis3	-21.4805	4.17009	-2.50181	-5.59017	Keratinocyte-7	Keratinocytes	4036	2886	1292
Array130696_AGCCCGACCTTT	8.5551	11.4976	Fibro	Array130696	AGCCCGACCTTT	Psoriasis	30696	Psoriasis3	20.7077	12.781	-9.49314	-10.1287	Fibroblast-3	Fibroblasts	1938	1436	707
Array130696_AGCCGCCACGGG	-3.37736	6.00068	Endo	Array130696	AGCCGCCACGGG	Psoriasis	30696	Psoriasis3	-9.49085	29.7629	-9.28256	5.05581	Venule-2	Endothelial cells	4695	3179	1534
Array130696_AGCCGGGCACTG	4.06327	-5.4382	KC	Array130696	AGCCGGGCACTG	Psoriasis	30696	Psoriasis3	-23.0419	3.48595	-2.29258	-5.7193	Keratinocyte-7	Keratinocytes	1444	1054	698
Array130696_AGCCTAAGCGAC	0.374097	-9.34097	KC	Array130696	AGCCTAAGCGAC	Psoriasis	30696	Psoriasis3	11.498	4.34315	4.80534	-3.26305	Keratinocyte-1	Keratinocytes	8287	6083	2395
Array130696_AGCCTATACGCT	-7.22706	-1.45978	B	Array130696	AGCCTATACGCT	Psoriasis	30696	Psoriasis3	-16.2183	-12.8147	3.85324	21.8704	B cell	Monocytes	4621	3230	980
Array130696_AGCCTGAATTAG	0.0587483	-5.25464	KC	Array130696	AGCCTGAATTAG	Psoriasis	30696	Psoriasis3	-9.91651	2.87134	7.91575	2.13537	Keratinocyte-6	Keratinocytes	6688	5158	2093
Array130696_AGCGACACGTCG	-1.58944	7.45152	Endo	Array130696	AGCGACACGTCG	Psoriasis	30696	Psoriasis3	0.552359	23.9479	-7.2922	3.0828	Venule-1	Endothelial cells	2358	1780	1065
Array130696_AGCGCTAGCTGA	1.34145	7.34979	Endo	Array130696	AGCGCTAGCTGA	Psoriasis	30696	Psoriasis3	3.57251	39.1859	-9.1668	0.958749	Venule-3	Endothelial cells	4186	2915	1285
Array130696_AGCGGTAGGTAT	-4.5107	6.07102	Endo	Array130696	AGCGGTAGGTAT	Psoriasis	30696	Psoriasis3	-17.757	24.1008	-7.60441	6.55917	Venule-2	Endothelial cells	9832	6068	2316
Array130696_AGCTAAAGATCC	5.93602	7.70424	Fibro	Array130696	AGCTAAAGATCC	Psoriasis	30696	Psoriasis3	19.5262	14.6335	-9.53208	-9.37928	Fibroblast-5	Fibroblasts	3796	2685	1521
Array130696_AGCTACTACTTT	-2.74122	8.88727	Endo	Array130696	AGCTACTACTTT	Psoriasis	30696	Psoriasis3	3.41652	19.8177	-6.32779	2.97188	Venule-1	Endothelial cells	6986	4974	2139
Array130696_AGCTAGTGTAGC	-13.4329	-0.433822	T	Array130696	AGCTAGTGTAGC	Psoriasis	30696	Psoriasis3	-29.1306	-10.4446	9.85266	13.3505	T cell-2	CD8+ T-cells	1104	834	570
Array130696_AGCTCTTCGGCA	3.89189	-4.58691	KC	Array130696	AGCTCTTCGGCA	Psoriasis	30696	Psoriasis3	-24.345	2.7312	-1.93581	-5.54846	Keratinocyte-7	Keratinocytes	5735	3790	1927
Array130696_AGCTGCAGCGGA	1.12426	-10.2727	KC	Array130696	AGCTGCAGCGGA	Psoriasis	30696	Psoriasis3	3.2554	-18.6232	7.42092	-4.66247	Keratinocyte-4	Epithelial cells	5621	4395	1906
Array130696_AGCTTACCTGGG	-3.34147	6.0196	Endo	Array130696	AGCTTACCTGGG	Psoriasis	30696	Psoriasis3	-9.81936	30.0035	-9.42055	4.90485	Venule-2	Endothelial cells	2924	2152	1215
Array130696_AGCTTGCAGACC	-1.2582	-12.6508	KC	Array130696	AGCTTGCAGACC	Psoriasis	30696	Psoriasis3	18.3067	-27.469	5.85049	-8.95459	Keratinocyte-4	Epithelial cells	2596	1869	791
Array130696_AGGACCCTTATC	0.735352	-9.73988	KC	Array130696	AGGACCCTTATC	Psoriasis	30696	Psoriasis3	6.76449	-13.4294	5.98633	-4.26236	Keratinocyte-4	Keratinocytes	8678	6359	2208
Array130696_AGGAGCAGTGCA	-0.515545	-13.7945	KC	Array130696	AGGAGCAGTGCA	Psoriasis	30696	Psoriasis3	21.8385	-26.4073	5.5453	-7.96253	Keratinocyte-4	Epithelial cells	28778	19520	4057
Array130696_AGGAGTTGTTAG	0.127784	-8.38331	KC	Array130696	AGGAGTTGTTAG	Psoriasis	30696	Psoriasis3	8.50426	2.92196	4.3691	-2.51795	Keratinocyte-1	Keratinocytes	7936	5746	2189
Array130696_AGGATTTCCCCC	-4.9974	-0.0119572	Myeloid	Array130696	AGGATTTCCCCC	Psoriasis	30696	Psoriasis3	-17.6988	-30.5434	-7.06406	15.3722	Myeloid-1	DC	3630	2800	1268
Array130696_AGGATTTCGCGC	9.82844	9.48708	Fibro	Array130696	AGGATTTCGCGC	Psoriasis	30696	Psoriasis3	24.9104	14.7836	-9.26625	-10.8406	Fibroblast-4	Fibroblasts	4418	3430	1667
Array130696_AGGCCAACCGTT	-4.10701	5.69191	Endo	Array130696	AGGCCAACCGTT	Psoriasis	30696	Psoriasis3	-16.3123	25.7597	-7.8991	6.18823	Venule-2	Endothelial cells	4702	3301	1613
Array130696_AGGCGCAGAAAT	0.606097	-7.82629	KC	Array130696	AGGCGCAGAAAT	Psoriasis	30696	Psoriasis3	12.8462	-4.24338	3.86306	-4.13442	Keratinocyte-1	Keratinocytes	2810	2158	1119
Array130696_AGGCGTAGCGCA	-0.254666	-11.9411	KC	Array130696	AGGCGTAGCGCA	Psoriasis	30696	Psoriasis3	15.2273	-19.5993	5.87335	-6.62628	Keratinocyte-4	Keratinocytes	21428	15331	3486
Array130696_AGGCTAAGTATA	1.6025	-9.64443	KC	Array130696	AGGCTAAGTATA	Psoriasis	30696	Psoriasis3	-1.32217	-19.4765	8.12604	-4.25282	Keratinocyte-4	Epithelial cells	3149	2458	1178
Array130696_AGGCTCGGGGAG	0.439668	-12.2819	KC	Array130696	AGGCTCGGGGAG	Psoriasis	30696	Psoriasis3	10.4168	-31.7418	8.257	-7.48393	Keratinocyte-4	Epithelial cells	9865	7258	2403
Array130696_AGGCTGGCTGTG	7.91684	7.91319	Fibro	Array130696	AGGCTGGCTGTG	Psoriasis	30696	Psoriasis3	37.6546	8.0647	-7.81609	-13.2712	Fibroblast-1	Fibroblasts	9405	6355	2602
Array130696_AGGCTTCACCTG	-12.6833	-2.27892	T	Array130696	AGGCTTCACCTG	Psoriasis	30696	Psoriasis3	-36.5466	-10.3374	8.9933	14.4552	T cell-1	CD4+ T-cells	1704	1258	866
Array130696_AGGCTTGTCCAG	1.51676	-10.5855	KC	Array130696	AGGCTTGTCCAG	Psoriasis	30696	Psoriasis3	-1.41687	-26.5025	9.35783	-5.3009	Keratinocyte-4	Epithelial cells	9586	7112	2653
Array130696_AGGGTGGTTAGT	-3.41536	5.78623	Endo	Array130696	AGGGTGGTTAGT	Psoriasis	30696	Psoriasis3	-15.9154	28.7726	-9.15996	5.59475	Venule-2	Endothelial cells	3957	2687	1377
Array130696_AGGTAACCGTCG	9.42631	10.0549	Fibro	Array130696	AGGTAACCGTCG	Psoriasis	30696	Psoriasis3	28.7923	17.7116	-10.0998	-11.716	Fibroblast-4	Fibroblasts	3280	2420	1087
Array130696_AGGTTTGGGAAA	-0.635857	-11.0225	KC	Array130696	AGGTTTGGGAAA	Psoriasis	30696	Psoriasis3	15.7923	-12.1144	4.97614	-6.15034	Keratinocyte-1	Epithelial cells	1415	1153	669
Array130696_AGTAAATGGGCG	3.86531	4.21902	VSMC	Array130696	AGTAAATGGGCG	Psoriasis	30696	Psoriasis3	19.6412	32.0471	-14.8522	-6.02334	VSMC-1	Adipocytes	1278	992	608
Array130696_AGTAATTTCGAT	-0.274116	-8.54821	KC	Array130696	AGTAATTTCGAT	Psoriasis	30696	Psoriasis3	14.92	-2.03911	3.8315	-4.14828	Keratinocyte-1	Epithelial cells	8524	6635	2531
Array130696_AGTAGCACAAGA	-5.77319	-6.9812	Mast	Array130696	AGTAGCACAAGA	Psoriasis	30696	Psoriasis3	-42.7086	6.70111	-1.66931	11.7821	Mast-1	HSC	2372	1694	878
Array130696_AGTATAAAGCTA	-2.25314	6.34388	Endo	Array130696	AGTATAAAGCTA	Psoriasis	30696	Psoriasis3	-1.16547	21.5525	-6.95932	3.62773	Venule-1	Endothelial cells	1224	955	635
Array130696_AGTCAACAGCTA	-3.60739	5.74417	Endo	Array130696	AGTCAACAGCTA	Psoriasis	30696	Psoriasis3	-15.033	24.5793	-7.74654	5.99144	Venule-2	Endothelial cells	3366	2472	1237
Array130696_AGTCACTCTAGT	0.119889	-11.1659	KC	Array130696	AGTCACTCTAGT	Psoriasis	30696	Psoriasis3	11.4221	-16.1525	5.91837	-5.75903	Keratinocyte-4	Keratinocytes	11169	8407	2643
Array130696_AGTCAGCCGCGG	2.59782	4.59817	VSMC	Array130696	AGTCAGCCGCGG	Psoriasis	30696	Psoriasis3	17.5614	31.9469	-15.2839	-5.47298	VSMC-1	Adipocytes	925	755	509
Array130696_AGTCGGTCCCAA	3.77523	-4.68188	KC	Array130696	AGTCGGTCCCAA	Psoriasis	30696	Psoriasis3	-24.7642	3.5767	-2.15131	-5.81492	Keratinocyte-7	Epithelial cells	3591	2648	1456
Array130696_AGTGCATAGGTG	-14.8853	-0.11246	T	Array130696	AGTGCATAGGTG	Psoriasis	30696	Psoriasis3	-24.4278	-13.6882	9.91244	12.824	T cell-2	CD4+ T-cells	3832	2488	1068
Array130696_AGTGCTCAGTTA	-12.7836	-2.33094	T	Array130696	AGTGCTCAGTTA	Psoriasis	30696	Psoriasis3	-35.9286	-10.3927	9.08793	14.5037	T cell-1	CD4+ T-cells	2381	1715	937
Array130696_AGTGGACATCTT	0.052447	-9.47322	KC	Array130696	AGTGGACATCTT	Psoriasis	30696	Psoriasis3	11.9358	-9.93968	5.07371	-4.90183	Keratinocyte-1	Epithelial cells	9784	7192	2358
Array130696_AGTGTAGTTCCA	1.68643	-9.01635	KC	Array130696	AGTGTAGTTCCA	Psoriasis	30696	Psoriasis3	-3.4529	-18.0262	8.167	-3.62953	Keratinocyte-4	Epithelial cells	1787	1422	812
Array130696_AGTGTTAAACAC	-14.1169	-0.572188	T	Array130696	AGTGTTAAACAC	Psoriasis	30696	Psoriasis3	-29.5162	-10.4971	9.32357	13.3195	T cell-2	CD8+ T-cells	2295	1740	938
Array130696_AGTGTTGGTCGC	0.399695	-9.14946	KC	Array130696	AGTGTTGGTCGC	Psoriasis	30696	Psoriasis3	13.032	-1.89319	4.20374	-4.10772	Keratinocyte-1	Epithelial cells	3049	2451	1094
Array130696_AGTGTTTCGCTC	-2.63127	5.06014	Endo	Array130696	AGTGTTTCGCTC	Psoriasis	30696	Psoriasis3	-9.4431	25.0272	-8.62203	5.3288	Venule-2	Endothelial cells	1880	1481	897
Array130696_AGTTCAAATGAA	-2.55896	6.65462	Endo	Array130696	AGTTCAAATGAA	Psoriasis	30696	Psoriasis3	-14.6974	19.3262	-6.79384	5.71198	Venule-1	Endothelial cells	2038	1471	884
Array130696_AGTTGTTGCCTC	-12.8334	0.16722	T	Array130696	AGTTGTTGCCTC	Psoriasis	30696	Psoriasis3	-24.2967	-15.4041	10.1916	12.9177	T cell-2	CD8+ T-cells	1152	842	515
Array130696_AGTTTAGTTAAG	-6.01217	-2.01509	Myeloid	Array130696	AGTTTAGTTAAG	Psoriasis	30696	Psoriasis3	-12.8131	-37.1494	-1.67354	18.1097	Myeloid-1	DC	6694	4915	1448
Array130696_AGTTTCTAGTAG	-4.80951	5.98969	Endo	Array130696	AGTTTCTAGTAG	Psoriasis	30696	Psoriasis3	-19.1894	23.7047	-7.34134	6.65097	Venule-2	Endothelial cells	4433	3385	1589
Array130696_ATAAAAATCCAA	-2.58469	4.97108	Endo	Array130696	ATAAAAATCCAA	Psoriasis	30696	Psoriasis3	-9.62979	25.1699	-8.7703	5.32243	Venule-2	Endothelial cells	1568	1203	678
Array130696_ATAAACTGGAGG	1.4981	-9.81347	KC	Array130696	ATAAACTGGAGG	Psoriasis	30696	Psoriasis3	-1.40038	-24.1219	9.05702	-5.47566	Keratinocyte-4	Keratinocytes	5079	3403	1515
Array130696_ATAAAGGCAGCA	0.547407	7.61134	Endo	Array130696	ATAAAGGCAGCA	Psoriasis	30696	Psoriasis3	3.42589	37.1911	-9.01162	1.60575	Venule-3	Endothelial cells	1664	1256	822
Array130696_ATAAGTGTTAAC	1.345	8.22934	Endo	Array130696	ATAAGTGTTAAC	Psoriasis	30696	Psoriasis3	5.38661	38.8419	-9.20664	1.22928	Venule-3	Endothelial cells	4616	3586	1835
Array130696_ATAATTTTCCGT	1.17318	-6.36078	KC	Array130696	ATAATTTTCCGT	Psoriasis	30696	Psoriasis3	-2.17753	-2.86642	7.00237	0.483912	Keratinocyte-6	Epithelial cells	1055	852	549
Array130696_ATACGAACGTAC	-4.03837	5.16718	Endo	Array130696	ATACGAACGTAC	Psoriasis	30696	Psoriasis3	-18.7288	22.5662	-6.94503	6.59298	Venule-2	Endothelial cells	7444	4969	1892
Array130696_ATAGCAAGTCTG	-6.5757	0.923191	Myeloid	Array130696	ATAGCAAGTCTG	Psoriasis	30696	Psoriasis3	-19.8239	-34.644	-8.05951	15.7783	Myeloid-1	Monocytes	1959	1558	717
Array130696_ATAGCCACTAAT	-4.92207	-1.56001	Myeloid	Array130696	ATAGCCACTAAT	Psoriasis	30696	Psoriasis3	-13.2278	-39.7496	-2.61085	18.4483	Myeloid-1	DC	7884	5835	1655
Array130696_ATAGGAGCCATG	4.1725	-6.43247	KC	Array130696	ATAGGAGCCATG	Psoriasis	30696	Psoriasis3	-23.1159	-0.118843	-0.964961	-5.76604	Keratinocyte-7	Keratinocytes	1815	1468	904
Array130696_ATAGGGCGAAAC	-13.715	-0.060506	T	Array130696	ATAGGGCGAAAC	Psoriasis	30696	Psoriasis3	-24.4521	-13.3025	9.78186	12.9434	T cell-2	CD4+ T-cells	1161	855	567
Array130696_ATAGTCCGAAGA	2.11908	-8.87682	KC	Array130696	ATAGTCCGAAGA	Psoriasis	30696	Psoriasis3	-4.80006	-20.4373	8.92048	-3.98573	Keratinocyte-4	Keratinocytes	1791	1456	869
Array130696_ATATACCATTGG	-3.52622	6.13466	Endo	Array130696	ATATACCATTGG	Psoriasis	30696	Psoriasis3	-11.2546	25.1377	-8.0638	5.40756	Venule-1	Endothelial cells	2784	2086	1148
Array130696_ATATCGGAAAGC	3.52589	5.97174	VSMC	Array130696	ATATCGGAAAGC	Psoriasis	30696	Psoriasis3	17.88	33.4879	-15.4524	-5.26921	VSMC-1	Myocytes	3454	2629	1112
Array130696_ATATCTATGACG	0.49679	-11.0536	KC	Array130696	ATATCTATGACG	Psoriasis	30696	Psoriasis3	9.10385	-23.5363	6.93661	-5.96254	Keratinocyte-4	Epithelial cells	13654	9766	2986
Array130696_ATATTACACCGC	-2.65761	6.0215	Endo	Array130696	ATATTACACCGC	Psoriasis	30696	Psoriasis3	-9.20833	25.829	-8.53789	5.18971	Venule-2	Endothelial cells	2806	2136	1179
Array130696_ATATTTGCCATG	-3.61107	6.58396	Endo	Array130696	ATATTTGCCATG	Psoriasis	30696	Psoriasis3	-12.1796	28.4231	-8.12985	4.89773	Venule-2	Endothelial cells	3597	2831	1543
Array130696_ATCAATAATGAT	1.38287	-9.65335	KC	Array130696	ATCAATAATGAT	Psoriasis	30696	Psoriasis3	-0.413605	-17.9484	7.85291	-4.19378	Keratinocyte-4	Epithelial cells	2857	2175	1167
Array130696_ATCACCCGCGGT	10.0743	8.05544	Fibro	Array130696	ATCACCCGCGGT	Psoriasis	30696	Psoriasis3	25.307	9.20011	-7.9297	-10.7285	Fibroblast-1	Fibroblasts	6458	4436	1870
Array130696_ATCAGAACATGG	3.76098	-4.48831	KC	Array130696	ATCAGAACATGG	Psoriasis	30696	Psoriasis3	-24.3378	3.7869	-2.25363	-5.69069	Keratinocyte-7	Keratinocytes	3267	2405	1345
Array130696_ATCCACAACGAT	0.647954	-5.89653	KC	Array130696	ATCCACAACGAT	Psoriasis	30696	Psoriasis3	-7.53114	1.82802	7.46857	1.26594	Keratinocyte-6	Keratinocytes	3035	2358	1139
Array130696_ATCCACGAACCC	0.803083	-8.61947	KC	Array130696	ATCCACGAACCC	Psoriasis	30696	Psoriasis3	4.40866	-10.1402	6.09671	-3.63192	Keratinocyte-4	Keratinocytes	7934	5749	2069
Array130696_ATCCCACGAAGT	1.42307	-9.98041	KC	Array130696	ATCCCACGAAGT	Psoriasis	30696	Psoriasis3	-0.691647	-17.3005	7.8642	-4.29865	Keratinocyte-4	Keratinocytes	12386	8664	2924
Array130696_ATCCCTCAGCGG	3.44911	-4.62201	KC	Array130696	ATCCCTCAGCGG	Psoriasis	30696	Psoriasis3	-25.4995	4.7205	-2.58903	-5.91856	Keratinocyte-7	Keratinocytes	3277	2590	1347
Array130696_ATCCGATAGAGA	0.288142	-9.79555	KC	Array130696	ATCCGATAGAGA	Psoriasis	30696	Psoriasis3	13.3665	3.40548	4.37113	-3.61423	Keratinocyte-1	Keratinocytes	34130	23001	4986
Array130696_ATCCGTCTTCAT	0.992873	-9.46533	KC	Array130696	ATCCGTCTTCAT	Psoriasis	30696	Psoriasis3	3.71789	-14.5175	6.9068	-4.12779	Keratinocyte-4	Keratinocytes	17776	12605	3538
Array130696_ATCCGTGCTGGC	0.373356	-10.443	KC	Array130696	ATCCGTGCTGGC	Psoriasis	30696	Psoriasis3	10.9406	-15.0412	5.65703	-5.27243	Keratinocyte-4	Epithelial cells	10071	7669	2629
Array130696_ATCCTCGACTCA	0.160608	-7.48611	KC	Array130696	ATCCTCGACTCA	Psoriasis	30696	Psoriasis3	1.53613	-2.1337	5.64347	-1.72325	Keratinocyte-1	Keratinocytes	3210	2601	1281
Array130696_ATCGCGAGAGTT	3.78323	4.25835	VSMC	Array130696	ATCGCGAGAGTT	Psoriasis	30696	Psoriasis3	18.9512	32.0407	-14.9489	-5.91072	VSMC-1	Adipocytes	1699	1219	663
Array130696_ATCGGCCCAAAG	-14.0779	1.51117	T	Array130696	ATCGGCCCAAAG	Psoriasis	30696	Psoriasis3	-23.1897	-13.5238	9.38329	13.0886	T cell-3	CD8+ T-cells	1827	1294	773
Array130696_ATCGGTGGTCGA	-6.32918	-0.417192	Myeloid	Array130696	ATCGGTGGTCGA	Psoriasis	30696	Psoriasis3	-17.9187	-35.1992	-7.70679	16.2162	Myeloid-1	DC	3100	2346	1114
Array130696_ATCTAGACTCAA	3.2489	-4.547	KC	Array130696	ATCTAGACTCAA	Psoriasis	30696	Psoriasis3	-25.1374	5.16837	-2.5962	-5.90528	Keratinocyte-7	Keratinocytes	4598	3610	1781
Array130696_ATCTATATCATA	10.321	8.88944	Fibro	Array130696	ATCTATATCATA	Psoriasis	30696	Psoriasis3	24.8585	13.1093	-9.00577	-10.9651	Fibroblast-4	Fibroblasts	2910	2211	1235
Array130696_ATCTCCTAAAGC	0.992979	-11.5005	KC	Array130696	ATCTCCTAAAGC	Psoriasis	30696	Psoriasis3	3.89154	-23.3477	7.91773	-5.88941	Keratinocyte-4	Keratinocytes	6725	5424	2201
Array130696_ATCTCGGTAGCG	-5.28417	0.870061	Myeloid	Array130696	ATCTCGGTAGCG	Psoriasis	30696	Psoriasis3	-18.7954	-30.3692	-7.19752	15.1668	Myeloid-1	Monocytes	16126	11476	3026
Array130696_ATCTGAAATATC	10.0309	7.8015	Fibro	Array130696	ATCTGAAATATC	Psoriasis	30696	Psoriasis3	24.8209	8.49158	-7.75212	-10.6771	Fibroblast-1	Fibroblasts	10544	7332	2592
Array130696_ATCTGCGGCTGT	1.18279	-5.81112	KC	Array130696	ATCTGCGGCTGT	Psoriasis	30696	Psoriasis3	-6.5388	-1.24825	6.96899	0.277212	Keratinocyte-6	Keratinocytes	2478	1975	1172
Array130696_ATGAAAAGTAAT	3.95862	-4.80381	KC	Array130696	ATGAAAAGTAAT	Psoriasis	30696	Psoriasis3	-24.6263	4.07754	-2.32051	-5.78279	Keratinocyte-7	Keratinocytes	2451	1938	1130
Array130696_ATGACGCAGGTG	1.82431	-9.4469	KC	Array130696	ATGACGCAGGTG	Psoriasis	30696	Psoriasis3	-3.73923	-22.3211	9.13318	-4.487	Keratinocyte-4	Keratinocytes	8966	5854	1976
Array130696_ATGACGTTAACC	-0.0331781	-11.0818	KC	Array130696	ATGACGTTAACC	Psoriasis	30696	Psoriasis3	16.1426	-17.7891	5.25113	-6.31254	Keratinocyte-4	Epithelial cells	16427	11394	3166
Array130696_ATGACTAGCTAC	4.09797	-4.72284	KC	Array130696	ATGACTAGCTAC	Psoriasis	30696	Psoriasis3	-25.1406	3.18457	-2.14766	-5.73042	Keratinocyte-7	Epithelial cells	4439	3318	1694
Array130696_ATGATAACATCC	-14.2163	-1.19631	T	Array130696	ATGATAACATCC	Psoriasis	30696	Psoriasis3	-34.4282	-7.87423	8.26029	13.8617	T cell-2	CD4+ T-cells	2120	1533	948
Array130696_ATGATCTCTCGC	-0.145227	-12.0697	KC	Array130696	ATGATCTCTCGC	Psoriasis	30696	Psoriasis3	9.02094	-29.1096	7.71492	-7.0848	Keratinocyte-4	Keratinocytes	10592	7771	2397
Array130696_ATGCAGTAATCT	0.583669	-10.8111	KC	Array130696	ATGCAGTAATCT	Psoriasis	30696	Psoriasis3	8.57993	-21.5541	6.51325	-5.96156	Keratinocyte-4	Epithelial cells	61382	37694	6013
Array130696_ATGCAGTGCATC	10.1666	6.81154	Fibro	Array130696	ATGCAGTGCATC	Psoriasis	30696	Psoriasis3	22.9998	8.58908	-7.31169	-10.7419	Fibroblast-1	Fibroblasts	2878	2155	1188
Array130696_ATGCATTTCACT	-1.94313	6.45557	Endo	Array130696	ATGCATTTCACT	Psoriasis	30696	Psoriasis3	-6.80132	29.6778	-8.06182	4.23001	Venule-1	Adipocytes	1682	1209	668
Array130696_ATGCCATCCTTG	-4.93956	0.109959	Myeloid	Array130696	ATGCCATCCTTG	Psoriasis	30696	Psoriasis3	-17.63	-30.3103	-6.95531	15.3219	Myeloid-1	Monocytes	5039	3706	1355
Array130696_ATGCCGACAGGT	0.605559	-11.5221	KC	Array130696	ATGCCGACAGGT	Psoriasis	30696	Psoriasis3	7.31138	-27.9751	7.95985	-6.64688	Keratinocyte-4	Epithelial cells	49101	30625	5283
Array130696_ATGCGTGCTAAT	-0.202815	-10.2084	KC	Array130696	ATGCGTGCTAAT	Psoriasis	30696	Psoriasis3	17.1436	1.95084	4.55483	-4.85592	Keratinocyte-1	Keratinocytes	4561	3565	1466
Array130696_ATGCGTGCTAGG	4.50013	-9.01658	HairFollicle	Array130696	ATGCGTGCTAGG	Psoriasis	30696	Psoriasis3	14.1194	-24.8591	6.61465	-7.63587	HairFollicle	Epithelial cells	9952	7615	2664
Array130696_ATGCTACGCACG	0.426676	-10.4862	KC	Array130696	ATGCTACGCACG	Psoriasis	30696	Psoriasis3	10.5188	-15.4876	5.90609	-5.25097	Keratinocyte-4	Keratinocytes	17905	12903	3690
Array130696_ATGCTACGGGAT	-3.14699	6.17404	Endo	Array130696	ATGCTACGGGAT	Psoriasis	30696	Psoriasis3	-10.2536	27.7146	-8.63869	5.00997	Venule-2	Endothelial cells	5229	3647	1592
Array130696_ATGGAATGAAAC	-12.8527	0.312878	T	Array130696	ATGGAATGAAAC	Psoriasis	30696	Psoriasis3	-33.2959	-9.86291	8.23829	13.9135	T cell-1	CD4+ T-cells	1866	1372	761
Array130696_ATGGGAGTGTTA	-0.98805	-11.9675	KC	Array130696	ATGGGAGTGTTA	Psoriasis	30696	Psoriasis3	24.3876	-11.6581	3.4418	-6.71171	Keratinocyte-4	Keratinocytes	12588	9974	2936
Array130696_ATGGGGAACAGA	-12.9908	-2.12212	T	Array130696	ATGGGGAACAGA	Psoriasis	30696	Psoriasis3	-33.2228	-12.1903	9.38008	14.2384	T cell-1	CD4+ T-cells	1762	1315	838
Array130696_ATGGTGCGGTCA	1.01545	-10.0006	KC	Array130696	ATGGTGCGGTCA	Psoriasis	30696	Psoriasis3	0.0149601	-17.4615	7.64925	-4.17127	Keratinocyte-4	Epithelial cells	11116	7888	2793
Array130696_ATGGTTTGCAAA	0.329352	-9.56468	KC	Array130696	ATGGTTTGCAAA	Psoriasis	30696	Psoriasis3	11.0102	-10.1997	4.81301	-4.35206	Keratinocyte-1	Epithelial cells	5428	4231	1764
Array130696_ATGTACAGTCGG	1.7393	-9.13679	KC	Array130696	ATGTACAGTCGG	Psoriasis	30696	Psoriasis3	-2.40338	-22.2557	9.03626	-4.67005	Keratinocyte-4	Keratinocytes	2572	1817	865
Array130696_ATGTATATAGAC	0.323871	-9.96605	KC	Array130696	ATGTATATAGAC	Psoriasis	30696	Psoriasis3	9.26392	-18.7664	6.35989	-5.60064	Keratinocyte-1	Keratinocytes	8892	6946	2213
Array130696_ATGTGTAGCGAA	-0.269945	-7.97639	KC	Array130696	ATGTGTAGCGAA	Psoriasis	30696	Psoriasis3	9.5404	-0.0620742	4.22878	-2.47822	Keratinocyte-1	Keratinocytes	4640	3482	1573
Array130696_ATGTGTGGTGAT	-3.57655	6.77908	Endo	Array130696	ATGTGTGGTGAT	Psoriasis	30696	Psoriasis3	-12.6309	25.0575	-8.16543	5.42445	Venule-1	Adipocytes	3060	2404	1216
Array130696_ATGTTGGTGTGC	1.23138	-8.20428	KC	Array130696	ATGTTGGTGTGC	Psoriasis	30696	Psoriasis3	-1.2862	-9.06686	7.19764	-2.87815	Keratinocyte-3	Keratinocytes	1482	1204	722
Array130696_ATGTTGTAAGAG	-3.4932	5.42057	Endo	Array130696	ATGTTGTAAGAG	Psoriasis	30696	Psoriasis3	-14.2805	29.5011	-8.77289	5.8652	Venule-2	Adipocytes	1784	1341	822
Array130696_ATGTTTATAGGA	0.0857987	-11.122	KC	Array130696	ATGTTTATAGGA	Psoriasis	30696	Psoriasis3	12.2007	-18.3614	6.07127	-6.10942	Keratinocyte-4	Epithelial cells	3943	3222	1359
Array130696_ATGTTTCCTGCG	-12.5606	1.46653	T	Array130696	ATGTTTCCTGCG	Psoriasis	30696	Psoriasis3	-29.3437	-15.5136	9.05546	12.888	T cell-1	CD8+ T-cells	2255	1551	621
Array130696_ATTAACTGGACG	-3.11372	7.8212	Endo	Array130696	ATTAACTGGACG	Psoriasis	30696	Psoriasis3	-4.06422	15.4176	-5.953	4.13401	Venule-1	Endothelial cells	2161	1721	1047
Array130696_ATTAAGAGGGGT	2.1521	-9.09077	KC	Array130696	ATTAAGAGGGGT	Psoriasis	30696	Psoriasis3	-5.34807	-20.3118	8.67955	-3.79444	Keratinocyte-4	Keratinocytes	3845	2795	1387
Array130696_ATTACACCAACT	-3.39211	6.85313	Endo	Array130696	ATTACACCAACT	Psoriasis	30696	Psoriasis3	-8.21154	30.9005	-9.00062	4.36947	Venule-2	Endothelial cells	5249	3799	1870
Array130696_ATTACCGAGCCT	9.44637	10.2085	Fibro	Array130696	ATTACCGAGCCT	Psoriasis	30696	Psoriasis3	27.6401	18.862	-10.4822	-11.609	Fibroblast-4	Fibroblasts	2326	1804	1082
Array130696_ATTACTTTTACT	-3.49317	4.72409	Endo	Array130696	ATTACTTTTACT	Psoriasis	30696	Psoriasis3	-10.2494	24.7829	-8.52461	5.58806	Venule-2	Endothelial cells	970	806	579
Array130696_ATTAGTCTGCTG	-5.48224	0.170476	Myeloid	Array130696	ATTAGTCTGCTG	Psoriasis	30696	Psoriasis3	-17.6139	-31.3664	-7.14801	15.5432	Myeloid-1	Monocytes	4007	3054	1229
Array130696_ATTAGTTAGTTT	-4.24418	6.6727	Endo	Array130696	ATTAGTTAGTTT	Psoriasis	30696	Psoriasis3	-10.0882	32.8755	-9.47592	4.67937	Venule-2	Endothelial cells	4449	3300	1634
Array130696_ATTATGGGCCTT	-3.91401	4.83748	Endo	Array130696	ATTATGGGCCTT	Psoriasis	30696	Psoriasis3	-11.9745	20.3981	-7.17299	5.61249	Venule-2	Adipocytes	1995	1583	835
Array130696_ATTATGTGTCCC	-6.48176	-8.48823	Mast	Array130696	ATTATGTGTCCC	Psoriasis	30696	Psoriasis3	-39.5993	10.3345	-1.81082	11.6565	Mast-1	HSC	5211	3853	1804
Array130696_ATTATTGTTCAA	0.829223	-6.75112	KC	Array130696	ATTATTGTTCAA	Psoriasis	30696	Psoriasis3	-4.93416	-1.693	6.68024	-0.426749	Keratinocyte-6	Keratinocytes	2737	2256	1252
Array130696_ATTCAGGTCGGT	0.381508	-9.53004	KC	Array130696	ATTCAGGTCGGT	Psoriasis	30696	Psoriasis3	11.6968	-11.5618	4.94695	-4.71952	Keratinocyte-1	Keratinocytes	12154	8367	2798
Array130696_ATTCCAGTCCTG	0.851546	-9.8309	KC	Array130696	ATTCCAGTCCTG	Psoriasis	30696	Psoriasis3	2.36259	-13.2873	6.89069	-3.68145	Keratinocyte-4	Keratinocytes	7226	5329	2240
Array130696_ATTCGACAGCTC	-11.5191	-1.55507	T	Array130696	ATTCGACAGCTC	Psoriasis	30696	Psoriasis3	-35.798	-13.4378	8.97251	14.5264	T cell-1	CD4+ T-cells	3400	2285	1221
Array130696_ATTCGACCGCCG	-2.94052	6.10993	Endo	Array130696	ATTCGACCGCCG	Psoriasis	30696	Psoriasis3	-11.7929	24.4875	-8.22862	5.72919	Venule-1	Endothelial cells	1898	1419	925
Array130696_ATTCTAGAGCGA	-3.20568	5.45179	Endo	Array130696	ATTCTAGAGCGA	Psoriasis	30696	Psoriasis3	-14.4564	25.6343	-8.0654	5.97983	Venule-2	Endothelial cells	3001	2269	1135
Array130696_ATTCTTCGAAGC	0.037728	-12.7833	KC	Array130696	ATTCTTCGAAGC	Psoriasis	30696	Psoriasis3	12.9046	-31.3894	7.60423	-7.99868	Keratinocyte-4	Epithelial cells	30456	20612	3938
Array130696_ATTGCAAGGGTC	-3.26678	5.99704	Endo	Array130696	ATTGCAAGGGTC	Psoriasis	30696	Psoriasis3	-8.74143	25.8184	-8.44906	4.80921	Venule-2	Adipocytes	2134	1692	1013
Array130696_ATTGCTTAGTGA	-2.91136	7.39143	Endo	Array130696	ATTGCTTAGTGA	Psoriasis	30696	Psoriasis3	-7.87617	21.5916	-7.28926	5.18569	Venule-1	Endothelial cells	4481	3224	1501
Array130696_ATTGGAGCCCTC	-14.6154	-0.581922	T	Array130696	ATTGGAGCCCTC	Psoriasis	30696	Psoriasis3	-26.0683	-13.3037	10.2037	13.1351	T cell-2	CD4+ T-cells	2723	1893	1030
Array130696_ATTGGGGCCAAG	1.95424	-9.36885	KC	Array130696	ATTGGGGCCAAG	Psoriasis	30696	Psoriasis3	-3.25266	-21.7349	8.94133	-4.4168	Keratinocyte-3	Keratinocytes	2912	2102	1178
Array130696_ATTGTACGGAGA	0.795022	-7.82983	KC	Array130696	ATTGTACGGAGA	Psoriasis	30696	Psoriasis3	3.82016	-10.1845	5.99765	-3.2342	Keratinocyte-1	Epithelial cells	3264	2474	1271
Array130696_ATTGTTATGGTT	-13.3835	-0.210183	T	Array130696	ATTGTTATGGTT	Psoriasis	30696	Psoriasis3	-25.9568	-11.4618	9.04915	13.2156	T cell-2	CD4+ T-cells	1665	1302	772
Array130696_ATTTAGACGGGT	0.813211	-6.13111	KC	Array130696	ATTTAGACGGGT	Psoriasis	30696	Psoriasis3	-9.85911	-0.357357	7.50758	0.948771	Keratinocyte-6	Keratinocytes	3856	2934	1435
Array130696_ATTTGCATGGGA	-3.74088	5.41884	Endo	Array130696	ATTTGCATGGGA	Psoriasis	30696	Psoriasis3	-11.0437	25.8393	-8.40247	5.40685	Venule-2	Endothelial cells	2665	1971	1096
Array130696_ATTTGCCTGTGT	0.0478994	-8.04193	KC	Array130696	ATTTGCCTGTGT	Psoriasis	30696	Psoriasis3	7.3294	-3.67234	4.75037	-3.05208	Keratinocyte-1	Keratinocytes	3761	2825	1195
Array130696_ATTTTTCTCTTC	9.57925	10.3846	Fibro	Array130696	ATTTTTCTCTTC	Psoriasis	30696	Psoriasis3	29.2018	19.0116	-10.4484	-11.2496	Fibroblast-4	Fibroblasts	4859	3667	1686
Array130696_CAAAACCGGCCA	4.44132	-6.26207	KC	Array130696	CAAAACCGGCCA	Psoriasis	30696	Psoriasis3	-24.1555	-0.413918	-1.10794	-5.65843	Keratinocyte-7	Keratinocytes	2888	2281	1249
Array130696_CAAAATTATTAC	-5.34114	-1.22414	Myeloid	Array130696	CAAAATTATTAC	Psoriasis	30696	Psoriasis3	-14.4699	-39.0918	-1.77154	18.1598	Myeloid-1	DC	1298	1047	643
Array130696_CAAACATAGCAT	-0.92104	-12.8879	KC	Array130696	CAAACATAGCAT	Psoriasis	30696	Psoriasis3	25.3829	-20.159	3.84803	-7.2772	Keratinocyte-4	Epithelial cells	10275	7710	2371
Array130696_CAAACCTTCCGA	0.243619	-10.3024	KC	Array130696	CAAACCTTCCGA	Psoriasis	30696	Psoriasis3	11.9097	-12.702	5.14775	-4.99135	Keratinocyte-1	Keratinocytes	36032	23569	4695
Array130696_CAAACGCTTTTG	-0.421703	-7.4063	KC	Array130696	CAAACGCTTTTG	Psoriasis	30696	Psoriasis3	2.34196	-5.15074	6.20755	-2.85152	Keratinocyte-1	Epithelial cells	1599	1280	656
Array130696_CAAACGTCTACT	-12.1897	-1.51797	T	Array130696	CAAACGTCTACT	Psoriasis	30696	Psoriasis3	-30.4174	-13.7916	9.57899	13.5901	T cell-1	CD4+ T-cells	2767	1914	962
Array130696_CAACACCAACAC	0.525728	-8.51267	KC	Array130696	CAACACCAACAC	Psoriasis	30696	Psoriasis3	6.6391	2.59634	5.07097	-2.74384	Keratinocyte-1	Keratinocytes	12223	8343	2868
Array130696_CAACAGGTCTTG	10.1838	7.28251	Fibro	Array130696	CAACAGGTCTTG	Psoriasis	30696	Psoriasis3	24.0258	8.08522	-7.4112	-10.6366	Fibroblast-1	Fibroblasts	5038	3813	1619
Array130696_CAACCGAACTGA	-1.96455	6.49826	Endo	Array130696	CAACCGAACTGA	Psoriasis	30696	Psoriasis3	0.813976	24.7231	-7.46556	2.99475	Venule-1	Endothelial cells	2621	1878	1079
Array130696_CAACCTATTCGA	0.0609993	-8.42727	KC	Array130696	CAACCTATTCGA	Psoriasis	30696	Psoriasis3	8.54691	-0.153538	4.49829	-2.36351	Keratinocyte-1	Keratinocytes	4365	3433	1467
Array130696_CAACGTGAAATC	0.985523	-9.41117	KC	Array130696	CAACGTGAAATC	Psoriasis	30696	Psoriasis3	3.23372	-8.38091	6.83072	-4.05379	Keratinocyte-4	Epithelial cells	5600	4219	1862
Array130696_CAACTCCGCGGG	10.1861	7.41122	Fibro	Array130696	CAACTCCGCGGG	Psoriasis	30696	Psoriasis3	24.0055	7.81205	-7.25204	-10.6539	Fibroblast-1	Fibroblasts	12988	8840	3148
Array130696_CAACTTAAAAGT	-12.446	-1.05452	T	Array130696	CAACTTAAAAGT	Psoriasis	30696	Psoriasis3	-32.2791	-13.0508	9.6817	13.6699	T cell-1	CD4+ T-cells	1344	995	545
Array130696_CAACTTAGGCCG	12.6297	-3.46265	Melanocyte	Array130696	CAACTTAGGCCG	Psoriasis	30696	Psoriasis3	14.6063	21.856	-6.34647	-3.58986	Melanocyte	Melanocytes	18482	11937	3809
Array130696_CAACTTAGTTGC	0.443557	-10.1788	KC	Array130696	CAACTTAGTTGC	Psoriasis	30696	Psoriasis3	10.1869	-14.8131	5.74668	-5.05688	Keratinocyte-4	Epithelial cells	17698	12991	3936
Array130696_CAACTTCGATCC	-6.60991	-8.31819	Mast	Array130696	CAACTTCGATCC	Psoriasis	30696	Psoriasis3	-39.5392	9.62201	-1.6911	11.9004	Mast-1	HSC	4313	3107	1584
Array130696_CAAGAACGGGTC	-3.59321	5.37836	Endo	Array130696	CAAGAACGGGTC	Psoriasis	30696	Psoriasis3	-16.5755	22.4313	-7.39679	6.45176	Venule-2	Endothelial cells	2220	1688	999
Array130696_CAAGCAATCGAG	-0.837226	-13.3196	KC	Array130696	CAAGCAATCGAG	Psoriasis	30696	Psoriasis3	25.1978	-23.0647	4.03765	-8.0495	Keratinocyte-4	Keratinocytes	42023	28550	4625
Array130696_CAAGCCCACCCC	-12.7831	-0.0352267	T	Array130696	CAAGCCCACCCC	Psoriasis	30696	Psoriasis3	-23.2323	-14.2206	9.79934	13.2926	T cell-2	CD4+ T-cells	1979	1338	779
Array130696_CAAGCGAAGACT	0.744505	-10.1473	KC	Array130696	CAAGCGAAGACT	Psoriasis	30696	Psoriasis3	2.99929	-16.9168	7.05483	-4.84149	Keratinocyte-4	Keratinocytes	18570	12625	3647
Array130696_CAAGGCGTGGAG	1.20781	-6.53476	KC	Array130696	CAAGGCGTGGAG	Psoriasis	30696	Psoriasis3	-7.41701	-2.60607	7.10837	0.0554477	Keratinocyte-6	Keratinocytes	18639	12151	4094
Array130696_CAAGGGGCGTTC	0.329656	-8.36284	KC	Array130696	CAAGGGGCGTTC	Psoriasis	30696	Psoriasis3	8.11554	3.34056	4.63596	-2.54231	Keratinocyte-1	Keratinocytes	8154	5671	2418
Array130696_CAAGTAGTGGCC	6.66638	-0.736042	Lymphatic	Array130696	CAAGTAGTGGCC	Psoriasis	30696	Psoriasis3	-29.9871	18.5531	-16.9639	3.9284	Lymphatic	Endothelial cells	2604	1907	1049
Array130696_CAAGTGTCCGTC	0.65596	-8.67337	KC	Array130696	CAAGTGTCCGTC	Psoriasis	30696	Psoriasis3	6.60637	2.7052	5.08404	-2.90474	Keratinocyte-1	Keratinocytes	8801	6262	2336
Array130696_CAATGGCAGGTC	1.20875	-11.4213	KC	Array130696	CAATGGCAGGTC	Psoriasis	30696	Psoriasis3	3.54152	-26.9904	8.27044	-6.07094	Keratinocyte-4	Epithelial cells	24665	15853	3773
Array130696_CAATGGCTGCTG	-0.516213	-13.1681	KC	Array130696	CAATGGCTGCTG	Psoriasis	30696	Psoriasis3	17.3689	-23.9309	5.85719	-7.67566	Keratinocyte-4	Epithelial cells	17873	12170	2887
Array130696_CACAAGGACAAC	-4.10243	6.95194	Endo	Array130696	CACAAGGACAAC	Psoriasis	30696	Psoriasis3	-10.7842	33.0391	-9.36805	4.66027	Venule-2	Endothelial cells	8480	5809	2425
Array130696_CACACCTGCTAG	0.472669	-11.3445	KC	Array130696	CACACCTGCTAG	Psoriasis	30696	Psoriasis3	5.76075	-25.5508	7.70861	-6.34096	Keratinocyte-4	Keratinocytes	5873	4581	1711
Array130696_CACAGTAGTCAT	-4.86991	5.32507	Endo	Array130696	CACAGTAGTCAT	Psoriasis	30696	Psoriasis3	-20.9181	21.7661	-6.88036	7.13167	Venule-2	Endothelial cells	6602	4170	1908
Array130696_CACCACTGAGGA	3.22051	-4.77931	KC	Array130696	CACCACTGAGGA	Psoriasis	30696	Psoriasis3	-22.88	4.60124	-2.41389	-5.93909	Keratinocyte-7	Keratinocytes	9193	6559	2642
Array130696_CACCCGGGCTCT	-2.09935	5.77577	Endo	Array130696	CACCCGGGCTCT	Psoriasis	30696	Psoriasis3	-1.71422	21.2091	-6.96627	3.20576	Venule-1	Endothelial cells	1003	786	540
Array130696_CACCTAGCGGGA	-2.79708	7.31797	Endo	Array130696	CACCTAGCGGGA	Psoriasis	30696	Psoriasis3	-7.69512	30.3738	-8.7352	4.21171	Venule-2	Endothelial cells	3844	2745	1437
Array130696_CACCTAGGCCCT	-1.8558	5.21512	Endo	Array130696	CACCTAGGCCCT	Psoriasis	30696	Psoriasis3	-8.3851	18.3447	-6.58698	4.89247	Venule-1	Endothelial cells	2341	1688	650
Array130696_CACGGTCTGAGG	-14.2595	0.585014	T	Array130696	CACGGTCTGAGG	Psoriasis	30696	Psoriasis3	-26.004	-13.1618	9.75068	13.0997	T cell-2	CD8+ T-cells	2070	1529	860
Array130696_CACGTACATGTT	1.21992	-6.02282	KC	Array130696	CACGTACATGTT	Psoriasis	30696	Psoriasis3	-7.68986	-1.86475	7.00084	0.224144	Keratinocyte-6	Epithelial cells	22363	15402	4392
Array130696_CACGTCGGGACG	1.26819	-8.54808	KC	Array130696	CACGTCGGGACG	Psoriasis	30696	Psoriasis3	-2.40154	-11.3563	7.9425	-3.50973	Keratinocyte-4	Keratinocytes	3846	2951	1314
Array130696_CACTAAGCCTCT	-5.66685	-6.89499	Mast	Array130696	CACTAAGCCTCT	Psoriasis	30696	Psoriasis3	-41.1257	7.53565	-1.63923	11.763	Mast-1	Eosinophils	1578	1151	657
Array130696_CACTACTGCCTA	-12.8647	-2.61276	T	Array130696	CACTACTGCCTA	Psoriasis	30696	Psoriasis3	-34.5052	-13.6008	9.15581	14.7805	T cell-1	CD4+ T-cells	2094	1517	896
Array130696_CACTCGGTGAGT	-13.0742	-2.45427	T	Array130696	CACTCGGTGAGT	Psoriasis	30696	Psoriasis3	-36.801	-10.3094	8.9865	14.6833	T cell-1	CD4+ T-cells	4424	2777	1270
Array130696_CACTCTATGGGC	-14.2373	-1.29781	T	Array130696	CACTCTATGGGC	Psoriasis	30696	Psoriasis3	-32.9024	-10.9842	8.99498	14.0586	T cell-2	CD8+ T-cells	1469	1105	761
Array130696_CACTCTCTTCAT	-0.605758	-13.6395	KC	Array130696	CACTCTCTTCAT	Psoriasis	30696	Psoriasis3	21.726	-26.2993	5.40883	-7.95032	Keratinocyte-4	Epithelial cells	14949	11472	3021
Array130696_CACTGAAGATTC	2.19465	7.41665	Endo	Array130696	CACTGAAGATTC	Psoriasis	30696	Psoriasis3	4.28653	42.5739	-9.53533	0.0231893	Venule-3	Endothelial cells	13386	9448	3103
Array130696_CACTTCATCTCG	0.993742	-10.8801	KC	Array130696	CACTTCATCTCG	Psoriasis	30696	Psoriasis3	6.91292	-27.8774	8.2003	-6.46028	Keratinocyte-4	Epithelial cells	22118	16248	4247
Array130696_CACTTTAGCTAT	9.90629	10.0072	Fibro	Array130696	CACTTTAGCTAT	Psoriasis	30696	Psoriasis3	29.2838	17.1553	-10.0739	-11.5495	Fibroblast-4	Fibroblasts	3229	2540	1108
Array130696_CAGAACAGTGAC	-14.3821	-1.04014	T	Array130696	CAGAACAGTGAC	Psoriasis	30696	Psoriasis3	-34.6995	-7.56268	8.31771	13.6877	T cell-2	CD8+ T-cells	3106	2197	1144
Array130696_CAGACAATATTA	-11.7075	-1.49259	T	Array130696	CAGACAATATTA	Psoriasis	30696	Psoriasis3	-32.9491	-14.6009	9.32642	13.8357	T cell-1	CD4+ T-cells	1789	1340	835
Array130696_CAGACTCTTCTG	0.388497	-7.01101	KC	Array130696	CAGACTCTTCTG	Psoriasis	30696	Psoriasis3	-3.05437	-0.807493	6.39242	-0.733487	Keratinocyte-1	Keratinocytes	5619	4112	1719
Array130696_CAGACTGGCGTG	-14.5086	-0.438067	T	Array130696	CAGACTGGCGTG	Psoriasis	30696	Psoriasis3	-32.0047	-9.82421	8.63135	13.7817	T cell-2	CD8+ T-cells	6426	3794	1631
Array130696_CAGAGATCGAGC	0.876073	-7.91865	KC	Array130696	CAGAGATCGAGC	Psoriasis	30696	Psoriasis3	-0.445274	-6.41497	6.63632	-2.65682	Keratinocyte-1	Keratinocytes	2947	2251	1120
Array130696_CAGATAGTACCT	9.83781	9.73787	Fibro	Array130696	CAGATAGTACCT	Psoriasis	30696	Psoriasis3	30.7649	15.4164	-9.48123	-12.1047	Fibroblast-4	Fibroblasts	11881	8391	2871
Array130696_CAGATCCACCTT	-4.11172	6.1675	Endo	Array130696	CAGATCCACCTT	Psoriasis	30696	Psoriasis3	-13.9443	25.0509	-7.99025	5.97368	Venule-2	Endothelial cells	2438	1904	1104
Array130696_CAGCAAAGAGTT	4.5761	-9.03966	HairFollicle	Array130696	CAGCAAAGAGTT	Psoriasis	30696	Psoriasis3	13.6218	-25.7347	6.33522	-8.27536	HairFollicle	Epithelial cells	10419	7468	2721
Array130696_CAGCATCCGCGC	-0.404962	-10.4843	KC	Array130696	CAGCATCCGCGC	Psoriasis	30696	Psoriasis3	18.8891	0.876793	4.11444	-5.07935	Keratinocyte-1	Epithelial cells	13323	9305	3007
Array130696_CAGCCCACGTGC	-1.9308	6.16136	Endo	Array130696	CAGCCCACGTGC	Psoriasis	30696	Psoriasis3	-5.96166	22.7738	-7.69619	4.02682	Venule-1	Endothelial cells	3339	2229	1118
Array130696_CAGCGACGTCTC	1.2644	-8.40749	KC	Array130696	CAGCGACGTCTC	Psoriasis	30696	Psoriasis3	0.553144	-7.71968	6.7932	-2.82959	Keratinocyte-4	Epithelial cells	2809	2209	1225
Array130696_CAGCGTTCCCGA	10.3321	6.9639	Fibro	Array130696	CAGCGTTCCCGA	Psoriasis	30696	Psoriasis3	27.044	7.61744	-7.71119	-11.3387	Fibroblast-1	Fibroblasts	7400	5269	2078
Array130696_CAGGAAGCCGTA	-6.2154	-8.50205	Mast	Array130696	CAGGAAGCCGTA	Psoriasis	30696	Psoriasis3	-38.5889	11.3999	-2.02535	11.692	Mast-1	Macrophages	3270	2367	1260
Array130696_CAGGATGATCTA	-0.342078	-9.90817	KC	Array130696	CAGGATGATCTA	Psoriasis	30696	Psoriasis3	21.0359	-6.4159	3.04965	-5.49327	Keratinocyte-1	Keratinocytes	11526	8696	3032
Array130696_CAGTCATCACGC	1.23221	-10.4463	KC	Array130696	CAGTCATCACGC	Psoriasis	30696	Psoriasis3	0.930991	-17.4281	7.37865	-4.32613	Keratinocyte-4	Epithelial cells	14065	7800	2397
Array130696_CAGTCCGTAAAA	-3.83728	7.00228	Endo	Array130696	CAGTCCGTAAAA	Psoriasis	30696	Psoriasis3	-18.9158	25.5726	-7.86116	6.62102	Venule-2	Endothelial cells	13657	8911	3260
Array130696_CAGTCCTCTGGC	0.502849	-9.34988	KC	Array130696	CAGTCCTCTGGC	Psoriasis	30696	Psoriasis3	11.3882	4.27141	4.71367	-3.24673	Keratinocyte-1	Keratinocytes	7275	5140	2067
Array130696_CAGTGATTCGCC	-7.55992	-1.07496	B	Array130696	CAGTGATTCGCC	Psoriasis	30696	Psoriasis3	-16.0927	-11.3246	3.62865	21.9053	B cell	B-cells	2854	2255	1113
Array130696_CAGTGCACGACT	-1.10533	7.55283	Endo	Array130696	CAGTGCACGACT	Psoriasis	30696	Psoriasis3	5.38887	19.8898	-6.94783	2.60696	Venule-1	Endothelial cells	6689	4416	1714
Array130696_CAGTTCTAACTT	0.575467	-7.98608	KC	Array130696	CAGTTCTAACTT	Psoriasis	30696	Psoriasis3	3.50439	-0.265526	4.9424	-1.93235	Keratinocyte-1	Keratinocytes	5217	3843	1768
Array130696_CAGTTTAACAGA	1.26728	-10.8909	KC	Array130696	CAGTTTAACAGA	Psoriasis	30696	Psoriasis3	0.0743469	-27.7028	9.23264	-5.81324	Keratinocyte-4	Keratinocytes	17068	13166	3857
Array130696_CATAAATCGCGC	0.300612	-11.6352	KC	Array130696	CATAAATCGCGC	Psoriasis	30696	Psoriasis3	9.60826	-31.5952	8.05053	-7.68471	Keratinocyte-4	Epithelial cells	6187	4831	1739
Array130696_CATAATCCGTGT	6.28777	-1.02815	Lymphatic	Array130696	CATAATCCGTGT	Psoriasis	30696	Psoriasis3	-28.8886	17.8631	-17.0454	3.88629	Lymphatic	Endothelial cells	2315	1661	981
Array130696_CATACTATGCCG	0.320233	-7.46999	KC	Array130696	CATACTATGCCG	Psoriasis	30696	Psoriasis3	3.09205	-0.696684	5.10294	-1.94732	Keratinocyte-1	Keratinocytes	4551	3482	1624
Array130696_CATAGGGCGGAG	9.938	9.28746	Fibro	Array130696	CATAGGGCGGAG	Psoriasis	30696	Psoriasis3	25.1435	16.772	-10.2851	-11.2384	Fibroblast-4	Fibroblasts	2503	1898	1113
Array130696_CATATACGTACC	-6.3381	1.29502	Myeloid	Array130696	CATATACGTACC	Psoriasis	30696	Psoriasis3	-20.1081	-34.4713	-7.97163	15.6091	Myeloid-1	Monocytes	2738	2100	854
Array130696_CATATATAATCA	1.1225	-9.98492	KC	Array130696	CATATATAATCA	Psoriasis	30696	Psoriasis3	-0.52308	-24.1509	8.70134	-5.78002	Keratinocyte-4	Epithelial cells	4914	3959	1785
Array130696_CATATCTACATT	0.683421	-11.3456	KC	Array130696	CATATCTACATT	Psoriasis	30696	Psoriasis3	8.89617	-24.7448	7.38364	-6.16487	Keratinocyte-4	Epithelial cells	13452	10008	3115
Array130696_CATCAAGAATAT	-2.46948	6.85701	Endo	Array130696	CATCAAGAATAT	Psoriasis	30696	Psoriasis3	-5.3643	31.3766	-8.72905	3.85637	Venule-2	Endothelial cells	3096	2245	1320
Array130696_CATCCCCAATCG	0.784972	-7.2547	KC	Array130696	CATCCCCAATCG	Psoriasis	30696	Psoriasis3	-4.78371	-1.60259	6.54119	-0.530953	Keratinocyte-1	Keratinocytes	8734	6421	2459
Array130696_CATCGAGCGGGT	-2.00074	8.37974	Endo	Array130696	CATCGAGCGGGT	Psoriasis	30696	Psoriasis3	-1.03755	24.2747	-7.19876	3.68342	Venule-1	Endothelial cells	2053	1468	1005
Array130696_CATCGATCGAAC	-0.446359	-13.8226	KC	Array130696	CATCGATCGAAC	Psoriasis	30696	Psoriasis3	21.2354	-27.7754	6.20456	-8.48014	Keratinocyte-4	Epithelial cells	39831	28570	4794
Array130696_CATCGATTGGTA	-1.9156	6.18971	Endo	Array130696	CATCGATTGGTA	Psoriasis	30696	Psoriasis3	0.684188	21.0273	-6.64865	3.30868	Venule-1	Endothelial cells	3284	2403	1161
Array130696_CATGAACGGTAG	-3.46925	5.77173	Endo	Array130696	CATGAACGGTAG	Psoriasis	30696	Psoriasis3	-15.5225	25.0709	-7.88098	6.30753	Venule-2	Adipocytes	2516	1867	1054
Array130696_CATGACCCTCTC	-1.43923	6.4457	Endo	Array130696	CATGACCCTCTC	Psoriasis	30696	Psoriasis3	1.4247	26.1541	-7.96891	2.91759	Venule-1	Endothelial cells	2698	2018	1074
Array130696_CATGAGTAACCA	4.15985	-5.94781	KC	Array130696	CATGAGTAACCA	Psoriasis	30696	Psoriasis3	-23.2052	0.816492	-1.27742	-5.64609	Keratinocyte-7	Keratinocytes	2605	1934	1082
Array130696_CATGCAATTTCG	0.312439	-9.73276	KC	Array130696	CATGCAATTTCG	Psoriasis	30696	Psoriasis3	10.0937	-11.7155	5.01148	-4.32932	Keratinocyte-1	Keratinocytes	14757	10979	3255
Array130696_CATGCTGGTCAG	-0.615312	-9.67484	KC	Array130696	CATGCTGGTCAG	Psoriasis	30696	Psoriasis3	19.1729	-1.75279	3.77915	-5.4979	Keratinocyte-1	Keratinocytes	14708	10625	2879
Array130696_CATGGAGATCAC	-4.79345	-1.36631	Myeloid	Array130696	CATGGAGATCAC	Psoriasis	30696	Psoriasis3	-13.6226	-39.8522	-2.71004	18.3806	Myeloid-1	Monocytes	7784	5206	1392
Array130696_CATGTATCCTAA	0.624158	-10.1	KC	Array130696	CATGTATCCTAA	Psoriasis	30696	Psoriasis3	9.67656	-14.8327	6.01425	-5.02201	Keratinocyte-4	Epithelial cells	6181	4945	2010
Array130696_CATTCGGCGTCG	9.71112	10.2325	Fibro	Array130696	CATTCGGCGTCG	Psoriasis	30696	Psoriasis3	29.3299	17.4307	-9.96829	-11.722	Fibroblast-4	Fibroblasts	6266	4538	1908
Array130696_CATTGAATACCT	-2.74551	6.83053	Endo	Array130696	CATTGAATACCT	Psoriasis	30696	Psoriasis3	-2.61881	25.9153	-7.29963	3.78398	Venule-1	Endothelial cells	3512	2616	1335
Array130696_CATTGAGAACTG	10.0981	7.60854	Fibro	Array130696	CATTGAGAACTG	Psoriasis	30696	Psoriasis3	24.4423	7.42276	-7.37498	-10.6674	Fibroblast-1	Fibroblasts	11660	7635	2685
Array130696_CATTGGCATGGC	0.0574649	-12.499	KC	Array130696	CATTGGCATGGC	Psoriasis	30696	Psoriasis3	11.957	-29.9342	7.4415	-7.90636	Keratinocyte-4	Epithelial cells	27138	18573	3990
Array130696_CATTGTGAATGC	1.48699	-10.8605	KC	Array130696	CATTGTGAATGC	Psoriasis	30696	Psoriasis3	-1.94072	-27.0154	9.50575	-5.21817	Keratinocyte-4	Epithelial cells	18418	13456	3916
Array130696_CATTTCAGTCTT	-0.268092	-8.67403	KC	Array130696	CATTTCAGTCTT	Psoriasis	30696	Psoriasis3	16.0539	-2.28029	3.58812	-4.16693	Keratinocyte-1	Keratinocytes	5239	4107	1709
Array130696_CATTTGGGCCTC	-3.1811	7.28348	Endo	Array130696	CATTTGGGCCTC	Psoriasis	30696	Psoriasis3	0.918815	15.0237	-5.76885	3.90429	Venule-1	Endothelial cells	4702	3406	1649
Array130696_CCAAAGACCCTG	-0.340117	-9.66654	KC	Array130696	CCAAAGACCCTG	Psoriasis	30696	Psoriasis3	18.4476	-5.27927	3.26992	-4.77544	Keratinocyte-1	Keratinocytes	19348	12993	3315
Array130696_CCAAAGGAAAGA	-2.15401	7.67188	Endo	Array130696	CCAAAGGAAAGA	Psoriasis	30696	Psoriasis3	-5.41887	32.0295	-8.70228	3.5282	Venule-2	Endothelial cells	9630	6200	2482
Array130696_CCAACCCCCTAA	4.22253	-5.48676	KC	Array130696	CCAACCCCCTAA	Psoriasis	30696	Psoriasis3	-24.5463	1.82928	-1.78255	-5.68922	Keratinocyte-7	Keratinocytes	4799	3481	1530
Array130696_CCAACGAGCCTG	-6.65384	0.0749922	Myeloid	Array130696	CCAACGAGCCTG	Psoriasis	30696	Psoriasis3	-18.4405	-35.1126	-7.75381	16.2496	Myeloid-1	DC	11906	7663	2154
Array130696_CCAACTCAAATG	-11.4632	0.927861	T	Array130696	CCAACTCAAATG	Psoriasis	30696	Psoriasis3	-30.4024	-18.5569	8.35283	12.6857	T cell-1	CD4+ T-cells	4467	2924	1287
Array130696_CCAAGAACACTC	-7.40994	-1.19716	B	Array130696	CCAAGAACACTC	Psoriasis	30696	Psoriasis3	-16.1922	-11.185	3.75412	21.8951	B cell	B-cells	8560	5773	2007
Array130696_CCAATATGGCTT	-2.89803	8.93622	Endo	Array130696	CCAATATGGCTT	Psoriasis	30696	Psoriasis3	5.935	16.0453	-5.59231	3.06013	Venule-1	Endothelial cells	10697	7961	3065
Array130696_CCAATTATAACA	0.729617	-8.91003	KC	Array130696	CCAATTATAACA	Psoriasis	30696	Psoriasis3	7.05188	-8.70892	5.69979	-4.20849	Keratinocyte-4	Epithelial cells	5640	4298	1664
Array130696_CCACATTTTCAC	5.30172	2.49228	VSMC	Array130696	CCACATTTTCAC	Psoriasis	30696	Psoriasis3	22.2365	29.2779	-13.9652	-7.1231	VSMC-1	Fibroblasts	6517	4481	2015
Array130696_CCACGGCTAATC	-13.6898	-0.387786	T	Array130696	CCACGGCTAATC	Psoriasis	30696	Psoriasis3	-28.9842	-13.0315	9.34646	13.236	T cell-2	CD8+ T-cells	2285	1562	838
Array130696_CCACTCCTGCTA	1.11317	-8.51042	KC	Array130696	CCACTCCTGCTA	Psoriasis	30696	Psoriasis3	0.886899	-7.5075	6.80329	-3.07147	Keratinocyte-4	Epithelial cells	2921	2360	1302
Array130696_CCAGAGATATGA	-0.140871	-11.5468	KC	Array130696	CCAGAGATATGA	Psoriasis	30696	Psoriasis3	17.8032	-18.1761	5.29248	-6.39897	Keratinocyte-4	Epithelial cells	38627	26879	4852
Array130696_CCAGGTCTGTGT	-0.0105667	-13.0517	KC	Array130696	CCAGGTCTGTGT	Psoriasis	30696	Psoriasis3	13.9401	-31.8154	7.45615	-8.09814	Keratinocyte-4	Epithelial cells	32217	22571	4452
Array130696_CCAGGTGTTGTA	11.0611	6.3291	Fibro	Array130696	CCAGGTGTTGTA	Psoriasis	30696	Psoriasis3	27.0709	7.78192	-7.87354	-11.4899	Fibroblast-2	Fibroblasts	3631	2637	1207
Array130696_CCAGTCAGTGAC	3.52921	5.80823	VSMC	Array130696	CCAGTCAGTGAC	Psoriasis	30696	Psoriasis3	18.2518	33.1874	-15.3949	-5.36262	VSMC-1	Myocytes	7412	4918	1972
Array130696_CCAGTGTGGCCC	0.111395	-10.01	KC	Array130696	CCAGTGTGGCCC	Psoriasis	30696	Psoriasis3	11.4757	-12.1421	4.91334	-4.71084	Keratinocyte-1	Keratinocytes	15296	10662	3299
Array130696_CCATACTCCATG	1.233	-8.5759	KC	Array130696	CCATACTCCATG	Psoriasis	30696	Psoriasis3	-1.3743	-10.9979	7.42274	-3.13643	Keratinocyte-4	Epithelial cells	3492	2706	1322
Array130696_CCATCATCTATC	-0.791046	-12.9289	KC	Array130696	CCATCATCTATC	Psoriasis	30696	Psoriasis3	25.2017	-21.7358	3.91848	-7.91546	Keratinocyte-4	Epithelial cells	50849	30587	4967
Array130696_CCATTAGATGCT	2.28369	-9.38623	KC	Array130696	CCATTAGATGCT	Psoriasis	30696	Psoriasis3	-4.17587	-19.5636	8.70087	-3.96159	Keratinocyte-4	Keratinocytes	7471	5379	2065
Array130696_CCATTATGGTGG	-6.61101	-8.82107	Mast	Array130696	CCATTATGGTGG	Psoriasis	30696	Psoriasis3	-39.2521	11.2571	-1.83833	11.6195	Mast-1	HSC	5597	3930	1963
Array130696_CCATTGGCGCAC	9.45024	7.08985	Fibro	Array130696	CCATTGGCGCAC	Psoriasis	30696	Psoriasis3	34.3312	8.21108	-7.5536	-12.6119	Fibroblast-1	Fibroblasts	6115	4437	1744
Array130696_CCATTTCGCGAT	-8.08544	-5.4314	Mast	Array130696	CCATTTCGCGAT	Psoriasis	30696	Psoriasis3	-42.4831	8.63282	-2.55694	11.622	Mast-2	HSC	3147	2237	1063
Array130696_CCCAAGTCTGTC	-2.9194	7.03692	Endo	Array130696	CCCAAGTCTGTC	Psoriasis	30696	Psoriasis3	1.01618	16.4054	-5.70334	3.70933	Venule-1	Endothelial cells	2345	1830	1174
Array130696_CCCACAGGGACC	-12.0591	1.10758	T	Array130696	CCCACAGGGACC	Psoriasis	30696	Psoriasis3	-29.0537	-17.6049	8.9347	12.4549	T cell-1	CD4+ T-cells	2168	1473	695
Array130696_CCCATCCGAGAA	10.2424	9.60665	Fibro	Array130696	CCCATCCGAGAA	Psoriasis	30696	Psoriasis3	30.9005	15.1291	-9.47305	-11.9421	Fibroblast-4	Fibroblasts	13065	9054	3218
Array130696_CCCCCGTTGCTA	-3.37023	8.27354	Endo	Array130696	CCCCCGTTGCTA	Psoriasis	30696	Psoriasis3	2.16204	13.8259	-5.49017	3.81317	Venule-1	Endothelial cells	11917	7756	2870
Array130696_CCCCCTTTCGCC	0.454907	-9.11623	KC	Array130696	CCCCCTTTCGCC	Psoriasis	30696	Psoriasis3	10.773	4.52155	5.03801	-3.17096	Keratinocyte-1	Keratinocytes	8838	6351	2390
Array130696_CCCCGTTGATCC	-10.9792	0.998715	T	Array130696	CCCCGTTGATCC	Psoriasis	30696	Psoriasis3	-31.5185	-19.0813	8.44834	12.4723	T cell-1	CD4+ T-cells	2280	1624	888
Array130696_CCCCTGAGCCCA	0.71158	-9.85171	KC	Array130696	CCCCTGAGCCCA	Psoriasis	30696	Psoriasis3	-0.974374	-24.6556	9.26104	-5.6601	Keratinocyte-4	Keratinocytes	15438	10968	3180
Array130696_CCCGAGAACGCG	0.86	-10.5121	KC	Array130696	CCCGAGAACGCG	Psoriasis	30696	Psoriasis3	6.25885	-27.3454	8.21106	-6.32286	Keratinocyte-4	Epithelial cells	3730	2987	1331
Array130696_CCCGCAGAATAA	4.16996	6.20758	VSMC	Array130696	CCCGCAGAATAA	Psoriasis	30696	Psoriasis3	18.5762	33.9696	-15.4531	-5.29285	VSMC-1	Adipocytes	10098	7009	2447
Array130696_CCCGGCACGTCG	9.57269	10.4286	Fibro	Array130696	CCCGGCACGTCG	Psoriasis	30696	Psoriasis3	29.5443	19.3438	-10.6046	-11.2912	Fibroblast-4	Fibroblasts	9258	6417	2082
Array130696_CCCGGCTCAGAG	-1.99432	6.44064	Endo	Array130696	CCCGGCTCAGAG	Psoriasis	30696	Psoriasis3	-5.84955	30.2019	-8.57998	3.96783	Venule-1	Endothelial cells	1853	1287	827
Array130696_CCCGGGTGACGG	1.24925	-9.66852	KC	Array130696	CCCGGGTGACGG	Psoriasis	30696	Psoriasis3	-1.4841	-24.0411	9.16208	-5.73907	Keratinocyte-4	Keratinocytes	2162	1707	959
Array130696_CCCTACAACTCG	-11.8258	-1.8242	T	Array130696	CCCTACAACTCG	Psoriasis	30696	Psoriasis3	-34.0194	-12.9788	9.05191	14.2134	T cell-1	CD4+ T-cells	4653	3360	1703
Array130696_CCCTATATTGCG	0.627163	-11.6643	KC	Array130696	CCCTATATTGCG	Psoriasis	30696	Psoriasis3	9.36752	-24.4943	6.99172	-6.27438	Keratinocyte-4	Epithelial cells	12729	9335	3062
Array130696_CCCTCACCCTTC	12.3374	5.63562	Fibro	Array130696	CCCTCACCCTTC	Psoriasis	30696	Psoriasis3	29.4188	8.83856	-8.31069	-11.7836	Fibroblast-2	Fibroblasts	1806	1383	701
Array130696_CCCTCATAATTT	10.9875	7.68978	Fibro	Array130696	CCCTCATAATTT	Psoriasis	30696	Psoriasis3	26.6916	9.68683	-8.21844	-11.0619	Fibroblast-1	Fibroblasts	9750	7078	2700
Array130696_CCCTCTATTGAA	-2.64276	6.2702	Endo	Array130696	CCCTCTATTGAA	Psoriasis	30696	Psoriasis3	-7.30656	24.5489	-8.13241	4.52782	Venule-2	Endothelial cells	4232	3025	1500
Array130696_CCCTTATGACTG	0.56105	-12.0291	KC	Array130696	CCCTTATGACTG	Psoriasis	30696	Psoriasis3	10.1985	-32.1287	8.4221	-7.2212	Keratinocyte-4	Epithelial cells	5712	4475	1750
Array130696_CCCTTCGCATAG	-2.46439	7.13291	Endo	Array130696	CCCTTCGCATAG	Psoriasis	30696	Psoriasis3	-0.815307	24.2865	-7.4065	3.56382	Venule-1	Endothelial cells	3480	2529	1250
Array130696_CCGACGACTTCA	0.427862	-8.26011	KC	Array130696	CCGACGACTTCA	Psoriasis	30696	Psoriasis3	5.62319	-2.14225	5.41178	-2.65624	Keratinocyte-1	Epithelial cells	6182	4653	2006
Array130696_CCGACGGCTAGT	-13.1392	-0.61481	T	Array130696	CCGACGGCTAGT	Psoriasis	30696	Psoriasis3	-31.1627	-13.5232	9.81179	13.9044	T cell-2	CD4+ T-cells	1107	753	527
Array130696_CCGACGTGAGTC	-3.64168	4.82533	Endo	Array130696	CCGACGTGAGTC	Psoriasis	30696	Psoriasis3	-16.8583	21.4094	-7.01481	6.17678	Venule-2	Endothelial cells	3656	2652	1370
Array130696_CCGAGCGAGGTT	-7.25222	-6.41085	Mast	Array130696	CCGAGCGAGGTT	Psoriasis	30696	Psoriasis3	-42.2877	8.58747	-2.49578	11.5603	Mast-2	HSC	4241	2853	1320
Array130696_CCGAGCTCCTAT	8.75887	7.27498	Fibro	Array130696	CCGAGCTCCTAT	Psoriasis	30696	Psoriasis3	35.1092	9.00228	-7.86807	-12.8325	Fibroblast-1	Fibroblasts	2362	1745	1027
Array130696_CCGAGTGGTAGT	1.39208	-8.36515	KC	Array130696	CCGAGTGGTAGT	Psoriasis	30696	Psoriasis3	-1.51822	-9.26388	7.2585	-2.82903	Keratinocyte-4	Keratinocytes	3791	2635	1204
Array130696_CCGAGTTAGGAG	-1.62568	8.45108	Endo	Array130696	CCGAGTTAGGAG	Psoriasis	30696	Psoriasis3	0.520846	27.2939	-7.96088	3.16634	Venule-1	Endothelial cells	4692	3036	1451
Array130696_CCGCAGCGCCGG	-13.1249	-2.72639	T	Array130696	CCGCAGCGCCGG	Psoriasis	30696	Psoriasis3	-37.0116	-9.83866	8.81966	14.6328	T cell-1	CD4+ T-cells	5725	3749	1761
Array130696_CCGCCAATAAAG	-2.37339	6.59405	Endo	Array130696	CCGCCAATAAAG	Psoriasis	30696	Psoriasis3	-0.0059701	15.2966	-5.63111	3.80883	Venule-1	Endothelial cells	3575	2359	1123
Array130696_CCGCCAATCGTA	8.06119	7.64858	Fibro	Array130696	CCGCCAATCGTA	Psoriasis	30696	Psoriasis3	36.5863	7.68518	-7.75131	-12.981	Fibroblast-1	Fibroblasts	16363	11497	4056
Array130696_CCGCCCTAATGT	-0.0396655	-10.2146	KC	Array130696	CCGCCCTAATGT	Psoriasis	30696	Psoriasis3	22.0138	-11.0851	3.83653	-5.90129	Keratinocyte-1	Epithelial cells	11413	8704	2856
Array130696_CCGCCTAGCCTA	-5.71005	-8.42002	Mast	Array130696	CCGCCTAGCCTA	Psoriasis	30696	Psoriasis3	-40.809	8.59405	-1.97824	11.6523	Mast-1	HSC	3050	1960	1130
Array130696_CCGCGGCGAAAG	-11.6554	0.758649	T	Array130696	CCGCGGCGAAAG	Psoriasis	30696	Psoriasis3	-29.0048	-18.5849	8.56222	12.3098	T cell-1	CD8+ T-cells	1146	851	559
Array130696_CCGCGTATTCTA	-12.9454	-2.45151	T	Array130696	CCGCGTATTCTA	Psoriasis	30696	Psoriasis3	-34.5548	-11.8517	9.25425	14.5456	T cell-1	CD4+ T-cells	2901	2036	1176
Array130696_CCGGAACCCGAG	0.0158647	-9.6247	KC	Array130696	CCGGAACCCGAG	Psoriasis	30696	Psoriasis3	17.062	0.312345	4.45657	-4.68734	Keratinocyte-1	Epithelial cells	27307	18103	4235
Array130696_CCGGAACCTTAG	-13.2506	-2.47742	T	Array130696	CCGGAACCTTAG	Psoriasis	30696	Psoriasis3	-36.0215	-13.0624	8.88073	14.7756	T cell-1	CD4+ T-cells	4601	2967	1436
Array130696_CCGGAAGCAAGA	4.23556	6.18658	VSMC	Array130696	CCGGAAGCAAGA	Psoriasis	30696	Psoriasis3	18.7829	33.9464	-15.3342	-5.42673	VSMC-1	Adipocytes	16266	10080	3165
Array130696_CCGGAGTGCAAT	1.82908	7.77165	Endo	Array130696	CCGGAGTGCAAT	Psoriasis	30696	Psoriasis3	4.60482	40.1935	-9.18668	0.859528	Venule-3	Endothelial cells	6467	4415	1953
Array130696_CCGGATCGCTAT	8.04891	7.94951	Fibro	Array130696	CCGGATCGCTAT	Psoriasis	30696	Psoriasis3	38.0594	8.18213	-7.99328	-13.3087	Fibroblast-1	Fibroblasts	13351	8781	3118
Array130696_CCGGCCCGTTAT	10.148	10.4393	Fibro	Array130696	CCGGCCCGTTAT	Psoriasis	30696	Psoriasis3	30.2185	18.0538	-10.2372	-11.7323	Fibroblast-4	Fibroblasts	12121	8308	3006
Array130696_CCGGCTGCCGAC	0.629997	-10.6662	KC	Array130696	CCGGCTGCCGAC	Psoriasis	30696	Psoriasis3	7.17113	-18.504	6.56944	-5.36963	Keratinocyte-4	Epithelial cells	10653	8029	2644
Array130696_CCGGGGAGCGAG	10.1053	5.51647	Fibro	Array130696	CCGGGGAGCGAG	Psoriasis	30696	Psoriasis3	22.8806	9.0884	-7.39685	-10.8118	Fibroblast-2	Fibroblasts	1122	854	538
Array130696_CCGGTTCCTGGC	-6.70653	-8.26005	Mast	Array130696	CCGGTTCCTGGC	Psoriasis	30696	Psoriasis3	-39.9093	9.76399	-2.04451	11.6228	Mast-1	HSC	3704	2637	1374
Array130696_CCGTAACCGATA	-2.3373	7.86104	Endo	Array130696	CCGTAACCGATA	Psoriasis	30696	Psoriasis3	-6.32566	21.6267	-7.32086	4.41129	Venule-1	Endothelial cells	1838	1383	871
Array130696_CCGTAGGCGTGT	-0.864617	-11.6537	KC	Array130696	CCGTAGGCGTGT	Psoriasis	30696	Psoriasis3	24.1315	-11.5871	3.41806	-6.70738	Keratinocyte-1	Epithelial cells	21360	15113	3841
Array130696_CCGTGAAATCCT	-2.73864	7.74124	Endo	Array130696	CCGTGAAATCCT	Psoriasis	30696	Psoriasis3	5.72524	16.2008	-5.7775	3.05622	Venule-1	Endothelial cells	11902	8156	2781
Array130696_CCGTGTGCCACT	1.29851	-7.582	KC	Array130696	CCGTGTGCCACT	Psoriasis	30696	Psoriasis3	-6.79427	-3.50135	7.07314	-0.311974	Keratinocyte-4	Keratinocytes	14273	9806	3398
Array130696_CCGTTGGCCGAG	0.524265	-10.2112	KC	Array130696	CCGTTGGCCGAG	Psoriasis	30696	Psoriasis3	7.32353	-16.8941	6.71881	-5.31259	Keratinocyte-4	Epithelial cells	5759	4310	1763
Array130696_CCTACCAAGTTT	-3.94554	6.72511	Endo	Array130696	CCTACCAAGTTT	Psoriasis	30696	Psoriasis3	-4.13904	28.6225	-8.16663	4.29861	Venule-1	Endothelial cells	5325	3773	1720
Array130696_CCTACCCACGAT	9.6069	10.3132	Fibro	Array130696	CCTACCCACGAT	Psoriasis	30696	Psoriasis3	26.9908	18.2922	-10.5855	-11.8506	Fibroblast-4	Fibroblasts	13213	8812	3230
Array130696_CCTATAGCCGCG	-1.19355	-12.9867	KC	Array130696	CCTATAGCCGCG	Psoriasis	30696	Psoriasis3	20.0345	-28.8938	6.15299	-8.9578	Keratinocyte-4	Keratinocytes	2223	1694	844
Array130696_CCTATTGATCCC	-14.1095	0.852439	T	Array130696	CCTATTGATCCC	Psoriasis	30696	Psoriasis3	-26.0852	-11.4274	9.00181	13.3826	T cell-2	CD8+ T-cells	1027	824	568
Array130696_CCTCATCTTCCG	-3.57378	6.37816	Endo	Array130696	CCTCATCTTCCG	Psoriasis	30696	Psoriasis3	-13.6793	33.9357	-9.33319	4.94081	Venule-2	Endothelial cells	14242	9894	3329
Array130696_CCTCCACGAAGT	1.47566	-10.6089	KC	Array130696	CCTCCACGAAGT	Psoriasis	30696	Psoriasis3	-1.56536	-27.7233	9.14577	-5.35117	Keratinocyte-4	Epithelial cells	15218	10946	3108
Array130696_CCTCCTGAATAG	-0.130017	-9.05814	KC	Array130696	CCTCCTGAATAG	Psoriasis	30696	Psoriasis3	7.78677	-4.74779	4.93539	-3.61015	Keratinocyte-1	Keratinocytes	8135	6205	2243
Array130696_CCTCGAATCTTC	-0.105046	-13.2349	KC	Array130696	CCTCGAATCTTC	Psoriasis	30696	Psoriasis3	15.8363	-25.3851	6.46054	-7.59171	Keratinocyte-4	Epithelial cells	27133	18960	3595
Array130696_CCTCGACTTTGT	0.0574952	-10.3986	KC	Array130696	CCTCGACTTTGT	Psoriasis	30696	Psoriasis3	17.3082	-16.0484	4.80155	-6.01685	Keratinocyte-1	Keratinocytes	19257	13676	3672
Array130696_CCTGCACTTATG	3.25462	5.34765	VSMC	Array130696	CCTGCACTTATG	Psoriasis	30696	Psoriasis3	18.6052	32.5712	-15.1304	-5.67146	VSMC-1	Adipocytes	3088	2258	1156
Array130696_CCTGCGGGCCTT	8.57999	7.94059	Fibro	Array130696	CCTGCGGGCCTT	Psoriasis	30696	Psoriasis3	37.3005	10.1639	-7.64664	-13.3957	Fibroblast-1	Fibroblasts	1974	1469	963
Array130696_CCTGGAATGGGG	-0.243092	-11.5814	KC	Array130696	CCTGGAATGGGG	Psoriasis	30696	Psoriasis3	19.9212	-17.914	4.68518	-6.63084	Keratinocyte-4	Epithelial cells	19913	13628	3519
Array130696_CCTGTTAAATCT	1.1227	-9.2648	KC	Array130696	CCTGTTAAATCT	Psoriasis	30696	Psoriasis3	4.62364	-8.10262	6.30844	-3.76224	Keratinocyte-4	Epithelial cells	7790	5408	1865
Array130696_CCTTAAGTGAAT	-0.969298	8.70665	Endo	Array130696	CCTTAAGTGAAT	Psoriasis	30696	Psoriasis3	0.0224651	31.5445	-7.97996	2.72192	Venule-1	Endothelial cells	7113	5198	2432
Array130696_CCTTACGGGCTG	-13.174	-2.45111	T	Array130696	CCTTACGGGCTG	Psoriasis	30696	Psoriasis3	-35.8337	-11.7986	9.03802	14.7816	T cell-1	CD4+ T-cells	2752	1835	1013
Array130696_CCTTACTGTCAC	-1.07583	-13.3113	KC	Array130696	CCTTACTGTCAC	Psoriasis	30696	Psoriasis3	23.7496	-23.0354	4.45729	-7.97317	Keratinocyte-4	Epithelial cells	19268	14370	3238
Array130696_CCTTAGAGGCAA	2.22637	-9.58136	KC	Array130696	CCTTAGAGGCAA	Psoriasis	30696	Psoriasis3	-4.82026	-21.5383	9.16164	-4.21497	Keratinocyte-4	Keratinocytes	6021	4565	1985
Array130696_CCTTCCTCGGGC	-2.54224	9.19703	Endo	Array130696	CCTTCCTCGGGC	Psoriasis	30696	Psoriasis3	5.82084	15.8505	-5.67697	2.82284	Venule-1	Endothelial cells	17509	12148	4093
Array130696_CCTTGAAAGCGT	-0.826215	-11.013	KC	Array130696	CCTTGAAAGCGT	Psoriasis	30696	Psoriasis3	22.7171	-9.89045	3.33924	-5.99591	Keratinocyte-1	Keratinocytes	33765	22601	4638
Array130696_CCTTGCTTCACC	-3.68577	6.03745	Endo	Array130696	CCTTGCTTCACC	Psoriasis	30696	Psoriasis3	-12.0747	24.6847	-8.36218	5.6486	Venule-1	Endothelial cells	2970	2306	1196
Array130696_CCTTTGCGGACC	9.05077	8.39506	Fibro	Array130696	CCTTTGCGGACC	Psoriasis	30696	Psoriasis3	35.9973	10.6343	-8.072	-13.0828	Fibroblast-1	Fibroblasts	3136	2293	1215
Array130696_CCTTTTACTAGA	-5.15344	5.65344	Endo	Array130696	CCTTTTACTAGA	Psoriasis	30696	Psoriasis3	-21.3871	21.9162	-6.81001	7.1686	Venule-2	Endothelial cells	9408	6753	2533
Array130696_CGAACCTTCCGG	-12.7789	1.17495	T	Array130696	CGAACCTTCCGG	Psoriasis	30696	Psoriasis3	-32.6275	-16.2343	8.26489	13.5592	T cell-1	CD8+ T-cells	1403	1068	606
Array130696_CGAAGAGACACC	-2.70363	5.82583	Endo	Array130696	CGAAGAGACACC	Psoriasis	30696	Psoriasis3	-1.84073	15.9226	-5.80737	4.07271	Venule-1	Adipocytes	1350	1085	729
Array130696_CGAATAGTCTTC	5.36847	2.44641	VSMC	Array130696	CGAATAGTCTTC	Psoriasis	30696	Psoriasis3	22.2099	29.3846	-13.9637	-7.06517	VSMC-1	Fibroblasts	11026	7500	2774
Array130696_CGACCAGTCGAA	-3.48769	5.32762	Endo	Array130696	CGACCAGTCGAA	Psoriasis	30696	Psoriasis3	-14.3828	27.7007	-8.5105	6.05567	Venule-2	Endothelial cells	4426	2959	1229
Array130696_CGACCCTCTCCG	-14.3207	-0.468731	T	Array130696	CGACCCTCTCCG	Psoriasis	30696	Psoriasis3	-32.2853	-11.5862	9.18146	14.0121	T cell-2	CD4+ T-cells	2056	1390	815
Array130696_CGACGCGTAATC	-6.40749	-8.7748	Mast	Array130696	CGACGCGTAATC	Psoriasis	30696	Psoriasis3	-38.9778	10.544	-1.99617	11.8048	Mast-1	HSC	10050	6178	2232
Array130696_CGACTATGACTC	9.91075	9.6454	Fibro	Array130696	CGACTATGACTC	Psoriasis	30696	Psoriasis3	30.0152	16.7223	-9.78579	-11.6995	Fibroblast-4	Fibroblasts	7719	5669	2199
Array130696_CGAGATATATTC	0.42812	-9.24365	KC	Array130696	CGAGATATATTC	Psoriasis	30696	Psoriasis3	11.372	4.2826	4.78169	-3.16747	Keratinocyte-1	Keratinocytes	17544	11472	3617
Array130696_CGAGCCTTGTAG	-0.477784	8.62807	Endo	Array130696	CGAGCCTTGTAG	Psoriasis	30696	Psoriasis3	-2.08145	33.1991	-8.69143	2.7875	Venule-1	Endothelial cells	7463	5184	2448
Array130696_CGAGCGTGTCTC	0.003724	-13.0032	KC	Array130696	CGAGCGTGTCTC	Psoriasis	30696	Psoriasis3	13.2203	-29.6361	6.93707	-7.56751	Keratinocyte-4	Keratinocytes	12788	9999	2885
Array130696_CGAGGCTCCGAA	1.51544	-8.0988	KC	Array130696	CGAGGCTCCGAA	Psoriasis	30696	Psoriasis3	-1.97983	-9.86537	7.57349	-2.89053	Keratinocyte-3	Epithelial cells	2675	1946	1059
Array130696_CGAGGTCAGGCT	-2.50491	6.18716	Endo	Array130696	CGAGGTCAGGCT	Psoriasis	30696	Psoriasis3	-3.46254	24.0667	-7.31015	4.62922	Venule-1	Endothelial cells	1674	1290	815
Array130696_CGATACTTGAAC	10.0838	6.9634	Fibro	Array130696	CGATACTTGAAC	Psoriasis	30696	Psoriasis3	23.738	8.09421	-7.37692	-10.7215	Fibroblast-1	Fibroblasts	4246	3079	1460
Array130696_CGATAGAATCAA	-6.17988	-0.702289	B	Array130696	CGATAGAATCAA	Psoriasis	30696	Psoriasis3	-17.0946	-11.8031	3.87581	21.8086	B cell	DC	8255	5843	2402
Array130696_CGATAGGGCCCT	-2.17645	7.7224	Endo	Array130696	CGATAGGGCCCT	Psoriasis	30696	Psoriasis3	-4.25013	21.1359	-7.21739	3.674	Venule-1	Endothelial cells	3028	2053	1166
Array130696_CGATCAACCTGA	10.0273	10.0414	Fibro	Array130696	CGATCAACCTGA	Psoriasis	30696	Psoriasis3	28.721	17.2228	-10.0861	-11.825	Fibroblast-4	Smooth muscle	3471	2553	1338
Array130696_CGATGCAGCCAC	-0.49634	-13.7713	KC	Array130696	CGATGCAGCCAC	Psoriasis	30696	Psoriasis3	25.5297	-24.1702	4.15269	-8.28041	Keratinocyte-4	Epithelial cells	62468	37182	5479
Array130696_CGATGCCATCAT	3.0656	4.70126	VSMC	Array130696	CGATGCCATCAT	Psoriasis	30696	Psoriasis3	17.9647	32.0869	-15.2392	-5.52634	VSMC-1	Smooth muscle	3060	2316	1290
Array130696_CGCAGTTTATCT	1.12939	-11.4228	KC	Array130696	CGCAGTTTATCT	Psoriasis	30696	Psoriasis3	3.40782	-26.4112	8.35404	-5.78961	Keratinocyte-4	Epithelial cells	22883	15371	3348
Array130696_CGCATCAGGGAC	0.643254	-7.89558	KC	Array130696	CGCATCAGGGAC	Psoriasis	30696	Psoriasis3	5.62083	0.232077	5.12513	-2.21071	Keratinocyte-1	Keratinocytes	3484	2649	1211
Array130696_CGCATGAGGGTA	-11.3402	1.26372	T	Array130696	CGCATGAGGGTA	Psoriasis	30696	Psoriasis3	-32.6478	-17.8639	8.24453	12.9408	T cell-1	CD8+ T-cells	2323	1671	970
Array130696_CGCCAATGGATC	-4.97007	0.177108	Myeloid	Array130696	CGCCAATGGATC	Psoriasis	30696	Psoriasis3	-17.5937	-30.7054	-7.02473	15.4448	Myeloid-1	Monocytes	6146	4194	1476
Array130696_CGCCACACTGAC	-13.4514	-0.00338463	T	Array130696	CGCCACACTGAC	Psoriasis	30696	Psoriasis3	-30.2021	-11.5289	8.80149	13.1877	T cell-2	CD8+ T-cells	3304	2250	996
Array130696_CGCCCAAGAACT	-6.02203	-0.0331736	Myeloid	Array130696	CGCCCAAGAACT	Psoriasis	30696	Psoriasis3	-18.4481	-33.6432	-7.54363	15.9432	Myeloid-1	Monocytes	14001	9178	2536
Array130696_CGCCCCTCGTCC	-4.95563	-1.65829	Myeloid	Array130696	CGCCCCTCGTCC	Psoriasis	30696	Psoriasis3	-13.3455	-40.2489	-2.69816	18.3537	Myeloid-1	Monocytes	15028	9499	2429
Array130696_CGCCGAAGTTTT	9.21104	5.36334	Fibro	Array130696	CGCCGAAGTTTT	Psoriasis	30696	Psoriasis3	21.4404	13.0291	-9.1255	-10.302	Fibroblast-2	Fibroblasts	3170	2250	1175
Array130696_CGCCGTTTATCC	-12.6011	-1.37592	T	Array130696	CGCCGTTTATCC	Psoriasis	30696	Psoriasis3	-32.9331	-14.385	9.22949	14.0295	T cell-1	CD8+ T-cells	1625	1125	704
Array130696_CGCGAAGTTTTG	-0.501657	-9.25121	KC	Array130696	CGCGAAGTTTTG	Psoriasis	30696	Psoriasis3	16.9607	-4.16202	3.56845	-4.35635	Keratinocyte-1	Keratinocytes	10076	7389	2348
Array130696_CGCGAGCTTGCC	5.50933	2.85067	VSMC	Array130696	CGCGAGCTTGCC	Psoriasis	30696	Psoriasis3	22.5148	29.481	-14.0176	-7.02058	VSMC-1	Fibroblasts	15222	9923	3470
Array130696_CGCGCAACCAAA	-2.37571	8.78922	Endo	Array130696	CGCGCAACCAAA	Psoriasis	30696	Psoriasis3	0.223331	23.3927	-7.22193	3.40093	Venule-1	Adipocytes	5209	3699	1776
Array130696_CGCGCCTTCGCG	-0.441105	-13.3115	KC	Array130696	CGCGCCTTCGCG	Psoriasis	30696	Psoriasis3	19.0003	-24.599	5.75854	-8.18399	Keratinocyte-4	Epithelial cells	6307	4702	1568
Array130696_CGCGGCTCTGTT	-12.8542	-2.20602	T	Array130696	CGCGGCTCTGTT	Psoriasis	30696	Psoriasis3	-33.0212	-13.0339	9.28125	14.418	T cell-1	CD4+ T-cells	2602	1632	922
Array130696_CGCGTAGTAGGA	3.25612	-4.52757	KC	Array130696	CGCGTAGTAGGA	Psoriasis	30696	Psoriasis3	-24.416	4.70485	-2.61736	-5.87736	Keratinocyte-7	Keratinocytes	5667	4355	2024
Array130696_CGCTGACCGGGA	-2.68873	6.69018	Endo	Array130696	CGCTGACCGGGA	Psoriasis	30696	Psoriasis3	-0.25869	17.4718	-6.06887	4.04326	Venule-1	Endothelial cells	3222	2305	1196
Array130696_CGCTGACGCCTG	-6.8691	-0.175177	Myeloid	Array130696	CGCTGACGCCTG	Psoriasis	30696	Psoriasis3	-18.8743	-35.2269	-7.87795	16.2645	Myeloid-1	DC	11918	8190	2250
Array130696_CGCTGCGGGAGT	9.54354	9.9372	Fibro	Array130696	CGCTGCGGGAGT	Psoriasis	30696	Psoriasis3	28.0349	17.7718	-10.1743	-11.8399	Fibroblast-4	Fibroblasts	2225	1598	907
Array130696_CGCTGGCTGTAT	-2.17873	7.87899	Endo	Array130696	CGCTGGCTGTAT	Psoriasis	30696	Psoriasis3	1.41212	23.7357	-6.86152	2.83344	Venule-1	Endothelial cells	6866	4519	1992
Array130696_CGCTTAGCTCGC	-1.5666	8.00371	Endo	Array130696	CGCTTAGCTCGC	Psoriasis	30696	Psoriasis3	0.453596	27.352	-8.03134	3.18437	Venule-1	Endothelial cells	2692	1890	965
Array130696_CGGAACGTTCAG	-7.27992	-8.46311	Mast	Array130696	CGGAACGTTCAG	Psoriasis	30696	Psoriasis3	-38.6031	11.8682	-1.93097	11.6573	Mast-1	Monocytes	14939	10250	3436
Array130696_CGGAATGGAGAT	4.49588	-9.13776	HairFollicle	Array130696	CGGAATGGAGAT	Psoriasis	30696	Psoriasis3	14.7475	-24.0877	6.42987	-7.31736	HairFollicle	Epithelial cells	25430	18058	4285
Array130696_CGGACCTATAAT	-1.5542	8.27777	Endo	Array130696	CGGACCTATAAT	Psoriasis	30696	Psoriasis3	0.549856	26.9205	-7.79863	3.05142	Venule-1	Endothelial cells	2702	2045	1277
Array130696_CGGAGGATAATT	-3.87802	7.20471	Endo	Array130696	CGGAGGATAATT	Psoriasis	30696	Psoriasis3	-10.699	34.0486	-9.40414	4.5494	Venule-2	Endothelial cells	4658	3452	1780
Array130696_CGGAGGTCCCTG	-3.25824	6.70377	Endo	Array130696	CGGAGGTCCCTG	Psoriasis	30696	Psoriasis3	-9.84674	21.189	-7.66322	5.53997	Venule-1	Endothelial cells	3130	2124	1077
Array130696_CGGATTTCACTG	1.00503	-9.38704	KC	Array130696	CGGATTTCACTG	Psoriasis	30696	Psoriasis3	0.586984	-13.2913	7.27417	-3.62837	Keratinocyte-4	Epithelial cells	4725	3522	1550
Array130696_CGGCAATATAAG	3.89008	-5.27054	KC	Array130696	CGGCAATATAAG	Psoriasis	30696	Psoriasis3	-23.9661	4.09757	-2.47963	-5.82112	Keratinocyte-7	Epithelial cells	3689	2651	1338
Array130696_CGGCCATACAGC	2.03056	7.1785	Endo	Array130696	CGGCCATACAGC	Psoriasis	30696	Psoriasis3	4.23723	42.604	-9.51175	0.047533	Venule-3	Endothelial cells	6583	4111	1785
Array130696_CGGCGGAGGCAA	3.46641	5.15319	VSMC	Array130696	CGGCGGAGGCAA	Psoriasis	30696	Psoriasis3	18.8057	32.4241	-15.1181	-5.6996	VSMC-1	Adipocytes	4201	2694	1368
Array130696_CGGGAAATATCG	8.55873	8.08106	Fibro	Array130696	CGGGAAATATCG	Psoriasis	30696	Psoriasis3	36.9223	8.8477	-7.78069	-13.1837	Fibroblast-1	Fibroblasts	1905	1442	898
Array130696_CGGGAGGACATC	1.30184	-10.6731	KC	Array130696	CGGGAGGACATC	Psoriasis	30696	Psoriasis3	2.54557	-18.7739	7.57529	-4.47829	Keratinocyte-4	Epithelial cells	14126	9465	2977
Array130696_CGGGCAAATTCC	-0.16837	-12.9137	KC	Array130696	CGGGCAAATTCC	Psoriasis	30696	Psoriasis3	14.5354	-31.9204	7.3033	-8.31207	Keratinocyte-4	Keratinocytes	10824	8372	2713
Array130696_CGGGCAGGCGGC	-2.79945	8.955	Endo	Array130696	CGGGCAGGCGGC	Psoriasis	30696	Psoriasis3	2.16842	16.5262	-5.8527	3.52434	Venule-1	Endothelial cells	3325	2367	1380
Array130696_CGGGCCTTATTA	-12.5049	1.20988	T	Array130696	CGGGCCTTATTA	Psoriasis	30696	Psoriasis3	-28.1328	-19.442	8.63251	12.1718	T cell-1	CD4+ T-cells	2452	1713	707
Array130696_CGGTAGACAGGT	-2.22732	8.58147	Endo	Array130696	CGGTAGACAGGT	Psoriasis	30696	Psoriasis3	6.62978	18.0092	-7.07662	2.82531	Venule-1	Endothelial cells	12005	7837	2978
Array130696_CGGTGACAGGAC	0.438612	-10.502	KC	Array130696	CGGTGACAGGAC	Psoriasis	30696	Psoriasis3	11.6428	-17.4132	5.77985	-5.85496	Keratinocyte-1	Epithelial cells	17613	12709	3697
Array130696_CGGTTGTGCCTG	-5.1683	-6.65304	Mast	Array130696	CGGTTGTGCCTG	Psoriasis	30696	Psoriasis3	-42.7551	6.6741	-1.88094	11.8822	Mast-1	Monocytes	1183	822	545
Array130696_CGTAACTATCAG	-0.390452	-11.5559	KC	Array130696	CGTAACTATCAG	Psoriasis	30696	Psoriasis3	25.6387	-10.6655	3.93484	-6.64118	Keratinocyte-4	Epithelial cells	27602	18125	4499
Array130696_CGTAAGATGTGC	-2.71048	7.28616	Endo	Array130696	CGTAAGATGTGC	Psoriasis	30696	Psoriasis3	-1.69818	23.1679	-7.52163	3.65897	Venule-1	Endothelial cells	5186	3652	1579
Array130696_CGTAATTCTCAT	0.355822	-12.2791	KC	Array130696	CGTAATTCTCAT	Psoriasis	30696	Psoriasis3	10.135	-31.2318	8.21421	-7.42586	Keratinocyte-4	Keratinocytes	19192	13787	3431
Array130696_CGTACGGCGAAC	-0.435163	-4.89457	KC	Array130696	CGTACGGCGAAC	Psoriasis	30696	Psoriasis3	-11.8398	2.82094	7.95688	2.10759	Keratinocyte-6	Keratinocytes	8364	6521	2565
Array130696_CGTAGCACCGAG	10.6988	7.00234	Fibro	Array130696	CGTAGCACCGAG	Psoriasis	30696	Psoriasis3	27.3373	7.90983	-7.88778	-11.3936	Fibroblast-1	Fibroblasts	8705	6075	2203
Array130696_CGTAGCACCTGG	-5.39242	-1.44768	Myeloid	Array130696	CGTAGCACCTGG	Psoriasis	30696	Psoriasis3	-13.5618	-38.1771	-1.88719	18.2124	Myeloid-1	Monocytes	9465	6446	1742
Array130696_CGTAGGAGGGTA	9.50477	10.1516	Fibro	Array130696	CGTAGGAGGGTA	Psoriasis	30696	Psoriasis3	28.3162	18.0066	-10.3346	-11.6855	Fibroblast-4	Fibroblasts	5650	3839	1695
Array130696_CGTAGGCCCAAG	12.8394	-3.56791	Melanocyte	Array130696	CGTAGGCCCAAG	Psoriasis	30696	Psoriasis3	14.616	21.8372	-6.2912	-3.64573	Melanocyte	Melanocytes	10970	7320	3123
Array130696_CGTCAAATCGAG	0.745475	-11.1955	KC	Array130696	CGTCAAATCGAG	Psoriasis	30696	Psoriasis3	7.30417	-20.101	6.72874	-5.74417	Keratinocyte-4	Epithelial cells	14763	10618	3241
Array130696_CGTCAACACGGA	-0.781861	-13.6568	KC	Array130696	CGTCAACACGGA	Psoriasis	30696	Psoriasis3	23.3913	-24.9163	4.84395	-8.27148	Keratinocyte-4	Keratinocytes	18013	13646	3675
Array130696_CGTCACAAGAAA	2.90306	-8.71035	KC	Array130696	CGTCACAAGAAA	Psoriasis	30696	Psoriasis3	-5.75075	-21.4604	9.14457	-4.18367	Keratinocyte-4	Keratinocytes	6011	4400	2018
Array130696_CGTCCAGTCTGA	0.0114768	-9.39481	KC	Array130696	CGTCCAGTCTGA	Psoriasis	30696	Psoriasis3	12.9889	3.46249	4.31653	-3.312	Keratinocyte-1	Epithelial cells	13513	9964	3022
Array130696_CGTCCTGTCTTT	-3.16022	8.81078	Endo	Array130696	CGTCCTGTCTTT	Psoriasis	30696	Psoriasis3	5.88291	15.8209	-5.54089	3.11442	Venule-1	Endothelial cells	17798	11782	3639
Array130696_CGTCGCGGGGGT	-2.06813	9.26376	Endo	Array130696	CGTCGCGGGGGT	Psoriasis	30696	Psoriasis3	3.4312	23.957	-7.23616	2.84103	Venule-1	Endothelial cells	16303	10831	3743
Array130696_CGTCGGGGACCG	3.55211	5.69914	VSMC	Array130696	CGTCGGGGACCG	Psoriasis	30696	Psoriasis3	18.4164	33.0089	-15.2928	-5.48148	VSMC-1	Myocytes	5153	3405	1567
Array130696_CGTCTCTAGTTT	-11.8843	-0.598985	T	Array130696	CGTCTCTAGTTT	Psoriasis	30696	Psoriasis3	-28.3297	-17.738	8.91737	12.6741	T cell-1	CD4+ T-cells	2624	1708	790
Array130696_CGTCTCTGATGA	-0.814228	-13.0514	KC	Array130696	CGTCTCTGATGA	Psoriasis	30696	Psoriasis3	25.5085	-20.1593	3.92995	-7.40987	Keratinocyte-4	Epithelial cells	20340	15318	3938
Array130696_CGTCTGTCGTAA	0.039361	-13.1816	KC	Array130696	CGTCTGTCGTAA	Psoriasis	30696	Psoriasis3	13.7496	-29.2933	6.92977	-7.75766	Keratinocyte-4	Keratinocytes	11072	8654	2609
Array130696_CGTCTTCCGGAG	-3.10184	7.60667	Endo	Array130696	CGTCTTCCGGAG	Psoriasis	30696	Psoriasis3	-7.4085	21.6884	-7.31699	4.76014	Venule-1	Endothelial cells	5940	4105	1879
Array130696_CGTGATACGCGA	-4.23289	6.97952	Endo	Array130696	CGTGATACGCGA	Psoriasis	30696	Psoriasis3	-12.0539	28.6839	-8.96759	5.15318	Venule-2	Endothelial cells	5048	3850	1831
Array130696_CGTGGATTACTG	-11.178	0.840174	T	Array130696	CGTGGATTACTG	Psoriasis	30696	Psoriasis3	-26.2897	-18.0803	9.20466	12.5141	T cell-1	CD4+ T-cells	2010	1410	778
Array130696_CGTGGCAGTAGT	1.0677	-10.5041	KC	Array130696	CGTGGCAGTAGT	Psoriasis	30696	Psoriasis3	2.76623	-17.8009	7.51054	-4.95338	Keratinocyte-4	Keratinocytes	8687	6564	2426
Array130696_CGTGGTGTGTCC	-3.84004	7.16037	Endo	Array130696	CGTGGTGTGTCC	Psoriasis	30696	Psoriasis3	-12.5051	33.8725	-9.56051	5.04559	Venule-2	Endothelial cells	10331	7099	2802
Array130696_CGTTAGCGCGAC	-0.274639	-8.84361	KC	Array130696	CGTTAGCGCGAC	Psoriasis	30696	Psoriasis3	14.9672	0.761962	4.25762	-4.19591	Keratinocyte-1	Epithelial cells	59583	35368	6296
Array130696_CGTTATTGGGTC	0.791686	-10.0215	KC	Array130696	CGTTATTGGGTC	Psoriasis	30696	Psoriasis3	4.78144	-14.4782	6.6905	-4.28765	Keratinocyte-4	Epithelial cells	3620	2698	1274
Array130696_CGTTGACCTCCG	8.85565	8.66315	Fibro	Array130696	CGTTGACCTCCG	Psoriasis	30696	Psoriasis3	33.9264	12.4213	-8.68265	-12.774	Fibroblast-1	Fibroblasts	3397	2431	1272
Array130696_CGTTGCAATTAC	0.428778	-10.1147	KC	Array130696	CGTTGCAATTAC	Psoriasis	30696	Psoriasis3	5.97561	-15.7639	6.32563	-4.96384	Keratinocyte-4	Epithelial cells	12361	8519	2998
Array130696_CTAAGAAAGCTA	-3.12935	6.27926	Endo	Array130696	CTAAGAAAGCTA	Psoriasis	30696	Psoriasis3	-12.438	25.3601	-8.3463	5.52873	Venule-1	Endothelial cells	2369	1792	1044
Array130696_CTAAGAGAAGTG	1.66358	-9.97325	KC	Array130696	CTAAGAGAAGTG	Psoriasis	30696	Psoriasis3	-4.47869	-20.8925	9.04461	-4.17874	Keratinocyte-4	Keratinocytes	4052	3016	1347
Array130696_CTAAGCAGTGGT	-1.6027	-6.08508	KC	Array130696	CTAAGCAGTGGT	Psoriasis	30696	Psoriasis3	-13.0862	12.4165	-9.48651	4.1915	Keratinocyte-3	Fibroblasts	2139	1153	1137
Array130696_CTAATTGGACCG	3.0943	-4.4295	KC	Array130696	CTAATTGGACCG	Psoriasis	30696	Psoriasis3	-25.495	5.01526	-2.49947	-5.7969	Keratinocyte-7	Keratinocytes	4540	3404	1631
Array130696_CTACACCCCTCG	0.724856	-8.95818	KC	Array130696	CTACACCCCTCG	Psoriasis	30696	Psoriasis3	7.23264	-5.54043	5.54199	-3.74318	Keratinocyte-4	Epithelial cells	3713	2732	1311
Array130696_CTACCCATCTCC	0.574815	-11.911	KC	Array130696	CTACCCATCTCC	Psoriasis	30696	Psoriasis3	10.046	-30.5924	8.17783	-7.11335	Keratinocyte-4	Epithelial cells	59112	39199	5894
Array130696_CTACCGCCGTTT	-0.84501	7.7878	Endo	Array130696	CTACCGCCGTTT	Psoriasis	30696	Psoriasis3	-2.52007	32.7694	-8.60083	2.84582	Venule-1	Endothelial cells	7594	4989	2179
Array130696_CTACGGCATCAG	1.50188	-7.11061	KC	Array130696	CTACGGCATCAG	Psoriasis	30696	Psoriasis3	-22.6271	5.21924	-2.28132	-5.90635	Keratinocyte-7	Keratinocytes	10876	7242	2845
Array130696_CTACGTTAATAC	-2.73952	7.25857	Endo	Array130696	CTACGTTAATAC	Psoriasis	30696	Psoriasis3	0.113571	21.574	-6.97642	3.40281	Venule-1	Adipocytes	4902	3260	1365
Array130696_CTACTACTGACG	-11.6634	-1.13488	T	Array130696	CTACTACTGACG	Psoriasis	30696	Psoriasis3	-32.9212	-7.58016	8.58279	14.0257	T cell-1	CD4+ T-cells	5275	3388	1729
Array130696_CTAGACTAATCA	-11.9797	0.38336	T	Array130696	CTAGACTAATCA	Psoriasis	30696	Psoriasis3	-28.7394	-14.2144	9.53591	13.4444	T cell-1	CD4+ T-cells	2067	1430	804
Array130696_CTAGCCGATAGA	-0.132372	-10.8652	KC	Array130696	CTAGCCGATAGA	Psoriasis	30696	Psoriasis3	13.0232	-10.5601	5.19517	-5.69205	Keratinocyte-1	Epithelial cells	14678	10493	2825
Array130696_CTAGCTTCCATT	-12.1786	1.13418	T	Array130696	CTAGCTTCCATT	Psoriasis	30696	Psoriasis3	-25.9215	-17.8422	9.31482	12.6334	T cell-1	CD4+ T-cells	5294	3449	1245
Array130696_CTAGCTTTGCCT	-0.801865	-13.3011	KC	Array130696	CTAGCTTTGCCT	Psoriasis	30696	Psoriasis3	20.3122	-27.875	6.31731	-8.54935	Keratinocyte-4	Keratinocytes	29963	20807	3510
Array130696_CTAGGATAGCTC	1.3895	-10.0137	KC	Array130696	CTAGGATAGCTC	Psoriasis	30696	Psoriasis3	-2.66923	-24.9193	9.50837	-5.06621	Keratinocyte-4	Keratinocytes	15269	10432	2832
Array130696_CTAGGCCCGTTT	-0.64375	-10.8268	KC	Array130696	CTAGGCCCGTTT	Psoriasis	30696	Psoriasis3	23.0502	-10.0846	3.45882	-5.84816	Keratinocyte-1	Epithelial cells	26290	16469	3711
Array130696_CTATAAACCTGG	2.79159	-5.86108	KC	Array130696	CTATAAACCTGG	Psoriasis	30696	Psoriasis3	-0.53169	-0.336645	5.76476	-1.75867	Keratinocyte-7	Epithelial cells	5825	4338	2045
Array130696_CTATAAGCCTCT	2.14119	7.49065	Endo	Array130696	CTATAAGCCTCT	Psoriasis	30696	Psoriasis3	4.27129	42.4248	-9.54595	0.0605423	Venule-3	Endothelial cells	6063	4240	1917
Array130696_CTATAATCTCTG	-1.15564	-8.69998	KC	Array130696	CTATAATCTCTG	Psoriasis	30696	Psoriasis3	17.1282	-3.87558	3.41427	-4.73077	Keratinocyte-1	Keratinocytes	5735	4369	1850
Array130696_CTATAGAGGTAT	5.80364	-0.9872	Lymphatic	Array130696	CTATAGAGGTAT	Psoriasis	30696	Psoriasis3	-28.9505	17.8931	-17.1893	4.01682	Lymphatic	Endothelial cells	1052	858	618
Array130696_CTATATATGTCC	12.4969	-3.25543	Melanocyte	Array130696	CTATATATGTCC	Psoriasis	30696	Psoriasis3	14.456	21.6043	-6.34501	-3.59286	Melanocyte	Melanocytes	14618	9848	3291
Array130696_CTATATGTACCA	-4.41006	-1.415	Langerhans	Array130696	CTATATGTACCA	Psoriasis	30696	Psoriasis3	-17.1785	-29.9402	-6.82026	15.2001	Langerhans	Monocytes	15730	10771	3487
Array130696_CTATGGGCTACA	-3.72634	7.21381	Endo	Array130696	CTATGGGCTACA	Psoriasis	30696	Psoriasis3	-13.8662	31.743	-8.36264	4.66885	Venule-2	Endothelial cells	4810	3532	1735
Array130696_CTATTTATGGTA	-1.94743	5.20278	Endo	Array130696	CTATTTATGGTA	Psoriasis	30696	Psoriasis3	-3.72527	17.1931	-5.98305	4.35147	Venule-1	Endothelial cells	1387	1075	656
Array130696_CTCAAAGCCATC	-8.9482	-5.35928	Mast	Array130696	CTCAAAGCCATC	Psoriasis	30696	Psoriasis3	-40.6765	10.6139	-2.36989	11.5252	Mast-2	HSC	3295	2455	1374
Array130696_CTCAAGTAAACG	12.9123	-3.68802	Melanocyte	Array130696	CTCAAGTAAACG	Psoriasis	30696	Psoriasis3	14.6057	21.8444	-6.40166	-3.53607	Melanocyte	Melanocytes	5979	4472	2201
Array130696_CTCAAGTTTTAG	0.962531	-9.13186	KC	Array130696	CTCAAGTTTTAG	Psoriasis	30696	Psoriasis3	1.29664	-14.551	7.07652	-4.11113	Keratinocyte-4	Keratinocytes	6006	4310	1730
Array130696_CTCAATTAGCTG	-3.21143	8.15445	Endo	Array130696	CTCAATTAGCTG	Psoriasis	30696	Psoriasis3	2.68034	13.5558	-5.40519	3.91358	Venule-1	Endothelial cells	11198	8524	3053
Array130696_CTCATCAAGAAG	-3.19018	7.63073	Endo	Array130696	CTCATCAAGAAG	Psoriasis	30696	Psoriasis3	-3.94487	27.5084	-8.11937	4.06243	Venule-1	Endothelial cells	9292	5830	2314
Array130696_CTCCAAAAAGGT	-1.905	7.02514	Endo	Array130696	CTCCAAAAAGGT	Psoriasis	30696	Psoriasis3	-5.99514	19.7964	-6.87882	4.04301	Venule-1	Endothelial cells	1593	1166	748
Array130696_CTCCACTTGTTT	-0.28437	-13.6549	KC	Array130696	CTCCACTTGTTT	Psoriasis	30696	Psoriasis3	15.4608	-31.7635	6.96059	-8.37076	Keratinocyte-4	Epithelial cells	30641	22938	4298
Array130696_CTCCCTGGTAGA	-7.48179	-1.09953	B	Array130696	CTCCCTGGTAGA	Psoriasis	30696	Psoriasis3	-16.108	-11.5838	3.79845	22.0014	B cell	Monocytes	5462	3726	1462
Array130696_CTCCGTGTGCTC	-0.578638	-4.52848	KC	Array130696	CTCCGTGTGCTC	Psoriasis	30696	Psoriasis3	-12.0615	2.98036	8.07197	2.26655	Keratinocyte-6	Epithelial cells	4583	3533	1707
Array130696_CTCCGTTCACGT	1.09085	-10	KC	Array130696	CTCCGTTCACGT	Psoriasis	30696	Psoriasis3	0.957545	-19.4984	7.85859	-4.77238	Keratinocyte-4	Keratinocytes	6450	5051	2034
Array130696_CTCCTTACACTA	12.4309	-3.71514	Melanocyte	Array130696	CTCCTTACACTA	Psoriasis	30696	Psoriasis3	14.3901	21.6991	-6.34484	-3.59251	Melanocyte	Melanocytes	5608	4097	2085
Array130696_CTCGATTGTGGC	-0.275778	-7.86813	KC	Array130696	CTCGATTGTGGC	Psoriasis	30696	Psoriasis3	2.82985	-1.01125	5.01989	-2.14716	Keratinocyte-1	Keratinocytes	5018	3775	1737
Array130696_CTCGCACGTTGT	-0.400576	-9.15536	KC	Array130696	CTCGCACGTTGT	Psoriasis	30696	Psoriasis3	18.3118	-1.22281	3.89958	-4.92404	Keratinocyte-1	Keratinocytes	9253	6872	2334
Array130696_CTCGCTGGCGAC	-5.55412	3.3622	Myeloid	Array130696	CTCGCTGGCGAC	Psoriasis	30696	Psoriasis3	-21.7897	-32.6434	-7.87139	14.6754	Myeloid-1	Macrophages	15496	9220	2719
Array130696_CTCGGCGGAATA	-0.139816	-4.9879	KC	Array130696	CTCGGCGGAATA	Psoriasis	30696	Psoriasis3	-11.0173	3.09588	7.81897	2.24517	Keratinocyte-6	Epithelial cells	2099	1483	704
Array130696_CTCTAGCGCAGA	-5.7536	-1.42944	Myeloid	Array130696	CTCTAGCGCAGA	Psoriasis	30696	Psoriasis3	-13.7936	-37.3378	-1.85696	18.2119	Myeloid-1	DC	2867	2209	851
Array130696_CTGAATTACCGT	9.55232	9.63869	Fibro	Array130696	CTGAATTACCGT	Psoriasis	30696	Psoriasis3	31.1393	14.6405	-9.23848	-12.0356	Fibroblast-4	Fibroblasts	8317	5905	2157
Array130696_CTGAATTGACGC	-1.23502	8.23939	Endo	Array130696	CTGAATTGACGC	Psoriasis	30696	Psoriasis3	3.18858	25.3303	-7.86356	2.67436	Venule-1	Endothelial cells	3376	2415	1304
Array130696_CTGACCAGGTTG	-11.0874	1.28498	T	Array130696	CTGACCAGGTTG	Psoriasis	30696	Psoriasis3	-33.0222	-18.7765	8.23235	12.8043	T cell-1	CD8+ T-cells	2493	1699	915
Array130696_CTGAGCCTTGGG	-13.1144	-1.42895	T	Array130696	CTGAGCCTTGGG	Psoriasis	30696	Psoriasis3	-32.5586	-12.1589	9.28202	14.2412	T cell-1	CD4+ T-cells	3297	2000	1084
Array130696_CTGATCTCTTGT	0.71294	-9.38876	KC	Array130696	CTGATCTCTTGT	Psoriasis	30696	Psoriasis3	6.7818	-12.8522	5.7885	-4.32857	Keratinocyte-4	Epithelial cells	8123	6115	2239
Array130696_CTGCATGCAGTG	-5.27198	1.73908	Myeloid	Array130696	CTGCATGCAGTG	Psoriasis	30696	Psoriasis3	-19.1521	-30.3945	-7.3166	14.9765	Myeloid-1	Macrophages	2975	2145	1147
Array130696_CTGCCAGGGTAA	-0.557255	-13.3881	KC	Array130696	CTGCCAGGGTAA	Psoriasis	30696	Psoriasis3	24.6792	-22.5489	4.348	-7.4049	Keratinocyte-4	Epithelial cells	60119	37799	5621
Array130696_CTGCCCGGACCG	-7.6505	-1.00914	B	Array130696	CTGCCCGGACCG	Psoriasis	30696	Psoriasis3	-16.1806	-10.7299	3.62291	21.8886	B cell	B-cells	8917	5716	1953
Array130696_CTGCCTCCAAAA	4.17663	6.23351	VSMC	Array130696	CTGCCTCCAAAA	Psoriasis	30696	Psoriasis3	18.9717	34.0267	-15.3805	-5.38533	VSMC-1	Adipocytes	11445	6957	2631
Array130696_CTGCGGTCGACG	-12.7303	-2.34334	T	Array130696	CTGCGGTCGACG	Psoriasis	30696	Psoriasis3	-33.7657	-13.0406	9.18104	14.3443	T cell-1	CD4+ T-cells	1322	904	585
Array130696_CTGGACATTCGG	-5.58739	2.17367	Myeloid	Array130696	CTGGACATTCGG	Psoriasis	30696	Psoriasis3	-21.4384	-33.2102	-8.01401	14.8465	Myeloid-1	Macrophages	6539	4856	1401
Array130696_CTGGAGACTTGC	-13.2677	-0.633402	T	Array130696	CTGGAGACTTGC	Psoriasis	30696	Psoriasis3	-26.2294	-14.9339	10.0146	13.4551	T cell-2	CD4+ T-cells	3066	2177	1271
Array130696_CTGGCAACATTG	-0.272031	-9.40818	KC	Array130696	CTGGCAACATTG	Psoriasis	30696	Psoriasis3	18.8161	-5.36312	3.15966	-5.03469	Keratinocyte-1	Epithelial cells	25223	17578	4399
Array130696_CTGGCATACGAG	10.3239	7.57869	Fibro	Array130696	CTGGCATACGAG	Psoriasis	30696	Psoriasis3	26.8185	9.46939	-8.31701	-11.2009	Fibroblast-1	Fibroblasts	4797	3619	1602
Array130696_CTGGCCGCCTAA	0.0443442	-9.44987	KC	Array130696	CTGGCCGCCTAA	Psoriasis	30696	Psoriasis3	12.6249	-9.31528	4.98886	-4.97344	Keratinocyte-1	Keratinocytes	13944	9420	2613
Array130696_CTGGGCCAGATG	-12.5633	0.459979	T	Array130696	CTGGGCCAGATG	Psoriasis	30696	Psoriasis3	-29.8605	-18.2416	8.50843	12.7776	T cell-1	CD4+ T-cells	2750	1849	877
Array130696_CTGGGCTATCCG	-0.706901	-10.8794	KC	Array130696	CTGGGCTATCCG	Psoriasis	30696	Psoriasis3	20.9293	-8.63733	4.38025	-6.59408	Keratinocyte-1	Epithelial cells	4844	3367	1288
Array130696_CTGGGTTACCGA	12.1995	6.83186	Fibro	Array130696	CTGGGTTACCGA	Psoriasis	30696	Psoriasis3	28.5593	8.48434	-8.04024	-11.5633	Fibroblast-2	Fibroblasts	5176	3972	1690
Array130696_CTGTAGATTCAC	-4.11637	1.43797	Myeloid	Array130696	CTGTAGATTCAC	Psoriasis	30696	Psoriasis3	-21.5041	-31.2708	-7.97448	14.6418	Myeloid-1	Macrophages	2098	1375	623
Array130696_CTGTCTTTGTAT	-8.13969	-4.9168	Mast	Array130696	CTGTCTTTGTAT	Psoriasis	30696	Psoriasis3	-41.6234	9.72735	-2.39346	11.5969	Mast-2	HSC	1865	1331	710
Array130696_CTGTGCCCCGGA	10.2624	7.42441	Fibro	Array130696	CTGTGCCCCGGA	Psoriasis	30696	Psoriasis3	23.9216	8.07124	-7.52441	-10.5626	Fibroblast-1	Fibroblasts	4267	3075	1502
Array130696_CTGTTATCCTCG	4.03102	-4.7131	KC	Array130696	CTGTTATCCTCG	Psoriasis	30696	Psoriasis3	-23.4039	3.03397	-2.09617	-5.54212	Keratinocyte-7	Keratinocytes	9547	6607	2520
Array130696_CTGTTTCGATGC	8.15438	-1.02256	Lymphatic	Array130696	CTGTTTCGATGC	Psoriasis	30696	Psoriasis3	-30.4728	18.9439	-17.0504	3.88681	Lymphatic	Endothelial cells	12935	7898	2972
Array130696_CTGTTTGATTAG	-2.66275	4.82441	Endo	Array130696	CTGTTTGATTAG	Psoriasis	30696	Psoriasis3	-11.8993	21.9867	-8.18456	6.08426	Venule-2	Endothelial cells	1902	1357	735
Array130696_CTTAAAAAGAAT	-0.756801	-3.88608	KC	Array130696	CTTAAAAAGAAT	Psoriasis	30696	Psoriasis3	-13.5818	2.22051	8.08792	2.23367	Keratinocyte-6	Keratinocytes	9256	7005	2854
Array130696_CTTAAAGCGACT	0.0236312	-10.5749	KC	Array130696	CTTAAAGCGACT	Psoriasis	30696	Psoriasis3	20.9869	-15.2125	4.32447	-5.70974	Keratinocyte-1	Keratinocytes	27360	18932	4253
Array130696_CTTAAGTCTGAT	3.94524	3.37484	VSMC	Array130696	CTTAAGTCTGAT	Psoriasis	30696	Psoriasis3	20.5386	30.8185	-14.5749	-6.34079	VSMC-1	Myocytes	1793	1329	819
Array130696_CTTAATCAGATT	-2.48697	5.06615	Endo	Array130696	CTTAATCAGATT	Psoriasis	30696	Psoriasis3	-9.25851	22.9995	-8.081	5.21321	Venule-2	Endothelial cells	2237	1612	847
Array130696_CTTAGAGGAGCG	-12.9604	-1.34181	T	Array130696	CTTAGAGGAGCG	Psoriasis	30696	Psoriasis3	-32.419	-11.487	8.78896	14.3777	T cell-1	CD4+ T-cells	2053	1402	882
Array130696_CTTCAAGATTTC	-0.902391	-11.9865	KC	Array130696	CTTCAAGATTTC	Psoriasis	30696	Psoriasis3	24.1696	-11.8817	3.59969	-6.92531	Keratinocyte-4	Keratinocytes	8756	6577	2222
Array130696_CTTCCACAACCT	8.79642	8.1436	Fibro	Array130696	CTTCCACAACCT	Psoriasis	30696	Psoriasis3	36.6469	10.6916	-7.93901	-13.4348	Fibroblast-1	Fibroblasts	2454	1770	1026
Array130696_CTTCCGAAGCCC	1.14912	-5.31486	KC	Array130696	CTTCCGAAGCCC	Psoriasis	30696	Psoriasis3	-8.95469	-1.80567	7.15555	0.2843	Keratinocyte-6	Keratinocytes	20881	14865	4109
Array130696_CTTCCTTTAGGA	-2.88473	8.06451	Endo	Array130696	CTTCCTTTAGGA	Psoriasis	30696	Psoriasis3	2.01384	15.4761	-5.65499	3.46421	Venule-1	Endothelial cells	2723	1987	1113
Array130696_CTTCGAGAGTTT	-5.58118	-1.85168	Myeloid	Array130696	CTTCGAGAGTTT	Psoriasis	30696	Psoriasis3	-11.5801	-38.3184	-1.90308	18.2027	Myeloid-1	DC	25034	16472	3955
Array130696_CTTCTCACGTAG	0.91977	-9.58045	KC	Array130696	CTTCTCACGTAG	Psoriasis	30696	Psoriasis3	3.00548	-13.5079	6.91458	-3.69189	Keratinocyte-4	Epithelial cells	16191	10539	3168
Array130696_CTTCTCTCGGAA	-5.88411	-1.94467	Myeloid	Array130696	CTTCTCTCGGAA	Psoriasis	30696	Psoriasis3	-13.0246	-37.3854	-1.67857	18.1248	Myeloid-1	DC	3638	2724	961
Array130696_CTTCTTCAGGAC	-2.8157	7.26298	Endo	Array130696	CTTCTTCAGGAC	Psoriasis	30696	Psoriasis3	-14.7061	20.2801	-6.78187	5.56176	Venule-1	Endothelial cells	5372	3798	1671
Array130696_CTTGAATATGAA	9.58584	6.90362	Fibro	Array130696	CTTGAATATGAA	Psoriasis	30696	Psoriasis3	35.0142	10.4642	-8.02691	-12.884	Fibroblast-1	Fibroblasts	2287	1598	915
Array130696_CTTGATTGAGCC	-0.858105	-13.105	KC	Array130696	CTTGATTGAGCC	Psoriasis	30696	Psoriasis3	23.4034	-20.9667	4.41969	-7.41821	Keratinocyte-4	Epithelial cells	12173	9433	2583
Array130696_CTTGCCTGCTCT	0.784849	-9.07986	KC	Array130696	CTTGCCTGCTCT	Psoriasis	30696	Psoriasis3	6.32571	-8.50619	5.7958	-3.9764	Keratinocyte-4	Epithelial cells	3999	2919	1214
Array130696_CTTGCGTCGGCT	-2.83434	8.15977	Endo	Array130696	CTTGCGTCGGCT	Psoriasis	30696	Psoriasis3	-0.823409	18.9245	-6.10282	3.83653	Venule-1	Endothelial cells	2640	1931	1169
Array130696_CTTGGCACCGTT	3.72507	5.92945	VSMC	Array130696	CTTGGCACCGTT	Psoriasis	30696	Psoriasis3	18.2902	33.0566	-15.2775	-5.39105	VSMC-1	Adipocytes	5926	4146	1535
Array130696_CTTTAAATGCGG	-2.74425	5.18088	Endo	Array130696	CTTTAAATGCGG	Psoriasis	30696	Psoriasis3	-13.1868	28.1101	-8.72697	5.60928	Venule-2	Endothelial cells	1686	1158	687
Array130696_CTTTCACAGCCA	0.630546	-10.7254	KC	Array130696	CTTTCACAGCCA	Psoriasis	30696	Psoriasis3	1.69377	-29.5452	8.25339	-7.34289	Keratinocyte-4	Keratinocytes	7218	5484	2052
Array130696_CTTTCCGCATAA	-2.59999	8.06134	Endo	Array130696	CTTTCCGCATAA	Psoriasis	30696	Psoriasis3	3.30358	19.1598	-6.13126	3.02237	Venule-1	Endothelial cells	5170	3584	1582
Array130696_CTTTGTAGTCGG	10.3817	9.47417	Fibro	Array130696	CTTTGTAGTCGG	Psoriasis	30696	Psoriasis3	26.2804	14.2312	-9.33477	-10.837	Fibroblast-4	Fibroblasts	22637	15949	4248
Array130696_CTTTTGGCTTAG	4.87175	2.60783	VSMC	Array130696	CTTTTGGCTTAG	Psoriasis	30696	Psoriasis3	22.6316	27.6539	-13.6517	-7.42123	VSMC-1	Fibroblasts	9817	7268	2690
Array130696_CTTTTTTGATAG	-2.13883	5.1474	Endo	Array130696	CTTTTTTGATAG	Psoriasis	30696	Psoriasis3	-9.20621	27.6241	-8.69879	4.7448	Venule-2	Endothelial cells	1085	868	545
Array130696_GAAAAAGCGAAT	0.245236	-7.36361	KC	Array130696	GAAAAAGCGAAT	Psoriasis	30696	Psoriasis3	-4.45207	-1.7397	6.34484	-0.815766	Keratinocyte-1	Keratinocytes	8668	5973	2494
Array130696_GAAACCAACACG	0.444472	-5.49038	KC	Array130696	GAAACCAACACG	Psoriasis	30696	Psoriasis3	-10.0265	1.513	7.925	1.8179	Keratinocyte-6	Keratinocytes	24943	15840	4135
Array130696_GAAATCCAAGTG	-6.59656	-8.57428	Mast	Array130696	GAAATCCAAGTG	Psoriasis	30696	Psoriasis3	-40.4096	9.17384	-2.00671	11.7292	Mast-1	HSC	2893	2062	1130
Array130696_GAACAGTGGAGA	1.41093	3.93149	VSMC	Array130696	GAACAGTGGAGA	Psoriasis	30696	Psoriasis3	16.9894	31.4768	-15.022	-5.82807	VSMC-1	Endothelial cells	3074	2269	1202
Array130696_GAACATAGTTGT	0.772806	-11.5225	KC	Array130696	GAACATAGTTGT	Psoriasis	30696	Psoriasis3	3.3378	-27.4143	8.38476	-6.28786	Keratinocyte-4	Epithelial cells	8123	6074	2100
Array130696_GAACCCCATTGA	0.710129	-11.8902	KC	Array130696	GAACCCCATTGA	Psoriasis	30696	Psoriasis3	4.31609	-28.2469	8.45399	-6.27545	Keratinocyte-4	Keratinocytes	13513	9900	3120
Array130696_GAACGAAAAGCC	0.284196	7.67035	Endo	Array130696	GAACGAAAAGCC	Psoriasis	30696	Psoriasis3	2.93803	36.6176	-8.97933	1.55752	Venule-3	Endothelial cells	2552	1642	1004
Array130696_GAACGCATTAAT	-1.58395	7.59775	Endo	Array130696	GAACGCATTAAT	Psoriasis	30696	Psoriasis3	3.06812	25.656	-7.77555	2.7548	Venule-1	Endothelial cells	2331	1806	1095
Array130696_GAAGACGTAATG	-4.1446	7.07045	Endo	Array130696	GAAGACGTAATG	Psoriasis	30696	Psoriasis3	-13.3124	32.3883	-9.13392	5.4656	Venule-2	Endothelial cells	4619	3312	1758
Array130696_GAAGATAGCGGT	-14.6761	-1.59108	T	Array130696	GAAGATAGCGGT	Psoriasis	30696	Psoriasis3	-35.4808	-7.89656	8.47284	13.9888	T cell-2	CD4+ T-cells	4614	3392	1737
Array130696_GAAGGCCTCGGA	-0.189769	-11.1848	KC	Array130696	GAAGGCCTCGGA	Psoriasis	30696	Psoriasis3	16.6575	-17.7178	5.15225	-6.26176	Keratinocyte-4	Epithelial cells	10468	7295	2246
Array130696_GAAGGCCTGCCA	1.36839	-11.0508	KC	Array130696	GAAGGCCTGCCA	Psoriasis	30696	Psoriasis3	-2.14755	-27.8277	9.00328	-5.10919	Keratinocyte-4	Keratinocytes	39940	22413	4248
Array130696_GAAGGGACGGTT	0.936901	-7.73535	KC	Array130696	GAAGGGACGGTT	Psoriasis	30696	Psoriasis3	1.26196	-1.40016	5.97392	-2.07617	Keratinocyte-1	Epithelial cells	1094	887	551
Array130696_GAAGTACGTTGT	-4.34944	5.51326	Endo	Array130696	GAAGTACGTTGT	Psoriasis	30696	Psoriasis3	-18.6183	26.1315	-8.06042	6.65012	Venule-2	Endothelial cells	2841	2180	1093
Array130696_GAATATGTGATA	0.850508	-9.0507	KC	Array130696	GAATATGTGATA	Psoriasis	30696	Psoriasis3	-1.00213	-13.9194	7.24343	-3.96427	Keratinocyte-4	Epithelial cells	3111	2494	1364
Array130696_GAATCCAGAAAC	-3.75845	6.85893	Endo	Array130696	GAATCCAGAAAC	Psoriasis	30696	Psoriasis3	-13.6933	30.1814	-8.76282	5.6496	Venule-2	Endothelial cells	4978	3468	1769
Array130696_GAATGACCCTGG	-3.97613	5.43994	Endo	Array130696	GAATGACCCTGG	Psoriasis	30696	Psoriasis3	-16.1842	26.4647	-8.10899	6.31809	Venule-2	Endothelial cells	4128	2837	1357
Array130696_GAATGGTTAGAA	-2.46778	6.10089	Endo	Array130696	GAATGGTTAGAA	Psoriasis	30696	Psoriasis3	-2.09706	19.1889	-6.73208	4.36645	Venule-1	Endothelial cells	1201	956	629
Array130696_GAATGTGATCCC	0.736952	-9.95695	KC	Array130696	GAATGTGATCCC	Psoriasis	30696	Psoriasis3	4.65932	-15.5793	6.92739	-4.57785	Keratinocyte-4	Epithelial cells	8163	5823	2236
Array130696_GAATTCCATGGT	-3.10426	4.54587	Endo	Array130696	GAATTCCATGGT	Psoriasis	30696	Psoriasis3	-13.4552	21.5654	-7.30161	5.95926	Venule-2	Endothelial cells	1210	927	653
Array130696_GAATTCGAAGTG	0.0424335	-10.9005	KC	Array130696	GAATTCGAAGTG	Psoriasis	30696	Psoriasis3	19.5407	-16.0354	4.63026	-6.00589	Keratinocyte-4	Keratinocytes	25481	16664	4076
Array130696_GACAAATGCGGA	0.278806	-12.4401	KC	Array130696	GACAAATGCGGA	Psoriasis	30696	Psoriasis3	10.315	-31.1984	8.20931	-7.37718	Keratinocyte-4	Keratinocytes	18550	13007	3433
Array130696_GACATTGGGCTA	-0.636902	8.00836	Endo	Array130696	GACATTGGGCTA	Psoriasis	30696	Psoriasis3	-2.03593	33.1003	-8.6566	2.85105	Venule-1	Endothelial cells	3167	2355	1339
Array130696_GACATTTAGTGT	-3.12733	4.87702	Endo	Array130696	GACATTTAGTGT	Psoriasis	30696	Psoriasis3	-12.3739	21.4793	-7.6265	5.94235	Venule-2	Adipocytes	1775	1330	728
Array130696_GACCAAAAAGCG	0.265042	-10.3125	KC	Array130696	GACCAAAAAGCG	Psoriasis	30696	Psoriasis3	12.117	-12.2104	5.03667	-5.02289	Keratinocyte-1	Epithelial cells	9890	7615	2662
Array130696_GACCAGCTAGGA	9.70476	9.80173	Fibro	Array130696	GACCAGCTAGGA	Psoriasis	30696	Psoriasis3	29.8372	16.8079	-9.78765	-11.616	Fibroblast-4	Fibroblasts	7533	5189	2123
Array130696_GACCCGACCCGA	-0.640328	-14.0765	KC	Array130696	GACCCGACCCGA	Psoriasis	30696	Psoriasis3	23.8841	-26.9155	5.12776	-8.67806	Keratinocyte-4	Epithelial cells	37695	24230	4093
Array130696_GACCCGGTAGGG	-0.878736	-13.1231	KC	Array130696	GACCCGGTAGGG	Psoriasis	30696	Psoriasis3	23.8472	-22.705	4.34372	-7.85864	Keratinocyte-4	Epithelial cells	12413	8652	2423
Array130696_GACCTCGAGGGA	-13.7093	2.29253	T	Array130696	GACCTCGAGGGA	Psoriasis	30696	Psoriasis3	-25.8726	-11.3616	8.9508	13.2942	T cell-3	NK cells	1602	1110	741
Array130696_GACCTTCCAGCA	10.0611	10.3927	Fibro	Array130696	GACCTTCCAGCA	Psoriasis	30696	Psoriasis3	30.9629	17.0005	-9.84993	-11.7549	Fibroblast-4	Fibroblasts	5313	3846	1666
Array130696_GACGCAATGTCG	9.28494	8.89614	Fibro	Array130696	GACGCAATGTCG	Psoriasis	30696	Psoriasis3	34.4238	11.8533	-8.79021	-12.7369	Fibroblast-4	Fibroblasts	1341	992	690
Array130696_GACGCATATTAA	-3.28901	9.16195	Endo	Array130696	GACGCATATTAA	Psoriasis	30696	Psoriasis3	2.90254	14.8096	-5.61935	3.37485	Venule-1	Endothelial cells	9173	6486	2568
Array130696_GACGCTGTTGCT	0.199389	-12.0021	KC	Array130696	GACGCTGTTGCT	Psoriasis	30696	Psoriasis3	9.9451	-25.0531	6.86216	-6.65182	Keratinocyte-4	Epithelial cells	17264	12433	3172
Array130696_GACTACGAACTA	0.596413	-5.44286	KC	Array130696	GACTACGAACTA	Psoriasis	30696	Psoriasis3	-10.1364	-0.864252	7.40401	0.779833	Keratinocyte-6	Epithelial cells	28068	19969	4785
Array130696_GACTAGGGGCTT	9.57892	10.2463	Fibro	Array130696	GACTAGGGGCTT	Psoriasis	30696	Psoriasis3	27.7432	19.6232	-10.6156	-11.2855	Fibroblast-4	Fibroblasts	3407	2390	1191
Array130696_GACTATCCATGC	3.69223	4.91898	VSMC	Array130696	GACTATCCATGC	Psoriasis	30696	Psoriasis3	19.474	32.0399	-14.8802	-5.98605	VSMC-1	Adipocytes	2425	1683	950
Array130696_GACTGGCGGAGA	-4.87186	-1.46621	Myeloid	Array130696	GACTGGCGGAGA	Psoriasis	30696	Psoriasis3	-13.5157	-39.6907	-2.59208	18.2857	Myeloid-1	Monocytes	6452	4360	1436
Array130696_GACTGGCTATTG	-0.25195	-12.0147	KC	Array130696	GACTGGCTATTG	Psoriasis	30696	Psoriasis3	15.9397	-20.6662	5.70536	-6.93959	Keratinocyte-4	Keratinocytes	6061	4721	1777
Array130696_GACTTGTTGAAG	6.49467	6.0622	Fibro	Array130696	GACTTGTTGAAG	Psoriasis	30696	Psoriasis3	20.4804	13.8132	-9.44072	-9.76119	Fibroblast-5	Fibroblasts	4034	3123	1610
Array130696_GAGAAGCTAGCT	-4.44534	7.03377	Endo	Array130696	GAGAAGCTAGCT	Psoriasis	30696	Psoriasis3	-10.0653	34.0232	-9.17473	4.20114	Venule-2	Endothelial cells	8890	6201	2604
Array130696_GAGACATCGCCG	-3.69802	7.58771	Endo	Array130696	GAGACATCGCCG	Psoriasis	30696	Psoriasis3	-0.941043	13.916	-5.42016	4.2258	Venule-1	Adipocytes	6487	4515	1913
Array130696_GAGACCTACGCA	7.80083	-1.31519	Lymphatic	Array130696	GAGACCTACGCA	Psoriasis	30696	Psoriasis3	-29.8037	18.3991	-17.0214	3.94809	Lymphatic	Endothelial cells	4573	3315	1901
Array130696_GAGAGTGACTTT	-2.86347	4.96032	Endo	Array130696	GAGAGTGACTTT	Psoriasis	30696	Psoriasis3	-6.41812	25.7367	-8.58549	4.13133	Venule-2	Endothelial cells	1113	897	651
Array130696_GAGAGTGTCCCA	-6.5115	1.80523	Myeloid	Array130696	GAGAGTGTCCCA	Psoriasis	30696	Psoriasis3	-21.2101	-33.5884	-8.06354	15.1136	Myeloid-1	Monocytes	10354	7181	1863
Array130696_GAGATACACTCA	-2.59657	9.22288	Endo	Array130696	GAGATACACTCA	Psoriasis	30696	Psoriasis3	4.38028	17.3583	-5.96755	2.83969	Venule-1	Endothelial cells	12065	8367	3091
Array130696_GAGATGATGAAT	6.72998	6.04764	Fibro	Array130696	GAGATGATGAAT	Psoriasis	30696	Psoriasis3	20.9035	13.2623	-9.44365	-10.1804	Fibroblast-5	Fibroblasts	6161	4194	2063
Array130696_GAGATTGCCGAT	8.8632	7.99926	Fibro	Array130696	GAGATTGCCGAT	Psoriasis	30696	Psoriasis3	37.0889	10.4859	-7.77883	-13.3452	Fibroblast-1	Fibroblasts	1516	1136	720
Array130696_GAGCAGAGAATA	-3.95562	4.83871	Endo	Array130696	GAGCAGAGAATA	Psoriasis	30696	Psoriasis3	-21.0585	20.6445	-6.60672	7.35928	Venule-2	Endothelial cells	1530	1171	727
Array130696_GAGCCAGCAGTC	-0.239615	-10.3032	KC	Array130696	GAGCCAGCAGTC	Psoriasis	30696	Psoriasis3	19.4358	0.24942	3.90524	-4.99947	Keratinocyte-1	Epithelial cells	33334	20660	4505
Array130696_GAGCCGATTAGT	-7.73024	-0.962671	B	Array130696	GAGCCGATTAGT	Psoriasis	30696	Psoriasis3	-16.16	-10.7524	3.61042	21.9364	B cell	DC	9586	6142	2284
Array130696_GAGCCGGTGATT	-3.83942	5.50551	Endo	Array130696	GAGCCGGTGATT	Psoriasis	30696	Psoriasis3	-16.351	26.264	-8.1756	6.52327	Venule-2	Endothelial cells	5767	3920	1792
Array130696_GAGCGCGAATAG	-6.40625	-8.58429	Mast	Array130696	GAGCGCGAATAG	Psoriasis	30696	Psoriasis3	-40.8703	7.46589	-1.77438	11.5741	Mast-1	Eosinophils	2952	2094	1228
Array130696_GAGCGCGTCGGA	1.13918	-9.25452	KC	Array130696	GAGCGCGTCGGA	Psoriasis	30696	Psoriasis3	-1.65084	-14.6792	7.42723	-4.09105	Keratinocyte-4	Keratinocytes	10787	7525	2673
Array130696_GAGCGGAGTTAA	-12.3221	1.20895	T	Array130696	GAGCGGAGTTAA	Psoriasis	30696	Psoriasis3	-27.3889	-17.2493	9.17138	12.7109	T cell-1	CD8+ T-cells	1253	859	526
Array130696_GAGCGGGACCAT	10.3094	6.94862	Fibro	Array130696	GAGCGGGACCAT	Psoriasis	30696	Psoriasis3	27.2697	7.64976	-7.8659	-11.3449	Fibroblast-1	Fibroblasts	11572	7441	2580
Array130696_GAGCTATGGGCA	-1.999	5.26009	Endo	Array130696	GAGCTATGGGCA	Psoriasis	30696	Psoriasis3	-6.67888	17.0859	-6.21958	4.59382	Venule-1	Adipocytes	1105	835	595
Array130696_GAGCTTCACTTT	-12.0939	0.509136	T	Array130696	GAGCTTCACTTT	Psoriasis	30696	Psoriasis3	-27.7011	-19.5743	8.5848	12.4918	T cell-1	CD8+ T-cells	995	789	516
Array130696_GAGGAGATTCTA	-5.79562	-2.03679	Myeloid	Array130696	GAGGAGATTCTA	Psoriasis	30696	Psoriasis3	-12.7028	-37.6984	-1.81435	18.1777	Myeloid-1	DC	5418	3906	1456
Array130696_GAGGATGGGATA	0.0848603	-8.49272	KC	Array130696	GAGGATGGGATA	Psoriasis	30696	Psoriasis3	10.9446	1.37285	4.16843	-2.92836	Keratinocyte-1	Keratinocytes	8567	6176	2466
Array130696_GAGGTGATATGT	11.125	-3.25493	Melanocyte	Array130696	GAGGTGATATGT	Psoriasis	30696	Psoriasis3	13.8209	20.4067	-6.31156	-3.62511	Melanocyte	Melanocytes	3038	2190	1238
Array130696_GAGTAAGTTATA	-3.9541	5.35339	Endo	Array130696	GAGTAAGTTATA	Psoriasis	30696	Psoriasis3	-13.2639	25.2421	-8.06652	5.85629	Venule-2	Endothelial cells	4494	3324	1608
Array130696_GAGTCGGCATAA	-3.58624	6.66772	Endo	Array130696	GAGTCGGCATAA	Psoriasis	30696	Psoriasis3	-12.2423	32.1494	-9.4456	4.97892	Venule-2	Endothelial cells	12625	8404	3236
Array130696_GAGTGAACTAGG	-0.253939	-11.4408	KC	Array130696	GAGTGAACTAGG	Psoriasis	30696	Psoriasis3	17.8908	-17.2821	4.83955	-6.15291	Keratinocyte-4	Epithelial cells	33900	22321	4362
Array130696_GAGTGCAGCGTA	-0.0886103	-7.46819	KC	Array130696	GAGTGCAGCGTA	Psoriasis	30696	Psoriasis3	0.686498	-2.74942	5.81395	-1.93335	Keratinocyte-1	Epithelial cells	2702	2000	1110
Array130696_GAGTGGGGAGGT	-2.17225	5.35235	Endo	Array130696	GAGTGGGGAGGT	Psoriasis	30696	Psoriasis3	-10.2175	19.5771	-7.03065	5.27803	Venule-1	Endothelial cells	1874	1348	729
Array130696_GAGTTACTAATA	0.122767	-6.66013	KC	Array130696	GAGTTACTAATA	Psoriasis	30696	Psoriasis3	-8.12517	2.63697	7.89556	1.75648	Keratinocyte-6	Keratinocytes	11017	7916	2980
Array130696_GAGTTATATGCG	-2.7366	8.87952	Endo	Array130696	GAGTTATATGCG	Psoriasis	30696	Psoriasis3	5.54488	17.6404	-6.12273	2.68255	Venule-1	Endothelial cells	9108	6956	2923
Array130696_GATACAACGAGC	0.223668	-12.4886	KC	Array130696	GATACAACGAGC	Psoriasis	30696	Psoriasis3	11.7842	-32.1133	8.12603	-7.63007	Keratinocyte-4	Epithelial cells	26715	19133	3986
Array130696_GATACCAACACC	-14.6938	-1.53184	T	Array130696	GATACCAACACC	Psoriasis	30696	Psoriasis3	-35.1395	-7.5947	8.22212	13.874	T cell-2	CD8+ T-cells	3222	2333	1311
Array130696_GATAGTGCCCCG	-2.24148	7.36554	Endo	Array130696	GATAGTGCCCCG	Psoriasis	30696	Psoriasis3	0.839964	22.6844	-6.50627	3.22749	Venule-1	Endothelial cells	5055	3652	1645
Array130696_GATATCCGAGTT	-13.0109	-2.71204	T	Array130696	GATATCCGAGTT	Psoriasis	30696	Psoriasis3	-37.2825	-9.20757	8.83293	14.629	T cell-1	CD4+ T-cells	3074	2045	1216
Array130696_GATCACGCGGGC	0.343454	-12.3309	KC	Array130696	GATCACGCGGGC	Psoriasis	30696	Psoriasis3	11.3693	-30.8783	7.8336	-7.73296	Keratinocyte-4	Epithelial cells	8906	6465	2200
Array130696_GATCAGAGAGGG	1.87246	-9.54215	KC	Array130696	GATCAGAGAGGG	Psoriasis	30696	Psoriasis3	-4.23652	-22.8755	9.36401	-4.4878	Keratinocyte-4	Keratinocytes	8271	5594	2182
Array130696_GATCAGAGTCGA	-2.85267	8.21489	Endo	Array130696	GATCAGAGTCGA	Psoriasis	30696	Psoriasis3	-3.1551	24.3159	-6.93891	4.23298	Venule-1	Endothelial cells	3883	2896	1489
Array130696_GATCATAGGTTT	5.16616	3.52716	VSMC	Array130696	GATCATAGGTTT	Psoriasis	30696	Psoriasis3	20.8672	30.6293	-14.5078	-6.42441	VSMC-1	Adipocytes	4452	3135	1596
Array130696_GATCATGTGGCT	8.13028	8.08951	Fibro	Array130696	GATCATGTGGCT	Psoriasis	30696	Psoriasis3	37.8975	7.99299	-8.02658	-13.1822	Fibroblast-1	Fibroblasts	4699	3405	1680
Array130696_GATCGATCCTCA	-4.98874	2.53536	Myeloid	Array130696	GATCGATCCTCA	Psoriasis	30696	Psoriasis3	-21.4234	-32.1159	-7.83271	14.6628	Myeloid-1	Macrophages	3113	2346	1182
Array130696_GATCGCTTGTCT	1.60375	7.13048	Endo	Array130696	GATCGCTTGTCT	Psoriasis	30696	Psoriasis3	2.73792	40.5479	-9.35448	0.350637	Venule-3	Endothelial cells	3182	2254	1169
Array130696_GATCGGCCCAAG	-0.728593	-11.007	KC	Array130696	GATCGGCCCAAG	Psoriasis	30696	Psoriasis3	24.308	-8.69336	3.15684	-6.14899	Keratinocyte-1	Keratinocytes	18121	12097	3464
Array130696_GATCGGTTTAAA	-3.01406	5.35264	Endo	Array130696	GATCGGTTTAAA	Psoriasis	30696	Psoriasis3	-8.55968	29.9651	-9.09484	4.54983	Venule-2	Endothelial cells	1589	1127	738
Array130696_GATGCCATGCAT	-1.27527	-13.3413	KC	Array130696	GATGCCATGCAT	Psoriasis	30696	Psoriasis3	22.891	-22.9678	4.53013	-8.23364	Keratinocyte-4	Keratinocytes	2856	2254	1048
Array130696_GATGCTTGATGG	-11.636	0.5203	T	Array130696	GATGCTTGATGG	Psoriasis	30696	Psoriasis3	-29.1947	-16.5541	9.1076	12.7489	T cell-1	CD8+ T-cells	2311	1522	724
Array130696_GATGTCACCTTC	0.315545	-7.38238	KC	Array130696	GATGTCACCTTC	Psoriasis	30696	Psoriasis3	-2.08955	-1.85724	6.16652	-1.17658	Keratinocyte-1	Keratinocytes	4701	3601	1642
Array130696_GATGTTTGGAAG	-2.53711	4.89802	Endo	Array130696	GATGTTTGGAAG	Psoriasis	30696	Psoriasis3	-9.85119	27.4887	-8.84842	5.03652	Venule-2	Endothelial cells	1107	863	584
Array130696_GATTAAACGATG	-0.213749	-3.78913	KC	Array130696	GATTAAACGATG	Psoriasis	30696	Psoriasis3	-13.5353	2.5224	8.13848	2.16985	Keratinocyte-6	Keratinocytes	16202	11075	3772
Array130696_GATTACACTGCA	8.73075	8.00362	Fibro	Array130696	GATTACACTGCA	Psoriasis	30696	Psoriasis3	35.5811	10.9832	-8.18976	-12.9612	Fibroblast-1	Fibroblasts	6419	4668	2127
Array130696_GATTATACATCA	-2.07781	5.77476	Endo	Array130696	GATTATACATCA	Psoriasis	30696	Psoriasis3	-2.09283	14.0175	-5.37974	4.24146	Venule-1	Endothelial cells	1011	843	551
Array130696_GATTCTAGTCAG	5.4951	2.97089	VSMC	Array130696	GATTCTAGTCAG	Psoriasis	30696	Psoriasis3	22.4626	29.4565	-14.0003	-7.0792	VSMC-1	Fibroblasts	7454	5340	2476
Array130696_GATTGACATGTT	1.62807	-10.0646	KC	Array130696	GATTGACATGTT	Psoriasis	30696	Psoriasis3	-4.39818	-20.4938	8.99646	-4.27952	Keratinocyte-4	Keratinocytes	3976	3129	1583
Array130696_GATTTGCAGTGA	-0.483733	-11.0772	KC	Array130696	GATTTGCAGTGA	Psoriasis	30696	Psoriasis3	21.3577	-15.8616	4.26522	-6.19724	Keratinocyte-4	Keratinocytes	6876	5090	1850
Array130696_GCAAGAGCATGA	-2.69425	8.28687	Endo	Array130696	GCAAGAGCATGA	Psoriasis	30696	Psoriasis3	1.0911	18.5364	-6.09972	3.49841	Venule-1	Endothelial cells	5158	3632	1695
Array130696_GCAAGCCAATCT	0.539237	-9.39245	KC	Array130696	GCAAGCCAATCT	Psoriasis	30696	Psoriasis3	12.9858	-8.79001	4.33049	-4.62179	Keratinocyte-1	Epithelial cells	4464	3316	1566
Array130696_GCAATTCCAGCC	0.580941	-10.5021	KC	Array130696	GCAATTCCAGCC	Psoriasis	30696	Psoriasis3	9.10007	-18.8129	6.44519	-5.62585	Keratinocyte-4	Keratinocytes	27479	19015	4517
Array130696_GCAATTGTATAG	-4.18405	5.65188	Endo	Array130696	GCAATTGTATAG	Psoriasis	30696	Psoriasis3	-15.9529	27.0172	-8.37442	6.34515	Venule-2	Endothelial cells	4712	3526	1725
Array130696_GCACAAACGGTA	-3.89825	5.80593	Endo	Array130696	GCACAAACGGTA	Psoriasis	30696	Psoriasis3	-14.0569	23.8075	-7.84502	4.89892	Venule-2	Endothelial cells	4182	3110	1540
Array130696_GCACCTCGGGTA	-0.0747067	-10.659	KC	Array130696	GCACCTCGGGTA	Psoriasis	30696	Psoriasis3	22.1722	-9.61717	3.61459	-6.1649	Keratinocyte-1	Epithelial cells	18065	13541	3865
Array130696_GCACGCCTCAAC	0.962158	-6.22909	KC	Array130696	GCACGCCTCAAC	Psoriasis	30696	Psoriasis3	-6.32651	-1.20911	6.95337	0.210965	Keratinocyte-6	Keratinocytes	1890	1432	681
Array130696_GCACGGAACAGC	0.75785	-8.34401	KC	Array130696	GCACGGAACAGC	Psoriasis	30696	Psoriasis3	5.554	-6.44647	5.67553	-4.35935	Keratinocyte-1	Keratinocytes	2442	1849	1022
Array130696_GCACTAGCAAGG	-6.46171	-0.05276	Myeloid	Array130696	GCACTAGCAAGG	Psoriasis	30696	Psoriasis3	-18.6083	-34.5248	-7.69613	16.109	Myeloid-1	Monocytes	13841	8934	2533
Array130696_GCACTATCATGG	-13.2632	-2.45766	T	Array130696	GCACTATCATGG	Psoriasis	30696	Psoriasis3	-35.6962	-9.15749	8.78303	14.2785	T cell-1	CD4+ T-cells	2458	1696	965
Array130696_GCACTGCAGGTG	8.47899	8.25689	Fibro	Array130696	GCACTGCAGGTG	Psoriasis	30696	Psoriasis3	37.0499	10.6148	-8.00895	-13.4734	Fibroblast-1	Fibroblasts	2205	1502	888
Array130696_GCAGAGAAAGGT	-12.1837	1.06166	T	Array130696	GCAGAGAAAGGT	Psoriasis	30696	Psoriasis3	-26.7722	-19.6022	8.62346	12.2843	T cell-1	CD8+ T-cells	1679	1233	633
Array130696_GCAGAGAGGCAT	-11.7916	-0.733372	T	Array130696	GCAGAGAGGCAT	Psoriasis	30696	Psoriasis3	-26.8776	-17.2429	9.3622	12.871	T cell-1	CD4+ T-cells	1543	1066	586
Array130696_GCAGAGATAGCA	-3.18071	8.76675	Endo	Array130696	GCAGAGATAGCA	Psoriasis	30696	Psoriasis3	-3.43526	18.3487	-6.29161	4.05477	Venule-1	Endothelial cells	3582	2645	1462
Array130696_GCAGAGGGGCTT	-2.4965	7.72476	Endo	Array130696	GCAGAGGGGCTT	Psoriasis	30696	Psoriasis3	-4.63075	20.7376	-7.14783	3.7781	Venule-1	Endothelial cells	1878	1380	801
Array130696_GCAGATGAGTAG	9.94541	6.38452	Fibro	Array130696	GCAGATGAGTAG	Psoriasis	30696	Psoriasis3	27.1497	6.81261	-7.6757	-11.8287	Fibroblast-1	Fibroblasts	4959	3517	1501
Array130696_GCAGCGGACGTT	12.9033	-3.8555	Melanocyte	Array130696	GCAGCGGACGTT	Psoriasis	30696	Psoriasis3	14.5827	21.8532	-6.30089	-3.63663	Melanocyte	Melanocytes	11247	7872	3390
Array130696_GCAGCTACAGGC	0.727251	-4.92955	KC	Array130696	GCAGCTACAGGC	Psoriasis	30696	Psoriasis3	-11.0095	-0.853806	7.38175	0.817109	Keratinocyte-6	Keratinocytes	38615	25790	5577
Array130696_GCAGTATCTCGT	-2.60367	9.3027	Endo	Array130696	GCAGTATCTCGT	Psoriasis	30696	Psoriasis3	2.78578	23.0565	-7.06683	2.90954	Venule-1	Endothelial cells	4685	3300	1703
Array130696_GCAGTTGGGGAG	0.313912	-8.73029	KC	Array130696	GCAGTTGGGGAG	Psoriasis	30696	Psoriasis3	9.80256	2.01961	4.40588	-2.83382	Keratinocyte-1	Keratinocytes	1878	1414	729
Array130696_GCATAGCGAGTC	0.736133	-9.22104	KC	Array130696	GCATAGCGAGTC	Psoriasis	30696	Psoriasis3	6.62567	-9.07663	5.97501	-4.18741	Keratinocyte-4	Epithelial cells	11076	8014	2654
Array130696_GCATCAATGATC	-7.45143	-1.1917	B	Array130696	GCATCAATGATC	Psoriasis	30696	Psoriasis3	-16.1333	-11.9472	3.82104	21.8432	B cell	Monocytes	6585	4809	1774
Array130696_GCATCAATGTCC	-5.21208	0.722577	Myeloid	Array130696	GCATCAATGTCC	Psoriasis	30696	Psoriasis3	-18.5427	-30.5288	-7.10526	15.3324	Myeloid-1	Monocytes	19617	12508	3086
Array130696_GCATGAAAGGTA	8.75937	8.12296	Fibro	Array130696	GCATGAAAGGTA	Psoriasis	30696	Psoriasis3	36.4922	10.8393	-7.97355	-13.3413	Fibroblast-1	Fibroblasts	1935	1437	895
Array130696_GCATGGCCGCAG	0.386122	-4.38527	KC	Array130696	GCATGGCCGCAG	Psoriasis	30696	Psoriasis3	-11.525	-0.0015296	7.4961	1.17943	Keratinocyte-6	Keratinocytes	2856	2272	1303
Array130696_GCATTAAAGCGC	-4.72029	-0.165216	Myeloid	Array130696	GCATTAAAGCGC	Psoriasis	30696	Psoriasis3	-16.8773	-29.8441	-6.81223	15.1208	Myeloid-1	Monocytes	3867	2881	1275
Array130696_GCATTCTTCTTA	-7.62896	-1.0156	B	Array130696	GCATTCTTCTTA	Psoriasis	30696	Psoriasis3	-16.1351	-11.2609	3.6088	21.8082	B cell	B-cells	4133	3130	1524
Array130696_GCCAAGGGTCGT	-3.95171	4.95396	Endo	Array130696	GCCAAGGGTCGT	Psoriasis	30696	Psoriasis3	-15.2765	26.0661	-8.10204	6.24369	Venule-2	Endothelial cells	2011	1543	864
Array130696_GCCAATCGCTAA	-0.725636	-12.6329	KC	Array130696	GCCAATCGCTAA	Psoriasis	30696	Psoriasis3	21.8797	-20.8546	4.77788	-7.56527	Keratinocyte-4	Epithelial cells	19100	13431	2882
Array130696_GCCACCCTCCAT	-2.12166	6.32529	Endo	Array130696	GCCACCCTCCAT	Psoriasis	30696	Psoriasis3	-4.14661	32.1034	-8.78407	3.61244	Venule-2	Endothelial cells	4296	3155	1585
Array130696_GCCACTTTATCC	-14.057	-0.413586	T	Array130696	GCCACTTTATCC	Psoriasis	30696	Psoriasis3	-31.2144	-16.6833	8.3315	13.3707	T cell-2	CD8+ T-cells	1067	840	593
Array130696_GCCAGGCAGAGC	11.855	6.93493	Fibro	Array130696	GCCAGGCAGAGC	Psoriasis	30696	Psoriasis3	28.3032	8.65931	-8.06187	-11.3875	Fibroblast-2	Fibroblasts	10662	7720	2907
Array130696_GCCATACGTCTG	9.86355	10.0575	Fibro	Array130696	GCCATACGTCTG	Psoriasis	30696	Psoriasis3	30.9223	16.0546	-9.57825	-11.9919	Fibroblast-4	Fibroblasts	3868	2946	1450
Array130696_GCCCAGCTCCCC	-11.561	1.01088	T	Array130696	GCCCAGCTCCCC	Psoriasis	30696	Psoriasis3	-31.6363	-16.6939	8.41897	13.1466	T cell-1	CD8+ T-cells	1739	1276	783
Array130696_GCCCAGTTGGAG	-0.659357	-11.2231	KC	Array130696	GCCCAGTTGGAG	Psoriasis	30696	Psoriasis3	23.9813	-8.54429	3.16963	-6.08267	Keratinocyte-1	Epithelial cells	31052	21251	4405
Array130696_GCCCCCACTCTC	-3.66667	7.07409	Endo	Array130696	GCCCCCACTCTC	Psoriasis	30696	Psoriasis3	-13.2059	31.7828	-9.18488	5.23257	Venule-2	Endothelial cells	7586	5258	2153
Array130696_GCCCGGCCAGAT	-1.93507	6.62563	Endo	Array130696	GCCCGGCCAGAT	Psoriasis	30696	Psoriasis3	-5.32314	31.5108	-8.69503	3.59089	Venule-2	Endothelial cells	3521	2453	1273
Array130696_GCCCGGGTAGGT	9.98345	7.82334	Fibro	Array130696	GCCCGGGTAGGT	Psoriasis	30696	Psoriasis3	24.2483	8.01425	-7.43646	-10.6082	Fibroblast-1	Fibroblasts	5408	4037	1836
Array130696_GCCCTAGAGTCA	9.72835	10.066	Fibro	Array130696	GCCCTAGAGTCA	Psoriasis	30696	Psoriasis3	30.2885	15.7892	-9.7968	-12.0383	Fibroblast-4	Fibroblasts	3533	2711	1287
Array130696_GCCCTCTATCTG	-2.1519	7.17946	Endo	Array130696	GCCCTCTATCTG	Psoriasis	30696	Psoriasis3	-4.81052	20.5143	-7.02548	3.32389	Venule-1	Endothelial cells	1334	1042	723
Array130696_GCCGAGCGCGAG	1.0655	-8.97469	KC	Array130696	GCCGAGCGCGAG	Psoriasis	30696	Psoriasis3	1.78041	-12.1117	6.86183	-3.42866	Keratinocyte-4	Keratinocytes	8562	6139	2318
Array130696_GCCGATCGCGTG	-4.23799	-2.33186	Langerhans	Array130696	GCCGATCGCGTG	Psoriasis	30696	Psoriasis3	-16.2674	-29.4433	-6.78029	15.0557	Langerhans	Monocytes	31041	19475	4322
Array130696_GCCGCACTTTTG	-13.063	-1.95026	T	Array130696	GCCGCACTTTTG	Psoriasis	30696	Psoriasis3	-34.6825	-11.3657	8.90262	14.2535	T cell-1	CD4+ T-cells	5358	3596	1524
Array130696_GCCGCGATTCCT	-2.46229	8.95914	Endo	Array130696	GCCGCGATTCCT	Psoriasis	30696	Psoriasis3	0.262864	22.0186	-7.43021	3.23384	Venule-1	Endothelial cells	5197	3748	1885
Array130696_GCCGCGTTTCTG	0.845661	-7.14958	KC	Array130696	GCCGCGTTTCTG	Psoriasis	30696	Psoriasis3	-1.75124	-1.92656	6.12829	-1.51298	Keratinocyte-1	Keratinocytes	1701	1300	758
Array130696_GCCGCTTCTCGC	-7.46878	-1.07996	B	Array130696	GCCGCTTCTCGC	Psoriasis	30696	Psoriasis3	-16.0327	-11.5319	3.79197	21.958	B cell	CD8+ T-cells	10395	7080	2457
Array130696_GCCGGGCGTAGG	-1.59146	7.46647	Endo	Array130696	GCCGGGCGTAGG	Psoriasis	30696	Psoriasis3	-1.36723	33.2001	-8.52636	2.7719	Venule-1	Endothelial cells	4896	3444	1603
Array130696_GCCGTGTCGCCT	0.455777	-8.18504	KC	Array130696	GCCGTGTCGCCT	Psoriasis	30696	Psoriasis3	6.34482	3.54794	5.01827	-2.87594	Keratinocyte-1	Keratinocytes	17036	11336	3581
Array130696_GCCTGACTCGCG	0.968101	-9.10059	KC	Array130696	GCCTGACTCGCG	Psoriasis	30696	Psoriasis3	5.51452	-12.6021	6.20426	-4.30568	Keratinocyte-4	Keratinocytes	3801	3050	1466
Array130696_GCCTGATCCTGC	-0.393237	-11.8128	KC	Array130696	GCCTGATCCTGC	Psoriasis	30696	Psoriasis3	18.7136	-18.0154	4.80551	-6.57129	Keratinocyte-4	Epithelial cells	13246	9156	2812
Array130696_GCCTTCATTACG	0.072532	-12.9818	KC	Array130696	GCCTTCATTACG	Psoriasis	30696	Psoriasis3	15.4427	-24.9252	6.46573	-7.41231	Keratinocyte-4	Epithelial cells	35038	24724	5089
Array130696_GCCTTTGTAGCG	-4.43846	6.87333	Endo	Array130696	GCCTTTGTAGCG	Psoriasis	30696	Psoriasis3	-11.8125	33.3606	-9.36838	5.22844	Venule-2	Endothelial cells	7844	5571	2214
Array130696_GCGAACCAGGGA	-14.3562	-0.693832	T	Array130696	GCGAACCAGGGA	Psoriasis	30696	Psoriasis3	-28.3908	-10.4742	9.54599	13.3618	T cell-2	CD8+ T-cells	4810	3160	1471
Array130696_GCGAATATAAGA	-10.6319	0.0839806	T	Array130696	GCGAATATAAGA	Psoriasis	30696	Psoriasis3	-28.7568	-16.7178	9.23682	12.6796	T cell-1	CD4+ T-cells	2709	1701	839
Array130696_GCGACCACTACG	-0.113645	-10.8077	KC	Array130696	GCGACCACTACG	Psoriasis	30696	Psoriasis3	7.02121	-23.9773	7.01055	-6.52872	Keratinocyte-4	Epithelial cells	2126	1675	895
Array130696_GCGACTTGGGAA	0.61404	8.05503	Endo	Array130696	GCGACTTGGGAA	Psoriasis	30696	Psoriasis3	4.2287	37.6364	-8.98944	1.64645	Venule-3	Endothelial cells	3712	2644	1456
Array130696_GCGAGCAGCGAC	-0.30744	-12.5194	KC	Array130696	GCGAGCAGCGAC	Psoriasis	30696	Psoriasis3	16.2294	-21.6353	5.86579	-7.05213	Keratinocyte-4	Epithelial cells	45419	29618	4638
Array130696_GCGCCAATCATA	1.33243	-10.7843	KC	Array130696	GCGCCAATCATA	Psoriasis	30696	Psoriasis3	-1.23918	-27.1083	9.26361	-5.44051	Keratinocyte-4	Keratinocytes	30524	20150	4271
Array130696_GCGCCCCCTCTA	8.2984	7.61768	Fibro	Array130696	GCGCCCCCTCTA	Psoriasis	30696	Psoriasis3	37.1369	9.52411	-8.01132	-13.3737	Fibroblast-1	Fibroblasts	5019	3527	1696
Array130696_GCGCGCGTAGCT	-13.514	-1.62709	T	Array130696	GCGCGCGTAGCT	Psoriasis	30696	Psoriasis3	-33.2945	-8.35782	8.5228	13.8224	T cell-2	CD4+ T-cells	2786	1897	1165
Array130696_GCGCGGTGCAAT	9.07029	5.76355	Fibro	Array130696	GCGCGGTGCAAT	Psoriasis	30696	Psoriasis3	19.8531	10.8514	-7.7301	-11.6754	Fibroblast-1	Adipocytes	2650	1777	1128
Array130696_GCGCGTTCAGGA	-1.74491	6.944	Endo	Array130696	GCGCGTTCAGGA	Psoriasis	30696	Psoriasis3	-0.532258	24.7123	-7.53908	3.43485	Venule-1	Endothelial cells	1612	1173	751
Array130696_GCGCTACAGGCA	-7.73306	-0.991845	B	Array130696	GCGCTACAGGCA	Psoriasis	30696	Psoriasis3	-16.339	-11.3843	3.69231	21.8064	B cell	DC	9753	6867	2661
Array130696_GCGCTCGCGTCC	0.0578817	-11.3026	KC	Array130696	GCGCTCGCGTCC	Psoriasis	30696	Psoriasis3	11.5635	-16.2302	5.74948	-5.70647	Keratinocyte-4	Epithelial cells	20825	14202	3393
Array130696_GCGGTCAGTCTA	-2.54939	7.46152	Endo	Array130696	GCGGTCAGTCTA	Psoriasis	30696	Psoriasis3	-2.9658	16.2943	-5.96619	3.46869	Venule-1	Endothelial cells	9171	5532	1973
Array130696_GCGGTCTCACAC	-13.1125	-2.70804	T	Array130696	GCGGTCTCACAC	Psoriasis	30696	Psoriasis3	-37.2192	-9.98915	8.91245	14.712	T cell-1	CD4+ T-cells	4326	3077	1582
Array130696_GCGTGGCCGACT	-3.72598	5.27317	Endo	Array130696	GCGTGGCCGACT	Psoriasis	30696	Psoriasis3	-21.6332	19.9902	-6.42402	7.38932	Venule-2	Endothelial cells	4384	3032	1311
Array130696_GCGTTACCGGTT	-13.7934	-0.215383	T	Array130696	GCGTTACCGGTT	Psoriasis	30696	Psoriasis3	-24.7786	-14.782	10.2306	12.9895	T cell-2	CD4+ T-cells	2259	1505	816
Array130696_GCTAAGATATCT	-12.5538	0.906217	T	Array130696	GCTAAGATATCT	Psoriasis	30696	Psoriasis3	-24.9359	-17.0381	9.71474	13.4281	T cell-1	CD8+ T-cells	2180	1577	697
Array130696_GCTAATGGTACA	2.56685	-8.85222	KC	Array130696	GCTAATGGTACA	Psoriasis	30696	Psoriasis3	-5.4787	-21.1334	8.95124	-3.99618	Keratinocyte-4	Keratinocytes	4503	3448	1651
Array130696_GCTACCTTTTAG	-13.3241	-0.240838	T	Array130696	GCTACCTTTTAG	Psoriasis	30696	Psoriasis3	-24.0481	-15.3593	10.3037	12.8677	T cell-2	CD4+ T-cells	1062	795	543
Array130696_GCTACGACAACA	-12.4376	-1.14607	T	Array130696	GCTACGACAACA	Psoriasis	30696	Psoriasis3	-26.5128	-16.4379	9.68833	13.5224	T cell-1	CD4+ T-cells	1135	810	524
Array130696_GCTAGAGATAGG	-0.473463	-12.4569	KC	Array130696	GCTAGAGATAGG	Psoriasis	30696	Psoriasis3	21.9117	-21.2147	4.95676	-7.55111	Keratinocyte-4	Epithelial cells	22075	15167	3459
Array130696_GCTAGCACTGTT	-0.00403208	-10.0279	KC	Array130696	GCTAGCACTGTT	Psoriasis	30696	Psoriasis3	10.695	-10.5392	4.6427	-4.3294	Keratinocyte-1	Keratinocytes	6448	4650	1601
Array130696_GCTAGTATAGTT	8.66179	7.86289	Fibro	Array130696	GCTAGTATAGTT	Psoriasis	30696	Psoriasis3	37.3733	10.5056	-7.75684	-13.4284	Fibroblast-1	Fibroblasts	1862	1476	926
Array130696_GCTATAAACTTA	-0.332019	7.39169	Endo	Array130696	GCTATAAACTTA	Psoriasis	30696	Psoriasis3	-0.787549	33.5795	-8.69324	2.46872	Venule-1	Endothelial cells	3534	2673	1525
Array130696_GCTCAGTGCCAT	0.336258	-10.0887	KC	Array130696	GCTCAGTGCCAT	Psoriasis	30696	Psoriasis3	15.4197	-14.0085	5.64207	-5.85095	Keratinocyte-1	Keratinocytes	19939	13036	3491
Array130696_GCTCATCAACCA	0.013156	-10.0392	KC	Array130696	GCTCATCAACCA	Psoriasis	30696	Psoriasis3	14.2632	2.45673	4.34689	-4.05567	Keratinocyte-1	Keratinocytes	17795	12846	3300
Array130696_GCTCGGCTCCGC	-0.391357	-9.7657	KC	Array130696	GCTCGGCTCCGC	Psoriasis	30696	Psoriasis3	17.4207	-8.21354	3.36368	-5.15665	Keratinocyte-1	Keratinocytes	3290	2380	1025
Array130696_GCTCTGTCGGGT	-2.97878	7.44175	Endo	Array130696	GCTCTGTCGGGT	Psoriasis	30696	Psoriasis3	-0.528843	19.2623	-6.32125	3.92005	Venule-1	Endothelial cells	3287	2402	1170
Array130696_GCTCTTATTGTC	5.04443	2.92906	VSMC	Array130696	GCTCTTATTGTC	Psoriasis	30696	Psoriasis3	21.5673	29.6671	-14.0157	-7.01596	VSMC-1	Fibroblasts	5789	3865	1817
Array130696_GCTGAAGGCAAC	10.4568	6.57273	Fibro	Array130696	GCTGAAGGCAAC	Psoriasis	30696	Psoriasis3	24.069	9.46641	-7.84956	-10.9186	Fibroblast-1	Fibroblasts	3633	2612	1258
Array130696_GCTGACGTGGCT	-3.32214	7.90161	Endo	Array130696	GCTGACGTGGCT	Psoriasis	30696	Psoriasis3	-4.53527	23.7182	-7.08192	4.41344	Venule-1	Endothelial cells	5025	3751	1830
Array130696_GCTGATAATCAC	-4.66872	6.33864	Endo	Array130696	GCTGATAATCAC	Psoriasis	30696	Psoriasis3	-18.8752	22.6372	-6.85208	6.36667	Venule-2	Endothelial cells	12248	8329	2995
Array130696_GCTGGCGTCGTG	-4.33355	5.19198	Endo	Array130696	GCTGGCGTCGTG	Psoriasis	30696	Psoriasis3	-17.9695	20.5298	-7.04834	6.93626	Venule-2	Endothelial cells	1898	1393	871
Array130696_GCTTAACCTAGC	9.79801	4.46673	Fibro	Array130696	GCTTAACCTAGC	Psoriasis	30696	Psoriasis3	19.3009	10.1791	-8.66277	-11.5673	Fibroblast-2	Chondrocytes	936	759	536
Array130696_GCTTCAGATAAC	8.30514	6.38438	Fibro	Array130696	GCTTCAGATAAC	Psoriasis	30696	Psoriasis3	26.9794	6.83972	-7.75705	-11.5743	Fibroblast-5	Fibroblasts	6580	4804	2282
Array130696_GCTTCCCACTGT	12.7115	-3.64467	Melanocyte	Array130696	GCTTCCCACTGT	Psoriasis	30696	Psoriasis3	14.5848	21.8595	-6.38504	-3.5524	Melanocyte	Melanocytes	10161	7495	3378
Array130696_GCTTGACGAATT	-0.399297	-4.25391	KC	Array130696	GCTTGACGAATT	Psoriasis	30696	Psoriasis3	-12.7366	2.30989	7.89517	2.14648	Keratinocyte-6	Keratinocytes	3760	2814	1497
Array130696_GCTTGAGATCAT	1.46882	-10.6257	KC	Array130696	GCTTGAGATCAT	Psoriasis	30696	Psoriasis3	-2.34311	-26.3682	9.39978	-5.15807	Keratinocyte-4	Epithelial cells	14922	10009	2995
Array130696_GCTTGCCCCGAT	0.497545	-8.78363	KC	Array130696	GCTTGCCCCGAT	Psoriasis	30696	Psoriasis3	11.0357	-5.78509	4.54104	-3.97825	Keratinocyte-1	Keratinocytes	16382	11718	3410
Array130696_GCTTGGTCAGAC	-12.8552	-1.68493	T	Array130696	GCTTGGTCAGAC	Psoriasis	30696	Psoriasis3	-33.7115	-11.9229	9.24845	14.3213	T cell-1	CD4+ T-cells	2152	1580	945
Array130696_GGAAAACCAATC	-2.21152	8.8559	Endo	Array130696	GGAAAACCAATC	Psoriasis	30696	Psoriasis3	2.4486	23.6727	-7.45006	3.07537	Venule-1	Endothelial cells	5048	3618	1824
Array130696_GGAAACCGGCGT	0.656911	-10.2006	KC	Array130696	GGAAACCGGCGT	Psoriasis	30696	Psoriasis3	6.13704	-15.9161	6.44727	-4.88746	Keratinocyte-4	Epithelial cells	5587	4294	1808
Array130696_GGAAAGGTATGA	-2.97182	8.77548	Endo	Array130696	GGAAAGGTATGA	Psoriasis	30696	Psoriasis3	3.91367	20.6195	-6.54149	2.81334	Venule-1	Endothelial cells	7787	5121	2119
Array130696_GGAAGGCTGATA	2.18274	7.47577	Endo	Array130696	GGAAGGCTGATA	Psoriasis	30696	Psoriasis3	4.27709	42.3047	-9.45186	0.154227	Venule-3	Endothelial cells	8587	6360	2456
Array130696_GGAAGTCCAGGA	-2.88029	5.87153	Endo	Array130696	GGAAGTCCAGGA	Psoriasis	30696	Psoriasis3	-9.91781	28.8287	-9.12013	5.21616	Venule-2	Endothelial cells	2693	2052	1209
Array130696_GGAATGTGCTGT	-12.8395	-1.50108	T	Array130696	GGAATGTGCTGT	Psoriasis	30696	Psoriasis3	-35.2078	-12.1153	9.26753	14.632	T cell-1	CD4+ T-cells	1676	1221	792
Array130696_GGACACCCACTT	-3.44675	6.87928	Endo	Array130696	GGACACCCACTT	Psoriasis	30696	Psoriasis3	-12.4271	24.6078	-8.25405	5.71448	Venule-1	Endothelial cells	2930	2299	1396
Array130696_GGACATACTCGT	1.32663	-8.75038	KC	Array130696	GGACATACTCGT	Psoriasis	30696	Psoriasis3	-4.77034	-8.73089	-1.48002	-5.32886	Keratinocyte-4	Keratinocytes	3599	2879	1486
Array130696_GGACATGACGGC	-2.67732	6.33138	Endo	Array130696	GGACATGACGGC	Psoriasis	30696	Psoriasis3	-3.9475	24.93	-7.72898	4.16227	Venule-1	Endothelial cells	2608	1935	1019
Array130696_GGACATGGAAAT	-1.65637	6.82738	Endo	Array130696	GGACATGGAAAT	Psoriasis	30696	Psoriasis3	-4.7602	20.7588	-7.08803	3.65291	Venule-1	Endothelial cells	1508	1130	780
Array130696_GGACATGTCCAG	-12.4565	-2.02637	T	Array130696	GGACATGTCCAG	Psoriasis	30696	Psoriasis3	-35.3518	-12.2547	9.13861	14.5207	T cell-1	CD4+ T-cells	1298	926	674
Array130696_GGACCATACCCC	-1.97329	6.07497	Endo	Array130696	GGACCATACCCC	Psoriasis	30696	Psoriasis3	-8.53801	22.4703	-7.87978	4.94661	Venule-1	Endothelial cells	1253	961	592
Array130696_GGACCATTCGGG	-8.17223	-5.84689	Mast	Array130696	GGACCATTCGGG	Psoriasis	30696	Psoriasis3	-41.2801	11.5124	-2.42643	11.5012	Mast-2	HSC	3485	2543	1210
Array130696_GGACCCCTTAAG	-11.517	2.37715	T	Array130696	GGACCCCTTAAG	Psoriasis	30696	Psoriasis3	-32.7265	-17.5811	8.25912	13.1648	T cell-1	CD8+ T-cells	1271	983	705
Array130696_GGACCGAAAATA	-2.47495	7.24492	Endo	Array130696	GGACCGAAAATA	Psoriasis	30696	Psoriasis3	-7.2136	24.4454	-8.0959	4.60887	Venule-1	Adipocytes	1695	1305	815
Array130696_GGACCGCACGCA	-6.93035	-1.0678	B	Array130696	GGACCGCACGCA	Psoriasis	30696	Psoriasis3	-16.39	-12.0892	3.75474	21.8977	B cell	DC	7812	5447	1754
Array130696_GGACGCGGGTCG	0.965122	-9.16326	KC	Array130696	GGACGCGGGTCG	Psoriasis	30696	Psoriasis3	2.36401	-13.967	7.25221	-3.90024	Keratinocyte-4	Epithelial cells	8496	6010	2282
Array130696_GGACTAGGGTTT	4.66333	-6.49156	KC	Array130696	GGACTAGGGTTT	Psoriasis	30696	Psoriasis3	-23.5366	-0.440716	-0.941331	-5.66985	Keratinocyte-7	Keratinocytes	6099	4288	1786
Array130696_GGACTCGCACGA	-2.46352	6.71015	Endo	Array130696	GGACTCGCACGA	Psoriasis	30696	Psoriasis3	-0.971168	21.0439	-6.81297	3.58542	Venule-1	Endothelial cells	2321	1755	955
Array130696_GGAGCACTGCCT	8.48953	8.18666	Fibro	Array130696	GGAGCACTGCCT	Psoriasis	30696	Psoriasis3	36.8616	7.46236	-7.78575	-12.9691	Fibroblast-1	Fibroblasts	12444	8357	3016
Array130696_GGAGCAGCGAAG	-3.34457	6.4086	Endo	Array130696	GGAGCAGCGAAG	Psoriasis	30696	Psoriasis3	-9.24809	31.9606	-9.03117	4.44177	Venule-2	Endothelial cells	8056	5129	2099
Array130696_GGAGCTCCTGCT	3.90238	-4.76044	KC	Array130696	GGAGCTCCTGCT	Psoriasis	30696	Psoriasis3	-24.2622	2.84297	-1.96576	-5.68247	Keratinocyte-7	Keratinocytes	5742	4288	1930
Array130696_GGAGCTGTTCTG	0.515169	-7.7168	KC	Array130696	GGAGCTGTTCTG	Psoriasis	30696	Psoriasis3	2.74238	1.1632	5.51898	-2.23589	Keratinocyte-1	Keratinocytes	8349	5858	2272
Array130696_GGAGGAATGATT	0.13852	-9.75216	KC	Array130696	GGAGGAATGATT	Psoriasis	30696	Psoriasis3	10.8698	-10.5245	4.85404	-4.44604	Keratinocyte-1	Keratinocytes	9068	6814	2321
Array130696_GGAGGCCCAGGC	10.3215	8.85438	Fibro	Array130696	GGAGGCCCAGGC	Psoriasis	30696	Psoriasis3	25.0163	13.2834	-9.16351	-10.841	Fibroblast-4	Fibroblasts	3072	2274	1148
Array130696_GGAGGCCCCACG	0.152681	-9.11126	KC	Array130696	GGAGGCCCCACG	Psoriasis	30696	Psoriasis3	7.02892	-8.75456	5.73716	-4.15652	Keratinocyte-1	Keratinocytes	3104	2443	1161
Array130696_GGATTGCCCCTC	-4.4796	5.82711	Endo	Array130696	GGATTGCCCCTC	Psoriasis	30696	Psoriasis3	-18.5404	25.1311	-7.67895	6.65327	Venule-2	Endothelial cells	15062	9501	2818
Array130696_GGCAAATAGTTA	-13.0354	-0.962874	T	Array130696	GGCAAATAGTTA	Psoriasis	30696	Psoriasis3	-29.8042	-11.9163	8.93234	13.3755	T cell-2	CD4+ T-cells	1537	1160	751
Array130696_GGCAAGTAGTCC	-0.664278	-14.2322	KC	Array130696	GGCAAGTAGTCC	Psoriasis	30696	Psoriasis3	22.6836	-28.7736	6.16389	-8.75827	Keratinocyte-4	Epithelial cells	82381	48431	5697
Array130696_GGCACCTTAAAC	-12.1704	-0.554371	T	Array130696	GGCACCTTAAAC	Psoriasis	30696	Psoriasis3	-27.5789	-19.1005	8.7499	12.3771	T cell-1	CD4+ T-cells	1724	1214	643
Array130696_GGCAGGGTGGGA	-1.35803	-11.8123	KC	Array130696	GGCAGGGTGGGA	Psoriasis	30696	Psoriasis3	22.7543	-17.2894	3.9414	-7.77554	Keratinocyte-1	Epithelial cells	2591	1911	908
Array130696_GGCATATGCTAC	-11.8085	2.76135	T	Array130696	GGCATATGCTAC	Psoriasis	30696	Psoriasis3	-30.4399	-19.9399	8.42623	12.254	T cell-1	CD8+ T-cells	3596	2394	1150
Array130696_GGCATCGCCAGA	-4.29071	6.51956	Endo	Array130696	GGCATCGCCAGA	Psoriasis	30696	Psoriasis3	-13.3199	29.4952	-9.06451	5.28559	Venule-2	Endothelial cells	6301	4324	1960
Array130696_GGCCACGCGAAA	-13.4396	-0.52194	T	Array130696	GGCCACGCGAAA	Psoriasis	30696	Psoriasis3	-24.7785	-14.171	10.1319	13.1711	T cell-2	CD8+ T-cells	1579	1162	785
Array130696_GGCCAGAATTTA	-13.6924	-1.5097	T	Array130696	GGCCAGAATTTA	Psoriasis	30696	Psoriasis3	-35.1937	-11.0946	9.09268	14.4906	T cell-1	CD4+ T-cells	5461	3840	1590
Array130696_GGCCATGAATGC	7.90768	-1.28514	Lymphatic	Array130696	GGCCATGAATGC	Psoriasis	30696	Psoriasis3	-30.107	18.6508	-16.9937	3.86772	Lymphatic	Endothelial cells	7000	5009	2483
Array130696_GGCCCCCCACCT	0.734025	-9.92325	KC	Array130696	GGCCCCCCACCT	Psoriasis	30696	Psoriasis3	4.54788	-14.9726	6.57776	-4.34074	Keratinocyte-4	Keratinocytes	25576	16798	4067
Array130696_GGCCGACTAGGA	1.79946	-9.95773	KC	Array130696	GGCCGACTAGGA	Psoriasis	30696	Psoriasis3	-1.85019	-24.0612	9.242	-5.25893	Keratinocyte-4	Keratinocytes	6118	4422	1884
Array130696_GGCCGAGCGGAA	0.728652	-11.1601	KC	Array130696	GGCCGAGCGGAA	Psoriasis	30696	Psoriasis3	2.5387	-28.5879	8.63309	-6.60903	Keratinocyte-4	Epithelial cells	15477	10954	3018
Array130696_GGCCTATGCTGC	0.477293	-7.73701	KC	Array130696	GGCCTATGCTGC	Psoriasis	30696	Psoriasis3	3.8951	-1.45146	4.99621	-2.04	Keratinocyte-1	Keratinocytes	4611	3091	1088
Array130696_GGCCTTCTGATC	-2.92216	7.11622	Endo	Array130696	GGCCTTCTGATC	Psoriasis	30696	Psoriasis3	2.17143	13.1521	-5.17223	3.98733	Venule-1	Endothelial cells	6954	4781	1958
Array130696_GGCGATGCCTTA	2.20473	7.47979	Endo	Array130696	GGCGATGCCTTA	Psoriasis	30696	Psoriasis3	4.25923	42.4442	-9.55153	0.0255915	Venule-3	Endothelial cells	6096	4388	1913
Array130696_GGCGCCGGACAC	-6.00614	-8.48178	Mast	Array130696	GGCGCCGGACAC	Psoriasis	30696	Psoriasis3	-39.2947	10.269	-1.88126	11.842	Mast-1	HSC	3229	2166	1182
Array130696_GGCGCGCTAGGA	-0.232154	-9.32162	KC	Array130696	GGCGCGCTAGGA	Psoriasis	30696	Psoriasis3	17.1129	-7.09913	3.23661	-4.66935	Keratinocyte-1	Keratinocytes	6605	4527	1441
Array130696_GGCGCGGTGGGT	-8.23894	-4.8352	Mast	Array130696	GGCGCGGTGGGT	Psoriasis	30696	Psoriasis3	-42.0826	8.17235	-2.17776	11.6492	Mast-2	HSC	1667	1165	754
Array130696_GGCGTATGTAAT	-5.71011	-7.37412	Mast	Array130696	GGCGTATGTAAT	Psoriasis	30696	Psoriasis3	-40.5575	8.95419	-2.00455	11.7954	Mast-1	HSC	3379	2552	1284
Array130696_GGCGTTCAGAGT	-3.08491	9.05841	Endo	Array130696	GGCGTTCAGAGT	Psoriasis	30696	Psoriasis3	3.2089	17.711	-6.15957	3.07277	Venule-1	Endothelial cells	6370	4105	1920
Array130696_GGCTAAACTCAA	-0.368836	-4.03149	KC	Array130696	GGCTAAACTCAA	Psoriasis	30696	Psoriasis3	-13.0578	1.96426	8.03169	1.91383	Keratinocyte-6	Keratinocytes	15752	11402	3757
Array130696_GGCTAATTCGCC	-5.2097	5.78425	Endo	Array130696	GGCTAATTCGCC	Psoriasis	30696	Psoriasis3	-21.3025	21.7402	-6.70219	7.27635	Venule-2	Endothelial cells	4309	3238	1704
Array130696_GGCTACTATATT	0.704399	-10.2884	KC	Array130696	GGCTACTATATT	Psoriasis	30696	Psoriasis3	9.20126	-14.9993	6.07304	-4.69502	Keratinocyte-4	Epithelial cells	23666	16033	4217
Array130696_GGCTAGACTCGA	0.445927	-7.39889	KC	Array130696	GGCTAGACTCGA	Psoriasis	30696	Psoriasis3	1.7432	-0.982706	5.41425	-1.8306	Keratinocyte-1	Keratinocytes	3272	2557	1211
Array130696_GGCTCACTGCCG	8.9905	8.36636	Fibro	Array130696	GGCTCACTGCCG	Psoriasis	30696	Psoriasis3	36.7165	10.9604	-7.96316	-13.3882	Fibroblast-1	Fibroblasts	1369	1080	743
Array130696_GGCTGAAGCGCT	-14.4605	-0.664363	T	Array130696	GGCTGAAGCGCT	Psoriasis	30696	Psoriasis3	-29.4607	-12.3069	9.52723	13.3247	T cell-2	CD4+ T-cells	2560	1737	967
Array130696_GGCTGGTCGATT	-3.12371	5.83876	Endo	Array130696	GGCTGGTCGATT	Psoriasis	30696	Psoriasis3	-12.757	22.3808	-7.8999	5.93374	Venule-2	Endothelial cells	4707	3319	1573
Array130696_GGCTGTTCCTAG	0.149568	-9.234	KC	Array130696	GGCTGTTCCTAG	Psoriasis	30696	Psoriasis3	13.6469	-3.04486	4.50784	-4.31071	Keratinocyte-1	Epithelial cells	6789	5166	2224
Array130696_GGCTGTTGAAGT	0.338566	-7.63997	KC	Array130696	GGCTGTTGAAGT	Psoriasis	30696	Psoriasis3	9.05972	-0.645203	4.29912	-2.40129	Keratinocyte-1	Epithelial cells	3649	2679	1242
Array130696_GGCTTAGCTTGG	-2.67085	4.73934	Endo	Array130696	GGCTTAGCTTGG	Psoriasis	30696	Psoriasis3	-9.55865	26.28	-8.7739	5.22907	Venule-2	Endothelial cells	1285	1011	677
Array130696_GGCTTTGGAATT	4.28878	-5.19038	KC	Array130696	GGCTTTGGAATT	Psoriasis	30696	Psoriasis3	-24.4168	1.56535	-1.51497	-5.64322	Keratinocyte-7	Epithelial cells	5256	3873	1669
Array130696_GGGAACTCACGA	-0.660904	-13.8128	KC	Array130696	GGGAACTCACGA	Psoriasis	30696	Psoriasis3	24.3815	-25.6657	4.68424	-8.48593	Keratinocyte-4	Epithelial cells	16848	11456	2720
Array130696_GGGAATTCAGCT	-2.59717	8.27335	Endo	Array130696	GGGAATTCAGCT	Psoriasis	30696	Psoriasis3	-11.4437	18.6124	-7.11464	6.19334	Venule-1	Endothelial cells	2762	2019	1082
Array130696_GGGACGATCGCC	-7.95129	-5.12528	Mast	Array130696	GGGACGATCGCC	Psoriasis	30696	Psoriasis3	-40.0105	9.12112	-1.89006	11.6186	Mast-2	HSC	1171	823	550
Array130696_GGGATACGCCCG	1.63852	-8.0174	KC	Array130696	GGGATACGCCCG	Psoriasis	30696	Psoriasis3	-0.489848	-6.38031	6.7281	-2.5669	Keratinocyte-3	Epithelial cells	1299	1037	632
Array130696_GGGATCACCCCG	0.31929	-9.22587	KC	Array130696	GGGATCACCCCG	Psoriasis	30696	Psoriasis3	8.72393	1.15588	4.6663	-3.11221	Keratinocyte-1	Keratinocytes	4912	3796	1591
Array130696_GGGATGCAGGTA	0.658773	-8.64759	KC	Array130696	GGGATGCAGGTA	Psoriasis	30696	Psoriasis3	4.89949	-7.82565	6.03542	-3.96474	Keratinocyte-1	Keratinocytes	1876	1331	728
Array130696_GGGATGTCGAGG	-2.44194	5.90236	Endo	Array130696	GGGATGTCGAGG	Psoriasis	30696	Psoriasis3	-1.68532	17.5407	-6.47684	4.92693	Venule-1	Endothelial cells	1503	1052	636
Array130696_GGGATTGAACCT	9.08912	9.25289	Fibro	Array130696	GGGATTGAACCT	Psoriasis	30696	Psoriasis3	32.0792	14.45	-9.18684	-11.9068	Fibroblast-4	Fibroblasts	11496	7893	2419
Array130696_GGGCGAACAGAC	-3.84144	6.97579	Endo	Array130696	GGGCGAACAGAC	Psoriasis	30696	Psoriasis3	-13.0448	32.9119	-9.44845	5.1303	Venule-2	Endothelial cells	12386	8225	2925
Array130696_GGGCGAGCAGAG	-13.6078	-2.14151	T	Array130696	GGGCGAGCAGAG	Psoriasis	30696	Psoriasis3	-34.3421	-11.0706	9.03466	14.3642	T cell-1	CD4+ T-cells	3894	2700	1327
Array130696_GGGCGCCATCGG	-2.29291	8.23868	Endo	Array130696	GGGCGCCATCGG	Psoriasis	30696	Psoriasis3	5.07172	19.3516	-6.40381	2.72325	Venule-1	Endothelial cells	3640	2520	1365
Array130696_GGGCGGTTATGG	-3.51164	5.07951	Endo	Array130696	GGGCGGTTATGG	Psoriasis	30696	Psoriasis3	-14.2008	27.9197	-8.66353	5.97322	Venule-2	Endothelial cells	4712	3428	1436
Array130696_GGGCGTAGCTCG	9.05937	8.4754	Fibro	Array130696	GGGCGTAGCTCG	Psoriasis	30696	Psoriasis3	36.8693	11.0286	-7.94656	-13.496	Fibroblast-1	Fibroblasts	1721	1247	816
Array130696_GGGCTTGGTGAG	0.673839	-11.7726	KC	Array130696	GGGCTTGGTGAG	Psoriasis	30696	Psoriasis3	3.11056	-28.077	8.38709	-6.48004	Keratinocyte-4	Epithelial cells	12638	8270	2608
Array130696_GGGGCGCCCAGA	-4.8274	6.31503	Endo	Array130696	GGGGCGCCCAGA	Psoriasis	30696	Psoriasis3	-18.9887	25.5947	-7.75531	6.73394	Venule-2	Endothelial cells	9643	6569	2553
Array130696_GGGTACGCTAAA	0.518697	6.30815	Endo	Array130696	GGGTACGCTAAA	Psoriasis	30696	Psoriasis3	2.6331	38.5104	-9.13131	1.04178	Venule-3	Endothelial cells	3725	2514	1158
Array130696_GGGTCTATAATG	3.76383	-5.78593	KC	Array130696	GGGTCTATAATG	Psoriasis	30696	Psoriasis3	-25.5565	4.99551	-2.63542	-5.96567	Keratinocyte-7	Epithelial cells	1461	1120	735
Array130696_GGTAACGGCTTA	-2.35611	6.52347	Endo	Array130696	GGTAACGGCTTA	Psoriasis	30696	Psoriasis3	-6.35353	31.9222	-9.02144	4.21535	Venule-2	Endothelial cells	5944	4037	1763
Array130696_GGTAACGGGAGA	-1.96747	6.66551	Endo	Array130696	GGTAACGGGAGA	Psoriasis	30696	Psoriasis3	-0.568057	18.306	-6.25408	3.92825	Venule-1	Endothelial cells	2578	1781	946
Array130696_GGTAGCGGGAAG	1.12327	6.95387	Endo	Array130696	GGTAGCGGGAAG	Psoriasis	30696	Psoriasis3	3.15349	39.4715	-9.11955	0.837079	Venule-3	Endothelial cells	1877	1301	826
Array130696_GGTATACAAACC	0.37924	-11.6664	KC	Array130696	GGTATACAAACC	Psoriasis	30696	Psoriasis3	9.26383	-30.6384	8.13292	-7.38036	Keratinocyte-4	Keratinocytes	12519	9230	2857
Array130696_GGTATGGCCGTT	10.9989	6.72082	Fibro	Array130696	GGTATGGCCGTT	Psoriasis	30696	Psoriasis3	28.2296	7.95033	-7.83646	-11.5785	Fibroblast-1	Fibroblasts	7177	5460	2033
Array130696_GGTCCGACGACT	-2.77906	8.21578	Endo	Array130696	GGTCCGACGACT	Psoriasis	30696	Psoriasis3	1.90211	17.9368	-5.87114	3.33924	Venule-1	Endothelial cells	3817	2738	1325
Array130696_GGTCGATCCTAG	1.00443	-10.8292	KC	Array130696	GGTCGATCCTAG	Psoriasis	30696	Psoriasis3	2.80871	-18.5836	7.36384	-4.36182	Keratinocyte-4	Epithelial cells	14721	10236	3030
Array130696_GGTCGCGCGTGA	4.49142	-5.44343	KC	Array130696	GGTCGCGCGTGA	Psoriasis	30696	Psoriasis3	-24.8697	0.831565	-1.41658	-5.57802	Keratinocyte-7	Epithelial cells	8635	6278	2377
Array130696_GGTCGGTGTCCA	-1.34223	8.52012	Endo	Array130696	GGTCGGTGTCCA	Psoriasis	30696	Psoriasis3	-0.00315354	31.3459	-7.8006	2.64051	Venule-1	Endothelial cells	7033	4944	2266
Array130696_GGTCTGACATCT	-11.9969	0.572343	T	Array130696	GGTCTGACATCT	Psoriasis	30696	Psoriasis3	-27.5031	-19.4073	8.73882	12.2902	T cell-1	CD4+ T-cells	1388	1051	634
Array130696_GGTGAAATCGCG	10.479	9.36338	Fibro	Array130696	GGTGAAATCGCG	Psoriasis	30696	Psoriasis3	26.7327	13.9072	-9.29201	-11.0003	Fibroblast-4	Fibroblasts	14122	9347	2989
Array130696_GGTGAACCGTGA	1.35206	-8.98956	KC	Array130696	GGTGAACCGTGA	Psoriasis	30696	Psoriasis3	0.362828	-13.8109	7.24239	-3.9837	Keratinocyte-4	Keratinocytes	3480	2625	1344
Array130696_GGTGCCCATTTG	7.50273	-1.22335	Lymphatic	Array130696	GGTGCCCATTTG	Psoriasis	30696	Psoriasis3	-30.1783	18.7002	-17.0086	3.99019	Lymphatic	Endothelial cells	5273	3566	1796
Array130696_GGTGCCCCGCGC	1.41513	-8.4615	KC	Array130696	GGTGCCCCGCGC	Psoriasis	30696	Psoriasis3	-1.89995	-10.6674	7.61558	-3.14157	Keratinocyte-4	Epithelial cells	2879	2073	1123
Array130696_GGTGGCTGATAA	-3.72101	6.06182	Endo	Array130696	GGTGGCTGATAA	Psoriasis	30696	Psoriasis3	-15.4801	21.4522	-6.92501	5.74539	Venule-1	Adipocytes	3571	2526	1293
Array130696_GGTGGTACCGTG	-3.54225	8.25867	Endo	Array130696	GGTGGTACCGTG	Psoriasis	30696	Psoriasis3	1.14295	13.9032	-5.20773	3.84403	Venule-1	Endothelial cells	5871	4116	1839
Array130696_GGTGTAGCCCCT	-0.152199	-5.19796	KC	Array130696	GGTGTAGCCCCT	Psoriasis	30696	Psoriasis3	-11.0468	3.02121	7.71174	2.06053	Keratinocyte-6	Keratinocytes	2560	1842	988
Array130696_GGTGTCACCAGG	-4.90686	0.200241	Myeloid	Array130696	GGTGTCACCAGG	Psoriasis	30696	Psoriasis3	-17.5652	-30.9283	-7.10232	15.4112	Myeloid-1	Monocytes	3993	2874	1067
Array130696_GGTTGGCGCACC	-11.9888	0.446469	T	Array130696	GGTTGGCGCACC	Psoriasis	30696	Psoriasis3	-25.644	-18.3868	9.05633	12.5725	T cell-1	CD4+ T-cells	1174	897	609
Array130696_GGTTGGGGTTTT	9.80512	10.579	Fibro	Array130696	GGTTGGGGTTTT	Psoriasis	30696	Psoriasis3	29.9162	19.2074	-10.4786	-11.4696	Fibroblast-4	Fibroblasts	13161	8462	2917
Array130696_GGTTGTATTTGT	0.307238	-12.0881	KC	Array130696	GGTTGTATTTGT	Psoriasis	30696	Psoriasis3	10.879	-31.5257	7.87355	-7.78108	Keratinocyte-4	Keratinocytes	19923	13888	3501
Array130696_GGTTTAAATAGC	-7.44401	-5.55827	Mast	Array130696	GGTTTAAATAGC	Psoriasis	30696	Psoriasis3	-42.2838	8.75182	-2.41924	11.569	Mast-2	HSC	2203	1599	883
Array130696_GGTTTACAATTG	-4.2764	6.78068	Endo	Array130696	GGTTTACAATTG	Psoriasis	30696	Psoriasis3	-10.6603	27.3191	-8.62576	5.14894	Venule-2	Endothelial cells	8575	6182	2500
Array130696_GGTTTACGGCCA	0.227077	-12.4242	KC	Array130696	GGTTTACGGCCA	Psoriasis	30696	Psoriasis3	12.6918	-31.8375	7.84497	-7.5862	Keratinocyte-4	Keratinocytes	42084	27454	4907
Array130696_GGTTTCCCCCGG	1.79387	-9.8261	KC	Array130696	GGTTTCCCCCGG	Psoriasis	30696	Psoriasis3	-4.24553	-21.6597	9.14179	-4.39618	Keratinocyte-4	Keratinocytes	11029	7800	2643
Array130696_GGTTTCCTAAGC	-4.7209	5.15742	Endo	Array130696	GGTTTCCTAAGC	Psoriasis	30696	Psoriasis3	-18.5739	21.8747	-6.86639	6.88472	Venule-2	Endothelial cells	2322	1802	1121
Array130696_GGTTTTCACGCA	-12.2339	-0.744755	T	Array130696	GGTTTTCACGCA	Psoriasis	30696	Psoriasis3	-27.6034	-20.137	8.40373	12.4434	T cell-1	CD4+ T-cells	1323	1019	619
Array130696_GTAACATTACTT	0.78021	-11.1184	KC	Array130696	GTAACATTACTT	Psoriasis	30696	Psoriasis3	6.32633	-18.7692	6.86379	-5.30098	Keratinocyte-4	Epithelial cells	14848	10688	2977
Array130696_GTAACGCGGAGC	0.788443	-9.9386	KC	Array130696	GTAACGCGGAGC	Psoriasis	30696	Psoriasis3	5.68759	-13.7823	6.30278	-4.46125	Keratinocyte-4	Epithelial cells	17056	11379	3420
Array130696_GTAACTGTACCC	-12.6667	0.5613	T	Array130696	GTAACTGTACCC	Psoriasis	30696	Psoriasis3	-27.1742	-19.3505	8.64709	12.4892	T cell-1	CD4+ T-cells	1141	865	540
Array130696_GTAACTTATCCG	-1.81983	9.2805	Endo	Array130696	GTAACTTATCCG	Psoriasis	30696	Psoriasis3	3.2835	24.9525	-7.66118	2.78643	Venule-1	Endothelial cells	8921	6311	2761
Array130696_GTAAGAGTTAGG	-2.65066	7.44053	Endo	Array130696	GTAAGAGTTAGG	Psoriasis	30696	Psoriasis3	-3.15982	26.78	-7.70038	3.81521	Venule-1	Endothelial cells	6342	4231	1864
Array130696_GTAAGGTTCTGC	-3.80481	6.64804	Endo	Array130696	GTAAGGTTCTGC	Psoriasis	30696	Psoriasis3	-13.7706	24.8484	-7.96447	6.1403	Venule-1	Endothelial cells	4256	2899	1489
Array130696_GTACAATGCCTT	0.850087	-8.88803	KC	Array130696	GTACAATGCCTT	Psoriasis	30696	Psoriasis3	7.77526	-2.41135	5.15862	-3.25283	Keratinocyte-4	Epithelial cells	2374	1919	1010
Array130696_GTACCAAGCACC	-3.95741	6.90651	Endo	Array130696	GTACCAAGCACC	Psoriasis	30696	Psoriasis3	-13.0033	31.571	-9.03697	5.23963	Venule-2	Endothelial cells	4599	3379	1714
Array130696_GTACCGAATGAG	-6.62687	-7.93193	Mast	Array130696	GTACCGAATGAG	Psoriasis	30696	Psoriasis3	-39.6988	9.74344	-1.70994	11.8543	Mast-1	Eosinophils	3763	2434	1103
Array130696_GTACGAATGAAT	1.04057	6.66674	Endo	Array130696	GTACGAATGAAT	Psoriasis	30696	Psoriasis3	2.17664	39.5515	-9.23136	0.531291	Venule-3	Adipocytes	1243	957	697
Array130696_GTAGAAAATTGA	-1.19136	6.53283	Endo	Array130696	GTAGAAAATTGA	Psoriasis	30696	Psoriasis3	-3.07247	32.7202	-8.63005	3.04488	Venule-1	Endothelial cells	1398	1050	744
Array130696_GTAGAGGAGGGG	-2.60357	5.55454	Endo	Array130696	GTAGAGGAGGGG	Psoriasis	30696	Psoriasis3	-5.4855	32.3019	-9.09307	3.84036	Venule-2	Endothelial cells	1174	862	652
Array130696_GTAGAGTAGATA	0.695774	-10.7292	KC	Array130696	GTAGAGTAGATA	Psoriasis	30696	Psoriasis3	0.838412	-25.3726	8.6009	-6.15286	Keratinocyte-4	Keratinocytes	10785	8214	2592
Array130696_GTAGAGTTCGGA	0.332774	-9.22146	KC	Array130696	GTAGAGTTCGGA	Psoriasis	30696	Psoriasis3	6.17391	-12.4987	5.66506	-4.01721	Keratinocyte-1	Epithelial cells	20910	13396	3751
Array130696_GTAGATTACTGA	-6.75986	-8.54363	Mast	Array130696	GTAGATTACTGA	Psoriasis	30696	Psoriasis3	-38.6547	11.8231	-2.06297	11.6738	Mast-1	HSC	2826	2058	1209
Array130696_GTAGCCACCGAC	-7.61798	-6.39075	Mast	Array130696	GTAGCCACCGAC	Psoriasis	30696	Psoriasis3	-40.6397	11.0527	-2.40147	11.4914	Mast-2	HSC	4642	3247	1446
Array130696_GTAGCCGCACTA	-12.612	-1.9693	T	Array130696	GTAGCCGCACTA	Psoriasis	30696	Psoriasis3	-36.6706	-9.75162	8.81737	14.521	T cell-1	CD4+ T-cells	1377	1003	706
Array130696_GTAGGGTACCTC	-1.04102	-11.251	KC	Array130696	GTAGGGTACCTC	Psoriasis	30696	Psoriasis3	23.5611	-9.74717	3.19286	-6.07996	Keratinocyte-1	Keratinocytes	36659	25090	4835
Array130696_GTAGTAGGTCCG	0.560605	-9.27854	KC	Array130696	GTAGTAGGTCCG	Psoriasis	30696	Psoriasis3	5.10496	-7.20568	5.97556	-3.82954	Keratinocyte-1	Keratinocytes	1783	1405	752
Array130696_GTAGTGGGTAAT	0.564388	-10.6032	KC	Array130696	GTAGTGGGTAAT	Psoriasis	30696	Psoriasis3	6.36436	-15.3615	6.30591	-4.7487	Keratinocyte-4	Epithelial cells	5605	4348	1742
Array130696_GTATAGTGCTAG	10.3486	9.43507	Fibro	Array130696	GTATAGTGCTAG	Psoriasis	30696	Psoriasis3	26.4598	13.8522	-9.20993	-10.8742	Fibroblast-4	Fibroblasts	9242	6675	2167
Array130696_GTATCCCGGCCT	-1.87104	5.45906	Endo	Array130696	GTATCCCGGCCT	Psoriasis	30696	Psoriasis3	-4.08288	17.4978	-6.18072	4.47971	Venule-1	Endothelial cells	4072	2784	1220
Array130696_GTATGGCGGGAC	0.778103	-10.1888	KC	Array130696	GTATGGCGGGAC	Psoriasis	30696	Psoriasis3	6.10249	-22.7855	7.58335	-5.71709	Keratinocyte-4	Keratinocytes	1280	1014	648
Array130696_GTATGTCGGGAG	1.36191	-10.3636	KC	Array130696	GTATGTCGGGAG	Psoriasis	30696	Psoriasis3	-0.360848	-19.2206	8.16634	-4.58669	Keratinocyte-4	Keratinocytes	7086	5027	1972
Array130696_GTATTGCTAAAC	-6.63716	-0.241449	Myeloid	Array130696	GTATTGCTAAAC	Psoriasis	30696	Psoriasis3	-18.1392	-35.0964	-7.64528	16.3238	Myeloid-1	Monocytes	8167	5810	1841
Array130696_GTCAAGAACACC	4.40864	2.81676	VSMC	Array130696	GTCAAGAACACC	Psoriasis	30696	Psoriasis3	20.4956	31.0953	-14.5702	-6.34238	VSMC-1	Fibroblasts	4211	3052	1407
Array130696_GTCAAGGTTCCA	-13.0226	-1.07244	T	Array130696	GTCAAGGTTCCA	Psoriasis	30696	Psoriasis3	-26.111	-14.6631	10.1056	13.2584	T cell-1	CD4+ T-cells	1119	842	556
Array130696_GTCACAATGTGT	-0.177212	-10.0903	KC	Array130696	GTCACAATGTGT	Psoriasis	30696	Psoriasis3	13.931	-10.2973	4.40258	-5.40083	Keratinocyte-1	Keratinocytes	8705	6904	2372
Array130696_GTCACCTGAGTG	-0.185527	-10.3002	KC	Array130696	GTCACCTGAGTG	Psoriasis	30696	Psoriasis3	19.9418	-15.1994	4.38206	-5.93069	Keratinocyte-1	Keratinocytes	8027	5784	1823
Array130696_GTCAGAATTGCC	1.55623	-5.42294	KC	Array130696	GTCAGAATTGCC	Psoriasis	30696	Psoriasis3	-8.05586	-1.94703	7.00433	0.178876	Keratinocyte-6	Keratinocytes	23183	15553	4467
Array130696_GTCCAAACTCCC	-13.7698	2.65677	T	Array130696	GTCCAAACTCCC	Psoriasis	30696	Psoriasis3	-25.4972	-10.632	8.36941	13.4479	T cell-3	NK cells	2612	1887	1090
Array130696_GTCCCTTGCGAA	0.714262	-8.50599	KC	Array130696	GTCCCTTGCGAA	Psoriasis	30696	Psoriasis3	6.80436	-4.00791	4.88756	-3.20888	Keratinocyte-1	Keratinocytes	2957	2165	958
Array130696_GTCCGAGGGAGT	-2.10178	5.51917	Endo	Array130696	GTCCGAGGGAGT	Psoriasis	30696	Psoriasis3	-2.84144	15.0594	-5.67102	4.23941	Venule-1	Adipocytes	907	724	502
Array130696_GTCCGCAGGTGC	1.12221	-8.24208	KC	Array130696	GTCCGCAGGTGC	Psoriasis	30696	Psoriasis3	1.13535	-9.77887	6.51215	-2.85594	Keratinocyte-4	Keratinocytes	4642	3416	1547
Array130696_GTCCGCTAGGGA	5.01142	4.79624	VSMC	Array130696	GTCCGCTAGGGA	Psoriasis	30696	Psoriasis3	19.8135	32.8456	-14.9205	-5.9378	VSMC-1	Adipocytes	2821	2085	1176
Array130696_GTCCTTACAGCC	-0.050595	-11.2948	KC	Array130696	GTCCTTACAGCC	Psoriasis	30696	Psoriasis3	15.988	-18.0473	5.4157	-6.28031	Keratinocyte-4	Epithelial cells	13381	9689	2683
Array130696_GTCGGCTCAGCA	-13.438	1.80436	T	Array130696	GTCGGCTCAGCA	Psoriasis	30696	Psoriasis3	-29.8565	-19.443	8.40853	12.5176	T cell-1	CD8+ T-cells	3305	2025	993
Array130696_GTCGTACCCGTC	1.24299	-9.65176	KC	Array130696	GTCGTACCCGTC	Psoriasis	30696	Psoriasis3	0.972666	-19.4802	7.92484	-4.70983	Keratinocyte-4	Epithelial cells	9871	6927	2586
Array130696_GTCTAAAAATAG	1.88846	7.01888	Endo	Array130696	GTCTAAAAATAG	Psoriasis	30696	Psoriasis3	3.68954	41.3262	-9.343	0.327839	Venule-3	Endothelial cells	2172	1632	925
Array130696_GTCTCTATGGCG	-0.269581	-10.8994	KC	Array130696	GTCTCTATGGCG	Psoriasis	30696	Psoriasis3	6.64052	-23.6912	7.31122	-6.54366	Keratinocyte-4	Keratinocytes	1135	874	550
Array130696_GTCTGAATTAAG	0.632159	7.7978	Endo	Array130696	GTCTGAATTAAG	Psoriasis	30696	Psoriasis3	4.02223	37.9911	-9.08501	1.33084	Venule-3	Endothelial cells	2385	1698	1019
Array130696_GTCTGATTACTG	1.109	-4.40798	KC	Array130696	GTCTGATTACTG	Psoriasis	30696	Psoriasis3	-9.96492	-1.54406	7.17795	0.476043	Keratinocyte-6	Epithelial cells	23739	17381	4727
Array130696_GTGAAGGTCCTC	0.0464516	-10.5453	KC	Array130696	GTGAAGGTCCTC	Psoriasis	30696	Psoriasis3	18.0627	0.681645	4.29648	-5.02934	Keratinocyte-1	Epithelial cells	25426	17618	4089
Array130696_GTGAATTCCATT	6.01692	7.63204	Fibro	Array130696	GTGAATTCCATT	Psoriasis	30696	Psoriasis3	19.535	14.6116	-9.52052	-9.33923	Fibroblast-5	Fibroblasts	3582	2638	1373
Array130696_GTGAGCATGGTT	8.56695	8.07314	Fibro	Array130696	GTGAGCATGGTT	Psoriasis	30696	Psoriasis3	37.0304	9.95612	-7.91971	-13.3554	Fibroblast-1	Fibroblasts	3505	2440	1341
Array130696_GTGATTAAATAC	-1.94533	6.62026	Endo	Array130696	GTGATTAAATAC	Psoriasis	30696	Psoriasis3	-6.24656	20.7689	-6.99906	4.18139	Venule-1	Endothelial cells	917	757	578
Array130696_GTGCCATAAACA	-0.0873805	-10.8908	KC	Array130696	GTGCCATAAACA	Psoriasis	30696	Psoriasis3	13.6262	-14.2587	5.02902	-6.13733	Keratinocyte-1	Keratinocytes	6986	5053	2055
Array130696_GTGCCGCGTCAC	-13.7107	-1.26375	T	Array130696	GTGCCGCGTCAC	Psoriasis	30696	Psoriasis3	-33.5659	-8.97614	8.30551	14.0113	T cell-2	CD4+ T-cells	3462	2368	1187
Array130696_GTGCTGAGAGGA	-3.51284	6.07504	Endo	Array130696	GTGCTGAGAGGA	Psoriasis	30696	Psoriasis3	-8.5426	27.6444	-8.56694	4.81344	Venule-2	Endothelial cells	3910	2649	1395
Array130696_GTGGAATGCACT	-2.35555	8.14554	Endo	Array130696	GTGGAATGCACT	Psoriasis	30696	Psoriasis3	-0.796772	23.8918	-7.00442	3.57985	Venule-1	Endothelial cells	3536	2537	1384
Array130696_GTGGAGCTAAAA	0.00111866	-12.3365	KC	Array130696	GTGGAGCTAAAA	Psoriasis	30696	Psoriasis3	11.98	-28.2486	7.18109	-7.81575	Keratinocyte-4	Epithelial cells	26504	17856	4087
Array130696_GTGGAGTATTTG	-13.0265	-1.34562	T	Array130696	GTGGAGTATTTG	Psoriasis	30696	Psoriasis3	-30.5454	-12.2944	9.26514	13.9991	T cell-1	CD4+ T-cells	1419	1041	602
Array130696_GTGGCACTTCGG	-0.142801	-10.1855	KC	Array130696	GTGGCACTTCGG	Psoriasis	30696	Psoriasis3	15.0866	-11.859	5.58255	-6.09237	Keratinocyte-1	Epithelial cells	4171	3022	1233
Array130696_GTGGCAGCGATA	-0.259747	-8.37336	KC	Array130696	GTGGCAGCGATA	Psoriasis	30696	Psoriasis3	12.7046	-0.61941	3.78813	-3.4756	Keratinocyte-1	Epithelial cells	7197	4881	2029
Array130696_GTGGCTACCTAG	8.02216	7.89748	Fibro	Array130696	GTGGCTACCTAG	Psoriasis	30696	Psoriasis3	37.2462	8.22852	-7.8545	-13.2252	Fibroblast-1	Fibroblasts	6407	4459	2111
Array130696_GTGGGCTAGGAC	0.787881	-7.14373	KC	Array130696	GTGGGCTAGGAC	Psoriasis	30696	Psoriasis3	-4.50101	-1.74878	6.4543	-0.704551	Keratinocyte-1	Keratinocytes	7767	5816	2474
Array130696_GTGGTTCGTTTG	-0.427565	-4.02166	KC	Array130696	GTGGTTCGTTTG	Psoriasis	30696	Psoriasis3	-12.9988	1.92949	7.85265	1.89509	Keratinocyte-6	Keratinocytes	6684	5318	2448
Array130696_GTGTAACGCAAC	-13.8498	-0.470005	T	Array130696	GTGTAACGCAAC	Psoriasis	30696	Psoriasis3	-25.948	-14.4945	9.65996	13.3049	T cell-2	CD8+ T-cells	1209	948	637
Array130696_GTGTAACGTCAG	-1.98713	5.06491	Endo	Array130696	GTGTAACGTCAG	Psoriasis	30696	Psoriasis3	-8.49495	18.6227	-6.75115	5.00074	Venule-1	Endothelial cells	3042	1927	813
Array130696_GTGTATGAGATA	0.0362354	-7.853	KC	Array130696	GTGTATGAGATA	Psoriasis	30696	Psoriasis3	14.7815	-7.19167	3.14811	-4.01524	Keratinocyte-1	Keratinocytes	4345	3543	1652
Array130696_GTGTCGGTCGCC	0.583157	-8.82008	KC	Array130696	GTGTCGGTCGCC	Psoriasis	30696	Psoriasis3	8.57016	1.06448	4.67976	-3.08688	Keratinocyte-1	Keratinocytes	8817	6481	2387
Array130696_GTGTGCGATGCT	-14.5894	-0.471985	T	Array130696	GTGTGCGATGCT	Psoriasis	30696	Psoriasis3	-27.2504	-11.5003	9.18869	13.2575	T cell-2	CD4+ T-cells	6156	3794	1574
Array130696_GTGTGCTCGCTA	0.483007	-7.51634	KC	Array130696	GTGTGCTCGCTA	Psoriasis	30696	Psoriasis3	2.26537	-2.07276	5.64677	-2.02939	Keratinocyte-1	Keratinocytes	2684	1978	1041
Array130696_GTGTGTCGTGAG	-3.62779	7.36932	Endo	Array130696	GTGTGTCGTGAG	Psoriasis	30696	Psoriasis3	-11.2365	34.101	-9.52447	4.70007	Venule-2	Endothelial cells	17322	11122	3546
Array130696_GTGTGTGCGAAT	4.0325	-4.7664	KC	Array130696	GTGTGTGCGAAT	Psoriasis	30696	Psoriasis3	-24.0975	1.84147	-1.72607	-5.59714	Keratinocyte-7	Keratinocytes	2580	1972	1168
Array130696_GTGTGTGGGAGA	3.74663	-4.55436	KC	Array130696	GTGTGTGGGAGA	Psoriasis	30696	Psoriasis3	-22.2772	4.29769	-2.40561	-5.80885	Keratinocyte-7	Keratinocytes	4702	3044	1422
Array130696_GTGTTATACGCC	0.0678012	-9.41515	KC	Array130696	GTGTTATACGCC	Psoriasis	30696	Psoriasis3	11.4358	-12.0422	4.85977	-4.62183	Keratinocyte-1	Keratinocytes	11464	8156	2710
Array130696_GTGTTCGGCGAC	1.74102	-9.21191	KC	Array130696	GTGTTCGGCGAC	Psoriasis	30696	Psoriasis3	-3.36372	-22.9164	9.33077	-4.57035	Keratinocyte-4	Keratinocytes	4950	3487	1529
Array130696_GTTAACTCGGAG	1.08307	-8.69531	KC	Array130696	GTTAACTCGGAG	Psoriasis	30696	Psoriasis3	0.73301	-10.5697	6.78147	-2.88328	Keratinocyte-4	Keratinocytes	3033	2284	1208
Array130696_GTTAAGTGCCTC	-1.46053	-10.241	KC	Array130696	GTTAAGTGCCTC	Psoriasis	30696	Psoriasis3	15.8466	-9.07632	3.63097	-5.2105	Keratinocyte-1	Epithelial cells	1791	1405	695
Array130696_GTTAGACCTCAG	8.69143	8.13682	Fibro	Array130696	GTTAGACCTCAG	Psoriasis	30696	Psoriasis3	37.0572	10.0614	-7.82357	-13.3525	Fibroblast-1	Fibroblasts	3147	2336	1161
Array130696_GTTAGATACAAA	0.790983	-8.28582	KC	Array130696	GTTAGATACAAA	Psoriasis	30696	Psoriasis3	4.14742	-3.17844	5.59414	-2.50789	Keratinocyte-4	Keratinocytes	1911	1517	872
Array130696_GTTAGCAATATT	-4.93033	-1.79588	Myeloid	Array130696	GTTAGCAATATT	Psoriasis	30696	Psoriasis3	-13.0967	-40.1805	-2.80567	18.4107	Myeloid-1	Monocytes	10095	7285	2083
Array130696_GTTAGCGGACCG	-1.00146	-8.60213	KC	Array130696	GTTAGCGGACCG	Psoriasis	30696	Psoriasis3	17.9208	-7.13967	3.18317	-4.90164	Keratinocyte-1	Keratinocytes	2358	1887	992
Array130696_GTTATCGTGGTT	4.51738	-6.48654	KC	Array130696	GTTATCGTGGTT	Psoriasis	30696	Psoriasis3	-22.888	-0.295162	-0.96605	-5.73418	Keratinocyte-7	Keratinocytes	3955	3074	1384
Array130696_GTTCAAATCCAC	-0.0504627	-8.84849	KC	Array130696	GTTCAAATCCAC	Psoriasis	30696	Psoriasis3	11.6479	1.84096	4.19243	-3.09741	Keratinocyte-1	Keratinocytes	5149	3839	1595
Array130696_GTTCCACCAGGG	1.34305	-11.087	KC	Array130696	GTTCCACCAGGG	Psoriasis	30696	Psoriasis3	2.71393	-21.566	8.09017	-4.89872	Keratinocyte-4	Keratinocytes	16351	11302	3205
Array130696_GTTCGTGATATT	-13.9715	-0.0216092	T	Array130696	GTTCGTGATATT	Psoriasis	30696	Psoriasis3	-29.8873	-11.1963	9.1124	13.2444	T cell-2	CD8+ T-cells	2320	1683	926
Array130696_GTTCGTTGATAC	-3.83466	-0.810641	Langerhans	Array130696	GTTCGTTGATAC	Psoriasis	30696	Psoriasis3	-17.5901	-29.7739	-6.9581	15.2009	Langerhans	Monocytes	1052	853	561
Array130696_GTTCTACCCACC	-3.46815	8.22614	Endo	Array130696	GTTCTACCCACC	Psoriasis	30696	Psoriasis3	-0.657621	13.9861	-5.55139	4.22427	Venule-1	Endothelial cells	5690	3861	1679
Array130696_GTTCTGTCGGGC	-6.0379	-8.55822	Mast	Array130696	GTTCTGTCGGGC	Psoriasis	30696	Psoriasis3	-39.912	9.59073	-2.00235	11.7998	Mast-1	HSC	2637	1908	977
Array130696_GTTGAATTAGCG	1.73346	-10.3795	KC	Array130696	GTTGAATTAGCG	Psoriasis	30696	Psoriasis3	-1.98865	-26.8138	9.5092	-5.21913	Keratinocyte-4	Epithelial cells	14970	10930	3504
Array130696_GTTGACGATAGC	-4.76528	1.01905	Myeloid	Array130696	GTTGACGATAGC	Psoriasis	30696	Psoriasis3	-20.3574	-31.3497	-7.4925	14.8954	Myeloid-1	Monocytes	3139	2184	899
Array130696_GTTGATGAAGGT	0.881602	-8.46752	KC	Array130696	GTTGATGAAGGT	Psoriasis	30696	Psoriasis3	4.5484	-2.9411	5.74895	-2.58404	Keratinocyte-4	Keratinocytes	2351	1870	985
Array130696_GTTGCGAAATGG	8.1255	8.06678	Fibro	Array130696	GTTGCGAAATGG	Psoriasis	30696	Psoriasis3	38.0125	8.58216	-8.11374	-13.3245	Fibroblast-1	Fibroblasts	7327	4652	2190
Array130696_GTTGTATGGCGT	-6.31979	-8.57622	Mast	Array130696	GTTGTATGGCGT	Psoriasis	30696	Psoriasis3	-40.6481	10.2178	-2.16004	11.6031	Mast-1	Erythrocytes	1795	1404	866
Array130696_GTTGTTTGAGTG	-6.50677	-0.26374	Myeloid	Array130696	GTTGTTTGAGTG	Psoriasis	30696	Psoriasis3	-18.0965	-35.2113	-7.67596	16.233	Myeloid-1	Monocytes	3169	2328	1071
Array130696_GTTTGGACAAGA	0.582997	-10.3431	KC	Array130696	GTTTGGACAAGA	Psoriasis	30696	Psoriasis3	10.5586	-15.3228	5.99203	-5.15394	Keratinocyte-4	Epithelial cells	15541	11650	3554
Array130696_GTTTTCCAGTGG	-1.68316	-10.8063	KC	Array130696	GTTTTCCAGTGG	Psoriasis	30696	Psoriasis3	19.9066	-10.6758	3.76639	-6.58774	Keratinocyte-1	Keratinocytes	3339	2601	1045
Array130696_GTTTTGATACTG	-1.69225	6.42645	Endo	Array130696	GTTTTGATACTG	Psoriasis	30696	Psoriasis3	-1.6578	21.3894	-6.95657	3.47482	Venule-1	Endothelial cells	1101	827	539
Array130696_GTTTTGGAACTG	-1.40707	5.9559	Endo	Array130696	GTTTTGGAACTG	Psoriasis	30696	Psoriasis3	1.14765	27.6368	-8.06776	2.92632	Venule-1	Endothelial cells	1250	988	710
Array130696_TAAACGACCACA	0.962084	-10	KC	Array130696	TAAACGACCACA	Psoriasis	30696	Psoriasis3	5.17389	-16.8286	6.83852	-4.80378	Keratinocyte-4	Epithelial cells	16029	11221	3431
Array130696_TAAATATTGAGA	-6.45374	1.09001	Myeloid	Array130696	TAAATATTGAGA	Psoriasis	30696	Psoriasis3	-20.0749	-34.6219	-8.10252	15.6907	Myeloid-1	Monocytes	2638	2068	915
Array130696_TAACGATTCTTT	-2.61491	6.68385	Endo	Array130696	TAACGATTCTTT	Psoriasis	30696	Psoriasis3	0.112405	14.5411	-5.59664	4.05669	Venule-1	Endothelial cells	3685	2768	1317
Array130696_TAACGATTTATT	-7.45437	-1.05983	B	Array130696	TAACGATTTATT	Psoriasis	30696	Psoriasis3	-16.0119	-11.5333	3.72846	21.915	B cell	Monocytes	2817	2167	1207
Array130696_TAACTAATCCCC	1.04066	-8.40422	KC	Array130696	TAACTAATCCCC	Psoriasis	30696	Psoriasis3	1.06103	-9.96068	6.46019	-2.76308	Keratinocyte-4	Epithelial cells	5417	4192	1892
Array130696_TAACTGCTACAT	5.40905	3.45518	VSMC	Array130696	TAACTGCTACAT	Psoriasis	30696	Psoriasis3	20.7988	30.9371	-14.6079	-6.34277	VSMC-1	Myocytes	4950	3413	1550
Array130696_TAAGAGGTTTGC	8.05725	8.04132	Fibro	Array130696	TAAGAGGTTTGC	Psoriasis	30696	Psoriasis3	37.9619	7.86359	-8.02148	-13.3092	Fibroblast-1	Fibroblasts	9756	6580	2635
Array130696_TAAGCTTTATGT	8.06055	7.79936	Fibro	Array130696	TAAGCTTTATGT	Psoriasis	30696	Psoriasis3	37.5121	8.70265	-8.00311	-13.2104	Fibroblast-1	Fibroblasts	4425	3237	1689
Array130696_TAATAGACATGA	0.887837	-9.40045	KC	Array130696	TAATAGACATGA	Psoriasis	30696	Psoriasis3	3.70208	-11.3994	6.1284	-3.46501	Keratinocyte-4	Epithelial cells	4084	3214	1545
Array130696_TAATCAACGGAG	11.2122	-3.40514	Melanocyte	Array130696	TAATCAACGGAG	Psoriasis	30696	Psoriasis3	13.7499	20.2725	-6.49968	-3.43745	Melanocyte	Melanocytes	1771	1386	900
Array130696_TAATCAAGGCAT	0.413092	-7.95824	KC	Array130696	TAATCAAGGCAT	Psoriasis	30696	Psoriasis3	7.87368	-0.448384	4.43686	-2.74581	Keratinocyte-1	Epithelial cells	2514	2043	1082
Array130696_TAATCATATCCA	4.48174	-6.34149	KC	Array130696	TAATCATATCCA	Psoriasis	30696	Psoriasis3	-24.0188	-0.553683	-1.1467	-5.56132	Keratinocyte-7	Keratinocytes	3249	2581	1244
Array130696_TACAATATAAAC	-2.81861	4.97675	Endo	Array130696	TACAATATAAAC	Psoriasis	30696	Psoriasis3	-13.7494	26.2827	-8.25139	5.71533	Venule-2	Endothelial cells	1348	1020	622
Array130696_TACAGCACTAAC	9.84588	9.55806	Fibro	Array130696	TACAGCACTAAC	Psoriasis	30696	Psoriasis3	28.1205	15.9258	-9.74054	-11.9517	Fibroblast-4	Fibroblasts	1974	780	514
Array130696_TACAGTCTTTCT	-0.0703339	-8.25862	KC	Array130696	TACAGTCTTTCT	Psoriasis	30696	Psoriasis3	11.8497	-1.006	3.92255	-2.99172	Keratinocyte-1	Keratinocytes	4810	3508	1573
Array130696_TACATTAGGAGT	-13.6573	-0.193202	T	Array130696	TACATTAGGAGT	Psoriasis	30696	Psoriasis3	-27.3519	-14.1535	9.64157	13.5773	T cell-2	CD4+ T-cells	1178	872	552
Array130696_TACCAACGCTTG	0.448891	-6.24001	KC	Array130696	TACCAACGCTTG	Psoriasis	30696	Psoriasis3	-6.92099	2.59884	7.80877	1.79481	Keratinocyte-6	Keratinocytes	1082	853	529
Array130696_TACCCCAAAGTA	-1.99173	6.3026	Endo	Array130696	TACCCCAAAGTA	Psoriasis	30696	Psoriasis3	-0.739317	22.3439	-7.31297	3.54595	Venule-1	Endothelial cells	3974	2703	1319
Array130696_TACCCTTACCTT	-0.0957359	-10.227	KC	Array130696	TACCCTTACCTT	Psoriasis	30696	Psoriasis3	18.2235	0.130595	4.09415	-4.93759	Keratinocyte-1	Epithelial cells	23982	17062	3946
Array130696_TACCTATCTAAC	5.63955	-0.718724	Lymphatic	Array130696	TACCTATCTAAC	Psoriasis	30696	Psoriasis3	-29.1026	17.9809	-17.0922	3.89166	Lymphatic	Endothelial cells	1225	911	625
Array130696_TACCTCTTGGGC	-0.612362	-9.41901	KC	Array130696	TACCTCTTGGGC	Psoriasis	30696	Psoriasis3	14.8971	-9.55784	3.88194	-5.35575	Keratinocyte-1	Keratinocytes	5038	3880	1478
Array130696_TACGAACCTTCC	-3.92834	5.46043	Endo	Array130696	TACGAACCTTCC	Psoriasis	30696	Psoriasis3	-14.9091	26.7395	-8.18244	6.10859	Venule-2	Endothelial cells	3522	2492	1314
Array130696_TACGCGCAGAGG	-0.617661	-13.7915	KC	Array130696	TACGCGCAGAGG	Psoriasis	30696	Psoriasis3	22.1073	-26.3372	5.28785	-8.192	Keratinocyte-4	Epithelial cells	12997	9157	2742
Array130696_TACGCGCAGCAG	-7.52962	-8.1467	Mast	Array130696	TACGCGCAGCAG	Psoriasis	30696	Psoriasis3	-39.1116	12.134	-2.23566	11.5371	Mast-1	HSC	8769	5843	2338
Array130696_TACGGTGTCCTT	-1.17249	8.55884	Endo	Array130696	TACGGTGTCCTT	Psoriasis	30696	Psoriasis3	3.04957	25.4573	-7.75329	2.85304	Venule-1	Endothelial cells	3754	2661	1455
Array130696_TACGTCCTAGAT	-3.81924	6.8955	Endo	Array130696	TACGTCCTAGAT	Psoriasis	30696	Psoriasis3	-10.0411	29.1463	-9.23773	5.27389	Venule-2	Endothelial cells	6965	4705	2163
Array130696_TACTAGCGAACC	1.40573	-10.6449	KC	Array130696	TACTAGCGAACC	Psoriasis	30696	Psoriasis3	-1.10909	-26.6423	9.25665	-5.42074	Keratinocyte-4	Epithelial cells	25639	17180	3876
Array130696_TACTGGAGGTCC	-0.776062	-10.6273	KC	Array130696	TACTGGAGGTCC	Psoriasis	30696	Psoriasis3	6.12378	-23.4828	7.37367	-6.4504	Keratinocyte-1	Keratinocytes	1919	1408	716
Array130696_TACTGGCAAAAC	-0.730049	-13.4544	KC	Array130696	TACTGGCAAAAC	Psoriasis	30696	Psoriasis3	25.5518	-23.311	4.00759	-8.21834	Keratinocyte-4	Epithelial cells	26907	19484	4021
Array130696_TACTGTCCTGCC	0.787725	-11.565	KC	Array130696	TACTGTCCTGCC	Psoriasis	30696	Psoriasis3	7.31491	-28.0994	7.99791	-6.70391	Keratinocyte-4	Keratinocytes	23694	17543	4341
Array130696_TACTGTTTCACG	-3.91109	7.5085	Endo	Array130696	TACTGTTTCACG	Psoriasis	30696	Psoriasis3	-11.2456	34.4241	-9.60299	4.64963	Venule-2	Endothelial cells	25405	18294	5184
Array130696_TACTTCAGTGCC	-4.97695	-1.43512	Myeloid	Array130696	TACTTCAGTGCC	Psoriasis	30696	Psoriasis3	-13.4712	-39.692	-2.54023	18.2669	Myeloid-1	Monocytes	5823	4329	1360
Array130696_TACTTTAAATCC	11.2313	-3.49977	Melanocyte	Array130696	TACTTTAAATCC	Psoriasis	30696	Psoriasis3	13.9614	20.6629	-6.46649	-3.47089	Melanocyte	Melanocytes	1140	922	688
Array130696_TAGATCCTAGCG	-12.9565	-2.59577	T	Array130696	TAGATCCTAGCG	Psoriasis	30696	Psoriasis3	-35.3419	-11.5345	9.12316	14.6406	T cell-1	CD4+ T-cells	1535	1189	788
Array130696_TAGATGTCTGAT	-5.87111	-1.98727	Myeloid	Array130696	TAGATGTCTGAT	Psoriasis	30696	Psoriasis3	-12.9399	-38.022	-1.80905	18.1781	Myeloid-1	DC	3789	2780	1106
Array130696_TAGCACATGATA	0.790352	-9.05643	KC	Array130696	TAGCACATGATA	Psoriasis	30696	Psoriasis3	5.60679	-9.36893	5.8778	-3.86391	Keratinocyte-4	Keratinocytes	6952	5269	2181
Array130696_TAGCACATTTCG	-3.16755	4.39611	Endo	Array130696	TAGCACATTTCG	Psoriasis	30696	Psoriasis3	-21.2366	19.8856	-6.49553	7.41345	Venule-2	Endothelial cells	2458	1660	759
Array130696_TAGCAGTAGGTG	4.40468	-5.06911	KC	Array130696	TAGCAGTAGGTG	Psoriasis	30696	Psoriasis3	-23.8043	2.45731	-2.07184	-5.65817	Keratinocyte-7	Keratinocytes	3630	2550	1360
Array130696_TAGCCACAGGTG	9.93291	10.9042	Fibro	Array130696	TAGCCACAGGTG	Psoriasis	30696	Psoriasis3	29.4297	20.1293	-10.5994	-11.3522	Fibroblast-4	Fibroblasts	8221	5666	2241
Array130696_TAGCCTATCCCA	5.16597	5.04519	VSMC	Array130696	TAGCCTATCCCA	Psoriasis	30696	Psoriasis3	19.7888	33.1976	-14.976	-5.87245	VSMC-1	Adipocytes	4589	3022	1472
Array130696_TAGCGCGTTAGA	-5.06341	-1.51213	Myeloid	Array130696	TAGCGCGTTAGA	Psoriasis	30696	Psoriasis3	-13.1249	-39.4771	-2.54165	18.2846	Myeloid-1	Monocytes	8639	6098	1633
Array130696_TAGCTCATGCAT	8.73418	8.00965	Fibro	Array130696	TAGCTCATGCAT	Psoriasis	30696	Psoriasis3	35.9413	11.1251	-8.02157	-13.125	Fibroblast-1	Fibroblasts	4579	3561	1672
Array130696_TAGCTCGGCTAT	-0.0991868	-12.7385	KC	Array130696	TAGCTCGGCTAT	Psoriasis	30696	Psoriasis3	15.8143	-23.2269	6.15752	-7.11307	Keratinocyte-4	Epithelial cells	35822	24373	4691
Array130696_TAGCTGCGCCGC	-2.41585	6.35642	Endo	Array130696	TAGCTGCGCCGC	Psoriasis	30696	Psoriasis3	-0.404529	17.5778	-6.15769	4.04672	Venule-1	Endothelial cells	5356	3551	1408
Array130696_TAGGCGCTCCCA	0.659637	-9.37119	KC	Array130696	TAGGCGCTCCCA	Psoriasis	30696	Psoriasis3	6.93722	-9.76531	6.30849	-4.87236	Keratinocyte-4	Keratinocytes	22119	15472	4182
Array130696_TAGGTAGCCTCG	-0.967274	-8.96674	KC	Array130696	TAGGTAGCCTCG	Psoriasis	30696	Psoriasis3	17.8516	-3.22688	3.62964	-4.87907	Keratinocyte-1	Keratinocytes	5385	4058	1658
Array130696_TAGGTATTCTAT	-0.74424	-13.7138	KC	Array130696	TAGGTATTCTAT	Psoriasis	30696	Psoriasis3	24.3318	-24.5823	4.49156	-8.28571	Keratinocyte-4	Epithelial cells	30348	21882	4048
Array130696_TAGGTGCCTTAT	-7.28126	-1.16636	B	Array130696	TAGGTGCCTTAT	Psoriasis	30696	Psoriasis3	-16.2371	-12.0758	3.75619	21.8973	B cell	Monocytes	8655	5802	1787
Array130696_TAGTCGATTCGT	0.304804	-10.8937	KC	Array130696	TAGTCGATTCGT	Psoriasis	30696	Psoriasis3	12.0251	-18.2417	6.10962	-6.05383	Keratinocyte-4	Epithelial cells	9482	7062	2397
Array130696_TAGTGTCCGCTA	-0.612855	-13.5847	KC	Array130696	TAGTGTCCGCTA	Psoriasis	30696	Psoriasis3	21.1084	-27.0198	5.69121	-8.39083	Keratinocyte-4	Epithelial cells	10109	7486	2343
Array130696_TAGTTATCCATA	9.21868	10.1269	Fibro	Array130696	TAGTTATCCATA	Psoriasis	30696	Psoriasis3	27.7497	19.3992	-10.4411	-11.3538	Fibroblast-4	Fibroblasts	3281	2448	1163
Array130696_TATAAAAGTGCG	6.60614	-1.04709	Lymphatic	Array130696	TATAAAAGTGCG	Psoriasis	30696	Psoriasis3	-29.423	18.1676	-17.0537	3.90407	Lymphatic	Endothelial cells	1454	1143	826
Array130696_TATAAACGACCC	8.65925	8.21958	Fibro	Array130696	TATAAACGACCC	Psoriasis	30696	Psoriasis3	36.2799	11.1476	-8.157	-13.158	Fibroblast-1	Fibroblasts	4232	3329	1624
Array130696_TATAAGGCAGCT	-2.37544	8.21109	Endo	Array130696	TATAAGGCAGCT	Psoriasis	30696	Psoriasis3	2.85119	15.9472	-6.02413	3.88007	Venule-1	Endothelial cells	4893	3557	1735
Array130696_TATATCGTCCAG	-3.30123	7.81143	Endo	Array130696	TATATCGTCCAG	Psoriasis	30696	Psoriasis3	-3.65331	29.3088	-8.33981	3.96169	Venule-1	Endothelial cells	8801	6357	2473
Array130696_TATCAGGTAGAA	3.73644	-4.7557	KC	Array130696	TATCAGGTAGAA	Psoriasis	30696	Psoriasis3	-23.856	2.92492	-2.0339	-5.70636	Keratinocyte-7	Keratinocytes	2924	2239	1226
Array130696_TATCATAGTAAG	-3.73462	5.46676	Endo	Array130696	TATCATAGTAAG	Psoriasis	30696	Psoriasis3	-9.6495	23.2634	-8.28087	5.29739	Venule-2	Endothelial cells	2659	2022	1182
Array130696_TATCCAACTGTT	-13.6224	-0.300654	T	Array130696	TATCCAACTGTT	Psoriasis	30696	Psoriasis3	-24.7991	-12.8792	9.85139	13.1014	T cell-2	CD4+ T-cells	1941	1459	879
Array130696_TATCCAGCAACT	0.646383	-8.31595	KC	Array130696	TATCCAGCAACT	Psoriasis	30696	Psoriasis3	4.25028	2.82854	5.33724	-2.55047	Keratinocyte-1	Keratinocytes	5534	4092	1845
Array130696_TATCCGTATGGG	0.228146	-10.7813	KC	Array130696	TATCCGTATGGG	Psoriasis	30696	Psoriasis3	13.1626	-17.7833	5.77744	-6.05327	Keratinocyte-4	Epithelial cells	3291	2609	1315
Array130696_TATCGAGAATAG	1.53384	-7.72168	KC	Array130696	TATCGAGAATAG	Psoriasis	30696	Psoriasis3	-1.80942	-6.04275	6.86577	-2.33293	Keratinocyte-3	Epithelial cells	1272	1003	605
Array130696_TATGCAATATAG	10.5911	5.81547	Fibro	Array130696	TATGCAATATAG	Psoriasis	30696	Psoriasis3	22.2635	9.93133	-7.96959	-10.7327	Fibroblast-2	Adipocytes	2128	1699	1019
Array130696_TATGCACCTAAG	-4.45348	6.37411	Endo	Array130696	TATGCACCTAAG	Psoriasis	30696	Psoriasis3	-17.9055	27.025	-8.30682	6.63877	Venule-2	Endothelial cells	5161	3843	1876
Array130696_TATGCAGCATAC	-5.1551	1.05687	Myeloid	Array130696	TATGCAGCATAC	Psoriasis	30696	Psoriasis3	-18.9351	-30.7708	-7.28356	15.0652	Myeloid-1	Monocytes	4544	3210	1341
Array130696_TATGTCTGCTAG	0.988211	-8.82862	KC	Array130696	TATGTCTGCTAG	Psoriasis	30696	Psoriasis3	4.20304	-11.0402	5.96497	-3.71731	Keratinocyte-4	Epithelial cells	2145	1613	845
Array130696_TATGTTGTGGAC	0.901196	6.56762	Endo	Array130696	TATGTTGTGGAC	Psoriasis	30696	Psoriasis3	2.72573	38.789	-9.07366	1.00679	Venule-3	Endothelial cells	973	802	542
Array130696_TATTCGGAGTGC	-0.908017	-9.79512	KC	Array130696	TATTCGGAGTGC	Psoriasis	30696	Psoriasis3	19.6878	-2.09738	3.76027	-5.28517	Keratinocyte-1	Keratinocytes	3612	2848	1289
Array130696_TATTGAATCCAT	11.7886	7.01444	Fibro	Array130696	TATTGAATCCAT	Psoriasis	30696	Psoriasis3	28.5925	8.64668	-8.11807	-11.5315	Fibroblast-2	Fibroblasts	9755	7235	2779
Array130696_TATTGACCCACG	-7.7824	-6.55345	Mast	Array130696	TATTGACCCACG	Psoriasis	30696	Psoriasis3	-40.0803	11.4384	-2.22567	11.4659	Mast-2	Monocytes	4094	2946	1476
Array130696_TATTGACGGCAA	0.976632	-10.558	KC	Array130696	TATTGACGGCAA	Psoriasis	30696	Psoriasis3	0.73893	-28.6068	9.11121	-6.11168	Keratinocyte-4	Keratinocytes	2876	2291	1159
Array130696_TATTGGCTCTGC	0.148953	-7.49626	KC	Array130696	TATTGGCTCTGC	Psoriasis	30696	Psoriasis3	2.45544	0.298108	5.41351	-1.92003	Keratinocyte-1	Keratinocytes	2669	2099	1121
Array130696_TATTGTATTAGC	0.468072	-12.2007	KC	Array130696	TATTGTATTAGC	Psoriasis	30696	Psoriasis3	5.75027	-25.6551	7.66408	-6.41294	Keratinocyte-4	Epithelial cells	4622	3744	1586
Array130696_TATTTCGATCAC	1.26165	-7.35009	KC	Array130696	TATTTCGATCAC	Psoriasis	30696	Psoriasis3	-6.9656	-3.41328	7.12052	-0.125902	Keratinocyte-4	Epithelial cells	14702	10723	3528
Array130696_TATTTCTTGGTA	1.46579	-10.0683	KC	Array130696	TATTTCTTGGTA	Psoriasis	30696	Psoriasis3	0.748687	-22.5958	8.63108	-4.94159	Keratinocyte-4	Keratinocytes	9254	7129	2705
Array130696_TATTTTTGTCGC	-0.273417	-11.6498	KC	Array130696	TATTTTTGTCGC	Psoriasis	30696	Psoriasis3	20.0923	-17.7975	4.69376	-6.66527	Keratinocyte-4	Epithelial cells	11711	9137	2764
Array130696_TCAAAGAGAAAT	-2.46992	5.40535	Endo	Array130696	TCAAAGAGAAAT	Psoriasis	30696	Psoriasis3	-7.36515	23.4616	-7.83622	4.76167	Venule-2	Endothelial cells	2427	1761	911
Array130696_TCAAGTAGACAC	-2.01962	6.3543	Endo	Array130696	TCAAGTAGACAC	Psoriasis	30696	Psoriasis3	2.06178	20.0792	-5.98692	3.2777	Venule-1	Adipocytes	1234	972	660
Array130696_TCAATGTTTCAT	-13.8039	-1.01099	T	Array130696	TCAATGTTTCAT	Psoriasis	30696	Psoriasis3	-32.2976	-9.22894	8.53819	13.3761	T cell-1	CD8+ T-cells	2671	1838	1010
Array130696_TCACATATTTGC	-1.25948	4.04153	Endo	Array130696	TCACATATTTGC	Psoriasis	30696	Psoriasis3	-23.0065	-17.0629	9.9434	13.5255	Venule-4	HSC	1969	1581	962
Array130696_TCACATTTGGTG	-2.06651	5.73945	Endo	Array130696	TCACATTTGGTG	Psoriasis	30696	Psoriasis3	-4.74588	18.0351	-6.38943	4.49222	Venule-1	Endothelial cells	2258	1497	601
Array130696_TCACCATTGTGG	-7.46576	-1.05275	B	Array130696	TCACCATTGTGG	Psoriasis	30696	Psoriasis3	-16.1175	-11.973	3.74176	21.9226	B cell	DC	1855	1333	809
Array130696_TCACCGAACTCA	-2.32937	6.36743	Endo	Array130696	TCACCGAACTCA	Psoriasis	30696	Psoriasis3	-0.564548	22.54	-7.38225	3.58655	Venule-1	Adipocytes	1936	1382	826
Array130696_TCACCGATGCCC	0.13085	-12.4719	KC	Array130696	TCACCGATGCCC	Psoriasis	30696	Psoriasis3	11.4091	-30.4512	7.59235	-7.61995	Keratinocyte-4	Keratinocytes	40104	27098	4809
Array130696_TCACCGGCGCTT	-0.23661	-11.6984	KC	Array130696	TCACCGGCGCTT	Psoriasis	30696	Psoriasis3	25.8977	-10.5494	3.78155	-6.4986	Keratinocyte-4	Epithelial cells	37242	25673	5132
Array130696_TCACCGTAATTC	6.77009	-1.21879	Lymphatic	Array130696	TCACCGTAATTC	Psoriasis	30696	Psoriasis3	-29.2539	18.0972	-16.9603	3.93145	Lymphatic	Endothelial cells	2318	1655	955
Array130696_TCACTACGCATA	8.20711	8.13331	Fibro	Array130696	TCACTACGCATA	Psoriasis	30696	Psoriasis3	37.5677	9.08112	-7.87982	-13.3756	Fibroblast-1	Fibroblasts	3965	3133	1654
Array130696_TCACTAGTTGCC	-2.64985	6.5195	Endo	Array130696	TCACTAGTTGCC	Psoriasis	30696	Psoriasis3	-0.508535	16.9942	-6.07884	4.0659	Venule-1	Endothelial cells	1748	1338	818
Array130696_TCAGACTATGTG	-0.778015	-13.3093	KC	Array130696	TCAGACTATGTG	Psoriasis	30696	Psoriasis3	20.9535	-26.9107	5.43667	-8.41973	Keratinocyte-4	Keratinocytes	4725	3733	1392
Array130696_TCAGCCGTGTAC	9.61211	10.0989	Fibro	Array130696	TCAGCCGTGTAC	Psoriasis	30696	Psoriasis3	29.5141	18.871	-10.3744	-11.3771	Fibroblast-4	Fibroblasts	22088	14871	4173
Array130696_TCATAAATGCTT	-12.7627	-1.99622	T	Array130696	TCATAAATGCTT	Psoriasis	30696	Psoriasis3	-32.9804	-12.6233	9.59919	13.8968	T cell-1	CD4+ T-cells	1775	1248	651
Array130696_TCATACCAAGGA	-13.5752	-1.49009	T	Array130696	TCATACCAAGGA	Psoriasis	30696	Psoriasis3	-31.5166	-10.3949	9.01265	14.0725	T cell-1	CD4+ T-cells	2425	1761	942
Array130696_TCATTATGTTCG	-2.2466	5.77106	Endo	Array130696	TCATTATGTTCG	Psoriasis	30696	Psoriasis3	-2.31401	18.3818	-6.48366	4.26228	Venule-1	Adipocytes	1698	1351	770
Array130696_TCATTTGCTTTC	8.78248	7.87319	Fibro	Array130696	TCATTTGCTTTC	Psoriasis	30696	Psoriasis3	36.5278	10.0535	-7.82564	-13.2523	Fibroblast-1	Fibroblasts	1965	1482	919
Array130696_TCCAAAATGTGC	-0.368121	-11.9759	KC	Array130696	TCCAAAATGTGC	Psoriasis	30696	Psoriasis3	20.3408	-17.6605	4.51035	-6.6337	Keratinocyte-4	Epithelial cells	8904	6839	2351
Array130696_TCCAAAGACTTA	0.408652	-8.99229	KC	Array130696	TCCAAAGACTTA	Psoriasis	30696	Psoriasis3	10.0292	-10.9577	4.85338	-3.9282	Keratinocyte-1	Epithelial cells	6533	4936	2021
Array130696_TCCCAGCCACCC	-3.11449	6.33071	Endo	Array130696	TCCCAGCCACCC	Psoriasis	30696	Psoriasis3	-8.8346	29.9875	-8.86498	4.8339	Venule-2	Endothelial cells	3154	2456	1304
Array130696_TCCCCTGTGCCG	1.52504	6.99897	Endo	Array130696	TCCCCTGTGCCG	Psoriasis	30696	Psoriasis3	3.79426	41.1184	-9.39714	0.380862	Venule-3	Endothelial cells	2160	1537	951
Array130696_TCCCGCGTGGGT	-3.23784	7.69427	Endo	Array130696	TCCCGCGTGGGT	Psoriasis	30696	Psoriasis3	-0.650503	17.1898	-5.96705	4.05474	Venule-1	Endothelial cells	3228	2357	1130
Array130696_TCCCTCACATCG	1.05232	8.213	Endo	Array130696	TCCCTCACATCG	Psoriasis	30696	Psoriasis3	4.08364	37.8505	-9.03189	1.511	Venule-3	Endothelial cells	6208	4267	1942
Array130696_TCCCTCCGTCAT	-0.19643	-9.36872	KC	Array130696	TCCCTCCGTCAT	Psoriasis	30696	Psoriasis3	13.7921	-0.858115	3.86017	-3.7708	Keratinocyte-1	Keratinocytes	22287	15879	3891
Array130696_TCCGATTGTGAG	10.0098	10.155	Fibro	Array130696	TCCGATTGTGAG	Psoriasis	30696	Psoriasis3	30.6718	15.975	-9.79502	-11.9879	Fibroblast-4	Fibroblasts	6104	4281	1935
Array130696_TCCGCAGACGAG	10.2364	7.44611	Fibro	Array130696	TCCGCAGACGAG	Psoriasis	30696	Psoriasis3	25.4314	8.12235	-7.6194	-11.0132	Fibroblast-1	Fibroblasts	18756	12182	3428
Array130696_TCCTACCGTGTG	-0.630081	-14.2548	KC	Array130696	TCCTACCGTGTG	Psoriasis	30696	Psoriasis3	23.9592	-27.4617	5.17562	-8.73729	Keratinocyte-4	Epithelial cells	48866	32129	4800
Array130696_TCCTCACGTTTC	-0.32764	-11.5859	KC	Array130696	TCCTCACGTTTC	Psoriasis	30696	Psoriasis3	20.9035	-17.7968	4.57169	-6.82937	Keratinocyte-4	Epithelial cells	38331	22360	4313
Array130696_TCCTCGAGTGTA	-14.5809	-1.38564	T	Array130696	TCCTCGAGTGTA	Psoriasis	30696	Psoriasis3	-34.214	-7.86939	8.28744	13.8189	T cell-2	CD8+ T-cells	2532	1893	1155
Array130696_TCCTCGTACAGT	1.12681	-6.01938	KC	Array130696	TCCTCGTACAGT	Psoriasis	30696	Psoriasis3	-6.90652	-1.89564	7.00742	0.132523	Keratinocyte-6	Keratinocytes	12781	8887	3494
Array130696_TCCTGAATCAGG	-1.53998	7.45	Endo	Array130696	TCCTGAATCAGG	Psoriasis	30696	Psoriasis3	-5.03663	31.9099	-8.8013	3.65725	Venule-1	Endothelial cells	3362	2434	1333
Array130696_TCCTGAGGATGG	8.3944	7.99814	Fibro	Array130696	TCCTGAGGATGG	Psoriasis	30696	Psoriasis3	36.4097	11.3461	-7.89806	-13.3275	Fibroblast-1	Fibroblasts	4610	3332	1769
Array130696_TCCTGCCACGAG	-1.76751	8.58989	Endo	Array130696	TCCTGCCACGAG	Psoriasis	30696	Psoriasis3	1.21134	27.9615	-7.92606	3.07908	Venule-1	Endothelial cells	2010	1530	979
Array130696_TCCTGCGACCAT	-1.3871	-11.4796	KC	Array130696	TCCTGCGACCAT	Psoriasis	30696	Psoriasis3	22.6324	-17.2784	4.16831	-7.50017	Keratinocyte-1	Epithelial cells	1728	1325	619
Array130696_TCCTTCGACCTA	-0.0639082	-9.06943	KC	Array130696	TCCTTCGACCTA	Psoriasis	30696	Psoriasis3	15.4951	-0.360837	4.08877	-4.40398	Keratinocyte-1	Keratinocytes	6971	5137	2131
Array130696_TCGACCTTTATT	-14.0221	-0.50756	T	Array130696	TCGACCTTTATT	Psoriasis	30696	Psoriasis3	-26.8313	-16.7875	9.33709	12.8602	T cell-2	CD4+ T-cells	1682	1258	725
Array130696_TCGACGGTTCTG	0.00357263	-8.85477	KC	Array130696	TCGACGGTTCTG	Psoriasis	30696	Psoriasis3	15.9423	-5.5011	2.89919	-4.47572	Keratinocyte-1	Keratinocytes	14830	10921	3585
Array130696_TCGAGATTTTAC	-0.436641	-11.4598	KC	Array130696	TCGAGATTTTAC	Psoriasis	30696	Psoriasis3	20.5444	-16.7838	4.4168	-6.33349	Keratinocyte-4	Keratinocytes	15976	11141	2890
Array130696_TCGAGTGAGTTA	0.274122	-9.80189	KC	Array130696	TCGAGTGAGTTA	Psoriasis	30696	Psoriasis3	10.9704	-12.3367	4.80101	-4.44909	Keratinocyte-1	Epithelial cells	10447	7727	2623
Array130696_TCGAGTGGACGC	-4.84416	5.52258	Endo	Array130696	TCGAGTGGACGC	Psoriasis	30696	Psoriasis3	-21.2853	20.8303	-6.62568	7.33326	Venule-2	Endothelial cells	5910	4030	1791
Array130696_TCGCAGACCAAG	-5.72959	-7.4027	Mast	Array130696	TCGCAGACCAAG	Psoriasis	30696	Psoriasis3	-40.063	9.18552	-1.91769	11.7484	Mast-1	Monocytes	2721	1976	965
Array130696_TCGCAGTAAGTT	0.653356	-8.14283	KC	Array130696	TCGCAGTAAGTT	Psoriasis	30696	Psoriasis3	1.19163	-9.98668	6.33808	-2.80759	Keratinocyte-1	Epithelial cells	7470	5486	2288
Array130696_TCGCATCATAGC	-2.31951	4.69359	Endo	Array130696	TCGCATCATAGC	Psoriasis	30696	Psoriasis3	-9.86153	22.2013	-7.893	5.46591	Venule-2	Endothelial cells	1487	1078	572
Array130696_TCGCCTCTCCCG	-5.48397	-7.25306	Mast	Array130696	TCGCCTCTCCCG	Psoriasis	30696	Psoriasis3	-41.8151	7.3245	-1.80571	11.9723	Mast-1	Eosinophils	1166	909	618
Array130696_TCGCCTGGCATA	1.47173	-9.00474	KC	Array130696	TCGCCTGGCATA	Psoriasis	30696	Psoriasis3	1.96171	-10.6777	6.71287	-3.27844	Keratinocyte-4	Keratinocytes	7185	5057	2112
Array130696_TCGCGGCTGGTT	6.57989	6.91097	Fibro	Array130696	TCGCGGCTGGTT	Psoriasis	30696	Psoriasis3	19.7231	14.4109	-9.45951	-9.47223	Fibroblast-5	Fibroblasts	2907	2082	1188
Array130696_TCGCTAACCAGC	0.114551	-8.60684	KC	Array130696	TCGCTAACCAGC	Psoriasis	30696	Psoriasis3	7.48786	-4.56922	5.01566	-3.32376	Keratinocyte-1	Epithelial cells	6695	4921	2005
Array130696_TCGCTACGCCGG	-4.86651	-1.25105	Myeloid	Array130696	TCGCTACGCCGG	Psoriasis	30696	Psoriasis3	-13.9335	-39.6203	-2.56019	18.3019	Myeloid-1	Monocytes	5039	3644	1093
Array130696_TCGGAGCAATTA	-3.60436	5.27192	Endo	Array130696	TCGGAGCAATTA	Psoriasis	30696	Psoriasis3	-14.0696	27.2868	-8.47951	5.91483	Venule-2	Endothelial cells	2186	1689	976
Array130696_TCGGATCCCTTC	0.154071	-12.3814	KC	Array130696	TCGGATCCCTTC	Psoriasis	30696	Psoriasis3	9.98758	-31.3041	8.07513	-7.48698	Keratinocyte-4	Keratinocytes	26951	18990	3948
Array130696_TCGGCCTAGCCG	-13.4393	-0.483209	T	Array130696	TCGGCCTAGCCG	Psoriasis	30696	Psoriasis3	-24.0119	-15.7283	10.2248	12.777	T cell-2	CD8+ T-cells	1605	1171	714
Array130696_TCGGGGTTCTCC	-0.512365	-9.81935	KC	Array130696	TCGGGGTTCTCC	Psoriasis	30696	Psoriasis3	22.9112	-8.10674	3.07683	-5.74164	Keratinocyte-1	Keratinocytes	10780	7713	2496
Array130696_TCGGTCCGGATA	-2.84276	6.60733	Endo	Array130696	TCGGTCCGGATA	Psoriasis	30696	Psoriasis3	2.06488	14.94	-5.34085	3.5223	Venule-1	Endothelial cells	7376	5364	2066
Array130696_TCGTAAGGCTGA	-6.23898	-5.57507	Mast	Array130696	TCGTAAGGCTGA	Psoriasis	30696	Psoriasis3	-42.8404	6.80411	-2.29002	11.7117	Mast-2	Monocytes	2593	1787	784
Array130696_TCGTACGAAATA	-5.20168	-7.11714	Mast	Array130696	TCGTACGAAATA	Psoriasis	30696	Psoriasis3	-41.5858	7.26752	-1.6387	11.904	Mast-1	HSC	1586	1101	687
Array130696_TCGTACTGCATT	1.23798	-9.6244	KC	Array130696	TCGTACTGCATT	Psoriasis	30696	Psoriasis3	-2.90888	-21.6949	8.78464	-4.34377	Keratinocyte-4	Epithelial cells	2610	2134	1070
Array130696_TCGTCATAATGG	4.22802	-6.28876	KC	Array130696	TCGTCATAATGG	Psoriasis	30696	Psoriasis3	-23.122	0.313141	-1.10421	-5.64975	Keratinocyte-7	Keratinocytes	1777	1315	820
Array130696_TCGTTGATAGTA	-0.0514646	-11.3874	KC	Array130696	TCGTTGATAGTA	Psoriasis	30696	Psoriasis3	19.7934	-17.7138	4.71951	-6.44133	Keratinocyte-4	Epithelial cells	20192	14348	3860
Array130696_TCTAAGGGCTGG	3.55063	-4.84019	KC	Array130696	TCTAAGGGCTGG	Psoriasis	30696	Psoriasis3	-24.4774	4.40597	-2.48123	-5.86015	Keratinocyte-7	Keratinocytes	3655	2693	1486
Array130696_TCTAATACGGCT	-11.7992	1.12106	T	Array130696	TCTAATACGGCT	Psoriasis	30696	Psoriasis3	-32.744	-17.6483	8.29922	13.1233	T cell-1	CD8+ T-cells	1537	1156	658
Array130696_TCTACCGATGAC	-12.6048	-2.32673	T	Array130696	TCTACCGATGAC	Psoriasis	30696	Psoriasis3	-34.5289	-12.0702	9.44996	14.3695	T cell-1	CD4+ T-cells	1980	1515	945
Array130696_TCTACTGACCAC	0.965522	-7.98455	KC	Array130696	TCTACTGACCAC	Psoriasis	30696	Psoriasis3	4.88461	-4.07513	5.87002	-2.84271	Keratinocyte-1	Keratinocytes	1340	1047	652
Array130696_TCTAGAGAGTCT	4.0443	-7.01121	KC	Array130696	TCTAGAGAGTCT	Psoriasis	30696	Psoriasis3	-22.8568	-0.209203	-0.939111	-5.76821	Keratinocyte-7	Keratinocytes	2894	2283	1277
Array130696_TCTATAAGATTG	-4.05196	5.02902	Endo	Array130696	TCTATAAGATTG	Psoriasis	30696	Psoriasis3	-20.7052	20.2939	-6.6703	7.21746	Venule-2	Endothelial cells	3345	2310	1017
Array130696_TCTATAATCCTC	-1.98294	7.04043	Endo	Array130696	TCTATAATCCTC	Psoriasis	30696	Psoriasis3	-5.12093	20.3053	-6.87049	3.97178	Venule-1	Endothelial cells	2042	1506	823
Array130696_TCTCACCTATAC	1.90024	-9.66059	KC	Array130696	TCTCACCTATAC	Psoriasis	30696	Psoriasis3	-4.25781	-20.3561	8.82874	-4.11601	Keratinocyte-4	Keratinocytes	6215	4725	1891
Array130696_TCTCCCGGGCCA	-1.47352	5.81979	Endo	Array130696	TCTCCCGGGCCA	Psoriasis	30696	Psoriasis3	-4.6416	18.2063	-6.29472	4.28678	Venule-1	Endothelial cells	2066	1503	741
Array130696_TCTCCTAGACTC	-5.04364	-0.00363097	Myeloid	Array130696	TCTCCTAGACTC	Psoriasis	30696	Psoriasis3	-17.6594	-30.418	-6.97495	15.3361	Myeloid-1	Monocytes	9360	6597	2175
Array130696_TCTCCTAGCGGG	9.55368	10.2067	Fibro	Array130696	TCTCCTAGCGGG	Psoriasis	30696	Psoriasis3	28.885	18.9539	-10.5176	-11.3163	Fibroblast-4	Fibroblasts	5078	3699	1714
Array130696_TCTCCTGCCCGG	10.2731	7.44851	Fibro	Array130696	TCTCCTGCCCGG	Psoriasis	30696	Psoriasis3	24.8825	8.0411	-7.50358	-10.936	Fibroblast-1	Fibroblasts	4160	3145	1534
Array130696_TCTCGGACGGAG	-13.1566	-1.28709	T	Array130696	TCTCGGACGGAG	Psoriasis	30696	Psoriasis3	-27.9619	-13.9422	9.57953	13.999	T cell-1	CD4+ T-cells	1835	1330	849
Array130696_TCTCGTTTGTAC	-0.324133	-12.5724	KC	Array130696	TCTCGTTTGTAC	Psoriasis	30696	Psoriasis3	16.2429	-23.532	5.82891	-7.57304	Keratinocyte-4	Keratinocytes	10960	8367	2808
Array130696_TCTCTACAGTGC	-3.98792	6.29453	Endo	Array130696	TCTCTACAGTGC	Psoriasis	30696	Psoriasis3	-7.83231	27.2059	-8.68802	4.81346	Venule-2	Endothelial cells	3274	2437	1320
Array130696_TCTGAAAACAAG	1.09619	-9.2321	KC	Array130696	TCTGAAAACAAG	Psoriasis	30696	Psoriasis3	3.48711	-12.0908	6.5651	-3.62824	Keratinocyte-4	Keratinocytes	5052	3707	1719
Array130696_TCTGCCCGCAGG	-0.845322	-9.94552	KC	Array130696	TCTGCCCGCAGG	Psoriasis	30696	Psoriasis3	19.6446	-4.73637	3.28002	-5.49769	Keratinocyte-1	Keratinocytes	12498	8902	2511
Array130696_TCTGGATCACTA	-14.0638	-0.523899	T	Array130696	TCTGGATCACTA	Psoriasis	30696	Psoriasis3	-25.1403	-14.4528	9.8115	12.7775	T cell-2	CD4+ T-cells	1579	1175	708
Array130696_TCTGGTGGGACG	1.46743	-9.30507	KC	Array130696	TCTGGTGGGACG	Psoriasis	30696	Psoriasis3	-1.67958	-23.3749	8.99134	-5.16747	Keratinocyte-4	Keratinocytes	2658	2056	1149
Array130696_TCTTAGTCCGAG	0.0853662	-10.513	KC	Array130696	TCTTAGTCCGAG	Psoriasis	30696	Psoriasis3	13.4139	-1.90736	4.68163	-4.59553	Keratinocyte-1	Epithelial cells	3745	3004	1259
Array130696_TCTTGACGTCCG	-4.30004	6.42792	Endo	Array130696	TCTTGACGTCCG	Psoriasis	30696	Psoriasis3	-17.9787	22.8665	-7.0169	6.18324	Venule-2	Endothelial cells	4766	3509	1689
Array130696_TCTTTTTAAAGG	4.35896	-5.14793	KC	Array130696	TCTTTTTAAAGG	Psoriasis	30696	Psoriasis3	-25.6973	2.09275	-1.79257	-5.66688	Keratinocyte-7	Epithelial cells	6357	4660	2021
Array130696_TGAACTGCCTTA	6.71551	-0.102377	Lymphatic	Array130696	TGAACTGCCTTA	Psoriasis	30696	Psoriasis3	-29.8037	18.1795	-17.0431	4.00405	Lymphatic	Endothelial cells	3238	2429	1346
Array130696_TGAAGTAACTGT	1.72549	-9.78315	KC	Array130696	TGAAGTAACTGT	Psoriasis	30696	Psoriasis3	-3.3146	-25.5779	9.48833	-4.78846	Keratinocyte-4	Keratinocytes	12408	9044	3172
Array130696_TGAATCTTGCCC	1.18387	-8.50633	KC	Array130696	TGAATCTTGCCC	Psoriasis	30696	Psoriasis3	-0.389218	-10.065	6.93692	-2.85125	Keratinocyte-4	Keratinocytes	7855	5820	2398
Array130696_TGACCCTAGTGT	-5.99578	-2.05876	Myeloid	Array130696	TGACCCTAGTGT	Psoriasis	30696	Psoriasis3	-12.8811	-37.6033	-1.69787	18.2148	Myeloid-1	Monocytes	10023	6632	1854
Array130696_TGACCGTGCAAG	4.40186	-5.67299	KC	Array130696	TGACCGTGCAAG	Psoriasis	30696	Psoriasis3	-23.6869	0.00654666	-1.16672	-5.74118	Keratinocyte-7	Epithelial cells	3345	2538	1372
Array130696_TGACTCGTCGAA	12.5964	6.66803	Fibro	Array130696	TGACTCGTCGAA	Psoriasis	30696	Psoriasis3	28.8582	8.53407	-8.09124	-11.6033	Fibroblast-2	Fibroblasts	8631	6382	2178
Array130696_TGACTCTTAGAA	1.5671	-10.1147	KC	Array130696	TGACTCTTAGAA	Psoriasis	30696	Psoriasis3	1.51527	-21.8649	8.4563	-4.77655	Keratinocyte-4	Epithelial cells	2484	1979	1066
Array130696_TGAGACACAAAG	-0.543385	-14.1899	KC	Array130696	TGAGACACAAAG	Psoriasis	30696	Psoriasis3	24.7118	-27.3388	4.95793	-8.78547	Keratinocyte-4	Epithelial cells	9287	6970	2158
Array130696_TGAGATCCCAGC	-2.39091	7.96536	Endo	Array130696	TGAGATCCCAGC	Psoriasis	30696	Psoriasis3	-4.95947	21.339	-7.21802	3.92325	Venule-1	Endothelial cells	3161	2382	1209
Array130696_TGAGTTGGACGG	-5.9519	-1.98141	Myeloid	Array130696	TGAGTTGGACGG	Psoriasis	30696	Psoriasis3	-13.0483	-37.0292	-1.70323	18.1239	Myeloid-1	DC	5100	3494	1267
Array130696_TGATACTCCGGC	1.75047	-10.1489	KC	Array130696	TGATACTCCGGC	Psoriasis	30696	Psoriasis3	-3.40637	-26.3412	9.31419	-4.55884	Keratinocyte-4	Keratinocytes	15021	10030	3152
Array130696_TGATCATGAGAC	-3.0468	7.39673	Endo	Array130696	TGATCATGAGAC	Psoriasis	30696	Psoriasis3	-4.28292	24.9127	-7.94371	4.46389	Venule-1	Endothelial cells	5368	3443	1629
Array130696_TGATCCCGGGAA	-3.33549	5.47282	Endo	Array130696	TGATCCCGGGAA	Psoriasis	30696	Psoriasis3	-14.3441	26.4656	-8.39931	6.02943	Venule-2	Endothelial cells	2006	1500	977
Array130696_TGATCGAACCCA	11.7752	-3.47897	Melanocyte	Array130696	TGATCGAACCCA	Psoriasis	30696	Psoriasis3	14.041	20.8038	-6.30441	-3.63258	Melanocyte	Melanocytes	2413	1919	1256
Array130696_TGATCGCTAAAA	8.93016	10.6975	Fibro	Array130696	TGATCGCTAAAA	Psoriasis	30696	Psoriasis3	26.6056	18.4052	-10.5083	-11.694	Fibroblast-4	Fibroblasts	7145	5289	2304
Array130696_TGATGCCCACGC	1.22969	-5.86999	KC	Array130696	TGATGCCCACGC	Psoriasis	30696	Psoriasis3	-7.77739	-1.80068	7.05367	0.238916	Keratinocyte-6	Keratinocytes	17954	12877	3871
Array130696_TGATGTGATGCG	8.59358	7.72839	Fibro	Array130696	TGATGTGATGCG	Psoriasis	30696	Psoriasis3	35.7636	7.31947	-7.53545	-12.7226	Fibroblast-1	Fibroblasts	7568	5388	2376
Array130696_TGATTAGCGGCG	-2.01075	7.18304	Endo	Array130696	TGATTAGCGGCG	Psoriasis	30696	Psoriasis3	-2.14236	21.7625	-7.11847	3.96157	Venule-1	Endothelial cells	1359	993	655
Array130696_TGATTATTCCCA	0.551077	-11.2821	KC	Array130696	TGATTATTCCCA	Psoriasis	30696	Psoriasis3	6.9142	-24.2808	7.35961	-6.59794	Keratinocyte-4	Epithelial cells	4542	3731	1660
Array130696_TGCACATGGGAA	-2.71379	7.70881	Endo	Array130696	TGCACATGGGAA	Psoriasis	30696	Psoriasis3	-3.04757	24.6948	-7.33347	4.12579	Venule-1	Endothelial cells	3919	2808	1416
Array130696_TGCACTTTAGCT	-11.5745	-0.182413	T	Array130696	TGCACTTTAGCT	Psoriasis	30696	Psoriasis3	-26.875	-17.8183	9.16262	12.5671	T cell-1	CD4+ T-cells	1722	1209	674
Array130696_TGCAGCACGAAC	-2.96082	7.39998	Endo	Array130696	TGCAGCACGAAC	Psoriasis	30696	Psoriasis3	-3.13765	24.2323	-7.08787	4.26283	Venule-1	Endothelial cells	4039	3103	1579
Array130696_TGCAGTAGGTAA	-0.422927	-11.4909	KC	Array130696	TGCAGTAGGTAA	Psoriasis	30696	Psoriasis3	21.8197	-16.0582	4.05753	-6.49148	Keratinocyte-4	Keratinocytes	24121	16943	3808
Array130696_TGCATTCGAGCG	12.3088	-3.52026	Melanocyte	Array130696	TGCATTCGAGCG	Psoriasis	30696	Psoriasis3	14.3663	21.3858	-6.33322	-3.60417	Melanocyte	Melanocytes	4250	3099	1739
Array130696_TGCCATACTACG	-6.73132	-6.16415	Mast	Array130696	TGCCATACTACG	Psoriasis	30696	Psoriasis3	-42.2478	8.81774	-2.40433	11.6898	Mast-2	HSC	1968	1460	884
Array130696_TGCCATTCGCAA	-2.4051	7.75494	Endo	Array130696	TGCCATTCGCAA	Psoriasis	30696	Psoriasis3	-4.41735	20.9567	-7.21846	3.33071	Venule-1	Endothelial cells	2892	2079	1183
Array130696_TGCCCGATGTGG	-2.76731	4.81985	Endo	Array130696	TGCCCGATGTGG	Psoriasis	30696	Psoriasis3	-12.256	20.8796	-7.46607	6.13556	Venule-2	Adipocytes	1280	954	598
Array130696_TGCCGCTCAGTG	0.863683	-11.0228	KC	Array130696	TGCCGCTCAGTG	Psoriasis	30696	Psoriasis3	5.83538	-18.4995	6.76001	-5.0041	Keratinocyte-4	Epithelial cells	12451	8804	2863
Array130696_TGCCGGCGCCCC	-4.67963	5.43029	Endo	Array130696	TGCCGGCGCCCC	Psoriasis	30696	Psoriasis3	-16.8767	26.5593	-7.90645	6.6658	Venule-2	Endothelial cells	3718	2729	1278
Array130696_TGCCTCAGGATT	0.986397	-9.4764	KC	Array130696	TGCCTCAGGATT	Psoriasis	30696	Psoriasis3	4.61211	-8.07616	6.21203	-3.9554	Keratinocyte-4	Keratinocytes	3134	2510	1241
Array130696_TGCCTGAGTAAC	-2.12958	7.98422	Endo	Array130696	TGCCTGAGTAAC	Psoriasis	30696	Psoriasis3	4.14476	20.2614	-6.69521	2.86828	Venule-1	Endothelial cells	4073	3150	1646
Array130696_TGCCTTAAGACG	-1.65422	7.02738	Endo	Array130696	TGCCTTAAGACG	Psoriasis	30696	Psoriasis3	-6.4295	20.3502	-7.07906	3.94956	Venule-1	Endothelial cells	2960	1961	1006
Array130696_TGCCTTCGCTGA	-0.553814	-13.7722	KC	Array130696	TGCCTTCGCTGA	Psoriasis	30696	Psoriasis3	24.3868	-24.1092	4.50538	-8.20307	Keratinocyte-4	Epithelial cells	47807	31283	5185
Array130696_TGCGAAGTTACT	-12.7234	0.492649	T	Array130696	TGCGAAGTTACT	Psoriasis	30696	Psoriasis3	-28.5076	-15.3423	8.93668	12.8659	T cell-1	CD4+ T-cells	2164	1440	781
Array130696_TGCGAGGTGAGC	-8.48573	-5.83954	Mast	Array130696	TGCGAGGTGAGC	Psoriasis	30696	Psoriasis3	-40.9499	11.4394	-2.48011	11.4658	Mast-2	Monocytes	4366	3124	1590
Array130696_TGCGCGCAAGGC	0.586242	-4.33436	KC	Array130696	TGCGCGCAAGGC	Psoriasis	30696	Psoriasis3	-11.4035	-0.042954	7.54724	1.2652	Keratinocyte-6	Keratinocytes	5298	3909	1962
Array130696_TGCGGCCTAGCC	-12.6958	-0.823971	T	Array130696	TGCGGCCTAGCC	Psoriasis	30696	Psoriasis3	-32.235	-12.8652	9.52299	14.1696	T cell-1	CD8+ T-cells	1028	746	551
Array130696_TGCGGTACAGCA	-2.91883	5.94223	Endo	Array130696	TGCGGTACAGCA	Psoriasis	30696	Psoriasis3	-10.4688	25.2001	-8.15409	4.90535	Venule-2	Adipocytes	2625	1877	1045
Array130696_TGCGGTGTTAAA	-5.74942	-6.84067	Mast	Array130696	TGCGGTGTTAAA	Psoriasis	30696	Psoriasis3	-40.9999	7.80016	-1.75118	11.8365	Mast-1	HSC	1095	869	571
Array130696_TGCGTCGCAGCT	0.654459	-7.67213	KC	Array130696	TGCGTCGCAGCT	Psoriasis	30696	Psoriasis3	1.80368	-2.09832	5.39764	-1.88644	Keratinocyte-1	Keratinocytes	2556	1906	1054
Array130696_TGCGTGGGCAGG	-2.79177	7.77824	Endo	Array130696	TGCGTGGGCAGG	Psoriasis	30696	Psoriasis3	1.46904	16.2398	-5.70448	3.45142	Venule-1	Endothelial cells	3134	2190	1275
Array130696_TGCGTTTACTTT	11.3145	-3.28193	Melanocyte	Array130696	TGCGTTTACTTT	Psoriasis	30696	Psoriasis3	14.0903	20.9114	-6.53909	-3.39776	Melanocyte	Melanocytes	1574	1223	842
Array130696_TGCTAACGCCGT	-6.57848	-1.0274	B	Array130696	TGCTAACGCCGT	Psoriasis	30696	Psoriasis3	-16.3765	-12.5997	3.81199	21.8371	B cell	DC	1170	915	611
Array130696_TGCTATCGATGA	0.939534	-9.58251	KC	Array130696	TGCTATCGATGA	Psoriasis	30696	Psoriasis3	0.375552	-13.8665	7.45338	-3.86464	Keratinocyte-4	Keratinocytes	5530	4230	1841
Array130696_TGCTCATATAGT	-3.97477	6.43809	Endo	Array130696	TGCTCATATAGT	Psoriasis	30696	Psoriasis3	-18.4543	26.2595	-8.06565	6.62206	Venule-2	Endothelial cells	3666	2737	1368
Array130696_TGCTGAAATAAG	0.0943841	-11.0732	KC	Array130696	TGCTGAAATAAG	Psoriasis	30696	Psoriasis3	8.63149	-19.6496	6.83182	-5.85139	Keratinocyte-4	Keratinocytes	13519	9428	2722
Array130696_TGCTTGACCTTC	0.65644	-10.7272	KC	Array130696	TGCTTGACCTTC	Psoriasis	30696	Psoriasis3	10.3032	-19.6885	6.00681	-5.99547	Keratinocyte-4	Keratinocytes	8613	6676	2388
Array130696_TGGAACGTGGTT	0.79239	-9.24633	KC	Array130696	TGGAACGTGGTT	Psoriasis	30696	Psoriasis3	6.9542	-7.25301	6.01802	-4.12366	Keratinocyte-1	Keratinocytes	11976	8611	2952
Array130696_TGGACAGTGTGC	9.48946	10.041	Fibro	Array130696	TGGACAGTGTGC	Psoriasis	30696	Psoriasis3	28.0544	19.179	-10.5317	-11.3931	Fibroblast-4	Fibroblasts	5469	3732	1553
Array130696_TGGACTTACATA	-1.68626	-10.7429	KC	Array130696	TGGACTTACATA	Psoriasis	30696	Psoriasis3	15.8943	-12.463	5.13329	-6.33821	Keratinocyte-1	Keratinocytes	5818	3607	1031
Array130696_TGGAGATCATAA	-14.1812	-1.14558	T	Array130696	TGGAGATCATAA	Psoriasis	30696	Psoriasis3	-30.9668	-13.0557	9.33072	13.7112	T cell-2	CD4+ T-cells	1663	1193	797
Array130696_TGGAGATGAAGC	-14.2713	-0.204114	T	Array130696	TGGAGATGAAGC	Psoriasis	30696	Psoriasis3	-28.4216	-9.36605	8.99838	13.4338	T cell-2	CD8+ T-cells	1493	1074	726
Array130696_TGGAGGACGTTC	-0.655246	-14.0598	KC	Array130696	TGGAGGACGTTC	Psoriasis	30696	Psoriasis3	24.0197	-29.9844	5.62591	-8.43803	Keratinocyte-4	Epithelial cells	32493	23130	4192
Array130696_TGGAGGGCTTGA	-14.7114	-0.169538	T	Array130696	TGGAGGGCTTGA	Psoriasis	30696	Psoriasis3	-28.9999	-11.1514	9.58005	13.1956	T cell-2	CD4+ T-cells	2090	1593	936
Array130696_TGGAGTTGCTAC	-4.93077	-1.46887	Myeloid	Array130696	TGGAGTTGCTAC	Psoriasis	30696	Psoriasis3	-13.8691	-39.3798	-2.4012	18.2526	Myeloid-1	DC	4782	3595	1337
Array130696_TGGATGTCTCAC	-4.22894	6.17546	Endo	Array130696	TGGATGTCTCAC	Psoriasis	30696	Psoriasis3	-13.9548	28.7268	-8.98309	5.71316	Venule-2	Endothelial cells	4983	3625	1735
Array130696_TGGCACATGCCG	0.908453	-7.35931	KC	Array130696	TGGCACATGCCG	Psoriasis	30696	Psoriasis3	-0.0109515	-0.588698	5.69587	-1.85858	Keratinocyte-1	Keratinocytes	2643	1927	1088
Array130696_TGGCACTAACTG	-3.20927	4.91074	Endo	Array130696	TGGCACTAACTG	Psoriasis	30696	Psoriasis3	-17.2219	19.681	-7.42504	6.39339	Venule-2	Adipocytes	1475	1057	716
Array130696_TGGCATCATGAA	0.525528	-12.0555	KC	Array130696	TGGCATCATGAA	Psoriasis	30696	Psoriasis3	5.67015	-25.6255	7.89345	-6.28149	Keratinocyte-4	Keratinocytes	18655	13040	3199
Array130696_TGGCCCGTCCCG	1.14477	-10.0649	KC	Array130696	TGGCCCGTCCCG	Psoriasis	30696	Psoriasis3	2.65686	-17.287	7.30984	-4.61963	Keratinocyte-4	Epithelial cells	5977	4660	2030
Array130696_TGGCCGAGCATT	-0.391904	-4.82717	KC	Array130696	TGGCCGAGCATT	Psoriasis	30696	Psoriasis3	-11.6653	2.89008	7.9185	2.32958	Keratinocyte-6	Keratinocytes	3338	2425	1260
Array130696_TGGCCGTAAATT	-14.6543	-1.35327	T	Array130696	TGGCCGTAAATT	Psoriasis	30696	Psoriasis3	-36.7703	-7.83164	8.3061	13.9115	T cell-2	CD8+ T-cells	3905	2705	1571
Array130696_TGGCGTAAGACT	-4.53155	5.42244	Endo	Array130696	TGGCGTAAGACT	Psoriasis	30696	Psoriasis3	-16.2328	22.2493	-7.1983	6.16753	Venule-2	Endothelial cells	2861	2098	1194
Array130696_TGGCTTCGGTGT	0.729717	-9.51028	KC	Array130696	TGGCTTCGGTGT	Psoriasis	30696	Psoriasis3	5.46901	-23.6801	8.25097	-5.93179	Keratinocyte-4	Keratinocytes	7011	4966	1913
Array130696_TGGGACTAAGTG	0.411731	-7.91177	KC	Array130696	TGGGACTAAGTG	Psoriasis	30696	Psoriasis3	2.76874	-1.68323	5.36609	-2.06292	Keratinocyte-1	Keratinocytes	3165	2403	1242
Array130696_TGGGCCCAACGA	-5.47908	-7.15202	Mast	Array130696	TGGGCCCAACGA	Psoriasis	30696	Psoriasis3	-41.2567	7.61947	-1.72563	11.9954	Mast-1	HSC	1027	824	579
Array130696_TGGGCTCGTCAA	-12.5066	1.21552	T	Array130696	TGGGCTCGTCAA	Psoriasis	30696	Psoriasis3	-28.7531	-19.5219	8.49932	12.3049	T cell-1	CD4+ T-cells	3058	2188	898
Array130696_TGGGCTCTTGCC	2.16732	7.43092	Endo	Array130696	TGGGCTCTTGCC	Psoriasis	30696	Psoriasis3	4.26843	42.5906	-9.51896	0.0342799	Venule-3	Endothelial cells	4288	2966	1473
Array130696_TGGTAACCGCGC	-6.39249	-5.10844	Mast	Array130696	TGGTAACCGCGC	Psoriasis	30696	Psoriasis3	-42.8996	6.73017	-2.45701	11.5939	Mast-2	Monocytes	1399	1057	506
Array130696_TGGTAGCCCATG	-14.1717	-1.42662	T	Array130696	TGGTAGCCCATG	Psoriasis	30696	Psoriasis3	-32.1375	-7.12532	8.5111	13.6084	T cell-2	CD8+ T-cells	2464	1839	1131
Array130696_TGGTCATCAGGG	0.432172	-8.03363	KC	Array130696	TGGTCATCAGGG	Psoriasis	30696	Psoriasis3	5.20297	-0.397912	4.54736	-2.09995	Keratinocyte-1	Keratinocytes	4026	2931	1475
Array130696_TGGTGCGTACCG	-0.48923	-4.4216	KC	Array130696	TGGTGCGTACCG	Psoriasis	30696	Psoriasis3	-12.1491	2.95587	8.01661	2.0974	Keratinocyte-6	Epithelial cells	5428	4075	1898
Array130696_TGGTGTGGCGTT	0.588986	-5.49909	KC	Array130696	TGGTGTGGCGTT	Psoriasis	30696	Psoriasis3	-8.8072	0.456454	7.4323	1.16297	Keratinocyte-6	Keratinocytes	2494	1869	1013
Array130696_TGTAAGGACACG	-0.112663	-10.6692	KC	Array130696	TGTAAGGACACG	Psoriasis	30696	Psoriasis3	20.9182	-15.5614	4.29284	-5.9145	Keratinocyte-1	Epithelial cells	32009	21479	4512
Array130696_TGTAATCGTATC	-12.3901	0.758863	T	Array130696	TGTAATCGTATC	Psoriasis	30696	Psoriasis3	-27.2102	-19.4362	8.40782	12.4678	T cell-1	CD4+ T-cells	1852	1356	689
Array130696_TGTACACTAACA	-1.06533	8.06153	Endo	Array130696	TGTACACTAACA	Psoriasis	30696	Psoriasis3	-0.153296	31.3867	-8.0966	2.68654	Venule-1	Endothelial cells	5255	3960	1922
Array130696_TGTAGAATGGCA	-0.368588	-3.47505	KC	Array130696	TGTAGAATGGCA	Psoriasis	30696	Psoriasis3	-13.9332	2.45008	8.11678	2.19661	Keratinocyte-6	Keratinocytes	12063	8986	3131
Array130696_TGTAGCCAGGTG	-0.613847	-9.09465	KC	Array130696	TGTAGCCAGGTG	Psoriasis	30696	Psoriasis3	18.1135	-5.85316	3.05795	-4.67266	Keratinocyte-1	Keratinocytes	6614	4700	1932
Array130696_TGTAGGTCGCGA	-2.8482	6.08378	Endo	Array130696	TGTAGGTCGCGA	Psoriasis	30696	Psoriasis3	-7.14291	27.8439	-8.70756	4.70764	Venule-1	Endothelial cells	5230	3721	1830
Array130696_TGTAGTGTCGGG	1.40421	-9.60377	KC	Array130696	TGTAGTGTCGGG	Psoriasis	30696	Psoriasis3	-1.97711	-24.1366	9.29167	-5.36014	Keratinocyte-4	Keratinocytes	2565	2012	1159
Array130696_TGTAGTTGGGAT	-0.245587	-5.10098	KC	Array130696	TGTAGTTGGGAT	Psoriasis	30696	Psoriasis3	-10.9446	2.45763	7.99864	2.06818	Keratinocyte-6	Keratinocytes	13947	10601	3511
Array130696_TGTATAGGTTAC	-5.93254	1.22276	Myeloid	Array130696	TGTATAGGTTAC	Psoriasis	30696	Psoriasis3	-20.1071	-34.528	-8.1153	15.6346	Myeloid-1	DC	7438	5334	1617
Array130696_TGTATATGCATC	1.27327	-10.5755	KC	Array130696	TGTATATGCATC	Psoriasis	30696	Psoriasis3	0.0522156	-27.0563	9.08798	-5.8521	Keratinocyte-4	Keratinocytes	5199	4159	1825
Array130696_TGTCATGACACA	-7.62573	-1.06345	B	Array130696	TGTCATGACACA	Psoriasis	30696	Psoriasis3	-16.1435	-11.063	3.79151	21.9389	B cell	B-cells	5314	3673	1695
Array130696_TGTCCCGTCTCG	-14.453	-0.64033	T	Array130696	TGTCCCGTCTCG	Psoriasis	30696	Psoriasis3	-30.777	-8.62544	8.9847	13.4119	T cell-2	CD8+ T-cells	2199	1626	945
Array130696_TGTCCTGTTGAC	-7.11756	-5.51814	Mast	Array130696	TGTCCTGTTGAC	Psoriasis	30696	Psoriasis3	-42.6912	8.39797	-2.5486	11.5535	Mast-2	HSC	1978	1473	820
Array130696_TGTCGTTGACGA	-2.32172	7.65959	Endo	Array130696	TGTCGTTGACGA	Psoriasis	30696	Psoriasis3	-0.95948	23.6624	-7.1829	3.7659	Venule-1	Endothelial cells	3949	2815	1394
Array130696_TGTCTGAACCCG	1.50762	-10.2994	KC	Array130696	TGTCTGAACCCG	Psoriasis	30696	Psoriasis3	-2.2541	-26.6862	9.48098	-5.14569	Keratinocyte-4	Epithelial cells	18340	12347	3198
Array130696_TGTCTGCAGTGT	-4.69357	5.22051	Endo	Array130696	TGTCTGCAGTGT	Psoriasis	30696	Psoriasis3	-21.4613	21.0181	-6.57408	7.36504	Venule-2	Endothelial cells	2811	2059	1097
Array130696_TGTCTGGCAGGC	0.499881	-8.32621	KC	Array130696	TGTCTGGCAGGC	Psoriasis	30696	Psoriasis3	5.16334	-2.47721	5.78149	-2.67793	Keratinocyte-1	Keratinocytes	4872	3429	1629
Array130696_TGTCTGTTTTGC	-4.29777	-2.25228	Langerhans	Array130696	TGTCTGTTTTGC	Psoriasis	30696	Psoriasis3	-16.3318	-29.4683	-6.78274	15.1073	Langerhans	Monocytes	6850	4718	2000
Array130696_TGTGAACAGCGA	0.844389	-10.0269	KC	Array130696	TGTGAACAGCGA	Psoriasis	30696	Psoriasis3	3.73909	-14.7803	6.95414	-4.24421	Keratinocyte-4	Epithelial cells	15009	10439	3424
Array130696_TGTGAGGTTACT	0.0839269	-12.9181	KC	Array130696	TGTGAGGTTACT	Psoriasis	30696	Psoriasis3	13.654	-31.8056	7.63645	-7.93097	Keratinocyte-4	Keratinocytes	45784	30434	4984
Array130696_TGTGCTCGGAGA	-2.35979	7.26185	Endo	Array130696	TGTGCTCGGAGA	Psoriasis	30696	Psoriasis3	-2.82254	14.953	-5.46828	4.06177	Venule-1	Endothelial cells	3331	2349	1196
Array130696_TGTGCTTACTCA	-2.51609	8.14333	Endo	Array130696	TGTGCTTACTCA	Psoriasis	30696	Psoriasis3	1.48353	15.2794	-5.47313	3.59356	Venule-1	Endothelial cells	4297	3141	1570
Array130696_TGTGGGGGGATA	-3.46526	6.14285	Endo	Array130696	TGTGGGGGGATA	Psoriasis	30696	Psoriasis3	-9.70831	28.1479	-8.71999	5.0387	Venule-2	Endothelial cells	2413	1778	1092
Array130696_TGTGTGCAATAG	-12.9661	-1.37333	T	Array130696	TGTGTGCAATAG	Psoriasis	30696	Psoriasis3	-31.4473	-14.0878	9.72469	14.0193	T cell-1	CD4+ T-cells	1314	980	608
Array130696_TGTTAAAAAATA	1.36529	-9.75864	KC	Array130696	TGTTAAAAAATA	Psoriasis	30696	Psoriasis3	-2.33577	-24.6177	9.37274	-5.12282	Keratinocyte-4	Keratinocytes	2079	1706	984
Array130696_TGTTACATTTAC	10.145	9.20865	Fibro	Array130696	TGTTACATTTAC	Psoriasis	30696	Psoriasis3	26.6041	13.4813	-9.16291	-10.8754	Fibroblast-4	Fibroblasts	6578	4761	1841
Array130696_TGTTAGCCATTT	0.214151	-8.98076	KC	Array130696	TGTTAGCCATTT	Psoriasis	30696	Psoriasis3	11.2282	1.18157	4.19465	-3.08963	Keratinocyte-1	Keratinocytes	4295	3368	1313
Array130696_TGTTCCGTTAGA	-12.2473	-1.57772	T	Array130696	TGTTCCGTTAGA	Psoriasis	30696	Psoriasis3	-31.9259	-18.7663	8.37412	12.7247	T cell-1	CD4+ T-cells	3865	2727	1233
Array130696_TGTTCCTCACTC	-0.219451	-9.01458	KC	Array130696	TGTTCCTCACTC	Psoriasis	30696	Psoriasis3	12.7863	-0.32342	3.71968	-3.40928	Keratinocyte-1	Epithelial cells	7656	5914	2218
Array130696_TGTTCGTAGCAC	-2.16709	7.50662	Endo	Array130696	TGTTCGTAGCAC	Psoriasis	30696	Psoriasis3	-1.83208	20.8088	-6.82369	3.32406	Venule-1	Endothelial cells	2002	1413	854
Array130696_TGTTCTCACGGC	-3.49096	5.84647	Endo	Array130696	TGTTCTCACGGC	Psoriasis	30696	Psoriasis3	-10.1989	29.6021	-9.09811	5.18062	Venule-2	Endothelial cells	5148	3729	1647
Array130696_TGTTCTCCGCAT	-2.28052	7.93766	Endo	Array130696	TGTTCTCCGCAT	Psoriasis	30696	Psoriasis3	-1.27786	16.7311	-5.9289	4.13345	Venule-1	Endothelial cells	1845	1468	936
Array130696_TGTTGACAGCGA	-2.79073	5.34786	Endo	Array130696	TGTTGACAGCGA	Psoriasis	30696	Psoriasis3	-8.57007	26.2614	-8.82778	4.92116	Venule-2	Endothelial cells	1460	1090	698
Array130696_TGTTTTCGAGCC	0.764954	-9.93261	KC	Array130696	TGTTTTCGAGCC	Psoriasis	30696	Psoriasis3	7.12127	-10.4834	6.24237	-4.84666	Keratinocyte-4	Epithelial cells	6627	5044	1923
Array130696_TTAAACTACCTC	-2.41985	7.59501	Endo	Array130696	TTAAACTACCTC	Psoriasis	30696	Psoriasis3	3.31929	19.0977	-6.13203	3.07703	Venule-1	Endothelial cells	2724	2053	1084
Array130696_TTAAAGAGCGAA	-1.17069	-10.6687	KC	Array130696	TTAAAGAGCGAA	Psoriasis	30696	Psoriasis3	23.3719	-9.85883	3.47422	-6.1867	Keratinocyte-1	Keratinocytes	7090	5237	1939
Array130696_TTAACTGCGGGG	-0.735982	-14.1014	KC	Array130696	TTAACTGCGGGG	Psoriasis	30696	Psoriasis3	22.7338	-28.997	5.94528	-8.85057	Keratinocyte-4	Keratinocytes	17345	11528	2549
Array130696_TTAAGAATGGTT	9.94542	6.86282	Fibro	Array130696	TTAAGAATGGTT	Psoriasis	30696	Psoriasis3	23.1802	9.0273	-7.48742	-10.8749	Fibroblast-1	Fibroblasts	2283	1780	975
Array130696_TTAAGGGGCCGA	0.629075	-11.1343	KC	Array130696	TTAAGGGGCCGA	Psoriasis	30696	Psoriasis3	2.56905	-29.328	8.79517	-6.53323	Keratinocyte-4	Keratinocytes	4723	3751	1739
Array130696_TTAAGTCGGCTT	-2.29518	6.22352	Endo	Array130696	TTAAGTCGGCTT	Psoriasis	30696	Psoriasis3	-4.09011	15.1609	-5.6888	4.0783	Venule-1	Endothelial cells	1164	907	586
Array130696_TTAATCATCAAG	-0.294207	-7.23479	KC	Array130696	TTAATCATCAAG	Psoriasis	30696	Psoriasis3	-1.19549	-2.28639	6.18943	-1.72325	Keratinocyte-1	Keratinocytes	3787	2918	1326
Array130696_TTAATCCTGCTT	3.78004	-6.02133	KC	Array130696	TTAATCCTGCTT	Psoriasis	30696	Psoriasis3	-22.0329	4.20028	-2.39045	-5.68507	Keratinocyte-7	Keratinocytes	1772	1397	739
Array130696_TTACATCATCCG	-13.51	-0.642294	T	Array130696	TTACATCATCCG	Psoriasis	30696	Psoriasis3	-33.1294	-8.83038	8.24824	13.6523	T cell-2	CD8+ T-cells	1945	1462	861
Array130696_TTACCACTGGTC	1.75934	-9.52972	KC	Array130696	TTACCACTGGTC	Psoriasis	30696	Psoriasis3	-1.68771	-17.3395	8.24866	-4.11049	Keratinocyte-4	Keratinocytes	13424	9612	3242
Array130696_TTACCTTACCCC	-3.04995	4.91419	Endo	Array130696	TTACCTTACCCC	Psoriasis	30696	Psoriasis3	-8.52048	23.8172	-7.99351	4.94806	Venule-2	Endothelial cells	2391	1876	1105
Array130696_TTACGCCATCGC	0.576751	-10.5398	KC	Array130696	TTACGCCATCGC	Psoriasis	30696	Psoriasis3	9.64919	-19.3674	6.28017	-5.84241	Keratinocyte-4	Keratinocytes	28800	18533	4154
Array130696_TTAGGATTGTTG	-4.80571	6.34714	Endo	Array130696	TTAGGATTGTTG	Psoriasis	30696	Psoriasis3	-19.6616	25.0364	-7.54865	6.45922	Venule-2	Endothelial cells	6486	4822	2044
Array130696_TTATCAGTCCCA	10.2797	9.17633	Fibro	Array130696	TTATCAGTCCCA	Psoriasis	30696	Psoriasis3	26.9463	15.148	-9.53683	-11.2441	Fibroblast-4	Fibroblasts	1471	1107	714
Array130696_TTATGCGAGAGG	0.450938	-7.26027	KC	Array130696	TTATGCGAGAGG	Psoriasis	30696	Psoriasis3	-2.91502	-0.800499	6.18707	-1.04774	Keratinocyte-1	Keratinocytes	4301	3153	1565
Array130696_TTATGGCGCGCC	0.681991	-10.7623	KC	Array130696	TTATGGCGCGCC	Psoriasis	30696	Psoriasis3	4.36263	-17.7704	7.06744	-4.9201	Keratinocyte-4	Epithelial cells	10629	8024	2721
Array130696_TTATTCGGCCTA	0.102847	7.31034	Endo	Array130696	TTATTCGGCCTA	Psoriasis	30696	Psoriasis3	1.65949	28.4326	-8.52374	2.21377	Venule-3	Endothelial cells	1770	1365	839
Array130696_TTCAAGGGAACA	-4.97387	5.62364	Endo	Array130696	TTCAAGGGAACA	Psoriasis	30696	Psoriasis3	-20.3195	22.2787	-7.01733	6.85392	Venule-2	Endothelial cells	5853	4074	1768
Array130696_TTCACCATGGGG	-0.960472	-8.27086	KC	Array130696	TTCACCATGGGG	Psoriasis	30696	Psoriasis3	15.0893	-6.66029	3.01315	-4.13237	Keratinocyte-1	Keratinocytes	3281	2500	1214
Array130696_TTCAGCTGGCTC	0.417155	-8.9509	KC	Array130696	TTCAGCTGGCTC	Psoriasis	30696	Psoriasis3	8.8172	1.00788	4.64912	-2.89161	Keratinocyte-1	Epithelial cells	8729	6454	2500
Array130696_TTCATCTTCTAG	-6.39882	-0.141867	Myeloid	Array130696	TTCATCTTCTAG	Psoriasis	30696	Psoriasis3	-18.4356	-35.0014	-7.80783	16.2762	Myeloid-1	Monocytes	4401	3158	1178
Array130696_TTCCTTTCTTGC	-13.7575	0.150669	T	Array130696	TTCCTTTCTTGC	Psoriasis	30696	Psoriasis3	-24.2623	-15.4417	10.2431	12.9643	T cell-2	CD4+ T-cells	1548	1168	662
Array130696_TTCGATAGAACC	1.8247	-9.73483	KC	Array130696	TTCGATAGAACC	Psoriasis	30696	Psoriasis3	-3.37795	-23.4732	9.24996	-4.71275	Keratinocyte-4	Keratinocytes	5182	3928	1752
Array130696_TTCGCTGCCAGC	0.486889	-12.0936	KC	Array130696	TTCGCTGCCAGC	Psoriasis	30696	Psoriasis3	10.2055	-31.3222	8.10841	-7.55098	Keratinocyte-4	Keratinocytes	9104	7075	2524
Array130696_TTCGGCACGTGA	-5.08904	-0.142879	Myeloid	Array130696	TTCGGCACGTGA	Psoriasis	30696	Psoriasis3	-17.097	-31.4947	-7.11979	15.5901	Myeloid-1	Monocytes	10088	6692	1976
Array130696_TTCGGGTGAGTT	-13.5932	-0.414302	T	Array130696	TTCGGGTGAGTT	Psoriasis	30696	Psoriasis3	-26.7365	-14.1308	9.55271	13.0741	T cell-2	CD4+ T-cells	1732	1222	690
Array130696_TTCGGTAGCTCG	-2.44802	4.83935	Endo	Array130696	TTCGGTAGCTCG	Psoriasis	30696	Psoriasis3	-8.91915	25.8698	-8.5592	5.01742	Venule-2	Endothelial cells	1123	876	584
Array130696_TTCGTCTACCCT	0.921386	6.64917	Endo	Array130696	TTCGTCTACCCT	Psoriasis	30696	Psoriasis3	3.5494	38.4443	-9.19391	1.1077	Venule-3	Endothelial cells	1326	1008	647
Array130696_TTCGTTACGGAA	1.31276	7.05037	Endo	Array130696	TTCGTTACGGAA	Psoriasis	30696	Psoriasis3	3.70898	40.9589	-9.31439	0.377984	Venule-3	Endothelial cells	2301	1646	1010
Array130696_TTCTAAGCAGGT	6.65134	-1.1285	Lymphatic	Array130696	TTCTAAGCAGGT	Psoriasis	30696	Psoriasis3	-29.4649	18.2223	-17.0976	3.94794	Lymphatic	Endothelial cells	2012	1533	1001
Array130696_TTCTATCTCCCG	-0.581845	-13.8729	KC	Array130696	TTCTATCTCCCG	Psoriasis	30696	Psoriasis3	24.0396	-30.0169	5.71656	-8.46076	Keratinocyte-4	Keratinocytes	26155	17897	3802
Array130696_TTCTGAGATCGT	-1.49948	6.26566	Endo	Array130696	TTCTGAGATCGT	Psoriasis	30696	Psoriasis3	0.123533	25.508	-7.4461	3.3363	Venule-1	Endothelial cells	1488	1142	723
Array130696_TTCTGTCCGCTG	4.20153	6.29197	VSMC	Array130696	TTCTGTCCGCTG	Psoriasis	30696	Psoriasis3	18.6804	33.9557	-15.3945	-5.36133	VSMC-1	Adipocytes	11991	8206	2804
Array130696_TTCTTACGATTG	9.95838	7.40364	Fibro	Array130696	TTCTTACGATTG	Psoriasis	30696	Psoriasis3	23.6334	9.93182	-8.06623	-10.8172	Fibroblast-1	Fibroblasts	3872	2917	1457
Array130696_TTGAACCAATGC	0.434797	-8.69693	KC	Array130696	TTGAACCAATGC	Psoriasis	30696	Psoriasis3	10.9443	-5.2268	4.37507	-3.65975	Keratinocyte-1	Keratinocytes	12506	8232	2578
Array130696_TTGACCTAGCCA	10.3106	7.43581	Fibro	Array130696	TTGACCTAGCCA	Psoriasis	30696	Psoriasis3	23.3447	8.28975	-7.28258	-10.556	Fibroblast-1	Fibroblasts	3917	2850	1417
Array130696_TTGACCTCTGTC	1.54051	-10.614	KC	Array130696	TTGACCTCTGTC	Psoriasis	30696	Psoriasis3	-1.31484	-27.2655	9.37159	-5.41409	Keratinocyte-4	Epithelial cells	13174	9135	2957
Array130696_TTGACGACCCAC	9.76987	9.71451	Fibro	Array130696	TTGACGACCCAC	Psoriasis	30696	Psoriasis3	26.8982	13.425	-9.20179	-10.9723	Fibroblast-4	Fibroblasts	6928	5069	2054
Array130696_TTGACTGTTCAA	3.48796	-4.90097	KC	Array130696	TTGACTGTTCAA	Psoriasis	30696	Psoriasis3	-22.1292	4.28947	-2.51178	-5.79219	Keratinocyte-7	Epithelial cells	4294	3166	1522
Array130696_TTGAGGTGTGAA	-0.400094	-8.69863	KC	Array130696	TTGAGGTGTGAA	Psoriasis	30696	Psoriasis3	13.1558	-4.45185	3.80926	-4.58314	Keratinocyte-1	Keratinocytes	4396	3220	1335
Array130696_TTGATAAAGAGG	-0.0972912	-12.111	KC	Array130696	TTGATAAAGAGG	Psoriasis	30696	Psoriasis3	9.55837	-28.1504	7.25686	-8.27501	Keratinocyte-4	Epithelial cells	1885	1436	740
Array130696_TTGATGATCGAG	2.04034	-9.30972	KC	Array130696	TTGATGATCGAG	Psoriasis	30696	Psoriasis3	-4.70842	-22.5687	9.36588	-4.35538	Keratinocyte-4	Keratinocytes	3993	3059	1582
Array130696_TTGATTCCGCAC	-2.49451	5.68411	Endo	Array130696	TTGATTCCGCAC	Psoriasis	30696	Psoriasis3	-7.71606	23.293	-7.79318	4.87663	Venule-2	Adipocytes	973	789	575
Array130696_TTGCCAGCTGTC	3.08327	5.5236	VSMC	Array130696	TTGCCAGCTGTC	Psoriasis	30696	Psoriasis3	17.9144	32.4129	-15.3513	-5.38681	VSMC-1	Adipocytes	3841	2640	1182
Array130696_TTGCCGAAATTT	0.0410037	-13.0624	KC	Array130696	TTGCCGAAATTT	Psoriasis	30696	Psoriasis3	13.953	-32.1333	7.65018	-7.9564	Keratinocyte-4	Epithelial cells	22358	15282	3594
Array130696_TTGCGGACACAG	-7.12639	-5.85681	Mast	Array130696	TTGCGGACACAG	Psoriasis	30696	Psoriasis3	-41.1857	9.58779	-2.44863	11.6129	Mast-2	Monocytes	2487	1696	902
Array130696_TTGCGGTCGCCG	-11.8279	1.14668	T	Array130696	TTGCGGTCGCCG	Psoriasis	30696	Psoriasis3	-25.947	-19.3972	8.77266	12.5033	T cell-1	CD8+ T-cells	1313	930	540
Array130696_TTGCTGTAGATC	-2.0794	6.13431	Endo	Array130696	TTGCTGTAGATC	Psoriasis	30696	Psoriasis3	-5.12787	19.2215	-6.5304	3.6301	Venule-1	Endothelial cells	1536	1159	725
Array130696_TTGCTGTGCGGA	-2.76317	8.1215	Endo	Array130696	TTGCTGTGCGGA	Psoriasis	30696	Psoriasis3	3.42941	19.242	-6.18376	3.01017	Venule-1	Endothelial cells	2348	1805	1076
Array130696_TTGGATTTAGTG	-0.386232	-13.8902	KC	Array130696	TTGGATTTAGTG	Psoriasis	30696	Psoriasis3	19.2835	-24.87	5.7306	-8.26427	Keratinocyte-4	Epithelial cells	28303	20496	4274
Array130696_TTGGGCGCTAGG	12.7817	6.77782	Fibro	Array130696	TTGGGCGCTAGG	Psoriasis	30696	Psoriasis3	29.2247	8.59243	-8.25883	-11.7428	Fibroblast-2	Fibroblasts	28327	16094	3808
Array130696_TTGGTTACACAC	0.126888	-9.53504	KC	Array130696	TTGGTTACACAC	Psoriasis	30696	Psoriasis3	9.77859	-12.0221	5.14702	-4.43355	Keratinocyte-1	Keratinocytes	14131	10373	3180
Array130696_TTGTAGTGGCGG	0.132827	6.93095	Endo	Array130696	TTGTAGTGGCGG	Psoriasis	30696	Psoriasis3	1.52462	28.9612	-8.57706	2.29993	Venule-3	Adipocytes	3629	2548	1176
Array130696_TTGTATCCATGG	1.84864	-9.02435	KC	Array130696	TTGTATCCATGG	Psoriasis	30696	Psoriasis3	-1.86561	-20.3922	8.34218	-4.11096	Keratinocyte-4	Keratinocytes	3453	2685	1216
Array130696_TTGTCGGTAATA	0.691693	-7.89871	KC	Array130696	TTGTCGGTAATA	Psoriasis	30696	Psoriasis3	7.61288	-0.0868966	4.61045	-2.31637	Keratinocyte-1	Epithelial cells	2178	1774	885
Array130696_TTGTTAAAGCCG	9.43631	10.0353	Fibro	Array130696	TTGTTAAAGCCG	Psoriasis	30696	Psoriasis3	27.6964	18.6939	-10.5117	-11.6075	Fibroblast-4	Fibroblasts	2151	1700	993
Array130696_TTTACATTTCTT	0.754973	-11.0855	KC	Array130696	TTTACATTTCTT	Psoriasis	30696	Psoriasis3	6.26285	-21.7445	7.32138	-5.4499	Keratinocyte-4	Epithelial cells	3869	3091	1428
Array130696_TTTACGGCCTTA	-3.22493	7.13524	Endo	Array130696	TTTACGGCCTTA	Psoriasis	30696	Psoriasis3	3.36412	12.7841	-7.3652	-10.6576	Venule-1	Adipocytes	4715	3688	1820
Array130696_TTTATCGCGCAA	-13.1703	-0.23957	T	Array130696	TTTATCGCGCAA	Psoriasis	30696	Psoriasis3	-28.7367	-13.0657	9.78058	12.9998	T cell-2	CD4+ T-cells	1875	1361	786
Array130696_TTTCCCCCAACT	-11.7838	-1.10983	T	Array130696	TTTCCCCCAACT	Psoriasis	30696	Psoriasis3	-29.0957	-19.5666	8.47252	12.3689	T cell-1	CD4+ T-cells	5007	3258	1370
Array130696_TTTCGATGAGAT	-2.60038	7.41227	Endo	Array130696	TTTCGATGAGAT	Psoriasis	30696	Psoriasis3	-4.19613	15.5801	-6.26134	4.24231	Venule-1	Endothelial cells	2347	1723	974
Array130696_TTTCGTGGGTTG	-2.62593	6.51816	Endo	Array130696	TTTCGTGGGTTG	Psoriasis	30696	Psoriasis3	-6.23666	22.3142	-7.53511	4.38251	Venule-1	Endothelial cells	3205	2293	1156
Array130696_TTTCTAGCTAGC	-2.04343	6.68041	Endo	Array130696	TTTCTAGCTAGC	Psoriasis	30696	Psoriasis3	-3.28186	14.5611	-5.47446	4.15148	Venule-1	Endothelial cells	984	741	533
Array130696_TTTCTCAACACC	-12.7713	-2.38082	T	Array130696	TTTCTCAACACC	Psoriasis	30696	Psoriasis3	-37.164	-10.7261	9.08941	14.7376	T cell-1	CD4+ T-cells	1563	1163	766
Array130696_TTTGAAATGACG	-14.3209	-0.248074	T	Array130696	TTTGAAATGACG	Psoriasis	30696	Psoriasis3	-26.0826	-13.5977	10.169	13.2062	T cell-2	CD8+ T-cells	2370	1694	926
Array130696_TTTGATGCTCAC	-12.4258	1.38833	T	Array130696	TTTGATGCTCAC	Psoriasis	30696	Psoriasis3	-25.5978	-19.5244	8.63402	12.651	T cell-1	CD8+ T-cells	1150	912	549
Array130696_TTTGCCAGAGGC	-0.881304	-11.2251	KC	Array130696	TTTGCCAGAGGC	Psoriasis	30696	Psoriasis3	23.3221	-8.18869	3.27464	-6.09359	Keratinocyte-1	Epithelial cells	12451	8819	2759
Array130696_TTTGGCCGTGAC	-4.02963	6.20082	Endo	Array130696	TTTGGCCGTGAC	Psoriasis	30696	Psoriasis3	-16.3301	25.2722	-7.9372	6.49961	Venule-2	Endothelial cells	3851	2702	1338
Array130696_TTTGTCGTAACA	-3.19513	6.68841	Endo	Array130696	TTTGTCGTAACA	Psoriasis	30696	Psoriasis3	-6.72746	23.9037	-7.98034	4.57227	Venule-1	Endothelial cells	3084	2268	1257
Array130696_TTTTAACTGGAA	8.77727	8.01839	Fibro	Array130696	TTTTAACTGGAA	Psoriasis	30696	Psoriasis3	37.0687	10.1238	-7.8366	-13.3472	Fibroblast-1	Fibroblasts	2973	2155	1248
Array130696_TTTTCAGAAGAC	-3.09202	7.13638	Endo	Array130696	TTTTCAGAAGAC	Psoriasis	30696	Psoriasis3	-5.27281	32.7805	-8.9464	3.50154	Venule-2	Endothelial cells	5738	3873	1759
Array130696_TTTTCCCTCTTA	-7.36962	-4.84404	Mast	Array130696	TTTTCCCTCTTA	Psoriasis	30696	Psoriasis3	-42.8084	6.86762	-2.27638	11.7136	Mast-2	HSC	2048	1362	633
Array130696_TTTTCCTGCGTT	0.111957	-7.35533	KC	Array130696	TTTTCCTGCGTT	Psoriasis	30696	Psoriasis3	0.506761	-3.26994	5.81779	-1.86119	Keratinocyte-1	Keratinocytes	2191	1653	770
Array130696_TTTTCTGTGGTG	10.3061	5.99607	Fibro	Array130696	TTTTCTGTGGTG	Psoriasis	30696	Psoriasis3	33.9111	8.3655	-7.60808	-12.4915	Fibroblast-2	Fibroblasts	1921	1493	818
Array130696_TTTTGACTTCCC	8.60262	7.67672	Fibro	Array130696	TTTTGACTTCCC	Psoriasis	30696	Psoriasis3	34.8517	9.90667	-8.00976	-12.8584	Fibroblast-1	Fibroblasts	1970	1550	978
Array130696_TTTTGCATCAAA	-0.0121867	-8.67288	KC	Array130696	TTTTGCATCAAA	Psoriasis	30696	Psoriasis3	9.4354	0.104074	4.3839	-2.61446	Keratinocyte-1	Epithelial cells	7722	5762	2113
Array130696_TTTTTTAGGTCA	0.660805	-7.23621	KC	Array130696	TTTTTTAGGTCA	Psoriasis	30696	Psoriasis3	-0.417416	-3.17099	6.31234	-1.94432	Keratinocyte-1	Epithelial cells	988	786	505
Array15756_AAAAAAGATCAC	0.310294	7.86322	Endo	Array15756	AAAAAAGATCAC	Psoriasis	5756	Psoriasis4	-15.6618	27.5028	10.7743	-0.45612	Venule-3	Endothelial cells	2149	1511	1019
Array15756_AAAAAGACCGGG	-11.6539	1.358	T	Array15756	AAAAAGACCGGG	Psoriasis	5756	Psoriasis4	-0.664524	-15.7553	-11.4427	-6.5768	T cell-1	CD8+ T-cells	1400	999	613
Array15756_AAAAAGCTCTAT	-2.7462	5.93755	Endo	Array15756	AAAAAGCTCTAT	Psoriasis	5756	Psoriasis4	9.63371	17.422	7.51977	-4.21317	Venule-1	Endothelial cells	2575	1903	965
Array15756_AAAAATCACTCT	3.42997	3.81534	VSMC	Array15756	AAAAATCACTCT	Psoriasis	5756	Psoriasis4	-32.6075	18.1707	-0.327439	13.104	VSMC-1	Adipocytes	1481	1126	700
Array15756_AAAACAAGCGAT	10.14	7.56609	Fibro	Array15756	AAAACAAGCGAT	Psoriasis	5756	Psoriasis4	25.0744	6.85026	6.06827	9.47472	Fibroblast-1	Fibroblasts	13853	9326	3099
Array15756_AAAACCTCATGT	-0.851246	-9.7007	KC	Array15756	AAAACCTCATGT	Psoriasis	5756	Psoriasis4	-32.7944	-5.87631	-12.3296	3.68354	Keratinocyte-1	Epithelial cells	26259	17743	4699
Array15756_AAAACGTTCGTG	-6.58491	-8.78584	Mast	Array15756	AAAACGTTCGTG	Psoriasis	5756	Psoriasis4	27.4527	-8.96083	-4.01966	-7.9577	Mast-1	HSC	5782	3931	1744
Array15756_AAAAGTCTCACC	-2.93136	8.45309	Endo	Array15756	AAAAGTCTCACC	Psoriasis	5756	Psoriasis4	5.0189	11.2906	8.96061	-5.1069	Venule-1	Endothelial cells	8513	5981	2391
Array15756_AAAATGCTGATA	-2.81174	8.38631	Endo	Array15756	AAAATGCTGATA	Psoriasis	5756	Psoriasis4	5.74352	5.8038	9.46047	-4.86633	Venule-1	Endothelial cells	4759	3405	1692
Array15756_AAAATGTCCGCA	-1.14494	-8.12258	KC	Array15756	AAAATGTCCGCA	Psoriasis	5756	Psoriasis4	-28.7478	-17.622	-10.9657	3.16304	Keratinocyte-1	Epithelial cells	3078	2335	1054
Array15756_AAAATGTCGGTA	-14.7189	-1.32366	T	Array15756	AAAATGTCGGTA	Psoriasis	5756	Psoriasis4	3.9706	-34.8373	-8.66384	-5.15551	T cell-2	CD4+ T-cells	2333	1799	1020
Array15756_AAACACCTGATT	-11.9148	0.532062	T	Array15756	AAACACCTGATT	Psoriasis	5756	Psoriasis4	0.81023	-15.011	-11.2797	-7.08233	T cell-1	CD8+ T-cells	1642	1237	620
Array15756_AAACCCTCGAGC	-3.98319	5.47429	Endo	Array15756	AAACCCTCGAGC	Psoriasis	5756	Psoriasis4	11.8762	30.3806	5.77465	-3.15622	Venule-2	Endothelial cells	3565	2342	1281
Array15756_AAACCTGACACC	7.43428	-1.11907	Lymphatic	Array15756	AAACCTGACACC	Psoriasis	5756	Psoriasis4	19.1755	-34.9036	17.5175	7.34708	Lymphatic	Endothelial cells	4626	3459	1777
Array15756_AAACGGCTTAGC	0.467274	-8.0927	KC	Array15756	AAACGGCTTAGC	Psoriasis	5756	Psoriasis4	-21.6213	-6.66573	-8.7387	3.10523	Keratinocyte-1	Keratinocytes	9778	7262	2921
Array15756_AAACGGTTGCGT	-4.39621	7.29254	Endo	Array15756	AAACGGTTGCGT	Psoriasis	5756	Psoriasis4	7.78198	40.0939	5.55526	-0.987796	Venule-2	Endothelial cells	8478	6353	2717
Array15756_AAACTAAGGCTC	-6.41767	-8.75858	Mast	Array15756	AAACTAAGGCTC	Psoriasis	5756	Psoriasis4	26.3338	-9.73847	-3.71553	-7.90553	Mast-1	HSC	5387	3925	1924
Array15756_AAACTGGTGTTT	7.3723	-1.04275	Lymphatic	Array15756	AAACTGGTGTTT	Psoriasis	5756	Psoriasis4	20.498	-34.0518	17.6598	7.40104	Lymphatic	Endothelial cells	3520	2466	1404
Array15756_AAACTGTATTAT	9.292	10.4413	Fibro	Array15756	AAACTGTATTAT	Psoriasis	5756	Psoriasis4	37.1649	-0.555944	9.09816	11.8082	Fibroblast-4	Fibroblasts	4609	3338	1548
Array15756_AAAGAAATTTGG	-4.26095	5.85448	Endo	Array15756	AAAGAAATTTGG	Psoriasis	5756	Psoriasis4	10.5345	32.3135	5.77389	-2.64218	Venule-2	Endothelial cells	2990	2163	1214
Array15756_AAAGACATGTGT	-2.42142	7.86309	Endo	Array15756	AAAGACATGTGT	Psoriasis	5756	Psoriasis4	2.68802	14.1685	8.95295	-3.75629	Venule-1	Endothelial cells	4835	3213	1354
Array15756_AAAGCCCTTTCA	-0.84981	-10.9674	KC	Array15756	AAAGCCCTTTCA	Psoriasis	5756	Psoriasis4	-29.1323	-5.28283	-10.5523	4.61902	Keratinocyte-1	Epithelial cells	4757	3619	1433
Array15756_AAAGGCCGGTAA	1.00701	-6.9794	KC	Array15756	AAAGGCCGGTAA	Psoriasis	5756	Psoriasis4	-19.9976	-18.0844	-10.0574	1.7309	Keratinocyte-1	Keratinocytes	9441	6538	2580
Array15756_AAAGGCCTATTA	10.2587	7.31223	Fibro	Array15756	AAAGGCCTATTA	Psoriasis	5756	Psoriasis4	22.8468	8.60466	6.05698	8.79466	Fibroblast-1	Fibroblasts	3031	2405	1294
Array15756_AAAGGCTTCCCC	-4.7488	6.13437	Endo	Array15756	AAAGGCTTCCCC	Psoriasis	5756	Psoriasis4	10.9128	31.5939	5.66354	-2.96353	Venule-2	Endothelial cells	6073	4531	2020
Array15756_AAATACCGCAAA	-6.52046	1.9369	Myeloid	Array15756	AAATACCGCAAA	Psoriasis	5756	Psoriasis4	-17.5015	10.606	2.80478	-15.308	Myeloid-1	Monocytes	14927	9790	2201
Array15756_AAATAGACCTAA	5.91814	-7.31276	HairFollicle	Array15756	AAATAGACCTAA	Psoriasis	5756	Psoriasis4	-10.5121	-13.2812	-6.07784	3.03427	HairFollicle	Keratinocytes	3735	2866	1450
Array15756_AAATAGCTGAGC	0.0978031	-8.47947	KC	Array15756	AAATAGCTGAGC	Psoriasis	5756	Psoriasis4	-25.3002	-7.66339	-9.32719	2.80012	Keratinocyte-1	Keratinocytes	10402	7937	2814
Array15756_AAATCATGATGG	-1.08017	-9.75283	KC	Array15756	AAATCATGATGG	Psoriasis	5756	Psoriasis4	-32.7352	-8.41635	-12.0056	3.45435	Keratinocyte-1	Epithelial cells	8691	6220	2035
Array15756_AAATCCCCAGGT	-12.823	1.35099	T	Array15756	AAATCCCCAGGT	Psoriasis	5756	Psoriasis4	-4.88082	-20.5288	-11.308	-5.49904	T cell-1	CD8+ T-cells	2251	1634	783
Array15756_AAATCGGGGCCC	-8.45982	-5.90166	Mast	Array15756	AAATCGGGGCCC	Psoriasis	5756	Psoriasis4	22.2886	-16.451	-2.2969	-7.79055	Mast-2	HSC	3778	2886	1484
Array15756_AAATCTGATTTA	-1.49643	7.18981	Endo	Array15756	AAATCTGATTTA	Psoriasis	5756	Psoriasis4	-1.97177	34.8972	7.83682	-0.55747	Venule-2	Endothelial cells	2723	2117	1173
Array15756_AAATGAGGGAAC	-5.86172	-7.99376	Mast	Array15756	AAATGAGGGAAC	Psoriasis	5756	Psoriasis4	22.2836	-5.25054	-3.79348	-7.48165	Mast-1	HSC	2942	2008	1033
Array15756_AAATGATTAACT	0.691133	-8.51492	KC	Array15756	AAATGATTAACT	Psoriasis	5756	Psoriasis4	-19.3756	-27.3042	-8.5354	1.49405	Keratinocyte-4	Keratinocytes	1449	1031	685
Array15756_AAATGCGGTATA	-1.51736	-9.31141	KC	Array15756	AAATGCGGTATA	Psoriasis	5756	Psoriasis4	-31.0288	-17.6448	-10.9964	3.88441	Keratinocyte-1	Keratinocytes	4325	3375	1318
Array15756_AAATTAGACAGA	9.37405	6.33119	Fibro	Array15756	AAATTAGACAGA	Psoriasis	5756	Psoriasis4	26.0481	11.8392	7.14667	9.13971	Fibroblast-1	Fibroblasts	3137	2308	1235
Array15756_AAATTCCTGAAA	-1.00641	-8.47973	KC	Array15756	AAATTCCTGAAA	Psoriasis	5756	Psoriasis4	-29.4413	-10.21	-12.3207	3.53292	Keratinocyte-1	Epithelial cells	3623	2734	1345
Array15756_AACAAATTTCGT	-0.511302	6.5142	Endo	Array15756	AACAAATTTCGT	Psoriasis	5756	Psoriasis4	-6.17718	33.8901	8.04157	-0.23422	Venule-2	Endothelial cells	3387	2396	1161
Array15756_AACAAGCCTACA	-11.9075	-0.660879	T	Array15756	AACAAGCCTACA	Psoriasis	5756	Psoriasis4	9.23936	-30.9345	-9.85571	-6.10849	T cell-1	CD4+ T-cells	1425	968	629
Array15756_AACACAGAGCTC	-11.755	0.256466	T	Array15756	AACACAGAGCTC	Psoriasis	5756	Psoriasis4	7.38556	-18.4694	-10.0759	-6.34196	T cell-1	CD4+ T-cells	2249	1623	1048
Array15756_AACACCCAAACA	-2.17297	9.23452	Endo	Array15756	AACACCCAAACA	Psoriasis	5756	Psoriasis4	3.02836	7.90403	9.67606	-4.65259	Venule-1	Endothelial cells	9380	7018	2778
Array15756_AACACCCTCTAA	7.05369	7.19425	Fibro	Array15756	AACACCCTCTAA	Psoriasis	5756	Psoriasis4	44.2013	-13.8397	5.24989	13.9411	Fibroblast-5	Fibroblasts	3172	2361	1211
Array15756_AACACGTCCCGA	-1.82652	-10.8169	KC	Array15756	AACACGTCCCGA	Psoriasis	5756	Psoriasis4	-36.2231	-13.3208	-10.8945	4.96609	Keratinocyte-1	Keratinocytes	2284	1772	714
Array15756_AACACTAGGTGG	-2.82586	8.66834	Endo	Array15756	AACACTAGGTGG	Psoriasis	5756	Psoriasis4	6.79475	10.9219	8.47639	-4.66418	Venule-1	Endothelial cells	4986	3668	1685
Array15756_AACAGATGAATG	-1.46817	-9.14171	KC	Array15756	AACAGATGAATG	Psoriasis	5756	Psoriasis4	-32.6379	-13.6433	-11.3829	3.69151	Keratinocyte-1	Keratinocytes	5561	4192	1743
Array15756_AACAGCGAGAGG	-3.26441	8.36926	Endo	Array15756	AACAGCGAGAGG	Psoriasis	5756	Psoriasis4	7.12009	7.43468	8.62986	-5.35229	Venule-1	Endothelial cells	5338	4095	1906
Array15756_AACAGTGCGGGC	0.112487	-5.28903	KC	Array15756	AACAGTGCGGGC	Psoriasis	5756	Psoriasis4	-16.2287	-31.506	-8.81236	-0.511985	Keratinocyte-6	Keratinocytes	5223	3731	1980
Array15756_AACCAAGCAAGC	6.73844	6.81622	Fibro	Array15756	AACCAAGCAAGC	Psoriasis	5756	Psoriasis4	45.4902	-13.052	5.18828	13.5214	Fibroblast-5	Fibroblasts	20987	13690	3875
Array15756_AACCAGACCACC	-15.2693	-0.402572	T	Array15756	AACCAGACCACC	Psoriasis	5756	Psoriasis4	1.89313	-36.2815	-9.14511	-4.95047	T cell-2	CD8+ T-cells	6980	4645	1783
Array15756_AACCAGCTGGAT	9.66838	9.94177	Fibro	Array15756	AACCAGCTGGAT	Psoriasis	5756	Psoriasis4	36.1336	0.483735	9.08922	11.3148	Fibroblast-4	Fibroblasts	4333	3037	1509
Array15756_AACCAGGCGCAC	4.60113	4.14385	VSMC	Array15756	AACCAGGCGCAC	Psoriasis	5756	Psoriasis4	-34.2574	18.3144	-0.55168	13.0776	VSMC-1	Adipocytes	2921	2148	1107
Array15756_AACCATGACCCC	-11.8096	-0.506215	T	Array15756	AACCATGACCCC	Psoriasis	5756	Psoriasis4	5.692	-16.1545	-10.4475	-6.73163	T cell-1	CD4+ T-cells	1348	998	584
Array15756_AACCATGATGAT	-8.52446	-5.21054	Mast	Array15756	AACCATGATGAT	Psoriasis	5756	Psoriasis4	17.6546	-11.6962	-2.7506	-6.53169	Mast-2	HSC	3199	2216	1148
Array15756_AACCCATCTTAA	-3.44936	8.37301	Endo	Array15756	AACCCATCTTAA	Psoriasis	5756	Psoriasis4	7.34338	7.98661	8.77486	-5.37943	Venule-1	Endothelial cells	5480	3941	1889
Array15756_AACCCTTTTAGC	-13.9536	-0.440294	T	Array15756	AACCCTTTTAGC	Psoriasis	5756	Psoriasis4	8.93589	-27.7002	-9.73336	-6.40716	T cell-2	CD4+ T-cells	1700	1284	817
Array15756_AACCGCAATCGG	-3.81884	5.97117	Endo	Array15756	AACCGCAATCGG	Psoriasis	5756	Psoriasis4	10.129	33.5957	5.71615	-2.18207	Venule-2	Endothelial cells	3402	2374	1186
Array15756_AACCGGTTTCGA	-0.830801	8.04361	Endo	Array15756	AACCGGTTTCGA	Psoriasis	5756	Psoriasis4	-6.16267	19.6445	9.93644	-2.8028	Venule-1	Endothelial cells	2771	2143	1302
Array15756_AACCGTTCTATT	10.035	7.46531	Fibro	Array15756	AACCGTTCTATT	Psoriasis	5756	Psoriasis4	22.1513	7.85755	6.20172	8.78867	Fibroblast-1	Fibroblasts	5932	4269	1788
Array15756_AACCTGCAGGCC	-3.46062	6.37955	Endo	Array15756	AACCTGCAGGCC	Psoriasis	5756	Psoriasis4	1.49937	33.9312	7.00365	-0.983515	Venule-2	Endothelial cells	5406	3628	1639
Array15756_AACGAAATGTTG	-13.9302	0.162698	T	Array15756	AACGAAATGTTG	Psoriasis	5756	Psoriasis4	4.61724	-22.56	-9.48906	-7.37922	T cell-2	CD8+ T-cells	1130	859	574
Array15756_AACGATTTTTGT	-14.45	1.0001	T	Array15756	AACGATTTTTGT	Psoriasis	5756	Psoriasis4	3.12707	-24.853	-8.87022	-7.14762	T cell-2	CD8+ T-cells	2722	1855	893
Array15756_AACGCACTCAGA	4.58527	-8.27477	HairFollicle	Array15756	AACGCACTCAGA	Psoriasis	5756	Psoriasis4	-12.7294	-7.70319	-6.84426	4.33607	HairFollicle	Epithelial cells	8246	5929	2243
Array15756_AACGGAAGTACT	-0.105367	-5.46572	KC	Array15756	AACGGAAGTACT	Psoriasis	5756	Psoriasis4	-18.0825	-37.0515	-9.10943	0.498319	Keratinocyte-6	Keratinocytes	18737	14086	4111
Array15756_AACGGACTGGAG	-8.16737	-5.05144	Mast	Array15756	AACGGACTGGAG	Psoriasis	5756	Psoriasis4	16.5705	-10.4775	-2.64292	-6.33984	Mast-2	HSC	2183	1548	951
Array15756_AACGGGCAAACA	-0.779656	-11.3187	KC	Array15756	AACGGGCAAACA	Psoriasis	5756	Psoriasis4	-35.7741	-3.7216	-11.6634	4.6878	Keratinocyte-1	Epithelial cells	50765	33199	5516
Array15756_AACGGGTATGGG	-4.20261	6.80012	Endo	Array15756	AACGGGTATGGG	Psoriasis	5756	Psoriasis4	5.07486	32.8959	6.25625	-1.44399	Venule-2	Endothelial cells	5876	4167	2001
Array15756_AACGTAAGGAAC	-11.6068	0.837813	T	Array15756	AACGTAAGGAAC	Psoriasis	5756	Psoriasis4	-3.03433	-22.6509	-11.0762	-5.38861	T cell-1	CD4+ T-cells	2077	1458	835
Array15756_AACGTGTTAACG	-0.826248	-7.94458	KC	Array15756	AACGTGTTAACG	Psoriasis	5756	Psoriasis4	-27.844	-13.9345	-11.4739	2.42681	Keratinocyte-1	Epithelial cells	3771	2706	1351
Array15756_AACTAAAACGGT	-12.0534	-1.53628	T	Array15756	AACTAAAACGGT	Psoriasis	5756	Psoriasis4	-0.580245	-26.4273	-9.98829	-5.28512	T cell-1	CD4+ T-cells	3531	2578	1308
Array15756_AACTATTGAAAG	-12.0383	0.785999	T	Array15756	AACTATTGAAAG	Psoriasis	5756	Psoriasis4	-4.18513	-23.127	-11.158	-5.223	T cell-1	CD8+ T-cells	942	726	501
Array15756_AACTCAGAACGA	-11.5187	0.63135	T	Array15756	AACTCAGAACGA	Psoriasis	5756	Psoriasis4	-2.87759	-17.3179	-11.4729	-6.09492	T cell-1	CD8+ T-cells	1723	1221	716
Array15756_AACTCCTCTAGC	-6.67092	-8.63742	Mast	Array15756	AACTCCTCTAGC	Psoriasis	5756	Psoriasis4	27.3397	-11.4448	-3.8644	-8.1038	Mast-1	HSC	3622	2746	1465
Array15756_AACTTCACGCTC	0.0583217	-4.61706	KC	Array15756	AACTTCACGCTC	Psoriasis	5756	Psoriasis4	-12.6409	-39.3645	-8.25625	-0.536785	Keratinocyte-6	Keratinocytes	16563	11664	3916
Array15756_AACTTGAGCCTG	-6.68605	-4.76059	Mast	Array15756	AACTTGAGCCTG	Psoriasis	5756	Psoriasis4	14.4527	-5.43042	-2.06064	-6.56585	Mast-2	Monocytes	1630	1244	603
Array15756_AAGAAGAGTTTG	-13.5096	-0.53441	T	Array15756	AAGAAGAGTTTG	Psoriasis	5756	Psoriasis4	7.2284	-28.6745	-9.36364	-6.14197	T cell-2	CD4+ T-cells	1512	1067	678
Array15756_AAGAATAACGCT	-3.05778	8.17581	Endo	Array15756	AAGAATAACGCT	Psoriasis	5756	Psoriasis4	9.17814	14.3932	7.99498	-4.95204	Venule-1	Endothelial cells	2870	2238	1305
Array15756_AAGAATTCGATG	-1.0519	-8.62293	KC	Array15756	AAGAATTCGATG	Psoriasis	5756	Psoriasis4	-29.5003	-11.5255	-11.8232	2.6114	Keratinocyte-1	Keratinocytes	6445	4881	1814
Array15756_AAGACACCAATG	2.32225	-5.56497	KC	Array15756	AAGACACCAATG	Psoriasis	5756	Psoriasis4	-15.21	-11.6823	-6.82875	3.21498	Keratinocyte-6	Keratinocytes	8876	6364	2891
Array15756_AAGACACTGATT	9.99898	7.76241	Fibro	Array15756	AAGACACTGATT	Psoriasis	5756	Psoriasis4	21.7538	7.62678	6.23753	8.82187	Fibroblast-1	Fibroblasts	8960	6621	2584
Array15756_AAGACCCCCGAA	7.30691	6.63875	Fibro	Array15756	AAGACCCCCGAA	Psoriasis	5756	Psoriasis4	48.949	-5.58647	4.84005	12.3484	Fibroblast-5	Fibroblasts	9892	6788	2628
Array15756_AAGACGTATTAA	7.19072	11.1053	Fibro	Array15756	AAGACGTATTAA	Psoriasis	5756	Psoriasis4	45.4223	-12.9251	5.22334	13.5306	Fibroblast-4	Fibroblasts	12841	9086	2941
Array15756_AAGAGATGATTC	-11.1247	0.784968	T	Array15756	AAGAGATGATTC	Psoriasis	5756	Psoriasis4	2.97378	-16.3599	-10.7193	-7.03176	T cell-1	CD4+ T-cells	2325	1599	893
Array15756_AAGAGATTGTCT	-2.66241	6.1908	Endo	Array15756	AAGAGATTGTCT	Psoriasis	5756	Psoriasis4	1.99873	34.8579	6.83334	-1.10625	Venule-2	Adipocytes	3145	2210	1201
Array15756_AAGAGGATCACC	-0.345557	-4.62696	KC	Array15756	AAGAGGATCACC	Psoriasis	5756	Psoriasis4	-15.3928	-36.0906	-8.92682	-0.822568	Keratinocyte-6	Epithelial cells	13593	9682	3652
Array15756_AAGAGTGAGAAG	-7.88107	-5.70835	Mast	Array15756	AAGAGTGAGAAG	Psoriasis	5756	Psoriasis4	20.8628	-12.187	-2.9448	-6.72316	Mast-2	HSC	1833	1382	795
Array15756_AAGATAAAAATC	-0.634152	-8.7905	KC	Array15756	AAGATAAAAATC	Psoriasis	5756	Psoriasis4	-28.7019	-13.2148	-11.4261	2.63223	Keratinocyte-1	Keratinocytes	2650	2123	1145
Array15756_AAGATCGCGCCG	0.0821952	-6.10908	KC	Array15756	AAGATCGCGCCG	Psoriasis	5756	Psoriasis4	-17.4648	-31.118	-9.32844	-0.511871	Keratinocyte-6	Keratinocytes	1248	908	585
Array15756_AAGATGAGCAAG	-3.97556	6.96489	Endo	Array15756	AAGATGAGCAAG	Psoriasis	5756	Psoriasis4	4.29476	37.3259	5.96744	-0.880185	Venule-2	Endothelial cells	3777	2902	1508
Array15756_AAGATGCCGGTC	-14.864	1.8362	T	Array15756	AAGATGCCGGTC	Psoriasis	5756	Psoriasis4	4.20872	-30.6036	-8.90155	-6.10395	T cell-3	CD8+ T-cells	1553	1035	703
Array15756_AAGCACTTTGTT	7.18031	-1.12654	Lymphatic	Array15756	AAGCACTTTGTT	Psoriasis	5756	Psoriasis4	20.1737	-33.6351	17.4585	7.42558	Lymphatic	Endothelial cells	3299	2522	1468
Array15756_AAGCAGCACCTG	-4.65981	5.43458	Endo	Array15756	AAGCAGCACCTG	Psoriasis	5756	Psoriasis4	13.1795	29.5359	5.74437	-3.54974	Venule-2	Adipocytes	3040	2244	1226
Array15756_AAGCCGAGATTA	-14.1697	-0.639981	T	Array15756	AAGCCGAGATTA	Psoriasis	5756	Psoriasis4	7.0504	-24.1475	-9.68261	-7.04126	T cell-2	CD4+ T-cells	2204	1605	991
Array15756_AAGCCGGACGTG	-6.80492	-0.199475	Myeloid	Array15756	AAGCCGGACGTG	Psoriasis	5756	Psoriasis4	-11.9208	7.15726	2.72624	-13.7047	Myeloid-1	Monocytes	8994	6148	1896
Array15756_AAGCCTGGAGCG	5.93758	-0.639638	Lymphatic	Array15756	AAGCCTGGAGCG	Psoriasis	5756	Psoriasis4	21.7878	-32.2505	17.5207	7.65157	Lymphatic	Endothelial cells	1362	1096	798
Array15756_AAGCGAGTTTGA	-5.99944	-0.905672	Myeloid	Array15756	AAGCGAGTTTGA	Psoriasis	5756	Psoriasis4	-11.4395	3.81076	3.09492	-12.9747	Myeloid-1	DC	7333	4856	1641
Array15756_AAGCGCCAGATA	-7.7726	-5.025	Mast	Array15756	AAGCGCCAGATA	Psoriasis	5756	Psoriasis4	19.5555	-15.092	-2.27335	-7.34819	Mast-2	Erythrocytes	2413	1759	918
Array15756_AAGCGGTACTCG	-2.06155	7.2652	Endo	Array15756	AAGCGGTACTCG	Psoriasis	5756	Psoriasis4	-1.17168	12.0063	9.5554	-3.4899	Venule-1	Endothelial cells	3001	2238	1185
Array15756_AAGCTAGTTCAG	2.97125	-5.02716	KC	Array15756	AAGCTAGTTCAG	Psoriasis	5756	Psoriasis4	-14.2358	-22.2601	-7.41671	1.31394	Keratinocyte-7	Keratinocytes	5967	4263	1781
Array15756_AAGCTATGTCAC	4.36402	3.59537	VSMC	Array15756	AAGCTATGTCAC	Psoriasis	5756	Psoriasis4	-32.9114	19.3058	0.0403281	13.0502	VSMC-1	Fibroblasts	3660	2698	1437
Array15756_AAGCTGTAGCGT	9.473	10.7306	Fibro	Array15756	AAGCTGTAGCGT	Psoriasis	5756	Psoriasis4	37.7729	-0.85209	9.16414	11.9441	Fibroblast-4	Fibroblasts	6992	5348	2336
Array15756_AAGGACATGCAG	-0.265049	-8.34948	KC	Array15756	AAGGACATGCAG	Psoriasis	5756	Psoriasis4	-28.5019	-13.0194	-10.8148	2.37354	Keratinocyte-1	Epithelial cells	5251	4015	1956
Array15756_AAGGCCGCACCC	-6.07886	-8.29397	Mast	Array15756	AAGGCCGCACCC	Psoriasis	5756	Psoriasis4	25.7661	-9.15711	-3.91604	-7.90114	Mast-1	HSC	4648	3414	1656
Array15756_AAGGCGCTGCGT	-4.00356	6.78937	Endo	Array15756	AAGGCGCTGCGT	Psoriasis	5756	Psoriasis4	15.0129	26.8354	6.57614	-4.31989	Venule-1	Endothelial cells	3949	2959	1376
Array15756_AAGGGCTTTTAT	-2.69229	7.96224	Endo	Array15756	AAGGGCTTTTAT	Psoriasis	5756	Psoriasis4	15.3895	-3.78315	-2.53407	-7.45051	Venule-1	Endothelial cells	4894	3444	1658
Array15756_AAGGGGGGCGCA	11.9568	5.33542	Fibro	Array15756	AAGGGGGGCGCA	Psoriasis	5756	Psoriasis4	29.7586	6.71338	7.48059	10.0816	Fibroblast-2	Fibroblasts	2451	1741	831
Array15756_AAGGTACAGGGG	9.33948	9.68304	Fibro	Array15756	AAGGTACAGGGG	Psoriasis	5756	Psoriasis4	34.7274	1.52134	9.20808	10.7097	Fibroblast-4	Smooth muscle	2419	1783	778
Array15756_AAGGTCAGTCCA	-0.270423	6.67677	Endo	Array15756	AAGGTCAGTCCA	Psoriasis	5756	Psoriasis4	-6.20944	34.1836	8.08342	-0.0900966	Venule-3	Endothelial cells	2678	2040	1101
Array15756_AAGGTCGTTACT	-1.82687	8.52659	Endo	Array15756	AAGGTCGTTACT	Psoriasis	5756	Psoriasis4	-3.95349	15.4047	9.00201	-2.67175	Venule-1	Endothelial cells	4373	2996	1452
Array15756_AAGGTGTACAGG	-2.78132	9.32985	Endo	Array15756	AAGGTGTACAGG	Psoriasis	5756	Psoriasis4	5.35779	7.14857	9.27991	-5.08438	Venule-1	Endothelial cells	8763	6298	2682
Array15756_AAGGTGTGATCC	6.84583	7.15738	Fibro	Array15756	AAGGTGTGATCC	Psoriasis	5756	Psoriasis4	45.1735	-13.2414	5.23987	13.6469	Fibroblast-5	Fibroblasts	12867	9170	3335
Array15756_AAGGTTAGATTC	-1.88769	4.68507	Endo	Array15756	AAGGTTAGATTC	Psoriasis	5756	Psoriasis4	0.973548	31.9861	7.23507	-1.23568	Venule-2	Endothelial cells	1364	969	606
Array15756_AAGTAATCTGGT	2.45497	-5.04323	KC	Array15756	AAGTAATCTGGT	Psoriasis	5756	Psoriasis4	-14.384	-23.5012	-7.61829	1.1111	Keratinocyte-7	Epithelial cells	3998	2955	1527
Array15756_AAGTACAATCCA	-11.4832	0.765267	T	Array15756	AAGTACAATCCA	Psoriasis	5756	Psoriasis4	-0.680144	-24.3859	-10.2975	-5.8912	T cell-1	CD4+ T-cells	1818	1377	807
Array15756_AAGTAGCACTAA	-13.0655	-1.90152	T	Array15756	AAGTAGCACTAA	Psoriasis	5756	Psoriasis4	4.54516	-36.0811	-8.61653	-4.86178	T cell-1	CD4+ T-cells	1297	981	621
Array15756_AAGTCCCTGTTC	9.23389	7.27241	Fibro	Array15756	AAGTCCCTGTTC	Psoriasis	5756	Psoriasis4	25.3541	12.6678	6.99258	8.7322	Fibroblast-1	Fibroblasts	7927	4927	1752
Array15756_AAGTCTTCTGTT	0.877197	-11.4994	KC	Array15756	AAGTCTTCTGTT	Psoriasis	5756	Psoriasis4	-29.6402	-5.12968	-10.6558	4.71284	Keratinocyte-2	Epithelial cells	14401	10526	3477
Array15756_AAGTGACTCCTG	-4.13592	5.94994	Endo	Array15756	AAGTGACTCCTG	Psoriasis	5756	Psoriasis4	10.2191	30.4456	5.57239	-2.27427	Venule-2	Endothelial cells	4353	3094	1546
Array15756_AAGTGGCGGACT	-2.97326	6.34228	Endo	Array15756	AAGTGGCGGACT	Psoriasis	5756	Psoriasis4	1.80224	34.5843	6.68465	-1.05937	Venule-2	Endothelial cells	2122	1541	947
Array15756_AAGTTTGTCGGC	-1.09432	-10.035	KC	Array15756	AAGTTTGTCGGC	Psoriasis	5756	Psoriasis4	-31.5299	-19.6169	-10.3098	3.9888	Keratinocyte-1	Keratinocytes	4098	3152	1256
Array15756_AAGTTTGTGCGA	-7.14771	-4.54215	Mast	Array15756	AAGTTTGTGCGA	Psoriasis	5756	Psoriasis4	15.645	-9.11789	-2.56396	-6.18666	Mast-2	HSC	1020	792	516
Array15756_AATAACGACAAG	-2.86551	7.08226	Endo	Array15756	AATAACGACAAG	Psoriasis	5756	Psoriasis4	-1.74806	36.0017	7.37908	-0.463893	Venule-2	Endothelial cells	3198	2449	1336
Array15756_AATACCCACTTT	0.346554	-8.95809	KC	Array15756	AATACCCACTTT	Psoriasis	5756	Psoriasis4	-24.7741	-5.7646	-9.11608	3.30275	Keratinocyte-1	Epithelial cells	21766	16793	4345
Array15756_AATACGACGGGC	-2.49131	8.01687	Endo	Array15756	AATACGACGGGC	Psoriasis	5756	Psoriasis4	1.42669	15.67	8.98508	-3.7496	Venule-1	Endothelial cells	5563	4020	1802
Array15756_AATACGCAGCTC	-0.203242	-5.71981	KC	Array15756	AATACGCAGCTC	Psoriasis	5756	Psoriasis4	-19.0288	-34.2714	-9.64154	0.0931437	Keratinocyte-6	Keratinocytes	26843	18925	4807
Array15756_AATACGTGTTCG	-14.4137	1.58326	T	Array15756	AATACGTGTTCG	Psoriasis	5756	Psoriasis4	-2.39334	-32.6629	-10.0056	-5.28945	T cell-3	CD8+ T-cells	6242	3920	1417
Array15756_AATAGTCCCCAC	-1.65374	-9.07679	KC	Array15756	AATAGTCCCCAC	Psoriasis	5756	Psoriasis4	-28.2401	-15.4423	-11.5649	3.0921	Keratinocyte-1	Keratinocytes	1907	1559	892
Array15756_AATATCGAGTCC	-11.7557	-1.30191	T	Array15756	AATATCGAGTCC	Psoriasis	5756	Psoriasis4	6.2911	-33.299	-9.33501	-5.50403	T cell-1	CD8+ T-cells	1782	1238	790
Array15756_AATCCGGTGCCA	-8.72183	-5.26053	Mast	Array15756	AATCCGGTGCCA	Psoriasis	5756	Psoriasis4	20.1125	-12.2538	-2.81736	-6.77686	Mast-2	HSC	3377	2336	1265
Array15756_AATCCTCGCGTA	0.440794	-4.42973	KC	Array15756	AATCCTCGCGTA	Psoriasis	5756	Psoriasis4	-13.5595	-35.4373	-8.49807	-0.367297	Keratinocyte-6	Keratinocytes	9383	7188	3061
Array15756_AATCGAGACTTA	-13.3327	2.4186	T	Array15756	AATCGAGACTTA	Psoriasis	5756	Psoriasis4	-5.8564	-23.4609	-11.0276	-4.99632	T cell-3	CD8+ T-cells	5534	3752	1661
Array15756_AATCGCTTATGC	4.28203	-8.95035	HairFollicle	Array15756	AATCGCTTATGC	Psoriasis	5756	Psoriasis4	-13.1577	-5.76705	-7.20896	4.57238	HairFollicle	Epithelial cells	7237	5146	2012
Array15756_AATCTAAGACAT	-0.457276	-9.29194	KC	Array15756	AATCTAAGACAT	Psoriasis	5756	Psoriasis4	-27.7523	-6.2927	-9.8303	3.19546	Keratinocyte-1	Keratinocytes	30265	21489	5151
Array15756_AATCTAGTCCTG	-12.4251	0.793011	T	Array15756	AATCTAGTCCTG	Psoriasis	5756	Psoriasis4	-0.259257	-21.0148	-10.7513	-5.9642	T cell-1	CD4+ T-cells	1544	1080	545
Array15756_AATCTATCTCGT	-1.42974	-10.0515	KC	Array15756	AATCTATCTCGT	Psoriasis	5756	Psoriasis4	-32.3021	-18.185	-10.6721	4.37149	Keratinocyte-1	Keratinocytes	2448	2002	885
Array15756_AATGAAAGACCC	2.86961	-1.84668	Sebocyte	Array15756	AATGAAAGACCC	Psoriasis	5756	Psoriasis4	-11.6005	-14.6324	-6.06556	3.23833	Sebocyte	Epithelial cells	6047	4263	1866
Array15756_AATGACACTGAA	-11.8981	0.807958	T	Array15756	AATGACACTGAA	Psoriasis	5756	Psoriasis4	-5.04085	-22.0233	-11.311	-5.15776	T cell-1	CD4+ T-cells	1872	1394	766
Array15756_AATGACCTCGGC	4.99124	-8.20819	HairFollicle	Array15756	AATGACCTCGGC	Psoriasis	5756	Psoriasis4	-12.7987	-9.07951	-7.29709	3.99249	HairFollicle	Keratinocytes	9109	6211	2530
Array15756_AATGACTTGGCG	-8.8588	-5.23198	Mast	Array15756	AATGACTTGGCG	Psoriasis	5756	Psoriasis4	20.9679	-12.0779	-2.88177	-6.7999	Mast-2	Macrophages	1621	1227	826
Array15756_AATGAGCGATGA	-4.57541	6.48837	Endo	Array15756	AATGAGCGATGA	Psoriasis	5756	Psoriasis4	9.84951	33.8514	5.62777	-2.11234	Venule-2	Endothelial cells	8637	5938	2334
Array15756_AATGCACTGGGA	-0.604958	-7.97857	KC	Array15756	AATGCACTGGGA	Psoriasis	5756	Psoriasis4	-28.5682	-13.8237	-11.3086	2.51743	Keratinocyte-1	Keratinocytes	5985	4577	1854
Array15756_AATGCATTAAAA	0.632346	7.40565	Endo	Array15756	AATGCATTAAAA	Psoriasis	5756	Psoriasis4	-15.677	29.1519	10.7832	0.0779385	Venule-3	Endothelial cells	1082	851	633
Array15756_AATGCATTTCCT	8.58931	7.83934	Fibro	Array15756	AATGCATTTCCT	Psoriasis	5756	Psoriasis4	29.7475	15.1823	7.83033	8.65738	Fibroblast-1	Fibroblasts	4263	3043	1449
Array15756_AATGCCACTTAT	-14.015	-0.690568	T	Array15756	AATGCCACTTAT	Psoriasis	5756	Psoriasis4	7.76917	-20.3027	-10.0598	-7.0338	T cell-2	CD4+ T-cells	2033	1540	885
Array15756_AATGCCTGTCAA	-2.48175	8.67842	Endo	Array15756	AATGCCTGTCAA	Psoriasis	5756	Psoriasis4	0.72781	16.6149	8.84941	-3.48925	Venule-1	Endothelial cells	9283	5958	2400
Array15756_AATGCTAGGCTG	-2.95452	4.70423	Endo	Array15756	AATGCTAGGCTG	Psoriasis	5756	Psoriasis4	6.41367	29.3297	6.15059	-2.18173	Venule-2	Endothelial cells	1694	1209	770
Array15756_AATGCTGCACTC	5.61152	-0.692339	Lymphatic	Array15756	AATGCTGCACTC	Psoriasis	5756	Psoriasis4	22.2015	-31.3056	17.2382	7.54976	Lymphatic	Endothelial cells	1194	942	656
Array15756_AATGGAGAGTCG	0.987211	-5.62377	KC	Array15756	AATGGAGAGTCG	Psoriasis	5756	Psoriasis4	-14.3033	-29.5477	-7.94859	0.0303546	Keratinocyte-6	Keratinocytes	3409	2481	1310
Array15756_AATGGCGGGAGG	0.154161	-5.21845	KC	Array15756	AATGGCGGGAGG	Psoriasis	5756	Psoriasis4	-18.1257	-34.1651	-9.19471	-0.345421	Keratinocyte-6	Keratinocytes	5718	3975	2081
Array15756_AATGGCTGGTCC	10.0385	10.2983	Fibro	Array15756	AATGGCTGGTCC	Psoriasis	5756	Psoriasis4	38.4326	3.25483	9.34061	11.0901	Fibroblast-4	Fibroblasts	10265	7581	2911
Array15756_AATGTCCTTAGT	-1.26876	8.08201	Endo	Array15756	AATGTCCTTAGT	Psoriasis	5756	Psoriasis4	-14.2752	20.1082	9.29886	-0.980686	Venule-1	Endothelial cells	16982	11729	3695
Array15756_AATGTTGTCGGA	6.05305	-0.777139	Lymphatic	Array15756	AATGTTGTCGGA	Psoriasis	5756	Psoriasis4	22.2383	-31.4382	17.3023	7.85005	Lymphatic	Endothelial cells	989	751	510
Array15756_AATTAAAATTAT	5.31044	-0.403442	Lymphatic	Array15756	AATTAAAATTAT	Psoriasis	5756	Psoriasis4	23.7935	-31.3629	17.4716	7.83668	Lymphatic	Endothelial cells	1710	1266	656
Array15756_AATTAGTAAACA	-5.32679	-7.68052	Mast	Array15756	AATTAGTAAACA	Psoriasis	5756	Psoriasis4	23.029	-6.61344	-4.12496	-7.35191	Mast-1	HSC	1644	1180	779
Array15756_AATTATGAAGTA	-3.20503	5.95021	Endo	Array15756	AATTATGAAGTA	Psoriasis	5756	Psoriasis4	14.6146	26.9537	6.36273	-4.19096	Venule-1	Endothelial cells	2156	1685	856
Array15756_AATTCATGATCG	-0.638345	-8.47989	KC	Array15756	AATTCATGATCG	Psoriasis	5756	Psoriasis4	-28.0158	-11.3361	-11.5793	2.17868	Keratinocyte-1	Keratinocytes	6037	4262	1850
Array15756_AATTCGCCTTCA	-7.577	-5.49657	Mast	Array15756	AATTCGCCTTCA	Psoriasis	5756	Psoriasis4	19.6721	-15.8241	-2.28483	-7.37312	Mast-2	HSC	2646	1912	1033
Array15756_AATTCGCTCTAG	-0.468748	-4.5579	KC	Array15756	AATTCGCTCTAG	Psoriasis	5756	Psoriasis4	-15.5602	-33.5722	-8.79333	-1.07674	Keratinocyte-6	Keratinocytes	1943	1562	910
Array15756_AATTCTCCATAT	-0.620468	-9.53228	KC	Array15756	AATTCTCCATAT	Psoriasis	5756	Psoriasis4	-23.6628	-9.57705	-9.73352	3.10398	Keratinocyte-1	Keratinocytes	2779	2234	1076
Array15756_AATTGCCATACC	-3.339	7.75079	Endo	Array15756	AATTGCCATACC	Psoriasis	5756	Psoriasis4	9.98741	8.20331	8.03507	-5.01983	Venule-1	Endothelial cells	6982	5140	2121
Array15756_AATTTCATTCTT	-4.43622	6.64838	Endo	Array15756	AATTTCATTCTT	Psoriasis	5756	Psoriasis4	8.40794	34.7708	5.60334	-1.96981	Venule-2	Endothelial cells	5971	4465	2004
Array15756_AATTTCGCATAG	-0.932309	8.70271	Endo	Array15756	AATTTCGCATAG	Psoriasis	5756	Psoriasis4	-10.843	16.4649	10.5811	-2.7944	Venule-1	Endothelial cells	6071	4268	2036
Array15756_AATTTGACTGTC	-2.20959	4.53846	Endo	Array15756	AATTTGACTGTC	Psoriasis	5756	Psoriasis4	2.49085	31.3817	7.00915	-1.62589	Venule-2	Endothelial cells	1262	984	606
Array15756_AATTTGTCCCAT	9.98197	10.7995	Fibro	Array15756	AATTTGTCCCAT	Psoriasis	5756	Psoriasis4	38.098	1.09125	9.27003	11.5565	Fibroblast-4	Fibroblasts	4025	3154	1487
Array15756_AATTTTGCGGTT	-5.13599	-7.50995	Mast	Array15756	AATTTTGCGGTT	Psoriasis	5756	Psoriasis4	23.2647	-6.09508	-4.17581	-7.55887	Mast-1	HSC	1369	1094	711
Array15756_ACAAAATAGAAT	8.52967	8.58891	Fibro	Array15756	ACAAAATAGAAT	Psoriasis	5756	Psoriasis4	35.2675	14.3657	9.35291	8.38886	Fibroblast-1	Fibroblasts	3660	2841	1515
Array15756_ACAAAGACCGGC	-6.44914	1.46521	Myeloid	Array15756	ACAAAGACCGGC	Psoriasis	5756	Psoriasis4	-17.3184	10.0959	2.76862	-15.2497	Myeloid-1	Monocytes	2569	1982	865
Array15756_ACAACCATCTCT	-4.50304	5.73692	Endo	Array15756	ACAACCATCTCT	Psoriasis	5756	Psoriasis4	12.8634	32.367	5.59535	-3.01071	Venule-2	Endothelial cells	4370	3018	1381
Array15756_ACAACGGGACGA	-0.851588	7.74976	Endo	Array15756	ACAACGGGACGA	Psoriasis	5756	Psoriasis4	-11.1494	22.2857	9.83638	-1.65566	Venule-1	Endothelial cells	2343	1744	1112
Array15756_ACAAGACGCGTT	-1.48054	8.35588	Endo	Array15756	ACAAGACGCGTT	Psoriasis	5756	Psoriasis4	13.5887	19.3846	9.73803	-3.19664	Venule-1	Endothelial cells	11784	8040	3206
Array15756_ACAAGCCGACAT	-11.371	-1.3209	T	Array15756	ACAAGCCGACAT	Psoriasis	5756	Psoriasis4	1.36006	-36.7373	-9.37745	-4.74259	T cell-1	CD4+ T-cells	3598	2633	1507
Array15756_ACAAGTACAGAG	-0.178301	-7.27519	KC	Array15756	ACAAGTACAGAG	Psoriasis	5756	Psoriasis4	-22.8209	-18.9715	-10.733	2.4598	Keratinocyte-1	Keratinocytes	1365	1039	547
Array15756_ACACAAAAGAAA	-3.93905	7.46002	Endo	Array15756	ACACAAAAGAAA	Psoriasis	5756	Psoriasis4	3.38769	39.9095	6.49704	-0.49918	Venule-2	Endothelial cells	7770	5232	2175
Array15756_ACACAACCATCT	-1.37812	9.06211	Endo	Array15756	ACACAACCATCT	Psoriasis	5756	Psoriasis4	-9.92008	16.1111	10.5266	-3.29656	Venule-1	Endothelial cells	10701	6835	2769
Array15756_ACACACCGATCC	-7.05792	-7.26166	Mast	Array15756	ACACACCGATCC	Psoriasis	5756	Psoriasis4	27.8286	-7.37221	-3.41021	-8.31105	Mast-1	HSC	5624	3874	1650
Array15756_ACACCAATCAAG	-12.44	1.39598	T	Array15756	ACACCAATCAAG	Psoriasis	5756	Psoriasis4	-3.75578	-21.4675	-11.3225	-5.44372	T cell-1	CD8+ T-cells	2454	1709	773
Array15756_ACACCACGACCA	10.4551	9.1551	Fibro	Array15756	ACACCACGACCA	Psoriasis	5756	Psoriasis4	30.183	2.4514	8.02158	10.9737	Fibroblast-4	Fibroblasts	13526	9719	3077
Array15756_ACACCCCATCGT	-1.83931	7.67815	Endo	Array15756	ACACCCCATCGT	Psoriasis	5756	Psoriasis4	-3.00936	32.217	7.43936	-0.965181	Venule-2	Endothelial cells	3589	2727	1482
Array15756_ACACCGATTGGT	-0.676377	-8.37188	KC	Array15756	ACACCGATTGGT	Psoriasis	5756	Psoriasis4	-30.6693	-19.118	-10.6105	3.81749	Keratinocyte-1	Keratinocytes	7354	5322	1887
Array15756_ACACCGCCTCGG	0.847667	8.038	Endo	Array15756	ACACCGCCTCGG	Psoriasis	5756	Psoriasis4	-15.0257	31.3686	10.7647	0.811116	Venule-3	Endothelial cells	3929	2794	1375
Array15756_ACACCGGAAGAA	-12.035	0.384569	T	Array15756	ACACCGGAAGAA	Psoriasis	5756	Psoriasis4	1.3921	-16.1719	-11.0944	-7.07476	T cell-1	CD4+ T-cells	1256	941	569
Array15756_ACACGGGTACCA	10.3727	10.3874	Fibro	Array15756	ACACGGGTACCA	Psoriasis	5756	Psoriasis4	39.5711	2.5459	8.93572	11.4702	Fibroblast-4	Fibroblasts	5210	3910	1838
Array15756_ACACGTCTCCAG	2.97118	-5.5578	KC	Array15756	ACACGTCTCCAG	Psoriasis	5756	Psoriasis4	-14.6149	-22.0579	-7.28311	1.36139	Keratinocyte-7	Keratinocytes	4639	3291	1439
Array15756_ACACTAACTATC	10.0954	10.5289	Fibro	Array15756	ACACTAACTATC	Psoriasis	5756	Psoriasis4	38.4065	0.767755	9.04054	11.6628	Fibroblast-4	Fibroblasts	3813	2950	1465
Array15756_ACACTAGCTTGA	-1.09296	-10.8064	KC	Array15756	ACACTAGCTTGA	Psoriasis	5756	Psoriasis4	-35.5368	-5.05111	-12.137	4.68051	Keratinocyte-1	Epithelial cells	12505	9595	3037
Array15756_ACACTCCCTCGA	-4.15753	6.89668	Endo	Array15756	ACACTCCCTCGA	Psoriasis	5756	Psoriasis4	7.42748	38.8426	5.71361	-1.22279	Venule-2	Endothelial cells	13127	8776	2840
Array15756_ACACTGTGCCGT	-5.79365	2.71275	Myeloid	Array15756	ACACTGTGCCGT	Psoriasis	5756	Psoriasis4	-20.7226	10.1509	2.57094	-16.2397	Myeloid-1	Macrophages	10183	6705	1835
Array15756_ACAGAAGACTAA	-5.65748	2.38699	Myeloid	Array15756	ACAGAAGACTAA	Psoriasis	5756	Psoriasis4	-21.1181	10.7807	2.62357	-16.1896	Myeloid-1	Macrophages	20034	14061	3472
Array15756_ACAGCCGCGGAT	-11.3207	0.852457	T	Array15756	ACAGCCGCGGAT	Psoriasis	5756	Psoriasis4	0.733527	-18.5674	-10.8572	-6.37509	T cell-1	CD8+ T-cells	1560	1097	665
Array15756_ACAGCCGTGACT	-0.568632	7.1538	Endo	Array15756	ACAGCCGTGACT	Psoriasis	5756	Psoriasis4	-11.56	24.5029	10.1568	-1.06222	Venule-1	Endothelial cells	1990	1503	880
Array15756_ACAGCTCATATT	3.29672	5.64332	VSMC	Array15756	ACAGCTCATATT	Psoriasis	5756	Psoriasis4	-34.2185	15.6954	-0.799278	12.098	VSMC-1	Myocytes	3440	2614	1283
Array15756_ACAGTAAGCTGG	-2.50604	5.95879	Endo	Array15756	ACAGTAAGCTGG	Psoriasis	5756	Psoriasis4	5.92057	16.1066	8.23377	-4.33643	Venule-1	Adipocytes	1427	1078	702
Array15756_ACAGTAGTGACC	1.30582	-11.1042	KC	Array15756	ACAGTAGTGACC	Psoriasis	5756	Psoriasis4	-22.2098	-2.34324	-8.29077	3.03847	Keratinocyte-4	Epithelial cells	41934	28973	5340
Array15756_ACAGTATGCTGC	-0.809175	-8.52317	KC	Array15756	ACAGTATGCTGC	Psoriasis	5756	Psoriasis4	-27.5685	-11.7216	-11.2673	1.86691	Keratinocyte-1	Epithelial cells	7666	5679	2322
Array15756_ACAGTCCGGAGC	-1.68165	-9.16359	KC	Array15756	ACAGTCCGGAGC	Psoriasis	5756	Psoriasis4	-30.9025	-17.3856	-10.9812	4.22808	Keratinocyte-1	Keratinocytes	1586	1215	626
Array15756_ACATAATTGTGC	-1.09508	-8.9169	KC	Array15756	ACATAATTGTGC	Psoriasis	5756	Psoriasis4	-31.1521	-12.6166	-11.4173	3.38148	Keratinocyte-1	Keratinocytes	6633	5224	1979
Array15756_ACATCCATGGTC	6.25713	6.99602	Fibro	Array15756	ACATCCATGGTC	Psoriasis	5756	Psoriasis4	41.1554	-15.5565	5.32975	15.2014	Fibroblast-5	Fibroblasts	5202	3896	1826
Array15756_ACATCGCAACCT	-1.70248	4.77019	Endo	Array15756	ACATCGCAACCT	Psoriasis	5756	Psoriasis4	6.08934	20.9693	7.74045	-4.68896	Venule-1	HSC	1828	1297	809
Array15756_ACATGAAATCTT	-12.1347	0.88581	T	Array15756	ACATGAAATCTT	Psoriasis	5756	Psoriasis4	-1.15485	-17.886	-11.1498	-6.22409	T cell-1	CD8+ T-cells	1084	844	542
Array15756_ACATGCGGTGCA	7.29951	-0.292831	Lymphatic	Array15756	ACATGCGGTGCA	Psoriasis	5756	Psoriasis4	21.3636	-36.0441	18.2018	7.51466	Lymphatic	Endothelial cells	4184	2935	1574
Array15756_ACATGCTCCGGA	-0.938947	-9.44996	KC	Array15756	ACATGCTCCGGA	Psoriasis	5756	Psoriasis4	-32.3806	-6.89817	-12.1762	3.57937	Keratinocyte-1	Keratinocytes	12111	8231	2901
Array15756_ACATGTTTGAAA	4.74259	-8.28896	HairFollicle	Array15756	ACATGTTTGAAA	Psoriasis	5756	Psoriasis4	-11.8676	-8.04064	-7.1016	4.04781	HairFollicle	Keratinocytes	2893	2300	1260
Array15756_ACATTACATGGC	-12.6731	1.26241	T	Array15756	ACATTACATGGC	Psoriasis	5756	Psoriasis4	-0.451427	-14.0806	-11.4076	-6.83842	T cell-1	CD4+ T-cells	1214	958	536
Array15756_ACATTCCGTACA	-2.44518	7.88991	Endo	Array15756	ACATTCCGTACA	Psoriasis	5756	Psoriasis4	3.31412	22.4505	8.05483	-2.70934	Venule-1	Endothelial cells	5449	3825	1828
Array15756_ACATTCTGAGTT	-5.69522	2.20351	Myeloid	Array15756	ACATTCTGAGTT	Psoriasis	5756	Psoriasis4	-20.1088	10.0229	2.50677	-15.7756	Myeloid-1	Macrophages	6341	4724	1671
Array15756_ACCACCCGAATA	-0.784288	-9.58689	KC	Array15756	ACCACCCGAATA	Psoriasis	5756	Psoriasis4	-32.2941	-6.30731	-12.3173	3.46104	Keratinocyte-1	Epithelial cells	23108	13374	3498
Array15756_ACCACCCTGATG	-0.497741	-8.07601	KC	Array15756	ACCACCCTGATG	Psoriasis	5756	Psoriasis4	-27.9899	-14.6439	-11.3652	2.48522	Keratinocyte-1	Keratinocytes	4547	3320	1615
Array15756_ACCACGACTACT	3.12886	-4.3336	KC	Array15756	ACCACGACTACT	Psoriasis	5756	Psoriasis4	-13.3738	-21.2214	-7.22584	1.74844	Keratinocyte-7	Keratinocytes	11581	8284	3012
Array15756_ACCACTCGCCCC	5.54875	3.34806	VSMC	Array15756	ACCACTCGCCCC	Psoriasis	5756	Psoriasis4	-34.2205	19.686	-0.292109	12.9893	VSMC-1	Smooth muscle	13240	8492	3058
Array15756_ACCATACAGATT	-1.64575	-9.42634	KC	Array15756	ACCATACAGATT	Psoriasis	5756	Psoriasis4	-33.7227	-12.9607	-11.6271	4.06797	Keratinocyte-1	Epithelial cells	5012	3650	1447
Array15756_ACCATCAGAGGA	0.530339	-4.85754	KC	Array15756	ACCATCAGAGGA	Psoriasis	5756	Psoriasis4	-12.7441	-34.7876	-8.54665	0.094734	Keratinocyte-6	Keratinocytes	22490	15209	4194
Array15756_ACCATCATATCG	-4.14446	5.51089	Endo	Array15756	ACCATCATATCG	Psoriasis	5756	Psoriasis4	12.9525	31.0969	5.45518	-3.22903	Venule-2	Endothelial cells	3482	2642	1421
Array15756_ACCATCCTCTCG	-0.164017	-10.6253	KC	Array15756	ACCATCCTCTCG	Psoriasis	5756	Psoriasis4	-38.153	-7.44057	-11.8623	4.57565	Keratinocyte-1	Epithelial cells	8840	6040	2262
Array15756_ACCATGTACCCT	7.17006	-1.02788	Lymphatic	Array15756	ACCATGTACCCT	Psoriasis	5756	Psoriasis4	19.297	-34.2731	17.4313	7.50346	Lymphatic	Endothelial cells	4051	3091	1619
Array15756_ACCATGTTACGC	10.1021	7.64055	Fibro	Array15756	ACCATGTTACGC	Psoriasis	5756	Psoriasis4	21.9513	8.12515	6.19216	8.78953	Fibroblast-1	Fibroblasts	3639	2706	1384
Array15756_ACCCAATACTCC	-0.36937	8.68281	Endo	Array15756	ACCCAATACTCC	Psoriasis	5756	Psoriasis4	-11.749	24.008	10.2559	-1.05993	Venule-1	Endothelial cells	8598	6044	2753
Array15756_ACCCACTGGTCC	6.25818	5.95415	Fibro	Array15756	ACCCACTGGTCC	Psoriasis	5756	Psoriasis4	51.3722	-8.13459	4.32808	12.6853	Fibroblast-5	Fibroblasts	19091	12074	3696
Array15756_ACCCATGGCCTG	-14.006	-0.540566	T	Array15756	ACCCATGGCCTG	Psoriasis	5756	Psoriasis4	8.50756	-30.5663	-9.27918	-5.8301	T cell-2	CD4+ T-cells	1439	1103	699
Array15756_ACCCCGTGGCAT	-2.00036	9.34517	Endo	Array15756	ACCCCGTGGCAT	Psoriasis	5756	Psoriasis4	2.16464	10.7798	9.93559	-4.32195	Venule-1	Endothelial cells	8795	6129	2422
Array15756_ACCCGGTATTAT	9.97421	10.0767	Fibro	Array15756	ACCCGGTATTAT	Psoriasis	5756	Psoriasis4	36.4991	5.02203	8.92137	10.4101	Fibroblast-4	Fibroblasts	7013	4977	1963
Array15756_ACCCGGTCTCTG	-11.7998	0.276326	T	Array15756	ACCCGGTCTCTG	Psoriasis	5756	Psoriasis4	3.35419	-15.8504	-10.8418	-7.42235	T cell-1	CD4+ T-cells	1137	820	506
Array15756_ACCGACCTACTT	-3.14188	5.52679	Endo	Array15756	ACCGACCTACTT	Psoriasis	5756	Psoriasis4	9.16151	17.9847	7.79988	-4.63092	Venule-2	Adipocytes	3048	2137	1126
Array15756_ACCGACGAGAGA	-2.1273	9.2361	Endo	Array15756	ACCGACGAGAGA	Psoriasis	5756	Psoriasis4	-1.74711	13.7861	9.22725	-3.39576	Venule-1	Endothelial cells	8842	5866	2553
Array15756_ACCGACTAACTC	-12.1519	-1.4538	T	Array15756	ACCGACTAACTC	Psoriasis	5756	Psoriasis4	4.48816	-36.144	-8.80301	-5.0993	T cell-1	CD4+ T-cells	3785	2537	1409
Array15756_ACCGCAGTCAAC	5.49916	2.74757	VSMC	Array15756	ACCGCAGTCAAC	Psoriasis	5756	Psoriasis4	-31.4899	20.9173	0.643655	13.0737	VSMC-1	Fibroblasts	3692	2484	1458
Array15756_ACCGCCCTGTTT	-11.0419	1.11867	T	Array15756	ACCGCCCTGTTT	Psoriasis	5756	Psoriasis4	-2.38271	-23.8824	-10.7783	-5.48528	T cell-1	CD4+ T-cells	4414	2896	1412
Array15756_ACCGCTAAGTCC	12.3552	-3.6756	Melanocyte	Array15756	ACCGCTAAGTCC	Psoriasis	5756	Psoriasis4	5.10628	-3.46172	-7.35486	14.1061	Melanocyte	Melanocytes	5799	4380	2185
Array15756_ACCGGCTATCAC	-1.6717	8.37217	Endo	Array15756	ACCGGCTATCAC	Psoriasis	5756	Psoriasis4	0.391734	12.6266	9.66447	-3.53398	Venule-1	Endothelial cells	4530	3400	1754
Array15756_ACCGGGGGAGAG	-13.0482	-1.37888	T	Array15756	ACCGGGGGAGAG	Psoriasis	5756	Psoriasis4	4.19282	-33.6714	-8.73983	-5.28177	T cell-1	CD4+ T-cells	1602	1080	604
Array15756_ACCGTCTATGTA	-0.519282	-8.09779	KC	Array15756	ACCGTCTATGTA	Psoriasis	5756	Psoriasis4	-27.8008	-15.4251	-11.594	2.70841	Keratinocyte-1	Epithelial cells	3667	2680	1327
Array15756_ACCTAATTTCCC	-3.81738	6.55456	Endo	Array15756	ACCTAATTTCCC	Psoriasis	5756	Psoriasis4	2.25046	39.7878	6.37791	-0.573275	Venule-2	Endothelial cells	3537	2488	1339
Array15756_ACCTAGGCTAAT	0.997419	7.19613	Endo	Array15756	ACCTAGGCTAAT	Psoriasis	5756	Psoriasis4	-12.3524	33.2794	9.652	0.690157	Venule-3	Endothelial cells	3225	2400	1275
Array15756_ACCTATAACTGT	-12.2269	0.941959	T	Array15756	ACCTATAACTGT	Psoriasis	5756	Psoriasis4	-1.90724	-15.3688	-11.6413	-6.36582	T cell-1	CD8+ T-cells	1193	869	542
Array15756_ACCTATGATTCT	-0.797372	-10.6217	KC	Array15756	ACCTATGATTCT	Psoriasis	5756	Psoriasis4	-30.1424	-1.425	-10.1058	4.25687	Keratinocyte-1	Epithelial cells	27353	18415	4197
Array15756_ACCTCGATTGCG	-6.67972	-6.86386	Mast	Array15756	ACCTCGATTGCG	Psoriasis	5756	Psoriasis4	22.8502	-3.75192	-3.12556	-7.19175	Mast-1	Monocytes	2379	1714	940
Array15756_ACCTCTCAGATG	4.65824	-8.2951	HairFollicle	Array15756	ACCTCTCAGATG	Psoriasis	5756	Psoriasis4	-11.8936	-7.76112	-6.94571	4.03276	HairFollicle	Keratinocytes	8985	6237	2437
Array15756_ACCTCTCCGGCT	-0.470671	-13.2178	KC	Array15756	ACCTCTCCGGCT	Psoriasis	5756	Psoriasis4	-27.6894	3.10439	-9.28744	5.65936	Keratinocyte-4	Epithelial cells	22076	15432	3636
Array15756_ACCTGCCGGCTC	6.33434	7.00448	Fibro	Array15756	ACCTGCCGGCTC	Psoriasis	5756	Psoriasis4	41.0429	-15.0778	5.25122	15.1514	Fibroblast-5	Fibroblasts	4266	3112	1489
Array15756_ACCTGCCTACAT	-1.71222	6.88299	Endo	Array15756	ACCTGCCTACAT	Psoriasis	5756	Psoriasis4	-6.41428	19.6744	10.0212	-2.83304	Venule-1	Endothelial cells	3172	2213	1163
Array15756_ACCTTCATAGTT	8.44627	8.4182	Fibro	Array15756	ACCTTCATAGTT	Psoriasis	5756	Psoriasis4	33.3403	16.5683	8.9125	8.5992	Fibroblast-1	Fibroblasts	5470	3820	1707
Array15756_ACCTTCTAGATG	7.47654	5.90701	Fibro	Array15756	ACCTTCTAGATG	Psoriasis	5756	Psoriasis4	47.8358	-7.97476	4.76952	12.6107	Fibroblast-5	Fibroblasts	3869	2901	1492
Array15756_ACGAACGCCTAC	-11.6769	-1.32711	T	Array15756	ACGAACGCCTAC	Psoriasis	5756	Psoriasis4	8.68684	-32.1704	-9.35413	-5.56384	T cell-1	CD4+ T-cells	3430	2288	1219
Array15756_ACGAACTGGTAT	7.9213	5.38916	Fibro	Array15756	ACGAACTGGTAT	Psoriasis	5756	Psoriasis4	46.5342	-7.96957	4.72281	12.6646	Fibroblast-5	Fibroblasts	2541	1773	873
Array15756_ACGAAGAGACCC	-1.52727	7.89884	Endo	Array15756	ACGAAGAGACCC	Psoriasis	5756	Psoriasis4	-4.6441	22.4457	9.17895	-1.90132	Venule-1	Endothelial cells	1703	1299	923
Array15756_ACGAATTGCCTT	-1.16567	-11.0801	KC	Array15756	ACGAATTGCCTT	Psoriasis	5756	Psoriasis4	-35.4029	-1.41547	-11.3102	5.12894	Keratinocyte-1	Epithelial cells	20893	15438	4251
Array15756_ACGACACGCTAA	-12.2585	0.305212	T	Array15756	ACGACACGCTAA	Psoriasis	5756	Psoriasis4	7.87773	-17.847	-10.3922	-6.71702	T cell-1	CD4+ T-cells	1322	918	616
Array15756_ACGACGCACGAC	-0.951625	-8.68108	KC	Array15756	ACGACGCACGAC	Psoriasis	5756	Psoriasis4	-30.2215	-10.7015	-12.0133	2.91642	Keratinocyte-1	Keratinocytes	10945	7223	2391
Array15756_ACGAGACTCGTA	-14.0946	-1.07057	T	Array15756	ACGAGACTCGTA	Psoriasis	5756	Psoriasis4	5.44566	-31.3701	-8.8377	-5.62401	T cell-2	CD4+ T-cells	2176	1640	1039
Array15756_ACGAGGGCGGAG	-5.52778	-8.24255	Mast	Array15756	ACGAGGGCGGAG	Psoriasis	5756	Psoriasis4	25.5263	-6.77567	-3.95822	-7.97656	Mast-1	Monocytes	3054	2171	1153
Array15756_ACGCAATCGTTG	-2.23378	7.4053	Endo	Array15756	ACGCAATCGTTG	Psoriasis	5756	Psoriasis4	-0.285433	20.2089	8.2589	-2.82923	Venule-1	Endothelial cells	3858	2605	1183
Array15756_ACGCAGACCTCC	-5.65789	-7.22063	Mast	Array15756	ACGCAGACCTCC	Psoriasis	5756	Psoriasis4	20.2463	-7.33196	-3.52295	-7.06057	Mast-1	HSC	1162	894	632
Array15756_ACGCCAGGCAAC	-8.91112	-5.33391	Mast	Array15756	ACGCCAGGCAAC	Psoriasis	5756	Psoriasis4	20.3591	-11.6904	-2.95467	-6.65719	Mast-2	HSC	3976	2707	1426
Array15756_ACGCCCTAGCCC	-5.93177	-8.29387	Mast	Array15756	ACGCCCTAGCCC	Psoriasis	5756	Psoriasis4	23.8605	-9.00963	-3.57185	-7.32719	Mast-1	HSC	1807	1385	859
Array15756_ACGCCGGTACGG	-12.3312	1.01648	T	Array15756	ACGCCGGTACGG	Psoriasis	5756	Psoriasis4	-3.21703	-22.4201	-11.1076	-5.49761	T cell-1	CD4+ T-cells	2157	1387	701
Array15756_ACGCCGTTGAAC	-1.30034	-8.60402	KC	Array15756	ACGCCGTTGAAC	Psoriasis	5756	Psoriasis4	-30.235	-18.3704	-10.6308	3.79026	Keratinocyte-1	Keratinocytes	4445	3393	1429
Array15756_ACGCGGCCTGCG	-11.9655	1.16295	T	Array15756	ACGCGGCCTGCG	Psoriasis	5756	Psoriasis4	-2.65625	-17.1334	-11.5381	-6.17108	T cell-1	CD8+ T-cells	1374	947	516
Array15756_ACGCGTACGACT	-7.60992	-5.69447	Mast	Array15756	ACGCGTACGACT	Psoriasis	5756	Psoriasis4	19.7311	-16.2402	-2.0965	-7.54187	Mast-2	Monocytes	2396	1709	898
Array15756_ACGCGTAGCATG	4.72768	4.94288	VSMC	Array15756	ACGCGTAGCATG	Psoriasis	5756	Psoriasis4	-36.5269	16.9653	-1.00845	12.7534	VSMC-1	Adipocytes	11776	7830	3186
Array15756_ACGCTAACCCAA	-14.0094	-0.211661	T	Array15756	ACGCTAACCCAA	Psoriasis	5756	Psoriasis4	4.4645	-22.889	-9.38702	-7.30514	T cell-2	CD4+ T-cells	2514	1622	912
Array15756_ACGCTAATTGCC	8.59306	8.53741	Fibro	Array15756	ACGCTAATTGCC	Psoriasis	5756	Psoriasis4	33.7317	14.8955	8.98807	8.72118	Fibroblast-1	Fibroblasts	7886	5045	2162
Array15756_ACGCTCACAAAC	-2.59556	8.37794	Endo	Array15756	ACGCTCACAAAC	Psoriasis	5756	Psoriasis4	1.20452	14.6934	9.19666	-3.83807	Venule-1	Endothelial cells	6733	4235	1716
Array15756_ACGCTTCACTAA	-3.54114	8.24191	Endo	Array15756	ACGCTTCACTAA	Psoriasis	5756	Psoriasis4	10.2437	13.4017	7.28288	-4.6954	Venule-1	Endothelial cells	4314	3262	1594
Array15756_ACGCTTGCCACG	0.699039	-7.60067	KC	Array15756	ACGCTTGCCACG	Psoriasis	5756	Psoriasis4	-21.2954	-12.3119	-9.46983	2.45112	Keratinocyte-1	Keratinocytes	3225	2403	1180
Array15756_ACGGACCGCTCG	-10.9864	0.622381	T	Array15756	ACGGACCGCTCG	Psoriasis	5756	Psoriasis4	8.66759	-19.3748	-10.4287	-6.72409	T cell-1	CD4+ T-cells	2737	1846	1013
Array15756_ACGGATGTGACG	-12.8972	-2.38538	T	Array15756	ACGGATGTGACG	Psoriasis	5756	Psoriasis4	3.51322	-37.6846	-8.62639	-4.54132	T cell-1	CD4+ T-cells	1243	887	664
Array15756_ACGGCATCACCG	-0.752747	-11.3985	KC	Array15756	ACGGCATCACCG	Psoriasis	5756	Psoriasis4	-35.4805	-3.20194	-12.1363	4.82015	Keratinocyte-1	Epithelial cells	45307	30491	5369
Array15756_ACGGCCCCGGAT	9.45717	9.75863	Fibro	Array15756	ACGGCCCCGGAT	Psoriasis	5756	Psoriasis4	35.8107	1.42183	9.121	11.0285	Fibroblast-4	Fibroblasts	2071	1455	824
Array15756_ACGGCCGGCGTC	-0.862193	7.62588	Endo	Array15756	ACGGCCGGCGTC	Psoriasis	5756	Psoriasis4	-8.44673	21.4996	10.3024	-2.28381	Venule-1	Endothelial cells	4852	3536	1624
Array15756_ACGGCGTCGACC	8.36766	7.88183	Fibro	Array15756	ACGGCGTCGACC	Psoriasis	5756	Psoriasis4	29.2453	15.5754	7.80013	8.60135	Fibroblast-1	Fibroblasts	8486	5365	2082
Array15756_ACGGGACCGAGA	7.61356	-1.04034	Lymphatic	Array15756	ACGGGACCGAGA	Psoriasis	5756	Psoriasis4	20.6865	-35.3173	17.8846	7.27972	Lymphatic	Endothelial cells	9777	6566	2692
Array15756_ACGGGAGGCTGG	-14.2777	1.58084	T	Array15756	ACGGGAGGCTGG	Psoriasis	5756	Psoriasis4	2.88707	-25.7171	-8.88741	-7.09873	T cell-3	CD8+ T-cells	1194	769	552
Array15756_ACGGGCGCGAGC	-0.245974	-7.31031	KC	Array15756	ACGGGCGCGAGC	Psoriasis	5756	Psoriasis4	-25.207	-17.1916	-10.7114	2.1455	Keratinocyte-1	Keratinocytes	5725	3794	1574
Array15756_ACGGTCACTTCG	-12.9418	-0.720636	T	Array15756	ACGGTCACTTCG	Psoriasis	5756	Psoriasis4	8.69417	-30.6777	-9.54157	-6.03988	T cell-2	CD8+ T-cells	1066	808	553
Array15756_ACGGTCTCGGAA	9.86999	9.99256	Fibro	Array15756	ACGGTCTCGGAA	Psoriasis	5756	Psoriasis4	36.3402	3.87648	8.74632	10.982	Fibroblast-4	Fibroblasts	3544	2673	1211
Array15756_ACGGTTCCCAGA	9.49049	9.31981	Fibro	Array15756	ACGGTTCCCAGA	Psoriasis	5756	Psoriasis4	34.7636	8.664	8.83707	9.40444	Fibroblast-4	Fibroblasts	6848	4564	1955
Array15756_ACGTCCATCGGG	9.87106	7.28642	Fibro	Array15756	ACGTCCATCGGG	Psoriasis	5756	Psoriasis4	22.2847	9.76792	6.47747	8.64298	Fibroblast-1	Fibroblasts	5822	4096	1796
Array15756_ACGTCGCGAGTA	-1.45714	-10.1879	KC	Array15756	ACGTCGCGAGTA	Psoriasis	5756	Psoriasis4	-36.5565	-6.73331	-11.6792	4.72918	Keratinocyte-1	Keratinocytes	12319	8977	2640
Array15756_ACGTCGCTATAA	9.54108	10.6038	Fibro	Array15756	ACGTCGCTATAA	Psoriasis	5756	Psoriasis4	38.4095	0.346682	9.05799	11.5563	Fibroblast-4	Fibroblasts	3469	2465	1252
Array15756_ACGTGACCGTTA	-6.03525	-0.617502	Myeloid	Array15756	ACGTGACCGTTA	Psoriasis	5756	Psoriasis4	-8.56693	2.43281	2.11322	-13.2867	Myeloid-1	DC	4671	3489	1433
Array15756_ACTAACTCGTAC	4.53826	-8.41084	HairFollicle	Array15756	ACTAACTCGTAC	Psoriasis	5756	Psoriasis4	-12.5804	-7.48787	-7.05432	4.33639	HairFollicle	Keratinocytes	6482	4385	1924
Array15756_ACTACATTCAAT	-2.11679	7.71884	Endo	Array15756	ACTACATTCAAT	Psoriasis	5756	Psoriasis4	-2.99264	21.5819	8.83363	-2.23764	Venule-1	Endothelial cells	1901	1484	955
Array15756_ACTACCCTAAAA	-3.37556	5.37443	Endo	Array15756	ACTACCCTAAAA	Psoriasis	5756	Psoriasis4	10.0243	29.1918	6.2541	-3.11522	Venule-2	Endothelial cells	1487	1165	722
Array15756_ACTACCTCACCA	-14.1287	-0.887845	T	Array15756	ACTACCTCACCA	Psoriasis	5756	Psoriasis4	5.95406	-29.3427	-8.9169	-5.91597	T cell-2	CD4+ T-cells	4345	3174	1590
Array15756_ACTACGTCCTAC	1.11733	8.37412	Endo	Array15756	ACTACGTCCTAC	Psoriasis	5756	Psoriasis4	-17.1644	29.937	10.8785	0.568311	Venule-3	Endothelial cells	9899	6821	2759
Array15756_ACTAGGAGCCGC	12.3638	-3.51706	Melanocyte	Array15756	ACTAGGAGCCGC	Psoriasis	5756	Psoriasis4	5.33562	-3.45838	-7.21646	14.2619	Melanocyte	Melanocytes	11542	7957	3297
Array15756_ACTAGTACGGTG	-0.242776	-9.25453	KC	Array15756	ACTAGTACGGTG	Psoriasis	5756	Psoriasis4	-29.3196	-8.18132	-11.7537	3.32949	Keratinocyte-1	Keratinocytes	10730	8321	2836
Array15756_ACTAGTATCTAA	-11.9735	0.80823	T	Array15756	ACTAGTATCTAA	Psoriasis	5756	Psoriasis4	-2.75119	-21.8058	-11.0894	-5.59679	T cell-1	CD8+ T-cells	1304	1028	586
Array15756_ACTATCGTGATG	3.26643	-6.55442	KC	Array15756	ACTATCGTGATG	Psoriasis	5756	Psoriasis4	-16.1035	-20.255	-7.36658	1.39123	Keratinocyte-7	Epithelial cells	2374	1660	840
Array15756_ACTATTAGATGA	-0.544841	-10.7199	KC	Array15756	ACTATTAGATGA	Psoriasis	5756	Psoriasis4	-28.6439	-5.42612	-10.3614	4.00492	Keratinocyte-1	Epithelial cells	16309	11976	3152
Array15756_ACTCAAACATCG	-15.1547	1.79825	T	Array15756	ACTCAAACATCG	Psoriasis	5756	Psoriasis4	1.88979	-37.3192	-9.1483	-4.59914	T cell-2	CD8+ T-cells	5820	3990	1980
Array15756_ACTCACAGAACC	-1.27229	8.77692	Endo	Array15756	ACTCACAGAACC	Psoriasis	5756	Psoriasis4	-10.2026	18.8718	10.194	-2.26493	Venule-1	Endothelial cells	12722	8954	3303
Array15756_ACTCACTAAGTT	9.83252	9.45017	Fibro	Array15756	ACTCACTAAGTT	Psoriasis	5756	Psoriasis4	33.7609	7.5186	8.52949	9.79991	Fibroblast-4	Fibroblasts	4413	3200	1482
Array15756_ACTCATACTTAC	-1.62992	8.39076	Endo	Array15756	ACTCATACTTAC	Psoriasis	5756	Psoriasis4	-4.28895	18.7588	9.46118	-3.00725	Venule-1	Endothelial cells	2566	1946	1207
Array15756_ACTCATGCGACA	-8.10558	-5.22338	Mast	Array15756	ACTCATGCGACA	Psoriasis	5756	Psoriasis4	19.1285	-14.0856	-2.41517	-7.19502	Mast-2	HSC	2652	1861	884
Array15756_ACTCGAGTACAA	0.915736	7.49975	Endo	Array15756	ACTCGAGTACAA	Psoriasis	5756	Psoriasis4	-14.8364	29.1733	10.4858	0.0508522	Venule-3	Endothelial cells	2198	1595	940
Array15756_ACTCGGACCGCG	-2.84782	7.39027	Endo	Array15756	ACTCGGACCGCG	Psoriasis	5756	Psoriasis4	6.70652	12.8209	8.24075	-4.69652	Venule-1	Endothelial cells	1844	1442	895
Array15756_ACTCGTCGCAGC	6.84727	6.09435	Fibro	Array15756	ACTCGTCGCAGC	Psoriasis	5756	Psoriasis4	48.2176	-8.87659	4.44872	12.5486	Fibroblast-5	Fibroblasts	7250	5354	2275
Array15756_ACTCGTTCGCCG	-1.77623	8.52683	Endo	Array15756	ACTCGTTCGCCG	Psoriasis	5756	Psoriasis4	-4.13129	15.5614	9.1774	-2.63908	Venule-1	Endothelial cells	5233	3785	1972
Array15756_ACTCTAATCGTT	-5.94241	-2.08437	Myeloid	Array15756	ACTCTAATCGTT	Psoriasis	5756	Psoriasis4	-6.36548	2.69615	1.6902	-12.9038	Myeloid-1	DC	9411	6945	2277
Array15756_ACTCTTCCTTTG	-5.21038	-7.04551	Mast	Array15756	ACTCTTCCTTTG	Psoriasis	5756	Psoriasis4	18.3392	-4.58661	-3.45382	-7.18666	Mast-1	Eosinophils	1614	1233	707
Array15756_ACTGCCCCTTAC	-0.961153	-8.99032	KC	Array15756	ACTGCCCCTTAC	Psoriasis	5756	Psoriasis4	-31.0809	-12.6148	-11.4305	3.2583	Keratinocyte-1	Keratinocytes	5300	4164	1832
Array15756_ACTGCTATGTCG	-6.77261	1.30704	Myeloid	Array15756	ACTGCTATGTCG	Psoriasis	5756	Psoriasis4	-15.6751	10.9756	3.33123	-15.0162	Myeloid-1	Monocytes	5496	3893	1402
Array15756_ACTGGCCTGCGC	-0.931387	6.51262	Endo	Array15756	ACTGGCCTGCGC	Psoriasis	5756	Psoriasis4	-5.82015	26.4943	8.73465	-1.20546	Venule-1	Endothelial cells	1061	795	544
Array15756_ACTGGCGATTGC	9.3719	9.35722	Fibro	Array15756	ACTGGCGATTGC	Psoriasis	5756	Psoriasis4	34.4196	8.47595	8.93697	9.40083	Fibroblast-4	Fibroblasts	7206	5092	2108
Array15756_ACTGGTATTGTT	-0.570979	-8.60761	KC	Array15756	ACTGGTATTGTT	Psoriasis	5756	Psoriasis4	-29.2099	-11.5955	-11.6363	2.3687	Keratinocyte-1	Keratinocytes	8212	6378	2476
Array15756_ACTGTATGTGTA	0.54377	-7.72525	KC	Array15756	ACTGTATGTGTA	Psoriasis	5756	Psoriasis4	-21.652	-12.6841	-9.65064	2.38586	Keratinocyte-1	Epithelial cells	2869	2202	1136
Array15756_ACTGTCACAATA	-11.6215	1.81023	T	Array15756	ACTGTCACAATA	Psoriasis	5756	Psoriasis4	9.44168	-19.917	-10.3812	-6.27585	T cell-1	CD8+ T-cells	2784	1930	912
Array15756_ACTTAAGATGGA	-1.27767	-9.03549	KC	Array15756	ACTTAAGATGGA	Psoriasis	5756	Psoriasis4	-30.7659	-19.8517	-10.2915	3.91589	Keratinocyte-1	Keratinocytes	5684	4010	1569
Array15756_ACTTAATCCCGC	5.62708	2.55078	VSMC	Array15756	ACTTAATCCCGC	Psoriasis	5756	Psoriasis4	-31.0291	21.9051	0.923594	13.1238	VSMC-1	Fibroblasts	11767	8673	3421
Array15756_ACTTACATAGCT	-0.713921	8.4672	Endo	Array15756	ACTTACATAGCT	Psoriasis	5756	Psoriasis4	-10.8456	16.6082	10.6025	-2.73938	Venule-1	Endothelial cells	6453	4864	2168
Array15756_ACTTCTCCTTAG	-0.859288	-9.1623	KC	Array15756	ACTTCTCCTTAG	Psoriasis	5756	Psoriasis4	-31.4586	-8.14641	-12.2885	3.33159	Keratinocyte-1	Epithelial cells	9365	6902	2565
Array15756_ACTTGCGAGATT	-11.9989	-0.0597113	T	Array15756	ACTTGCGAGATT	Psoriasis	5756	Psoriasis4	9.54298	-21.4647	-10.0659	-6.54676	T cell-1	CD4+ T-cells	1265	983	666
Array15756_ACTTTTGTCCAG	-6.46494	-5.64006	Mast	Array15756	ACTTTTGTCCAG	Psoriasis	5756	Psoriasis4	16.1142	-4.40913	-2.88252	-7.37107	Mast-2	HSC	1721	1222	688
Array15756_AGAAAATAGACA	-14.1631	-0.00458592	T	Array15756	AGAAAATAGACA	Psoriasis	5756	Psoriasis4	5.7226	-23.6472	-9.36804	-6.89775	T cell-2	CD4+ T-cells	2980	2094	1090
Array15756_AGAAACCGTGGC	1.56138	-10.7744	KC	Array15756	AGAAACCGTGGC	Psoriasis	5756	Psoriasis4	-22.5117	-2.6392	-8.2909	3.0164	Keratinocyte-4	Keratinocytes	47769	35168	5838
Array15756_AGAAACTGGAAA	3.30779	-5.69766	KC	Array15756	AGAAACTGGAAA	Psoriasis	5756	Psoriasis4	-15.2356	-21.6763	-7.5085	1.55249	Keratinocyte-7	Keratinocytes	2959	2291	1159
Array15756_AGAAATAACACG	4.7899	-8.54622	HairFollicle	Array15756	AGAAATAACACG	Psoriasis	5756	Psoriasis4	-12.0514	-6.50348	-7.12349	4.14287	HairFollicle	Keratinocytes	12509	9481	3140
Array15756_AGAACAGCCGCG	9.14402	5.83795	Fibro	Array15756	AGAACAGCCGCG	Psoriasis	5756	Psoriasis4	26.7178	10.8932	6.5129	9.76372	Fibroblast-1	Fibroblasts	5237	3663	1879
Array15756_AGAAGCCTTGGC	-0.592509	-11.3773	KC	Array15756	AGAAGCCTTGGC	Psoriasis	5756	Psoriasis4	-32.0347	0.682568	-10.2136	5.29683	Keratinocyte-1	Epithelial cells	9358	7051	2162
Array15756_AGAATCTGCACA	8.4292	8.48352	Fibro	Array15756	AGAATCTGCACA	Psoriasis	5756	Psoriasis4	34.8248	16.2386	9.19071	8.36219	Fibroblast-1	Fibroblasts	5101	3480	1753
Array15756_AGAATGGATGTC	1.38245	-8.97166	KC	Array15756	AGAATGGATGTC	Psoriasis	5756	Psoriasis4	-21.3761	-6.01047	-8.22304	2.90824	Keratinocyte-4	Epithelial cells	7848	5730	2132
Array15756_AGAATGGCTAAA	-2.56766	8.31769	Endo	Array15756	AGAATGGCTAAA	Psoriasis	5756	Psoriasis4	5.51326	12.9344	8.75548	-4.39435	Venule-1	Endothelial cells	5467	3751	1645
Array15756_AGACAGGGTACA	-11.4134	0.774109	T	Array15756	AGACAGGGTACA	Psoriasis	5756	Psoriasis4	1.54984	-15.1535	-11.204	-7.03688	T cell-1	CD8+ T-cells	1177	862	517
Array15756_AGACATAGCCCA	12.631	-3.9079	Melanocyte	Array15756	AGACATAGCCCA	Psoriasis	5756	Psoriasis4	5.9404	-3.20643	-7.31136	14.117	Melanocyte	Melanocytes	5654	4311	2259
Array15756_AGACCATGCTAC	-1.06314	-11.2551	KC	Array15756	AGACCATGCTAC	Psoriasis	5756	Psoriasis4	-35.5957	-3.07332	-12.1077	4.90558	Keratinocyte-1	Epithelial cells	35846	23525	4929
Array15756_AGACCCAAGCGA	12.2952	5.73436	Fibro	Array15756	AGACCCAAGCGA	Psoriasis	5756	Psoriasis4	29.5948	6.50111	7.33239	10.1439	Fibroblast-2	Fibroblasts	2091	1485	726
Array15756_AGACCTCCCGGA	5.21869	-7.99088	HairFollicle	Array15756	AGACCTCCCGGA	Psoriasis	5756	Psoriasis4	-10.6153	-8.10048	-6.56819	3.64407	HairFollicle	Epithelial cells	5868	4337	2006
Array15756_AGACGATGGCCC	-12.321	0.935932	T	Array15756	AGACGATGGCCC	Psoriasis	5756	Psoriasis4	-1.30746	-14.8685	-11.4365	-6.61796	T cell-1	CD4+ T-cells	1247	917	578
Array15756_AGACGCCCTCAG	-2.9913	8.71407	Endo	Array15756	AGACGCCCTCAG	Psoriasis	5756	Psoriasis4	7.46755	7.26508	8.91354	-5.357	Venule-1	Endothelial cells	9301	6631	2568
Array15756_AGACGCCCTCCA	-0.655601	-4.06489	KC	Array15756	AGACGCCCTCCA	Psoriasis	5756	Psoriasis4	-14.0291	-37.4627	-8.8546	-0.689026	Keratinocyte-6	Keratinocytes	20014	13270	3934
Array15756_AGACGGAGGTAA	-0.731893	-11.7913	KC	Array15756	AGACGGAGGTAA	Psoriasis	5756	Psoriasis4	-37.9982	-2.0645	-11.2935	5.66586	Keratinocyte-1	Keratinocytes	9804	7014	2107
Array15756_AGACTCATCGGA	-0.844422	-10.1467	KC	Array15756	AGACTCATCGGA	Psoriasis	5756	Psoriasis4	-33.3033	-5.49267	-12.3796	3.93185	Keratinocyte-1	Epithelial cells	19228	14191	3955
Array15756_AGACTCCCTAGA	-5.87126	-0.859512	Myeloid	Array15756	AGACTCCCTAGA	Psoriasis	5756	Psoriasis4	-11.5825	3.52305	3.11654	-12.9607	Myeloid-1	DC	5961	3951	1656
Array15756_AGACTTTACACT	-1.2895	7.6912	Endo	Array15756	AGACTTTACACT	Psoriasis	5756	Psoriasis4	-8.90802	21.021	10.2391	-2.25403	Venule-1	Endothelial cells	2567	2005	1203
Array15756_AGAGACACGTAT	-6.86383	0.0290866	Myeloid	Array15756	AGAGACACGTAT	Psoriasis	5756	Psoriasis4	-12.6464	7.38107	2.59095	-13.8339	Myeloid-1	Monocytes	4959	3659	1421
Array15756_AGAGAGAGTGAA	-4.91636	5.27681	Endo	Array15756	AGAGAGAGTGAA	Psoriasis	5756	Psoriasis4	13.7021	28.4067	5.83599	-3.9877	Venule-2	Adipocytes	2814	2095	1120
Array15756_AGAGCCAGCTAT	-2.42804	4.78359	Endo	Array15756	AGAGCCAGCTAT	Psoriasis	5756	Psoriasis4	8.68148	31.1119	5.98011	-2.60336	Venule-2	Endothelial cells	1473	1176	700
Array15756_AGAGGCCAATGG	10.0262	10.7837	Fibro	Array15756	AGAGGCCAATGG	Psoriasis	5756	Psoriasis4	38.395	-0.599683	9.19969	11.8367	Fibroblast-4	Fibroblasts	8095	5568	2325
Array15756_AGAGGCCTCAAT	-12.0458	0.805379	T	Array15756	AGAGGCCTCAAT	Psoriasis	5756	Psoriasis4	-1.73873	-15.5933	-11.5391	-6.38369	T cell-1	CD8+ T-cells	1522	1070	574
Array15756_AGAGGGCAAACT	-13.3437	-0.330514	T	Array15756	AGAGGGCAAACT	Psoriasis	5756	Psoriasis4	4.32878	-17.425	-10.5479	-6.76744	T cell-2	CD4+ T-cells	1437	1096	757
Array15756_AGAGGGGCCAAA	-0.547413	-8.73511	KC	Array15756	AGAGGGGCCAAA	Psoriasis	5756	Psoriasis4	-27.9266	-10.196	-11.402	2.00647	Keratinocyte-1	Keratinocytes	22108	15050	4329
Array15756_AGAGTCGAAATG	3.47575	-4.686	KC	Array15756	AGAGTCGAAATG	Psoriasis	5756	Psoriasis4	-13.1461	-20.7977	-7.28006	1.98229	Keratinocyte-7	Keratinocytes	7008	4885	2207
Array15756_AGAGTTCTCGCC	-3.06656	8.35104	Endo	Array15756	AGAGTTCTCGCC	Psoriasis	5756	Psoriasis4	9.35225	8.04168	8.43482	-5.20659	Venule-1	Endothelial cells	6877	5198	2332
Array15756_AGATGACCGAGT	-2.08883	9.51394	Endo	Array15756	AGATGACCGAGT	Psoriasis	5756	Psoriasis4	-2.25605	14.3541	9.187	-3.09724	Venule-1	Endothelial cells	7035	4960	2163
Array15756_AGATGAGCTTCC	-5.82023	-1.97807	Myeloid	Array15756	AGATGAGCTTCC	Psoriasis	5756	Psoriasis4	-6.34176	2.65965	1.65177	-12.9255	Myeloid-1	DC	21625	14906	3809
Array15756_AGATGAGTGAGA	6.78614	6.86112	Fibro	Array15756	AGATGAGTGAGA	Psoriasis	5756	Psoriasis4	43.4943	-14.4689	5.2807	14.3909	Fibroblast-5	Chondrocytes	2591	2034	985
Array15756_AGATGTTTCACC	-1.3437	-10.0428	KC	Array15756	AGATGTTTCACC	Psoriasis	5756	Psoriasis4	-36.0332	-10.9274	-10.8755	4.09537	Keratinocyte-1	Keratinocytes	9743	6820	2245
Array15756_AGCAAAAGCGTG	-2.88385	6.63737	Endo	Array15756	AGCAAAAGCGTG	Psoriasis	5756	Psoriasis4	9.03908	14.6513	7.88647	-4.56489	Venule-1	Endothelial cells	2171	1622	989
Array15756_AGCAAGCAGTGG	-3.90529	6.35418	Endo	Array15756	AGCAAGCAGTGG	Psoriasis	5756	Psoriasis4	7.547	38.9965	5.59136	-1.21622	Venule-2	Endothelial cells	3021	2224	1243
Array15756_AGCAGATGGTGC	-6.69445	-4.99791	Mast	Array15756	AGCAGATGGTGC	Psoriasis	5756	Psoriasis4	16.2085	-9.01805	-2.46765	-6.3002	Mast-2	Monocytes	1067	820	506
Array15756_AGCAGCGTTGTG	-1.72371	-10.9471	KC	Array15756	AGCAGCGTTGTG	Psoriasis	5756	Psoriasis4	-34.172	-17.0374	-10.4547	5.4104	Keratinocyte-1	Keratinocytes	2910	2107	787
Array15756_AGCAGCTAGCAG	-0.867609	-7.58746	KC	Array15756	AGCAGCTAGCAG	Psoriasis	5756	Psoriasis4	-23.2798	-18.3247	-10.9024	2.47909	Keratinocyte-1	Keratinocytes	1876	1394	765
Array15756_AGCAGTTGGCAC	-1.1515	-10.1905	KC	Array15756	AGCAGTTGGCAC	Psoriasis	5756	Psoriasis4	-35.9909	-10.3304	-10.7384	4.34082	Keratinocyte-1	Keratinocytes	9020	6655	2254
Array15756_AGCATACCGTCC	-0.646584	8.50165	Endo	Array15756	AGCATACCGTCC	Psoriasis	5756	Psoriasis4	-13.7848	20.5026	9.78196	-1.17876	Venule-1	Endothelial cells	13516	8816	3129
Array15756_AGCATGAGACTC	-1.56221	-10.0361	KC	Array15756	AGCATGAGACTC	Psoriasis	5756	Psoriasis4	-36.1426	-12.5636	-10.9934	4.56787	Keratinocyte-1	Epithelial cells	3079	2425	1103
Array15756_AGCATGCTTGCA	-2.81077	9.2401	Endo	Array15756	AGCATGCTTGCA	Psoriasis	5756	Psoriasis4	5.8351	7.14744	9.20036	-5.14487	Venule-1	Endothelial cells	6909	4998	2202
Array15756_AGCCAATCTAAC	-12.8666	2.49399	T	Array15756	AGCCAATCTAAC	Psoriasis	5756	Psoriasis4	-5.50514	-22.8977	-11.2898	-5.08647	T cell-1	CD8+ T-cells	2911	1945	814
Array15756_AGCCCAGTGTAA	8.50214	8.82601	Fibro	Array15756	AGCCCAGTGTAA	Psoriasis	5756	Psoriasis4	30.2093	12.1917	8.47428	8.80315	Fibroblast-4	Fibroblasts	11353	7358	2627
Array15756_AGCCGATTTATG	-7.5135	-7.30588	Mast	Array15756	AGCCGATTTATG	Psoriasis	5756	Psoriasis4	28.6714	-11.4702	-3.1098	-8.17565	Mast-1	HSC	7039	4638	1808
Array15756_AGCCGCAAAGTT	-1.20505	-10.3339	KC	Array15756	AGCCGCAAAGTT	Psoriasis	5756	Psoriasis4	-34.6854	-6.3265	-12.088	4.1793	Keratinocyte-1	Epithelial cells	29495	19234	4392
Array15756_AGCCGCGCTCGG	-0.722269	-11.7069	KC	Array15756	AGCCGCGCTCGG	Psoriasis	5756	Psoriasis4	-36.5883	-1.54655	-11.2891	5.21384	Keratinocyte-1	Keratinocytes	25908	16724	3893
Array15756_AGCCGTTCCAAT	1.95325	-10.2601	KC	Array15756	AGCCGTTCCAAT	Psoriasis	5756	Psoriasis4	-21.6555	-4.03167	-8.24995	2.92951	Keratinocyte-4	Keratinocytes	15589	11754	3503
Array15756_AGCCTCGGCTCG	-2.8653	9.26067	Endo	Array15756	AGCCTCGGCTCG	Psoriasis	5756	Psoriasis4	6.59224	7.10839	9.0446	-5.33455	Venule-1	Endothelial cells	11337	7507	2991
Array15756_AGCCTGGGACTT	-8.85642	-5.28438	Mast	Array15756	AGCCTGGGACTT	Psoriasis	5756	Psoriasis4	19.0267	-12.8703	-2.656	-6.82309	Mast-2	HSC	2568	1918	1049
Array15756_AGCCTTGACGGC	-5.51993	3.10076	Myeloid	Array15756	AGCCTTGACGGC	Psoriasis	5756	Psoriasis4	-21.2034	10.0423	2.54727	-16.2634	Myeloid-1	Macrophages	2855	2195	1047
Array15756_AGCCTTGGACCA	-0.535594	8.40529	Endo	Array15756	AGCCTTGGACCA	Psoriasis	5756	Psoriasis4	-13.4347	20.6796	10.1458	-1.47559	Venule-1	Endothelial cells	6805	5047	2245
Array15756_AGCGACCTCGCA	-8.33798	-5.65522	Mast	Array15756	AGCGACCTCGCA	Psoriasis	5756	Psoriasis4	21.4519	-16.9544	-1.99597	-7.69018	Mast-2	HSC	3787	2626	1183
Array15756_AGCGCTCGTACC	1.71651	8.56362	Endo	Array15756	AGCGCTCGTACC	Psoriasis	5756	Psoriasis4	-18.4448	33.025	10.7412	1.12619	Venule-3	Endothelial cells	5293	3926	2008
Array15756_AGCGGCCCCTCG	-2.64284	9.32993	Endo	Array15756	AGCGGCCCCTCG	Psoriasis	5756	Psoriasis4	6.77367	6.79021	8.96667	-5.35361	Venule-1	Endothelial cells	19318	13747	4196
Array15756_AGCGGGATATTG	-6.94972	0.136644	Myeloid	Array15756	AGCGGGATATTG	Psoriasis	5756	Psoriasis4	-12.1979	8.13418	2.61212	-14.0599	Myeloid-1	DC	14779	9763	2688
Array15756_AGCGGGCTACTG	-14.0521	1.12719	T	Array15756	AGCGGGCTACTG	Psoriasis	5756	Psoriasis4	3.5167	-25.6397	-9.15978	-7.1557	T cell-3	CD8+ T-cells	1143	879	545
Array15756_AGCGTGTCTGAT	-2.00401	9.42608	Endo	Array15756	AGCGTGTCTGAT	Psoriasis	5756	Psoriasis4	2.14806	8.47354	9.95227	-4.22895	Venule-1	Endothelial cells	11825	8099	2908
Array15756_AGCTAGGTTAGA	8.36527	8.32435	Fibro	Array15756	AGCTAGGTTAGA	Psoriasis	5756	Psoriasis4	33.4929	16.7151	9.101	8.36257	Fibroblast-1	Fibroblasts	3645	2762	1442
Array15756_AGCTCACACACA	-5.51783	0.151106	Myeloid	Array15756	AGCTCACACACA	Psoriasis	5756	Psoriasis4	-14.7264	6.38842	2.29886	-14.4158	Myeloid-1	Monocytes	2044	1524	790
Array15756_AGCTCACTTGCT	8.55606	8.32168	Fibro	Array15756	AGCTCACTTGCT	Psoriasis	5756	Psoriasis4	32.6996	14.0661	8.82648	9.11424	Fibroblast-1	Fibroblasts	6228	4570	2012
Array15756_AGCTCATGCGAA	10.3638	9.0789	Fibro	Array15756	AGCTCATGCGAA	Psoriasis	5756	Psoriasis4	29.7722	3.26016	7.82951	10.6291	Fibroblast-4	Fibroblasts	16053	10555	3179
Array15756_AGCTCCGTCGGG	-6.26027	-7.67842	Mast	Array15756	AGCTCCGTCGGG	Psoriasis	5756	Psoriasis4	19.1911	-7.54573	-2.86303	-7.16316	Mast-1	HSC	4128	3069	1475
Array15756_AGCTGCATACCT	-13.1832	-0.114191	T	Array15756	AGCTGCATACCT	Psoriasis	5756	Psoriasis4	3.21058	-19.6166	-9.88968	-7.33906	T cell-2	CD4+ T-cells	1144	848	570
Array15756_AGCTGCTGTTGC	7.90515	5.5475	Fibro	Array15756	AGCTGCTGTTGC	Psoriasis	5756	Psoriasis4	46.4068	-7.84928	4.64393	12.4956	Fibroblast-5	Fibroblasts	2610	1913	1091
Array15756_AGCTGCTTAGGG	-1.21667	-8.38895	KC	Array15756	AGCTGCTTAGGG	Psoriasis	5756	Psoriasis4	-26.4107	-20.5993	-10.7129	3.86039	Keratinocyte-1	Keratinocytes	1266	998	522
Array15756_AGCTGGCTACCG	10.1155	6.91403	Fibro	Array15756	AGCTGGCTACCG	Psoriasis	5756	Psoriasis4	24.7394	12.4846	6.5931	8.70319	Fibroblast-1	Fibroblasts	2258	1610	787
Array15756_AGCTGGTAACTG	7.10062	5.98863	Fibro	Array15756	AGCTGGTAACTG	Psoriasis	5756	Psoriasis4	47.3123	-7.16329	5.00396	13.0156	Fibroblast-5	Fibroblasts	2382	1784	997
Array15756_AGCTTACCTTGC	-2.29597	4.63232	Endo	Array15756	AGCTTACCTTGC	Psoriasis	5756	Psoriasis4	1.65314	32.5047	7.06419	-1.30865	Venule-2	Endothelial cells	1513	1073	549
Array15756_AGCTTCTGGTTT	-4.09655	6.48434	Endo	Array15756	AGCTTCTGGTTT	Psoriasis	5756	Psoriasis4	6.66664	37.8584	5.89059	-1.28721	Venule-2	Endothelial cells	5712	4367	1993
Array15756_AGCTTGGATCTC	4.59934	4.05269	VSMC	Array15756	AGCTTGGATCTC	Psoriasis	5756	Psoriasis4	-33.5873	18.7123	-0.379837	13.1073	VSMC-1	Adipocytes	2795	1936	1063
Array15756_AGCTTTCAGTAA	7.15153	-1.04988	Lymphatic	Array15756	AGCTTTCAGTAA	Psoriasis	5756	Psoriasis4	20.2902	-34.0885	17.5637	7.57746	Lymphatic	Endothelial cells	4228	3148	1564
Array15756_AGCTTTTTCGGC	-2.10236	9.15318	Endo	Array15756	AGCTTTTTCGGC	Psoriasis	5756	Psoriasis4	2.48687	8.76496	9.66118	-4.29052	Venule-1	Endothelial cells	5724	4230	1970
Array15756_AGGAAACGCCAA	-12.5115	0.828792	T	Array15756	AGGAAACGCCAA	Psoriasis	5756	Psoriasis4	-1.77715	-18.4481	-10.9897	-5.95839	T cell-1	CD4+ T-cells	1799	1251	597
Array15756_AGGAAATGACTG	-5.36088	-8.04527	Mast	Array15756	AGGAAATGACTG	Psoriasis	5756	Psoriasis4	24.4049	-8.63822	-4.01768	-7.32411	Mast-1	Monocytes	1843	1319	828
Array15756_AGGAACGATCCA	-0.594889	8.7106	Endo	Array15756	AGGAACGATCCA	Psoriasis	5756	Psoriasis4	-11.6864	17.2826	10.6341	-2.4102	Venule-1	Endothelial cells	9938	6394	2698
Array15756_AGGAACGCTAGT	-13.7055	-0.0967819	T	Array15756	AGGAACGCTAGT	Psoriasis	5756	Psoriasis4	5.89646	-22.1656	-9.83237	-7.37555	T cell-2	CD4+ T-cells	1005	780	533
Array15756_AGGAAGTGCAAA	-8.22807	-5.8296	Mast	Array15756	AGGAAGTGCAAA	Psoriasis	5756	Psoriasis4	21.7654	-16.8807	-2.10079	-7.68598	Mast-2	HSC	4221	2946	1293
Array15756_AGGAATTTTTTA	-5.14807	-8.01224	Mast	Array15756	AGGAATTTTTTA	Psoriasis	5756	Psoriasis4	21.866	-4.79424	-3.91609	-7.49412	Mast-1	Monocytes	2077	1543	881
Array15756_AGGAGATTAGTG	-4.95022	6.04552	Endo	Array15756	AGGAGATTAGTG	Psoriasis	5756	Psoriasis4	11.7269	33.0019	5.55222	-2.65948	Venule-2	Endothelial cells	6153	4211	1886
Array15756_AGGAGCGCTTGA	4.91844	3.94515	VSMC	Array15756	AGGAGCGCTTGA	Psoriasis	5756	Psoriasis4	-34.2658	19.7392	-0.317262	12.9511	VSMC-1	Myocytes	4843	3615	1648
Array15756_AGGATTTCACAG	-5.27003	5.76274	Endo	Array15756	AGGATTTCACAG	Psoriasis	5756	Psoriasis4	15.5159	30.3529	5.5715	-3.75874	Venule-2	Endothelial cells	8728	6045	2347
Array15756_AGGCACCCATGA	0.0310146	-8.75498	KC	Array15756	AGGCACCCATGA	Psoriasis	5756	Psoriasis4	-25.8145	-6.93973	-9.30639	3.03788	Keratinocyte-1	Epithelial cells	13623	9873	3332
Array15756_AGGCAGGACTTC	2.13463	7.52963	Endo	Array15756	AGGCAGGACTTC	Psoriasis	5756	Psoriasis4	-14.9008	37.4804	9.54792	1.74526	Venule-3	Endothelial cells	6845	5009	2053
Array15756_AGGCATGGTTCT	-1.3591	4.49144	Endo	Array15756	AGGCATGGTTCT	Psoriasis	5756	Psoriasis4	5.28268	22.5655	7.58685	-3.79663	Venule-4	Adipocytes	2182	1457	820
Array15756_AGGCCCTTTTGT	7.92727	-1.08415	Lymphatic	Array15756	AGGCCCTTTTGT	Psoriasis	5756	Psoriasis4	19.0617	-34.7175	17.5472	7.19554	Lymphatic	Endothelial cells	7118	4923	2336
Array15756_AGGCGCGTAGGG	-0.773227	-9.37037	KC	Array15756	AGGCGCGTAGGG	Psoriasis	5756	Psoriasis4	-31.6596	-7.47041	-12.243	3.37887	Keratinocyte-1	Epithelial cells	16189	10710	3599
Array15756_AGGCGTAACTCG	-5.11372	5.88542	Endo	Array15756	AGGCGTAACTCG	Psoriasis	5756	Psoriasis4	15.2646	30.6943	5.40991	-3.63253	Venule-2	Endothelial cells	6314	4835	2097
Array15756_AGGCTCCATCGC	-11.5756	0.641244	T	Array15756	AGGCTCCATCGC	Psoriasis	5756	Psoriasis4	2.8277	-17.0691	-10.6604	-6.64543	T cell-1	CD4+ T-cells	1313	1005	664
Array15756_AGGGACGCTGCA	-2.91098	6.57377	Endo	Array15756	AGGGACGCTGCA	Psoriasis	5756	Psoriasis4	8.70063	16.201	7.59883	-4.4763	Venule-1	Endothelial cells	1430	1041	699
Array15756_AGGGAGGTACAT	3.41286	-4.29751	KC	Array15756	AGGGAGGTACAT	Psoriasis	5756	Psoriasis4	-13.0832	-20.8885	-7.25279	1.79115	Keratinocyte-7	Keratinocytes	7421	5364	2291
Array15756_AGGGCCTTGTTC	9.41718	7.09707	Fibro	Array15756	AGGGCCTTGTTC	Psoriasis	5756	Psoriasis4	25.7359	13.3334	7.01022	8.68941	Fibroblast-1	Fibroblasts	6823	4648	2015
Array15756_AGGGCGTCACGC	-2.53306	7.93408	Endo	Array15756	AGGGCGTCACGC	Psoriasis	5756	Psoriasis4	4.2004	13.9692	8.55847	-3.90822	Venule-1	Endothelial cells	4231	2923	1399
Array15756_AGGGCTTCCTTC	7.23808	-0.368306	Lymphatic	Array15756	AGGGCTTCCTTC	Psoriasis	5756	Psoriasis4	21.9097	-35.5785	18.1746	7.40264	Lymphatic	Endothelial cells	7514	5327	2395
Array15756_AGGGGAGACGCG	-13.5743	-1.07151	T	Array15756	AGGGGAGACGCG	Psoriasis	5756	Psoriasis4	-1.27744	-35.5621	-9.20494	-3.77759	T cell-2	CD8+ T-cells	6883	4722	2192
Array15756_AGGGGGCTTCAG	-3.17015	9.22011	Endo	Array15756	AGGGGGCTTCAG	Psoriasis	5756	Psoriasis4	6.98284	8.93673	8.41276	-5.04008	Venule-1	Endothelial cells	7427	5160	2271
Array15756_AGGGGGGACATG	-3.24388	5.56971	Endo	Array15756	AGGGGGGACATG	Psoriasis	5756	Psoriasis4	2.79189	34.2192	6.74065	-1.22092	Venule-2	Endothelial cells	1469	1112	718
Array15756_AGGTATCAACGG	9.59045	10.3041	Fibro	Array15756	AGGTATCAACGG	Psoriasis	5756	Psoriasis4	37.3265	-0.477139	9.22997	11.7491	Fibroblast-4	Fibroblasts	1932	1530	874
Array15756_AGGTATCGAGAG	7.23027	-0.923051	Lymphatic	Array15756	AGGTATCGAGAG	Psoriasis	5756	Psoriasis4	21.5269	-34.6197	18.0133	7.23363	Lymphatic	Endothelial cells	6953	4979	2264
Array15756_AGGTATCGCTGA	6.90358	5.54731	Fibro	Array15756	AGGTATCGCTGA	Psoriasis	5756	Psoriasis4	48.8724	-8.40939	4.38455	12.6812	Fibroblast-5	Fibroblasts	1962	1407	878
Array15756_AGGTCAGTCTAT	10.0747	9.73886	Fibro	Array15756	AGGTCAGTCTAT	Psoriasis	5756	Psoriasis4	35.3145	4.44767	8.87267	10.3203	Fibroblast-4	Fibroblasts	4935	3575	1549
Array15756_AGGTCCCCCCTA	-11.4693	2.23208	T	Array15756	AGGTCCCCCCTA	Psoriasis	5756	Psoriasis4	9.68465	-20.1045	-10.3477	-6.0859	T cell-1	CD8+ T-cells	2148	1547	884
Array15756_AGGTCTACGCGC	-6.72738	1.04239	Myeloid	Array15756	AGGTCTACGCGC	Psoriasis	5756	Psoriasis4	-16.1148	9.99561	2.92558	-14.9066	Myeloid-1	Monocytes	3454	2611	1092
Array15756_AGGTGCCATGCT	0.754946	8.15537	Endo	Array15756	AGGTGCCATGCT	Psoriasis	5756	Psoriasis4	-15.7825	28.1084	10.8041	-0.265071	Venule-3	Endothelial cells	2502	1851	1134
Array15756_AGTAAAGCGTAT	-6.15587	-8.44927	Mast	Array15756	AGTAAAGCGTAT	Psoriasis	5756	Psoriasis4	26.1361	-9.87914	-3.64567	-8.11145	Mast-1	HSC	3799	2786	1449
Array15756_AGTAAAGTAAAC	8.15213	5.17858	Fibro	Array15756	AGTAAAGTAAAC	Psoriasis	5756	Psoriasis4	46.6625	-8.02491	4.27155	12.6063	Fibroblast-5	Fibroblasts	2361	1725	885
Array15756_AGTAAGCTCACG	-15.0724	1.44387	T	Array15756	AGTAAGCTCACG	Psoriasis	5756	Psoriasis4	2.05725	-31.4544	-9.06764	-5.88992	T cell-3	CD8+ T-cells	6222	4185	1901
Array15756_AGTAATCAAGTC	-12.5209	2.05939	T	Array15756	AGTAATCAAGTC	Psoriasis	5756	Psoriasis4	-1.39357	-15.2029	-11.5488	-6.51354	T cell-3	NK cells	1602	1109	684
Array15756_AGTACCACGAAG	-6.90688	-8.58404	Mast	Array15756	AGTACCACGAAG	Psoriasis	5756	Psoriasis4	28.4515	-10.599	-3.71867	-8.24669	Mast-1	HSC	8845	5943	2466
Array15756_AGTACCCACGCT	5.17405	2.82399	VSMC	Array15756	AGTACCCACGCT	Psoriasis	5756	Psoriasis4	-31.3316	21.6391	0.76472	13.0782	VSMC-1	Fibroblasts	3934	2906	1569
Array15756_AGTACGACCCAC	10.0439	9.91642	Fibro	Array15756	AGTACGACCCAC	Psoriasis	5756	Psoriasis4	36.8407	5.14844	8.75798	10.5355	Fibroblast-4	Fibroblasts	11602	7658	2602
Array15756_AGTACTCAATTG	-13.4157	-0.129489	T	Array15756	AGTACTCAATTG	Psoriasis	5756	Psoriasis4	5.39175	-21.3046	-9.99847	-7.57404	T cell-2	CD4+ T-cells	1329	1003	647
Array15756_AGTAGAAAACGG	-3.57121	7.58054	Endo	Array15756	AGTAGAAAACGG	Psoriasis	5756	Psoriasis4	9.90245	17.2673	7.5855	-4.4429	Venule-1	Endothelial cells	5075	3452	1531
Array15756_AGTAGCCGCTTA	-13.1413	-1.9386	T	Array15756	AGTAGCCGCTTA	Psoriasis	5756	Psoriasis4	5.56499	-31.5474	-8.83686	-5.64383	T cell-1	CD4+ T-cells	3387	2452	1322
Array15756_AGTATAATAGGA	-1.08907	-9.13643	KC	Array15756	AGTATAATAGGA	Psoriasis	5756	Psoriasis4	-32.3155	-11.6067	-11.888	3.4235	Keratinocyte-1	Keratinocytes	4413	3472	1349
Array15756_AGTATACTAACC	2.02981	-6.82213	KC	Array15756	AGTATACTAACC	Psoriasis	5756	Psoriasis4	-18.8695	-18.2638	-9.48191	1.74747	Keratinocyte-7	Epithelial cells	2850	2296	1271
Array15756_AGTATCCCGTCG	-2.98652	8.54536	Endo	Array15756	AGTATCCCGTCG	Psoriasis	5756	Psoriasis4	9.66041	7.10256	8.26736	-5.26952	Venule-1	Endothelial cells	10979	8226	3133
Array15756_AGTCAAGTCGAT	0.584367	-8.95832	KC	Array15756	AGTCAAGTCGAT	Psoriasis	5756	Psoriasis4	-26.6055	-5.8608	-8.78197	3.58011	Keratinocyte-1	Keratinocytes	14488	10178	2975
Array15756_AGTCAGTTAAGG	-2.25501	7.73822	Endo	Array15756	AGTCAGTTAAGG	Psoriasis	5756	Psoriasis4	3.15175	22.2736	8.59747	-2.68194	Venule-1	Endothelial cells	5329	3797	1845
Array15756_AGTCCGAATTTC	6.67707	-1.07193	Lymphatic	Array15756	AGTCCGAATTTC	Psoriasis	5756	Psoriasis4	19.6516	-33.8764	17.436	7.38017	Lymphatic	Endothelial cells	3526	2605	1537
Array15756_AGTCCGACACTA	-13.5204	0.101046	T	Array15756	AGTCCGACACTA	Psoriasis	5756	Psoriasis4	5.98104	-21.1279	-9.62812	-7.13811	T cell-2	CD4+ T-cells	1187	882	587
Array15756_AGTCCGATCTTA	-0.580621	-9.23233	KC	Array15756	AGTCCGATCTTA	Psoriasis	5756	Psoriasis4	-23.9207	-9.33056	-9.89008	3.16707	Keratinocyte-1	Keratinocytes	7569	5780	1821
Array15756_AGTCGGCGGGAT	1.42722	-4.70192	KC	Array15756	AGTCGGCGGGAT	Psoriasis	5756	Psoriasis4	-13.5053	-29.8102	-8.05211	0.139768	Keratinocyte-6	Keratinocytes	5124	3919	1889
Array15756_AGTCGTCCTAGA	-13.5746	-1.30383	T	Array15756	AGTCGTCCTAGA	Psoriasis	5756	Psoriasis4	5.17566	-29.2545	-8.77105	-5.33346	T cell-2	CD8+ T-cells	2073	1551	1000
Array15756_AGTCTGTGCTAA	0.099264	-9.20394	KC	Array15756	AGTCTGTGCTAA	Psoriasis	5756	Psoriasis4	-29.2563	-8.20043	-11.6512	3.20691	Keratinocyte-1	Keratinocytes	19873	14405	3862
Array15756_AGTGAACTAGGA	-3.33402	7.20967	Endo	Array15756	AGTGAACTAGGA	Psoriasis	5756	Psoriasis4	0.438329	37.7648	7.16941	-0.598137	Venule-2	Endothelial cells	4187	2929	1505
Array15756_AGTGAATAGCTA	-14.6068	0.975197	T	Array15756	AGTGAATAGCTA	Psoriasis	5756	Psoriasis4	1.91807	-30.546	-8.96482	-6.16344	T cell-2	CD8+ T-cells	2692	1859	1014
Array15756_AGTGAATGACGG	7.22784	-1.06559	Lymphatic	Array15756	AGTGAATGACGG	Psoriasis	5756	Psoriasis4	19.329	-34.6136	17.5382	7.46445	Lymphatic	Endothelial cells	4739	3026	1547
Array15756_AGTGAATGGTGC	-3.21132	8.45775	Endo	Array15756	AGTGAATGGTGC	Psoriasis	5756	Psoriasis4	9.97718	6.71707	8.06395	-5.30142	Venule-1	Endothelial cells	9269	6513	2559
Array15756_AGTGACGTTAGT	-6.5157	0.228061	Myeloid	Array15756	AGTGACGTTAGT	Psoriasis	5756	Psoriasis4	-13.0095	7.65482	2.55262	-14.2415	Myeloid-1	Monocytes	7360	5079	1881
Array15756_AGTGATGACGCG	-0.720444	8.80398	Endo	Array15756	AGTGATGACGCG	Psoriasis	5756	Psoriasis4	-10.761	18.1247	10.4426	-2.3691	Venule-1	Endothelial cells	8152	5946	2626
Array15756_AGTGATGGTATT	8.12682	6.90217	Fibro	Array15756	AGTGATGGTATT	Psoriasis	5756	Psoriasis4	31.1002	10.8553	7.81167	9.45847	Fibroblast-5	Fibroblasts	5513	3825	1759
Array15756_AGTGCGGCGCTA	8.62882	8.29114	Fibro	Array15756	AGTGCGGCGCTA	Psoriasis	5756	Psoriasis4	31.9632	15.5016	8.4121	8.85082	Fibroblast-1	Fibroblasts	4841	3524	1704
Array15756_AGTGGTCCAAAG	-7.87769	-4.8176	Mast	Array15756	AGTGGTCCAAAG	Psoriasis	5756	Psoriasis4	16.5401	-8.63518	-2.11302	-6.57324	Mast-2	HSC	1806	1345	786
Array15756_AGTGGTGAAGGA	-1.22388	-10.2002	KC	Array15756	AGTGGTGAAGGA	Psoriasis	5756	Psoriasis4	-33.5543	-18.0179	-9.99887	4.51457	Keratinocyte-1	Epithelial cells	4319	3378	1323
Array15756_AGTGTGGTGTGT	1.02663	-10.3187	KC	Array15756	AGTGTGGTGTGT	Psoriasis	5756	Psoriasis4	-23.6117	-3.98666	-8.82915	3.83886	Keratinocyte-4	Keratinocytes	5767	4580	1847
Array15756_AGTGTGTTGAAT	-2.15577	7.08606	Endo	Array15756	AGTGTGTTGAAT	Psoriasis	5756	Psoriasis4	2.14751	14.6918	8.89946	-3.82456	Venule-1	Endothelial cells	2175	1671	958
Array15756_AGTTCTTAGGTG	-3.83792	5.31221	Endo	Array15756	AGTTCTTAGGTG	Psoriasis	5756	Psoriasis4	9.60434	32.3658	5.75957	-2.80535	Venule-2	Endothelial cells	3197	2426	1177
Array15756_AGTTGAGGAGAG	-0.241059	-10.447	KC	Array15756	AGTTGAGGAGAG	Psoriasis	5756	Psoriasis4	-38.2695	-7.60804	-11.9396	4.32355	Keratinocyte-1	Epithelial cells	5771	4302	1820
Array15756_AGTTGGGCGAGC	-3.92136	6.62	Endo	Array15756	AGTTGGGCGAGC	Psoriasis	5756	Psoriasis4	4.4634	34.4108	6.36283	-1.40778	Venule-2	Endothelial cells	4991	3499	1656
Array15756_AGTTGTGTACCA	-11.4702	0.634295	T	Array15756	AGTTGTGTACCA	Psoriasis	5756	Psoriasis4	1.49925	-14.1215	-11.0538	-7.32615	T cell-1	CD4+ T-cells	2388	1657	699
Array15756_AGTTGTTAGGTA	-1.20749	-10.6814	KC	Array15756	AGTTGTTAGGTA	Psoriasis	5756	Psoriasis4	-36.5802	-5.90745	-11.5054	4.83403	Keratinocyte-1	Epithelial cells	18664	14267	3724
Array15756_AGTTTACTACTT	0.68127	8.00358	Endo	Array15756	AGTTTACTACTT	Psoriasis	5756	Psoriasis4	-15.6425	27.835	10.8617	-0.360681	Venule-3	Endothelial cells	2080	1469	935
Array15756_ATAACATTAAAA	-2.45301	9.23864	Endo	Array15756	ATAACATTAAAA	Psoriasis	5756	Psoriasis4	-1.92262	15.8386	8.95028	-2.95712	Venule-1	Endothelial cells	4695	3373	1769
Array15756_ATAAGACGAAGC	-2.13388	7.50396	Endo	Array15756	ATAAGACGAAGC	Psoriasis	5756	Psoriasis4	0.375057	21.2505	8.32658	-3.08963	Venule-1	Adipocytes	1890	1365	884
Array15756_ATAAGATAATAG	-4.60785	6.95582	Endo	Array15756	ATAAGATAATAG	Psoriasis	5756	Psoriasis4	14.9743	34.1598	5.2187	-2.01442	Venule-2	Endothelial cells	24734	17593	4488
Array15756_ATAATACGTACA	3.48098	5.83639	VSMC	Array15756	ATAATACGTACA	Psoriasis	5756	Psoriasis4	-35.1597	15.7094	-0.881796	12.0991	VSMC-1	Adipocytes	6128	4167	1833
Array15756_ATAATCCCACGC	-1.38475	6.63021	Endo	Array15756	ATAATCCCACGC	Psoriasis	5756	Psoriasis4	-5.10902	23.7286	9.19768	-1.71274	Venule-1	Endothelial cells	2216	1647	911
Array15756_ATAATGCCCAAT	0.0641644	6.97577	Endo	Array15756	ATAATGCCCAAT	Psoriasis	5756	Psoriasis4	-9.65853	23.5963	10.3224	-1.45961	Venule-3	Endothelial cells	1386	1062	665
Array15756_ATACCCAGTACT	10.0698	-3.21214	Melanocyte	Array15756	ATACCCAGTACT	Psoriasis	5756	Psoriasis4	1.76748	-4.99081	-7.08542	14.1136	Melanocyte	Melanocytes	2768	1903	1097
Array15756_ATACGAAGTGCT	0.889663	-4.25541	KC	Array15756	ATACGAAGTGCT	Psoriasis	5756	Psoriasis4	-12.9412	-34.0325	-8.2804	-0.173595	Keratinocyte-6	Keratinocytes	10818	8022	3146
Array15756_ATACGACGAAGG	10.2383	10.1412	Fibro	Array15756	ATACGACGAAGG	Psoriasis	5756	Psoriasis4	37.0657	5.57098	8.87086	10.391	Fibroblast-4	Fibroblasts	7784	5715	2598
Array15756_ATACGCTAATTC	0.158091	-7.86642	KC	Array15756	ATACGCTAATTC	Psoriasis	5756	Psoriasis4	-24.3641	-12.9867	-10.7512	2.05556	Keratinocyte-1	Keratinocytes	12553	9192	3506
Array15756_ATACGCTCGCGG	7.01581	-0.97102	Lymphatic	Array15756	ATACGCTCGCGG	Psoriasis	5756	Psoriasis4	21.9523	-31.9212	17.4692	7.5751	Lymphatic	Endothelial cells	4798	3146	1474
Array15756_ATACGCTTGGGC	1.83923	7.41002	Endo	Array15756	ATACGCTTGGGC	Psoriasis	5756	Psoriasis4	-13.9889	35.9019	9.68927	1.50324	Venule-3	Endothelial cells	4388	3253	1509
Array15756_ATACGGTTGCCG	11.7763	-3.41436	Melanocyte	Array15756	ATACGGTTGCCG	Psoriasis	5756	Psoriasis4	4.18616	-3.69776	-7.2575	14.2737	Melanocyte	Melanocytes	5367	3814	1882
Array15756_ATACTTAAATAT	8.8387	8.89904	Fibro	Array15756	ATACTTAAATAT	Psoriasis	5756	Psoriasis4	35.9654	13.464	9.47576	8.41443	Fibroblast-1	Fibroblasts	1827	1484	859
Array15756_ATACTTACGAGC	-0.548811	8.52011	Endo	Array15756	ATACTTACGAGC	Psoriasis	5756	Psoriasis4	-13.7552	20.4571	9.85414	-1.2422	Venule-1	Endothelial cells	7972	5506	2461
Array15756_ATAGATACATAA	4.42392	-8.85948	HairFollicle	Array15756	ATAGATACATAA	Psoriasis	5756	Psoriasis4	-13.5705	-5.806	-7.05168	4.52847	HairFollicle	Keratinocytes	14918	10839	3300
Array15756_ATAGCAAGCGCC	-11.9783	-1.105	T	Array15756	ATAGCAAGCGCC	Psoriasis	5756	Psoriasis4	7.39303	-32.4195	-9.7949	-5.45671	T cell-1	CD4+ T-cells	2020	1454	810
Array15756_ATAGCCTTGGCA	-10.8596	-0.408615	T	Array15756	ATAGCCTTGGCA	Psoriasis	5756	Psoriasis4	-0.535113	-17.8061	-10.8393	-6.60499	T cell-1	CD4+ T-cells	1832	1190	507
Array15756_ATAGCGGACTCC	-3.47139	5.95815	Endo	Array15756	ATAGCGGACTCC	Psoriasis	5756	Psoriasis4	6.86293	35.6212	5.83026	-1.512	Venule-2	Endothelial cells	2783	1996	1138
Array15756_ATAGCTGTATTC	-14.7981	-1.43591	T	Array15756	ATAGCTGTATTC	Psoriasis	5756	Psoriasis4	1.85488	-37.0231	-9.17949	-4.60019	T cell-2	CD8+ T-cells	4944	3509	1685
Array15756_ATAGGTCATCTG	-1.10838	-7.82183	KC	Array15756	ATAGGTCATCTG	Psoriasis	5756	Psoriasis4	-24.9604	-19.3061	-10.9781	2.92137	Keratinocyte-1	Keratinocytes	2491	1856	944
Array15756_ATATATAATGTC	-3.545	4.9697	Endo	Array15756	ATATATAATGTC	Psoriasis	5756	Psoriasis4	7.05919	31.5856	5.96662	-2.4103	Venule-2	Endothelial cells	1407	1074	684
Array15756_ATATCGACATTG	-0.333676	-8.05938	KC	Array15756	ATATCGACATTG	Psoriasis	5756	Psoriasis4	-27.2482	-12.669	-11.3105	2.01471	Keratinocyte-1	Keratinocytes	6281	4431	1972
Array15756_ATATCGACTTCA	-0.917403	-8.42262	KC	Array15756	ATATCGACTTCA	Psoriasis	5756	Psoriasis4	-27.3482	-20.4789	-10.5309	3.70122	Keratinocyte-1	Keratinocytes	2221	1782	862
Array15756_ATATCGAGCTGA	-2.63	7.4148	Endo	Array15756	ATATCGAGCTGA	Psoriasis	5756	Psoriasis4	4.80373	18.3998	8.9816	-4.05426	Venule-1	Endothelial cells	3391	2623	1361
Array15756_ATATCGATATCG	1.9773	4.56764	VSMC	Array15756	ATATCGATATCG	Psoriasis	5756	Psoriasis4	-28.9805	18.5296	0.626881	12.8543	VSMC-1	Fibroblasts	1707	1383	960
Array15756_ATATGCTACGGG	-0.713275	6.5455	Endo	Array15756	ATATGCTACGGG	Psoriasis	5756	Psoriasis4	-5.97245	25.0559	9.29187	-1.26918	Venule-1	Endothelial cells	1201	863	523
Array15756_ATCAAGGCGGTC	-2.95332	9.07147	Endo	Array15756	ATCAAGGCGGTC	Psoriasis	5756	Psoriasis4	5.5032	12.5214	8.64862	-4.62368	Venule-1	Endothelial cells	5747	4095	1931
Array15756_ATCAATTAGAGT	1.59643	7.13157	Endo	Array15756	ATCAATTAGAGT	Psoriasis	5756	Psoriasis4	-15.3847	36.8573	9.87047	1.44884	Venule-3	Endothelial cells	6376	4602	1592
Array15756_ATCACCCCCAAC	-10.7213	0.891272	T	Array15756	ATCACCCCCAAC	Psoriasis	5756	Psoriasis4	9.23502	-29.1973	-9.57652	-5.95466	T cell-1	CD4+ T-cells	2815	2031	1159
Array15756_ATCACCGTGCGG	-14.7691	-0.304235	T	Array15756	ATCACCGTGCGG	Psoriasis	5756	Psoriasis4	1.94642	-30.8199	-8.94791	-6.46077	T cell-2	CD8+ T-cells	2264	1704	896
Array15756_ATCACTCATCAT	-15.2531	2.39804	T	Array15756	ATCACTCATCAT	Psoriasis	5756	Psoriasis4	-0.703177	-35.842	-9.28838	-4.08727	T cell-3	CD8+ T-cells	8290	5623	2438
Array15756_ATCAGTGTAGTG	10.2679	10.3895	Fibro	Array15756	ATCAGTGTAGTG	Psoriasis	5756	Psoriasis4	36.908	2.08655	9.32204	10.9227	Fibroblast-4	Fibroblasts	6136	4554	1955
Array15756_ATCATCCAAGCA	-11.9663	0.409966	T	Array15756	ATCATCCAAGCA	Psoriasis	5756	Psoriasis4	4.30295	-17.2641	-10.691	-7.02334	T cell-1	CD4+ T-cells	1570	1125	687
Array15756_ATCCACAAACAA	-0.362016	6.86173	Endo	Array15756	ATCCACAAACAA	Psoriasis	5756	Psoriasis4	-8.86987	29.1335	9.8846	-1.0464	Venule-1	Endothelial cells	1825	1314	812
Array15756_ATCCAGGGCAGA	-7.13228	-5.72867	Mast	Array15756	ATCCAGGGCAGA	Psoriasis	5756	Psoriasis4	19.4494	-16.2561	-2.01109	-7.61172	Mast-2	HSC	2438	1610	815
Array15756_ATCCCAAACGCG	-14.5304	-1.24377	T	Array15756	ATCCCAAACGCG	Psoriasis	5756	Psoriasis4	1.6716	-36.5098	-9.23409	-4.80885	T cell-2	CD8+ T-cells	7978	5407	2131
Array15756_ATCCCGTGGTGC	-2.26891	6.53183	Endo	Array15756	ATCCCGTGGTGC	Psoriasis	5756	Psoriasis4	3.00475	20.0612	8.32157	-3.69622	Venule-1	Endothelial cells	2632	1901	955
Array15756_ATCCGCCTTTGC	1.69095	8.76508	Endo	Array15756	ATCCGCCTTTGC	Psoriasis	5756	Psoriasis4	-19.3148	32.7046	10.8685	0.938715	Venule-3	Endothelial cells	16866	11591	3908
Array15756_ATCCGCGAGGTT	-14.1608	-0.544208	T	Array15756	ATCCGCGAGGTT	Psoriasis	5756	Psoriasis4	5.41333	-28.1909	-8.98294	-6.39693	T cell-2	CD4+ T-cells	2694	1889	993
Array15756_ATCCGCGTTCCG	-3.41775	7.36238	Endo	Array15756	ATCCGCGTTCCG	Psoriasis	5756	Psoriasis4	10.2475	30.4727	5.65245	-2.54412	Venule-1	Endothelial cells	5105	3464	1663
Array15756_ATCCGTAATGTG	8.21177	8.41676	Fibro	Array15756	ATCCGTAATGTG	Psoriasis	5756	Psoriasis4	35.0605	16.8036	9.05165	8.44096	Fibroblast-1	Fibroblasts	10440	7000	2603
Array15756_ATCCTCACGCCA	-12.2656	0.644998	T	Array15756	ATCCTCACGCCA	Psoriasis	5756	Psoriasis4	3.82678	-18.1348	-10.4367	-7.25256	T cell-1	CD4+ T-cells	1478	971	577
Array15756_ATCGAGCCCCCA	6.36303	5.96858	Fibro	Array15756	ATCGAGCCCCCA	Psoriasis	5756	Psoriasis4	50.4147	-7.94263	4.42411	12.636	Fibroblast-5	Fibroblasts	7926	5889	2470
Array15756_ATCGCCGTGGTA	-3.60035	6.20569	Endo	Array15756	ATCGCCGTGGTA	Psoriasis	5756	Psoriasis4	8.45568	35.331	5.59833	-1.72363	Venule-2	Endothelial cells	4061	2952	1346
Array15756_ATCTACTTTATA	-13.9373	1.72345	T	Array15756	ATCTACTTTATA	Psoriasis	5756	Psoriasis4	2.38568	-22.8461	-9.08937	-7.27174	T cell-3	CD8+ T-cells	951	741	542
Array15756_ATCTAGATTACT	-0.817404	7.22546	Endo	Array15756	ATCTAGATTACT	Psoriasis	5756	Psoriasis4	-13.7287	21.0332	9.77845	-1.15939	Venule-1	Endothelial cells	2013	1598	979
Array15756_ATCTGTGATGTG	0.0307405	-6.57542	KC	Array15756	ATCTGTGATGTG	Psoriasis	5756	Psoriasis4	-19.6613	-31.0838	-9.47924	0.192948	Keratinocyte-6	Keratinocytes	2149	1749	898
Array15756_ATCTTTTGAACG	-1.04723	7.09757	Endo	Array15756	ATCTTTTGAACG	Psoriasis	5756	Psoriasis4	-5.79182	22.7391	9.49628	-1.75349	Venule-1	Endothelial cells	1590	1203	722
Array15756_ATGAAATCAAAA	-7.08917	-7.69173	Mast	Array15756	ATGAAATCAAAA	Psoriasis	5756	Psoriasis4	24.6422	-10.4884	-3.58578	-7.31451	Mast-1	HSC	4263	3044	1602
Array15756_ATGAACAACAGA	-11.6486	-0.0472206	T	Array15756	ATGAACAACAGA	Psoriasis	5756	Psoriasis4	5.31661	-16.0293	-10.6739	-6.64684	T cell-1	CD4+ T-cells	1515	1026	614
Array15756_ATGAATCGTCCA	-0.368894	-7.95251	KC	Array15756	ATGAATCGTCCA	Psoriasis	5756	Psoriasis4	-27.3071	-11.8608	-11.333	1.97505	Keratinocyte-1	Keratinocytes	6658	5018	2130
Array15756_ATGACCGTGACA	-2.95713	8.9385	Endo	Array15756	ATGACCGTGACA	Psoriasis	5756	Psoriasis4	7.80515	6.7983	8.60295	-5.41258	Venule-1	Endothelial cells	25479	17539	4614
Array15756_ATGACCTTCTGC	-1.42392	7.09583	Endo	Array15756	ATGACCTTCTGC	Psoriasis	5756	Psoriasis4	-4.32755	22.0135	9.29326	-2.09924	Venule-1	Endothelial cells	2441	1734	1000
Array15756_ATGAGCGGTAAG	-0.4701	-8.55471	KC	Array15756	ATGAGCGGTAAG	Psoriasis	5756	Psoriasis4	-29.9296	-20.682	-10.5521	3.30914	Keratinocyte-1	Keratinocytes	3916	2719	1236
Array15756_ATGAGGCAACCA	-3.06889	9.082	Endo	Array15756	ATGAGGCAACCA	Psoriasis	5756	Psoriasis4	7.51022	10.1178	8.66741	-4.88274	Venule-1	Endothelial cells	9522	6598	2578
Array15756_ATGAGTCGGTCA	1.07915	-10.5673	KC	Array15756	ATGAGTCGGTCA	Psoriasis	5756	Psoriasis4	-22.7999	-3.50218	-8.48413	3.35375	Keratinocyte-4	Epithelial cells	5844	3992	1553
Array15756_ATGATAAACTTA	-5.06215	-0.00261659	Myeloid	Array15756	ATGATAAACTTA	Psoriasis	5756	Psoriasis4	-16.5802	3.69866	1.50637	-14.5532	Myeloid-1	Monocytes	5723	4301	1726
Array15756_ATGCACGCAAGC	-14.0754	1.356	T	Array15756	ATGCACGCAAGC	Psoriasis	5756	Psoriasis4	4.05541	-19.8233	-9.99699	-7.73114	T cell-3	CD8+ T-cells	1778	1308	814
Array15756_ATGCCAAAACAG	-14.0335	-0.27453	T	Array15756	ATGCCAAAACAG	Psoriasis	5756	Psoriasis4	4.65688	-28.7348	-9.06795	-5.44681	T cell-2	CD4+ T-cells	2597	1720	1056
Array15756_ATGCGCTGGAAA	-3.22772	8.63098	Endo	Array15756	ATGCGCTGGAAA	Psoriasis	5756	Psoriasis4	5.69988	11.7867	8.78695	-4.53238	Venule-1	Endothelial cells	3379	2570	1351
Array15756_ATGCTATCCTCG	1.9282	7.2617	Endo	Array15756	ATGCTATCCTCG	Psoriasis	5756	Psoriasis4	-13.9945	36.6691	9.51324	1.67675	Venule-3	Endothelial cells	5940	4241	1781
Array15756_ATGCTTAGGGCT	0.192818	4.57824	Endo	Array15756	ATGCTTAGGGCT	Psoriasis	5756	Psoriasis4	-7.15319	13.2524	-8.7952	-2.04675	Venule-5	Endothelial cells	2957	2166	1211
Array15756_ATGGAATTGAAG	-5.58652	-8.21101	Mast	Array15756	ATGGAATTGAAG	Psoriasis	5756	Psoriasis4	24.6419	-6.22471	-4.06027	-7.55183	Mast-1	Monocytes	2128	1631	956
Array15756_ATGGACCGTCAG	-1.21175	-8.69542	KC	Array15756	ATGGACCGTCAG	Psoriasis	5756	Psoriasis4	-30.4399	-19.7046	-10.7205	3.48323	Keratinocyte-1	Keratinocytes	6778	5065	1941
Array15756_ATGGAGTATTAA	-2.37775	9.33017	Endo	Array15756	ATGGAGTATTAA	Psoriasis	5756	Psoriasis4	5.30276	7.43004	9.43273	-4.93479	Venule-1	Endothelial cells	10253	7350	2909
Array15756_ATGGCCAGGGGA	8.1815	8.13535	Fibro	Array15756	ATGGCCAGGGGA	Psoriasis	5756	Psoriasis4	31.2656	16.7651	8.3734	8.32067	Fibroblast-1	Fibroblasts	6289	4357	2065
Array15756_ATGGCCGTTTGG	-11.884	0.105797	T	Array15756	ATGGCCGTTTGG	Psoriasis	5756	Psoriasis4	6.28279	-17.3666	-10.3373	-6.76817	T cell-1	CD4+ T-cells	2075	1464	858
Array15756_ATGGCCTTTAGG	-7.17832	-7.18127	Mast	Array15756	ATGGCCTTTAGG	Psoriasis	5756	Psoriasis4	20.6936	-16.2101	-2.60276	-7.89789	Mast-1	HSC	4060	2943	1466
Array15756_ATGGCGGGCCTG	-2.09164	8.96619	Endo	Array15756	ATGGCGGGCCTG	Psoriasis	5756	Psoriasis4	0.841617	10.6515	9.84874	-4.05467	Venule-1	Endothelial cells	4329	2855	1475
Array15756_ATGGCGTTCTAG	-1.30811	8.71842	Endo	Array15756	ATGGCGTTCTAG	Psoriasis	5756	Psoriasis4	-11.1416	19.7405	9.79345	-1.87492	Venule-1	Endothelial cells	7204	5404	2420
Array15756_ATGGTATGCTAA	-0.181063	-5.5829	KC	Array15756	ATGGTATGCTAA	Psoriasis	5756	Psoriasis4	-17.6688	-34.1322	-9.32398	-0.393578	Keratinocyte-6	Keratinocytes	5049	3755	1877
Array15756_ATGGTGCAATGA	2.92683	-4.7058	KC	Array15756	ATGGTGCAATGA	Psoriasis	5756	Psoriasis4	-14.1464	-22.3058	-7.40856	1.48777	Keratinocyte-7	Keratinocytes	12322	8205	2894
Array15756_ATGTATAGACCA	-0.269385	-5.16869	KC	Array15756	ATGTATAGACCA	Psoriasis	5756	Psoriasis4	-18.043	-37.3412	-9.15801	0.475313	Keratinocyte-6	Keratinocytes	32888	22674	4582
Array15756_ATGTCCCCCGGC	-11.6132	-1.21387	T	Array15756	ATGTCCCCCGGC	Psoriasis	5756	Psoriasis4	9.04316	-31.4744	-9.55633	-5.82813	T cell-1	CD4+ T-cells	1237	933	649
Array15756_ATGTCTATTAAG	1.74729	8.79075	Endo	Array15756	ATGTCTATTAAG	Psoriasis	5756	Psoriasis4	-19.3811	32.4603	10.7747	0.87101	Venule-3	Endothelial cells	18869	13105	4181
Array15756_ATGTGGAATTCA	9.17268	8.17102	Fibro	Array15756	ATGTGGAATTCA	Psoriasis	5756	Psoriasis4	34.0165	12.709	8.56364	8.6867	Fibroblast-1	Fibroblasts	1407	1092	643
Array15756_ATGTGGGTCTGA	-14.476	1.74337	T	Array15756	ATGTGGGTCTGA	Psoriasis	5756	Psoriasis4	3.10951	-25.0244	-8.92506	-7.08889	T cell-3	CD8+ T-cells	1332	983	620
Array15756_ATGTTCGCAAAA	-3.7806	5.01673	Endo	Array15756	ATGTTCGCAAAA	Psoriasis	5756	Psoriasis4	8.42844	31.9216	5.89688	-2.28676	Venule-2	Endothelial cells	1159	905	610
Array15756_ATTAACTAGAGT	-2.82808	8.44234	Endo	Array15756	ATTAACTAGAGT	Psoriasis	5756	Psoriasis4	5.558	14.7527	8.43061	-3.69562	Venule-1	Endothelial cells	2896	2209	1201
Array15756_ATTAAGCTACGC	-11.9314	1.52849	T	Array15756	ATTAAGCTACGC	Psoriasis	5756	Psoriasis4	3.0676	-14.7702	-10.7158	-7.12483	T cell-1	CD8+ T-cells	1550	1040	597
Array15756_ATTAAGGTGCAG	-3.15064	5.03515	Endo	Array15756	ATTAAGGTGCAG	Psoriasis	5756	Psoriasis4	7.71388	31.0453	6.16129	-2.33478	Venule-2	Endothelial cells	1177	937	602
Array15756_ATTACGGTCGAT	0.137927	-9.08554	KC	Array15756	ATTACGGTCGAT	Psoriasis	5756	Psoriasis4	-24.1627	-5.95453	-9.09981	3.3459	Keratinocyte-1	Epithelial cells	18483	12940	3755
Array15756_ATTAGAGCGGGA	-2.42267	7.48038	Endo	Array15756	ATTAGAGCGGGA	Psoriasis	5756	Psoriasis4	5.00128	14.8243	8.49078	-4.13707	Venule-1	Endothelial cells	2251	1659	972
Array15756_ATTAGCCTCCAG	-3.34924	8.68088	Endo	Array15756	ATTAGCCTCCAG	Psoriasis	5756	Psoriasis4	9.18167	14.3311	7.75393	-4.75186	Venule-1	Endothelial cells	3336	2545	1377
Array15756_ATTAGGGGGGCT	10.2192	7.55411	Fibro	Array15756	ATTAGGGGGGCT	Psoriasis	5756	Psoriasis4	22.922	8.1238	5.97501	8.97363	Fibroblast-1	Adipocytes	3643	2626	1481
Array15756_ATTAGGTCAATA	-0.17095	8.21479	Endo	Array15756	ATTAGGTCAATA	Psoriasis	5756	Psoriasis4	-9.66943	23.3528	10.6271	-1.71236	Venule-1	Endothelial cells	6109	4759	2277
Array15756_ATTATAATCACA	8.28682	8.31382	Fibro	Array15756	ATTATAATCACA	Psoriasis	5756	Psoriasis4	32.9642	16.5852	8.82576	8.47255	Fibroblast-1	Fibroblasts	6915	5092	2134
Array15756_ATTATCCCAGGT	-0.312705	-11.4031	KC	Array15756	ATTATCCCAGGT	Psoriasis	5756	Psoriasis4	-27.2108	-0.195757	-9.38204	4.56106	Keratinocyte-1	Keratinocytes	36193	24037	4567
Array15756_ATTATCCCTAGG	-6.51977	-6.83216	Mast	Array15756	ATTATCCCTAGG	Psoriasis	5756	Psoriasis4	21.6946	-7.63757	-3.49225	-7.07187	Mast-1	HSC	1920	1330	784
Array15756_ATTCAGTGCATA	-1.27976	7.15371	Endo	Array15756	ATTCAGTGCATA	Psoriasis	5756	Psoriasis4	-4.49166	21.9998	9.14769	-2.07064	Venule-1	Endothelial cells	1858	1404	803
Array15756_ATTCCCGAAACG	7.28509	6.08816	Fibro	Array15756	ATTCCCGAAACG	Psoriasis	5756	Psoriasis4	40.668	-13.8497	5.34582	15.1992	Fibroblast-5	Chondrocytes	1418	1091	699
Array15756_ATTCCCGCTTGA	5.10324	-8.16461	HairFollicle	Array15756	ATTCCCGCTTGA	Psoriasis	5756	Psoriasis4	-11.247	-7.76261	-7.0111	3.88351	HairFollicle	Keratinocytes	6108	4611	2028
Array15756_ATTCGCACGGGT	-0.992919	-8.41755	KC	Array15756	ATTCGCACGGGT	Psoriasis	5756	Psoriasis4	-29.4049	-13.0185	-11.4867	2.7551	Keratinocyte-1	Keratinocytes	7190	5317	1831
Array15756_ATTCGTTAATAG	-2.29914	7.04612	Endo	Array15756	ATTCGTTAATAG	Psoriasis	5756	Psoriasis4	8.21342	18.0877	7.61306	-4.27519	Venule-1	Endothelial cells	2673	1897	1048
Array15756_ATTCTCTTGAAC	-6.02486	-1.86528	Myeloid	Array15756	ATTCTCTTGAAC	Psoriasis	5756	Psoriasis4	-6.18945	3.20559	1.97184	-13.0241	Myeloid-1	DC	12227	8511	2320
Array15756_ATTGACATGGAT	1.54679	8.64682	Endo	Array15756	ATTGACATGGAT	Psoriasis	5756	Psoriasis4	-18.4705	32.0784	11.0543	0.733523	Venule-3	Endothelial cells	5021	3572	1968
Array15756_ATTGACGTAGCC	-1.52922	8.39862	Endo	Array15756	ATTGACGTAGCC	Psoriasis	5756	Psoriasis4	-3.93819	16.8111	9.05221	-2.55723	Venule-1	Endothelial cells	5958	4495	1912
Array15756_ATTGACTTTGAG	-8.93527	-5.37527	Mast	Array15756	ATTGACTTTGAG	Psoriasis	5756	Psoriasis4	18.8945	-12.9484	-2.64183	-6.77831	Mast-2	HSC	4004	2741	1382
Array15756_ATTGAGGGCGTT	8.69065	8.54939	Fibro	Array15756	ATTGAGGGCGTT	Psoriasis	5756	Psoriasis4	35.3268	13.2426	9.36477	8.3096	Fibroblast-1	Fibroblasts	2108	1525	948
Array15756_ATTGCATGCTGT	0.193433	-5.87782	KC	Array15756	ATTGCATGCTGT	Psoriasis	5756	Psoriasis4	-17.5316	-31.2152	-9.40269	-0.433109	Keratinocyte-6	Keratinocytes	1775	1364	642
Array15756_ATTGCGGGCCAA	-4.06445	6.33187	Endo	Array15756	ATTGCGGGCCAA	Psoriasis	5756	Psoriasis4	6.9202	34.1646	5.64366	-1.53782	Venule-2	Endothelial cells	12857	8146	2677
Array15756_ATTGCTTGTTCA	0.0555408	-5.89357	KC	Array15756	ATTGCTTGTTCA	Psoriasis	5756	Psoriasis4	-20.264	-33.0991	-9.17481	0.586677	Keratinocyte-6	Keratinocytes	11969	9103	3019
Array15756_ATTGGGCCCCAC	-7.0474	-8.43213	Mast	Array15756	ATTGGGCCCCAC	Psoriasis	5756	Psoriasis4	28.3966	-11.4083	-3.29054	-8.20769	Mast-1	HSC	3586	2653	1422
Array15756_ATTGGTAATATA	-13.0428	2.27671	T	Array15756	ATTGGTAATATA	Psoriasis	5756	Psoriasis4	-4.84658	-21.0238	-11.0801	-5.1837	T cell-1	CD8+ T-cells	1704	1248	689
Array15756_ATTGTACCCGCA	-5.40804	-6.87588	Mast	Array15756	ATTGTACCCGCA	Psoriasis	5756	Psoriasis4	18.0021	-4.5335	-3.47604	-7.34259	Mast-1	HSC	1552	1088	633
[truncated: 36,275 more rows]
