# Supplementary material for: Second-Strand Synthesis-Based Massively Parallel scRNA-Seq Reveals Cellular States and Molecular Features of Human Inflammatory Skin Pathologies
Source: Immunity. 2020 Oct 13;53(4):878–894.e7. doi: 10.1016/j.immuni.2020.09.015 (PMC7562821; doi:10.1016/j.immuni.2020.09.015)
Supplement: Table S3. Gene Signatures, Related to Figures 2, 3, 4, and 5 — Gene signatures for cell-type clusters at multiple levels: generic cell-types, T cell subsets, myeloid cells, dendritic cells, fibroblasts, and endothelial cells. [file mmc4.xlsx]

## Sheet: GenericSignatures
p_val	avg_logFC	pct.1	pct.2	p_val_adj	cluster	gene
0	2.34254	0.809	0.045	0	Fibro	COL1A1
0	2.33796	0.982	0.072	0	Fibro	DCN
0	2.28839	0.915	0.064	0	Fibro	COL1A2
0	2.22775	0.761	0.018	0	Fibro	LUM
0	2.19425	0.766	0.024	0	Fibro	MMP2
0	2.19003	0.855	0.069	0	Fibro	COL3A1
0	2.18575	0.848	0.038	0	Fibro	COL6A3
0	2.12632	0.892	0.065	0	Fibro	COL6A1
0	2.1239	0.808	0.034	0	Fibro	CTSK
0	2.11995	0.692	0.019	0	Fibro	FBLN1
0	2.08763	0.862	0.057	0	Fibro	C1S
0	2.05955	0.917	0.077	0	Fibro	COL6A2
0	2.05858	0.836	0.058	0	Fibro	CCDC80
0	2.02396	0.765	0.036	0	Fibro	VCAN
0	1.96464	0.582	0.01	0	Fibro	SFRP2
0	1.95481	0.623	0.052	0	Fibro	CFD
0	1.91271	0.721	0.031	0	Fibro	FBLN2
0	1.91246	0.741	0.051	0	Fibro	FBN1
0	1.91066	0.686	0.036	0	Fibro	COL5A2
0	1.89757	0.613	0.024	0	Fibro	COL5A1
0	1.89317	0.713	0.036	0	Fibro	PCOLCE
0	1.8887	0.65	0.018	0	Fibro	MFAP4
0	1.80321	0.751	0.056	0	Fibro	AEBP1
0	1.77634	0.629	0.024	0	Fibro	LRP1
0	1.75706	0.861	0.116	0	Fibro	C1R
0	1.74165	0.574	0.04	0	Fibro	COL12A1
0	1.7354	0.61	0.038	0	Fibro	THBS2
0	1.72115	0.627	0.03	0	Fibro	THY1
0	1.71	0.59	0.016	0	Fibro	OLFML3
0	1.70656	0.597	0.014	0	Fibro	LAMA2
0	1.70436	0.508	0.02	0	Fibro	TNFAIP6
0	1.70273	0.784	0.081	0	Fibro	SERPINF1
0	1.69704	0.585	0.01	0	Fibro	PDGFRA
0	1.68023	0.506	0.06	0	Fibro	POSTN
0	1.67418	0.832	0.112	0	Fibro	FSTL1
0	1.67196	0.547	0.011	0	Fibro	DPT
0	1.66865	0.621	0.016	0	Fibro	MXRA8
0	1.66746	0.681	0.051	0	Fibro	CFH
0	1.65165	0.814	0.115	0	Fibro	TIMP2
0	1.64799	0.572	0.026	0	Fibro	LOX
0	1.62931	0.452	0.025	0	Fibro	C3
0	1.62601	0.685	0.084	0	Fibro	HTRA1
0	1.60136	0.491	0.018	0	Fibro	RP11-572C15.6
0	1.60116	0.548	0.037	0	Fibro	MXRA5
0	1.56209	0.477	0.01	0	Fibro	CPXM1
0	1.55983	0.557	0.029	0	Fibro	MRC2
0	1.54888	0.694	0.058	0	Fibro	PRRX1
0	1.54827	0.617	0.032	0	Fibro	TWIST1
0	1.5459	0.493	0.009	0	Fibro	SPON1
0	1.54214	0.474	0.035	0	Fibro	APOD
0	1.52682	0.571	0.028	0	Fibro	FMOD
0	1.52554	0.536	0.044	0	Fibro	CXCL12
0	1.50389	0.745	0.108	0	Fibro	SERPING1
0	1.50247	0.65	0.078	0	Fibro	FN1
0	1.49677	0.525	0.019	0	Fibro	ISLR
0	1.48557	0.619	0.063	0	Fibro	CYBRD1
0	1.47295	0.58	0.049	0	Fibro	SLIT3
0	1.46207	0.529	0.044	0	Fibro	COL14A1
0	1.43876	0.497	0.031	0	Fibro	COL16A1
0	1.43657	0.525	0.019	0	Fibro	CDH11
0	1.42842	0.439	0.056	0	Fibro	IGFBP5
0	1.42555	0.395	0.008	0	Fibro	GREM1
0	1.41903	0.507	0.033	0	Fibro	RARRES2
0	1.40821	0.596	0.049	0	Fibro	PDGFRB
0	1.4025	0.515	0.015	0	Fibro	LPAR1
0	1.39399	0.562	0.051	0	Fibro	FGFR1
0	1.39248	0.712	0.107	0	Fibro	NNMT
0	1.38605	0.496	0.012	0	Fibro	BICC1
0	1.38089	0.401	0.021	0	Fibro	PTGDS
0	1.37824	0.392	0.02	0	Fibro	DIO2
0	1.37327	0.437	0.027	0	Fibro	ANK2
0	1.36894	0.319	0.007	0	Fibro	MFAP5
0	1.36006	0.574	0.07	0	Fibro	ANTXR1
0	1.35698	0.411	0.007	0	Fibro	FAP
0	1.35646	0.233	0.009	0	Fibro	PI16
0	1.35474	0.535	0.054	0	Fibro	ANGPTL2
0	1.35283	0.317	0.01	0	Fibro	WISP2
0	1.34025	0.474	0.023	0	Fibro	RCN3
0	1.33313	0.424	0.013	0	Fibro	ADAMTS2
0	1.32663	0.507	0.046	0	Fibro	LTBP1
0	1.32217	0.609	0.082	0	Fibro	GEM
0	1.32107	0.394	0.035	0	Fibro	TNC
0	1.30847	0.678	0.111	0	Fibro	PPAP2B
0	1.30437	0.582	0.073	0	Fibro	PAM
0	1.30233	0.71	0.172	0	Fibro	CXCL14
0	1.30069	0.377	0.007	0	Fibro	LRRC15
0	1.29835	0.484	0.02	0	Fibro	FBLN5
0	1.29614	0.471	0.021	0	Fibro	ECM2
0	1.29512	0.475	0.035	0	Fibro	VASN
0	1.2945	0.496	0.062	0	Fibro	SLC39A14
0	1.29188	0.899	0.243	0	Fibro	SPARC
0	1.27748	0.572	0.067	0	Fibro	CRISPLD2
0	1.26924	0.351	0.043	0	Fibro	MEDAG
0	1.24376	0.505	0.068	0	Fibro	BGN
0	1.23804	0.536	0.09	0	Fibro	ITGB5
0	1.23283	0.556	0.089	0	Fibro	MMP14
0	1.2297	0.664	0.124	0	Fibro	IGFBP4
0	1.2244	0.418	0.019	0	Fibro	CD248
0	1.22037	0.348	0.018	0	Fibro	PRELP
0	1.21798	0.459	0.025	0	Fibro	EFEMP2
0	1.21236	0.39	0.022	0	Fibro	GAS1
0	1.21187	0.412	0.02	0	Fibro	VGLL3
0	1.20704	0.452	0.087	0	Fibro	APCDD1
0	1.1975	0.386	0.038	0	Fibro	CTHRC1
0	1.18906	0.404	0.007	0	Fibro	CLMP
0	1.18029	0.439	0.03	0	Fibro	COLEC12
0	1.17315	0.438	0.026	0	Fibro	EMILIN1
0	1.16256	0.362	0.014	0	Fibro	NEGR1
0	1.15883	0.313	0.007	0	Fibro	MASP1
0	1.15036	0.583	0.143	0	Fibro	CYR61
0	1.15013	0.35	0.009	0	Fibro	PDGFRL
0	1.1465	0.281	0.033	0	Fibro	CXCL1
0	1.14459	0.38	0.017	0	Fibro	ADAM33
0	1.14356	0.471	0.046	0	Fibro	DDR2
0	1.14298	0.259	0.005	0	Fibro	CILP
0	1.13227	0.36	0.017	0	Fibro	CERCAM
0	1.1321	0.606	0.104	0	Fibro	SELM
0	1.13121	0.224	0.007	0	Fibro	SCARA5
0	1.12509	0.47	0.045	0	Fibro	TMEM176B
0	1.12483	0.346	0.018	0	Fibro	HMCN1
0	1.12259	0.31	0.007	0	Fibro	ITGBL1
0	1.12259	0.412	0.041	0	Fibro	SOD3
0	1.12247	0.374	0.023	0	Fibro	HAS2
0	1.11507	0.346	0.018	0	Fibro	F10
0	1.11422	0.414	0.029	0	Fibro	FKBP10
0	1.1134	0.162	0.005	0	Fibro	COMP
0	1.10896	0.499	0.07	0	Fibro	DPYSL3
0	1.10585	0.519	0.112	0	Fibro	THBS1
0	1.10164	0.215	0.012	0	Fibro	ADH1B
0	1.09556	0.5	0.064	0	Fibro	NID1
0	1.09521	0.345	0.01	0	Fibro	TMEM119
0	1.09472	0.519	0.109	0	Fibro	FRMD6
0	1.09137	0.587	0.125	0	Fibro	LAMB2
0	1.08796	0.506	0.067	0	Fibro	SDC2
0	1.08316	0.625	0.161	0	Fibro	CALU
0	1.07734	0.397	0.05	0	Fibro	EFEMP1
0	1.07256	0.539	0.102	0	Fibro	LAMA4
0	1.06806	0.33	0.017	0	Fibro	DCLK1
0	1.0677	0.381	0.034	0	Fibro	PDPN
0	1.06609	0.257	0.006	0	Fibro	SVEP1
0	1.06123	0.517	0.085	0	Fibro	DAB2
0	1.05595	0.284	0.014	0	Fibro	GFRA1
0	1.05454	0.243	0.006	0	Fibro	ANGPTL1
0	1.05316	0.386	0.041	0	Fibro	PLAC9
0	1.04976	0.575	0.177	0	Fibro	SEPP1
0	1.04723	0.256	0.021	0	Fibro	ASPN
0	1.04103	0.217	0.004	0	Fibro	COL11A1
0	1.04047	0.268	0.007	0	Fibro	LAMC3
0	1.03592	0.455	0.099	0	Fibro	CXCL2
0	1.02868	0.431	0.046	0	Fibro	ZCCHC24
0	1.02763	0.205	0.004	0	Fibro	MMP11
0	1.02547	0.249	0.009	0	Fibro	CP
0	1.01774	0.298	0.013	0	Fibro	FGF7
0	1.01515	0.266	0.007	0	Fibro	DKK2
0	1.01446	0.377	0.024	0	Fibro	NFATC4
0	1.00978	0.312	0.034	0	Fibro	SERPINE2
0	1.00921	0.284	0.01	0	Fibro	SLIT2
0	1.00493	0.308	0.01	0	Fibro	PODN
0	1.00416	0.339	0.041	0	Fibro	INHBA
0	0.996113	0.3	0.009	0	Fibro	OSR2
0	0.99297	0.259	0.008	0	Fibro	PAPPA
0	0.992921	0.287	0.003	0	Fibro	OMD
0	0.991922	0.33	0.027	0	Fibro	PTK7
0	0.990905	0.35	0.047	0	Fibro	MDK
0	0.990537	0.565	0.128	0	Fibro	LAMB1
0	0.983059	0.305	0.011	0	Fibro	MME
0	0.982891	0.605	0.138	0	Fibro	PMP22
0	0.981233	0.289	0.006	0	Fibro	HTRA3
0	0.980721	0.597	0.18	0	Fibro	CEBPB
0	0.978544	0.185	0.005	0	Fibro	COL6A5
0	0.977932	0.45	0.069	0	Fibro	GPR124
0	0.973739	0.276	0.019	0	Fibro	FST
0	0.971013	0.312	0.023	0	Fibro	SPON2
0	0.969794	0.421	0.073	0	Fibro	FHL1
0	0.963278	0.341	0.038	0	Fibro	ABI3BP
0	0.961905	0.226	0.013	0	Fibro	MEG3
0	0.960955	0.261	0.004	0	Fibro	PTGFR
0	0.959662	0.478	0.101	0	Fibro	C11orf96
0	0.953274	0.379	0.033	0	Fibro	TMEM176A
0	0.951984	0.647	0.231	0	Fibro	GSN
0	0.951934	0.261	0.026	0	Fibro	F13A1
0	0.948845	0.575	0.151	0	Fibro	SERPINH1
0	0.944296	0.523	0.112	0	Fibro	MAN1A1
0	0.940675	0.231	0.003	0	Fibro	COL6A6
0	0.937711	0.743	0.235	0	Fibro	LGALS1
0	0.936505	0.336	0.015	0	Fibro	SRPX
0	0.934813	0.337	0.023	0	Fibro	CLEC11A
0	0.931572	0.284	0.005	0	Fibro	CREB3L1
0	0.929866	0.451	0.097	0	Fibro	CTGF
0	0.926788	0.229	0.022	0	Fibro	ELN
0	0.926034	0.315	0.027	0	Fibro	ADAMTS5
0	0.925765	0.334	0.066	0	Fibro	PTGES
0	0.925212	0.321	0.018	0	Fibro	LOXL1
0	0.92387	0.206	0.007	0	Fibro	ABCA8
0	0.922371	0.445	0.093	0	Fibro	SH3PXD2A
0	0.922086	0.343	0.02	0	Fibro	GPX8
0	0.92142	0.551	0.126	0	Fibro	LAMC1
0	0.9197	0.405	0.064	0	Fibro	ABL1
0	0.916604	0.439	0.082	0	Fibro	FAM114A1
0	0.91368	0.327	0.031	0	Fibro	OLFML2B
0	0.911262	0.349	0.053	0	Fibro	P4HA2
0	0.909354	0.276	0.023	0	Fibro	PTN
0	0.908708	0.32	0.022	0	Fibro	ECM1
0	0.907252	0.285	0.016	0	Fibro	LSAMP
0	0.904979	0.285	0.022	0	Fibro	PLEKHH2
0	0.902245	0.233	0.021	0	Fibro	TNXB
0	0.899502	0.215	0.007	0	Fibro	ROBO2
0	0.898914	0.284	0.024	0	Fibro	PLXDC1
0	0.896798	0.405	0.097	0	Fibro	TNFAIP2
0	0.896347	0.378	0.056	0	Fibro	COPZ2
0	0.890167	0.327	0.018	0	Fibro	GLT8D2
0	0.888807	0.34	0.067	0	Fibro	LTBP4
0	0.888675	0.269	0.048	0	Fibro	ITIH5
0	0.888017	0.298	0.027	0	Fibro	VSTM4
0	0.887305	0.243	0.021	0	Fibro	WNT5A
0	0.886703	0.477	0.104	0	Fibro	FNDC3B
0	0.880182	0.295	0.013	0	Fibro	SGCD
0	0.875106	0.232	0.007	0	Fibro	PTGIS
0	0.874707	0.416	0.094	0	Fibro	CTSL
0	0.874363	0.389	0.06	0	Fibro	RUNX1
0	0.870355	0.263	0.02	0	Fibro	SNED1
0	0.869159	0.502	0.149	0	Fibro	COL18A1
0	0.868901	0.318	0.021	0	Fibro	TPST1
0	0.867622	0.222	0.023	0	Fibro	ADAM12
0	0.861889	0.302	0.023	0	Fibro	RECK
0	0.861753	0.316	0.026	0	Fibro	SSPN
0	0.861217	0.332	0.04	0	Fibro	LEPRE1
0	0.85687	0.355	0.039	0	Fibro	ANPEP
0	0.856193	0.272	0.016	0	Fibro	FAM20A
0	0.852641	0.439	0.131	0	Fibro	NFIX
0	0.851603	0.243	0.003	0	Fibro	FIBIN
0	0.849942	0.249	0.006	0	Fibro	RP11-166D19.1
0	0.848863	0.23	0.02	0	Fibro	IGFBP6
0	0.8482	0.272	0.028	0	Fibro	LTBP2
0	0.847597	0.384	0.09	0	Fibro	LGALS3BP
0	0.846762	0.346	0.029	0	Fibro	NDN
0	0.839406	0.302	0.027	0	Fibro	IL11RA
0	0.83588	0.458	0.138	0	Fibro	FAM46A
0	0.832384	0.396	0.081	0	Fibro	GAS7
0	0.831655	0.209	0.007	0	Fibro	GPC3
0	0.830846	0.213	0.04	0	Fibro	LEPR
0	0.83056	0.579	0.152	0	Fibro	TIMP1
0	0.827863	0.363	0.061	0	Fibro	CD276
0	0.827286	0.217	0.005	0	Fibro	CORIN
0	0.825696	0.23	0.005	0	Fibro	CCBE1
0	0.825597	0.207	0.018	0	Fibro	MAMDC2
0	0.823982	0.288	0.023	0	Fibro	PCDH18
0	0.821949	0.346	0.043	0	Fibro	GOLM1
0	0.821568	0.37	0.07	0	Fibro	C1QTNF5
0	0.820491	0.711	0.273	0	Fibro	ANXA5
0	0.819716	0.394	0.094	0	Fibro	MAGED1
0	0.819701	0.198	0.005	0	Fibro	AOX1
0	0.819606	0.424	0.099	0	Fibro	C1orf198
0	0.819295	0.361	0.059	0	Fibro	RASSF8
0	0.818834	0.251	0.012	0	Fibro	GFPT2
0	0.818753	0.196	0.019	0	Fibro	IGF1
0	0.818279	0.162	0.005	0	Fibro	STMN2
0	0.81355	0.707	0.219	0	Fibro	CALD1
0	0.812618	0.28	0.028	0	Fibro	MSC
0	0.812322	0.267	0.006	0	Fibro	GXYLT2
0	0.809906	0.26	0.012	0	Fibro	OLFML1
0	0.809404	0.213	0.004	0	Fibro	F2RL2
0	0.806893	0.391	0.13	0	Fibro	MGP
0	0.806011	0.236	0.006	0	Fibro	SSC5D
0	0.805006	0.323	0.042	0	Fibro	AXL
0	0.804328	0.349	0.057	0	Fibro	CTSF
0	0.802319	0.376	0.114	0	Fibro	F2R
0	0.801017	0.276	0.015	0	Fibro	SCARF2
0	0.797931	0.204	0.009	0	Fibro	LRRC17
0	0.797755	0.39	0.078	0	Fibro	CXXC5
0	0.795812	0.234	0.037	0	Fibro	EDIL3
0	0.794532	0.355	0.066	0	Fibro	CPE
0	0.794266	0.294	0.049	0	Fibro	SMOC2
0	0.79423	0.443	0.131	0	Fibro	ID3
0	0.791486	0.348	0.059	0	Fibro	RHOBTB3
0	0.789151	0.263	0.04	0	Fibro	SEMA5A
0	0.786602	0.276	0.023	0	Fibro	PDZRN3
0	0.7864	0.241	0.016	0	Fibro	ISM1
0	0.785689	0.398	0.075	0	Fibro	RCN1
0	0.785529	0.274	0.059	0	Fibro	SFRP1
0	0.782445	0.355	0.068	0	Fibro	PLOD1
0	0.782207	0.314	0.05	0	Fibro	CYP7B1
0	0.780589	0.398	0.092	0	Fibro	FKBP9
0	0.780189	0.292	0.032	0	Fibro	GPX7
0	0.779437	0.212	0.004	0	Fibro	ITGA11
0	0.779071	0.302	0.053	0	Fibro	BOC
0	0.77555	0.356	0.067	0	Fibro	LHFPL2
0	0.775227	0.137	0.01	0	Fibro	PLA2G2A
0	0.774252	0.236	0.021	0	Fibro	PRSS12
0	0.773635	0.314	0.062	0	Fibro	RGS3
0	0.77341	0.202	0.012	0	Fibro	ABCA6
0	0.772636	0.393	0.147	0	Fibro	ADM
0	0.77236	0.31	0.026	0	Fibro	TMEM98
0	0.771515	0.288	0.046	0	Fibro	MEGF6
0	0.771252	0.287	0.037	0	Fibro	GLI3
0	0.771051	0.302	0.065	0	Fibro	CXCL3
0	0.770644	0.744	0.327	0	Fibro	CD81
0	0.769308	0.29	0.025	0	Fibro	MMP19
0	0.768008	0.443	0.129	0	Fibro	PMEPA1
0	0.767818	0.235	0.014	0	Fibro	ADAMTS12
0	0.767223	0.786	0.322	0	Fibro	CD63
0	0.767105	0.31	0.044	0	Fibro	VCAM1
0	0.766624	0.46	0.146	0	Fibro	KDELR2
0	0.766398	0.267	0.035	0	Fibro	PSD3
0	0.764865	0.425	0.111	0	Fibro	RBFOX2
0	0.764798	0.271	0.019	0	Fibro	GPR176
0	0.76418	0.195	0.004	0	Fibro	FAM180A
0	0.761048	0.238	0.012	0	Fibro	C1QTNF6
0	0.760931	0.299	0.038	0	Fibro	BMP1
0	0.757183	0.348	0.072	0	Fibro	BACE1
0	0.757076	0.566	0.214	0	Fibro	RND3
0	0.753185	0.172	0.002	0	Fibro	OGN
0	0.751624	0.321	0.063	0	Fibro	TSKU
0	0.749485	0.217	0.038	0	Fibro	GPRC5A
0	0.74896	0.347	0.085	0	Fibro	PPIC
0	0.746951	0.277	0.042	0	Fibro	MAP1A
0	0.745682	0.274	0.073	0	Fibro	CYP1B1
0	0.744115	0.298	0.03	0	Fibro	PRRX2
0	0.74298	0.372	0.074	0	Fibro	PARVA
0	0.740898	0.244	0.022	0	Fibro	COL8A2
0	0.740837	0.589	0.223	0	Fibro	GPNMB
0	0.740471	0.524	0.18	0	Fibro	ASPH
0	0.739879	0.776	0.297	0	Fibro	PTRF
0	0.738512	0.276	0.038	0	Fibro	LOXL2
0	0.73623	0.449	0.189	0	Fibro	APOE
0	0.736144	0.501	0.156	0	Fibro	IL1R1
0	0.733323	0.444	0.173	0	Fibro	MAFB
0	0.733061	0.359	0.087	0	Fibro	SNAI2
0	0.732377	0.187	0.007	0	Fibro	SPOCK1
0	0.732353	0.256	0.026	0	Fibro	DSEL
0	0.732122	0.174	0.017	0	Fibro	PTX3
0	0.732059	0.371	0.105	0	Fibro	UAP1
0	0.731251	0.622	0.216	0	Fibro	TCF4
0	0.731118	0.241	0.009	0	Fibro	ROR2
0	0.730145	0.336	0.052	0	Fibro	CPQ
0	0.728617	0.512	0.156	0	Fibro	CRTAP
0	0.72858	0.228	0.01	0	Fibro	DNM1
0	0.726357	0.354	0.067	0	Fibro	SMARCA1
0	0.725953	0.234	0.028	0	Fibro	PCSK5
0	0.724754	0.213	0.005	0	Fibro	GALNT5
0	0.723588	0.193	0.014	0	Fibro	LRRN4CL
0	0.722242	0.259	0.03	0	Fibro	RUNX1T1
0	0.720938	0.331	0.089	0	Fibro	KREMEN1
0	0.719411	0.39	0.096	0	Fibro	PPAP2A
0	0.719284	0.224	0.013	0	Fibro	NKD2
0	0.7165	0.229	0.003	0	Fibro	TWIST2
0	0.716462	0.261	0.036	0	Fibro	SH3PXD2B
0	0.716001	0.29	0.038	0	Fibro	KIRREL
0	0.713552	0.234	0.031	0	Fibro	FAT4
0	0.713282	0.415	0.094	0	Fibro	LHFP
0	0.713218	0.235	0.014	0	Fibro	CHRD
0	0.712437	0.257	0.017	0	Fibro	KDELR3
0	0.710862	0.282	0.046	0	Fibro	RBMS3
0	0.710349	0.198	0.011	0	Fibro	EMID1
0	0.710142	0.255	0.042	0	Fibro	TBX3
0	0.706447	0.235	0.02	0	Fibro	NID2
0	0.706166	0.41	0.098	0	Fibro	RAB34
0	0.705935	0.435	0.135	0	Fibro	SPATS2L
0	0.705573	0.428	0.103	0	Fibro	BASP1
0	0.704924	0.248	0.059	0	Fibro	NTRK2
0	0.702423	0.249	0.043	0	Fibro	CNTN1
0	0.70075	0.251	0.03	0	Fibro	LEPREL4
0	0.69774	0.176	0.004	0	Fibro	PCOLCE2
0	0.697439	0.446	0.181	0	Fibro	NBL1
0	0.695979	0.407	0.124	0	Fibro	MPZL1
0	0.693718	0.467	0.194	0	Fibro	CKAP4
0	0.693315	0.15	0.021	0	Fibro	CHRDL1
0	0.690954	0.384	0.099	0	Fibro	EPB41L2
0	0.690697	0.281	0.042	0	Fibro	NT5E
0	0.690338	0.237	0.016	0	Fibro	TBX15
0	0.690053	0.258	0.042	0	Fibro	PARD3B
0	0.689833	0.374	0.09	0	Fibro	FUCA2
0	0.689608	0.506	0.188	0	Fibro	PGRMC1
0	0.68919	0.263	0.031	0	Fibro	MOXD1
0	0.687744	0.257	0.025	0	Fibro	TSHZ3
0	0.686381	0.464	0.14	0	Fibro	2020-09-11
0	0.686323	0.37	0.106	0	Fibro	ABL2
0	0.685059	0.458	0.13	0	Fibro	FERMT2
0	0.684005	0.238	0.022	0	Fibro	PID1
0	0.683819	0.288	0.052	0	Fibro	C16orf45
0	0.683279	0.242	0.061	0	Fibro	SEMA3C
0	0.682967	0.267	0.044	0	Fibro	FAM134B
0	0.680386	0.292	0.039	0	Fibro	MARVELD1
0	0.679653	0.721	0.327	0	Fibro	SOD2
0	0.679508	0.445	0.14	0	Fibro	RAB31
0	0.679293	0.299	0.052	0	Fibro	GUCY1A3
0	0.678643	0.34	0.069	0	Fibro	TWSG1
0	0.677296	0.289	0.047	0	Fibro	FKBP14
0	0.677268	0.169	0.005	0	Fibro	IGSF10
0	0.676526	0.338	0.062	0	Fibro	JAM3
0	0.67635	0.265	0.035	0	Fibro	FARP1
0	0.675055	0.168	0.009	0	Fibro	COL8A1
0	0.674505	0.177	0.014	0	Fibro	GLDN
0	0.673848	0.204	0.007	0	Fibro	FAM65C
0	0.673756	0.468	0.191	0	Fibro	WTAP
0	0.672951	0.653	0.313	0	Fibro	CEBPD
0	0.670583	0.544	0.189	0	Fibro	KLF9
0	0.667818	0.196	0.024	0	Fibro	CYP26B1
0	0.666993	0.217	0.008	0	Fibro	STEAP2
0	0.665444	0.289	0.073	0	Fibro	PBX1
0	0.663443	0.223	0.016	0	Fibro	C2
0	0.663134	0.42	0.115	0	Fibro	PRKCDBP
0	0.662916	0.331	0.086	0	Fibro	PLTP
0	0.662652	0.424	0.134	0	Fibro	MAP1B
0	0.662585	0.424	0.114	0	Fibro	NRP1
0	0.661216	0.545	0.226	0	Fibro	SEC31A
0	0.66118	0.361	0.097	0	Fibro	PXDN
0	0.65934	0.296	0.092	0	Fibro	METTL7A
0	0.656327	0.286	0.062	0	Fibro	MYH10
0	0.655388	0.602	0.253	0	Fibro	CD99
0	0.654352	0.262	0.031	0	Fibro	LARP6
0	0.654308	0.26	0.055	0	Fibro	GGT5
0	0.652845	0.272	0.044	0	Fibro	TRAM2
0	0.651992	0.65	0.315	0	Fibro	HDLBP
0	0.650694	0.339	0.086	0	Fibro	LATS2
0	0.65019	0.654	0.301	0	Fibro	CST3
0	0.649475	0.209	0.027	0	Fibro	CDON
0	0.64724	0.475	0.16	0	Fibro	GLG1
0	0.647162	0.178	0.015	0	Fibro	PDGFD
0	0.645753	0.574	0.237	0	Fibro	RRBP1
0	0.645023	0.64	0.296	0	Fibro	LAPTM4A
0	0.644318	0.187	0.026	0	Fibro	CGNL1
0	0.64235	0.276	0.055	0	Fibro	PLAGL1
0	0.641609	0.37	0.121	0	Fibro	PRSS23
0	0.640774	0.286	0.069	0	Fibro	SAMD4A
0	0.640149	0.361	0.1	0	Fibro	S100A13
0	0.640073	0.346	0.067	0	Fibro	CTSO
0	0.638614	0.313	0.092	0	Fibro	SH3D19
0	0.638513	0.295	0.07	0	Fibro	ZBTB20
0	0.637441	0.161	0.002	0	Fibro	FNDC1
0	0.634004	0.387	0.111	0	Fibro	PXDC1
0	0.632455	0.236	0.047	0	Fibro	ACKR3
0	0.631384	0.285	0.087	0	Fibro	CRYAB
0	0.63116	0.221	0.008	0	Fibro	SLC2A10
0	0.630954	0.468	0.157	0	Fibro	CNN3
0	0.629157	0.229	0.016	0	Fibro	CDK14
0	0.629022	0.237	0.036	0	Fibro	THBS3
0	0.628149	0.302	0.071	0	Fibro	PEAK1
0	0.626276	0.288	0.085	0	Fibro	KIAA0930
0	0.626041	0.145	0.005	0	Fibro	ABCA9
0	0.622064	0.23	0.036	0	Fibro	KHDRBS3
0	0.621913	0.19	0.012	0	Fibro	RSPO3
0	0.620684	0.143	0.005	0	Fibro	DIRAS3
0	0.620596	0.254	0.023	0	Fibro	SGCE
0	0.620446	0.204	0.006	0	Fibro	STEAP1
0	0.620298	0.303	0.062	0	Fibro	KANK2
0	0.618364	0.218	0.022	0	Fibro	CPED1
0	0.617732	0.234	0.039	0	Fibro	PTPRS
0	0.617685	0.292	0.081	0	Fibro	SPSB1
0	0.61766	0.189	0.014	0	Fibro	SDK1
0	0.616281	0.291	0.071	0	Fibro	ENPP2
0	0.614503	0.209	0.012	0	Fibro	ALDH1L2
0	0.613716	0.23	0.036	0	Fibro	PLA2R1
0	0.613693	0.34	0.117	0	Fibro	GAS6
0	0.613093	0.267	0.045	0	Fibro	WIPI1
0	0.612359	0.207	0.033	0	Fibro	BMP4
0	0.611551	0.268	0.051	0	Fibro	JDP2
0	0.611426	0.175	0.028	0	Fibro	CADM3
0	0.608257	0.294	0.057	0	Fibro	SGCB
0	0.607998	0.854	0.472	0	Fibro	PSAP
0	0.607434	0.251	0.029	0	Fibro	MRGPRF
0	0.607394	0.615	0.265	0	Fibro	EID1
0	0.606376	0.175	0.002	0	Fibro	WISP1
0	0.60219	0.319	0.09	0	Fibro	H6PD
0	0.602152	0.226	0.027	0	Fibro	DAAM2
0	0.601929	0.178	0.008	0	Fibro	NTN1
0	0.598646	0.299	0.091	0	Fibro	ROBO1
0	0.598555	0.421	0.149	0	Fibro	ADD3
0	0.598501	0.281	0.062	0	Fibro	PTPRG
0	0.596118	0.312	0.097	0	Fibro	PTGFRN
0	0.593331	0.252	0.053	0	Fibro	ITSN1
0	0.593226	0.325	0.094	0	Fibro	TEAD1
0	0.593193	0.322	0.09	0	Fibro	LRIG1
0	0.592313	0.227	0.057	0	Fibro	DPP4
0	0.592077	0.297	0.094	0	Fibro	PTGS2
0	0.591419	0.351	0.082	0	Fibro	C12orf23
0	0.588547	0.166	0.014	0	Fibro	TSPAN11
0	0.58742	0.291	0.059	0	Fibro	CD302
0	0.587287	0.302	0.066	0	Fibro	KDELC2
0	0.586646	0.479	0.2	0	Fibro	TTC3
0	0.586612	0.466	0.196	0	Fibro	PALLD
0	0.585368	0.376	0.137	0	Fibro	REV3L
0	0.584536	0.287	0.092	0	Fibro	NOTCH2
0	0.582806	0.313	0.133	0	Fibro	NFIA
0	0.582598	0.307	0.062	0	Fibro	EVA1B
0	0.582573	0.223	0.033	0	Fibro	FZD1
0	0.580667	0.38	0.124	0	Fibro	SLC39A7
0	0.579096	0.283	0.077	0	Fibro	LRRC32
0	0.579026	0.441	0.168	0	Fibro	SCARB2
0	0.578417	0.345	0.121	0	Fibro	TGFBR3
0	0.576557	0.484	0.181	0	Fibro	ICAM1
0	0.575609	0.368	0.103	0	Fibro	CASC4
0	0.572896	0.176	0.031	0	Fibro	MT1M
0	0.572645	0.323	0.104	0	Fibro	RASD1
0	0.572355	0.223	0.052	0	Fibro	COL7A1
0	0.57183	0.336	0.088	0	Fibro	KITLG
0	0.571649	0.315	0.082	0	Fibro	MFGE8
0	0.571487	0.453	0.169	0	Fibro	B4GALT1
0	0.571119	0.574	0.248	0	Fibro	APP
0	0.570389	0.29	0.081	0	Fibro	UGDH
0	0.569877	0.219	0.033	0	Fibro	TGFB3
0	0.569162	0.247	0.051	0	Fibro	MIR4435-1HG
0	0.568926	0.243	0.025	0	Fibro	FKBP7
0	0.568315	0.211	0.019	0	Fibro	DZIP1
0	0.56768	0.274	0.089	0	Fibro	IL6
0	0.566721	0.41	0.16	0	Fibro	IRF1
0	0.566462	0.185	0.017	0	Fibro	TBX18
0	0.565183	0.239	0.058	0	Fibro	LTBP3
0	0.563273	0.801	0.412	0	Fibro	S100A6
0	0.562482	0.483	0.197	0	Fibro	LMAN1
0	0.56223	0.172	0.038	0	Fibro	AKR1C1
0	0.560526	0.27	0.075	0	Fibro	AMOTL2
0	0.560131	0.147	0.004	0	Fibro	RSPO1
0	0.558647	0.193	0.021	0	Fibro	EMX2
0	0.558001	0.304	0.074	0	Fibro	SEC24D
0	0.557991	0.289	0.062	0	Fibro	GLT8D1
0	0.557527	0.209	0.021	0	Fibro	PRKG1
0	0.557138	0.232	0.037	0	Fibro	AXIN2
0	0.556614	0.37	0.125	0	Fibro	PIGT
0	0.556549	0.133	0.027	0	Fibro	CCL19
0	0.55586	0.323	0.1	0	Fibro	ARHGAP21
0	0.555489	0.214	0.032	0	Fibro	EML1
0	0.555242	0.206	0.026	0	Fibro	EVC
0	0.55433	0.202	0.025	0	Fibro	PYCR1
0	0.553621	0.207	0.035	0	Fibro	IRS1
0	0.553187	0.169	0.004	0	Fibro	PTH1R
0	0.552623	0.283	0.053	0	Fibro	MAGI2-AS3
0	0.552486	0.124	0.004	0	Fibro	VIT
0	0.552417	0.193	0.025	0	Fibro	UST
0	0.552292	0.302	0.09	0	Fibro	TRPS1
0	0.552012	0.198	0.044	0	Fibro	COL5A3
0	0.551727	0.279	0.063	0	Fibro	ACVRL1
0	0.551414	0.811	0.394	0	Fibro	FTL
0	0.55097	0.288	0.074	0	Fibro	HEXA
0	0.550013	0.377	0.091	0	Fibro	ITM2C
0	0.549035	0.364	0.118	0	Fibro	SYNE1
0	0.546793	0.256	0.056	0	Fibro	MXRA7
0	0.546518	0.455	0.181	0	Fibro	TIMP3
0	0.546509	0.399	0.145	0	Fibro	GOLIM4
0	0.543786	0.294	0.082	0	Fibro	CCDC71L
0	0.543407	0.418	0.181	0	Fibro	ITGAV
0	0.542407	0.224	0.06	0	Fibro	XG
0	0.542246	0.268	0.062	0	Fibro	ZDHHC9
0	0.54185	0.257	0.049	0	Fibro	PAPSS2
0	0.541213	0.256	0.079	0	Fibro	DKK3
0	0.541114	0.347	0.109	0	Fibro	ITPRIPL2
0	0.540424	0.189	0.034	0	Fibro	IGF2
0	0.539292	0.377	0.147	0	Fibro	PRDX4
0	0.538535	0.576	0.309	0	Fibro	PPIB
0	0.538107	0.169	0.007	0	Fibro	BHLHE22
0	0.537959	0.179	0.005	0	Fibro	SRPX2
0	0.537055	0.226	0.042	0	Fibro	EDNRA
0	0.536506	0.197	0.039	0	Fibro	SCARA3
0	0.535859	0.195	0.038	0	Fibro	CYGB
0	0.535767	0.191	0.028	0	Fibro	SLC1A3
0	0.535469	0.438	0.181	0	Fibro	NFIL3
0	0.535277	0.154	0.003	0	Fibro	GSTM5
0	0.533574	0.216	0.048	0	Fibro	PHLDB1
0	0.532495	0.216	0.045	0	Fibro	FZD7
0	0.530745	0.26	0.059	0	Fibro	ITGA1
0	0.530734	0.227	0.058	0	Fibro	PLEKHA4
0	0.529773	0.659	0.316	0	Fibro	IL6ST
0	0.527764	0.56	0.201	0	Fibro	DST
0	0.527717	0.328	0.104	0	Fibro	COL15A1
0	0.527308	0.155	0.008	0	Fibro	SHOX2
0	0.52669	0.198	0.021	0	Fibro	SLC16A2
0	0.526346	0.574	0.318	0	Fibro	IER3
0	0.526013	0.199	0.019	0	Fibro	RP11-834C11.4
0	0.525675	0.349	0.116	0	Fibro	TPM1
0	0.524285	0.276	0.066	0	Fibro	DRAM1
0	0.524115	0.418	0.159	0	Fibro	WWTR1
0	0.524039	0.395	0.136	0	Fibro	MYO1B
0	0.52398	0.178	0.028	0	Fibro	SRGAP1
0	0.522133	0.203	0.025	0	Fibro	FBLN7
0	0.521623	0.224	0.048	0	Fibro	A4GALT
0	0.521132	0.154	0.015	0	Fibro	KIF26B
0	0.520356	0.388	0.145	0	Fibro	WBP5
0	0.518109	0.202	0.034	0	Fibro	FGF2
0	0.517962	0.234	0.045	0	Fibro	CUEDC1
0	0.517592	0.293	0.079	0	Fibro	SEC23A
0	0.516849	0.2	0.032	0	Fibro	RP11-553L6.5
0	0.514468	0.2	0.039	0	Fibro	NREP
0	0.513065	0.221	0.038	0	Fibro	ZBTB47
0	0.511709	0.327	0.101	0	Fibro	ANO6
0	0.511455	0.263	0.07	0	Fibro	ZNF503
0	0.51004	0.172	0.02	0	Fibro	GLIS2
0	0.509222	0.426	0.184	0	Fibro	ARF4
0	0.507537	0.395	0.153	0	Fibro	SAV1
0	0.506505	0.252	0.069	0	Fibro	LRIG3
0	0.505936	0.51	0.246	0	Fibro	OS9
0	0.505674	0.259	0.078	0	Fibro	EBF1
0	0.50496	0.237	0.037	0	Fibro	ST3GAL4
0	0.504367	0.512	0.251	0	Fibro	MARCKS
0	0.504229	0.243	0.05	0	Fibro	DYRK3
0	0.503976	0.165	0.001	0	Fibro	GRIA3
0	0.502283	0.25	0.065	0	Fibro	SCPEP1
0	0.502036	0.221	0.054	0	Fibro	BPGM
0	0.501813	0.451	0.184	0	Fibro	SNX9
0	0.501813	0.383	0.141	0	Fibro	SOX4
0	0.500747	0.278	0.091	0	Fibro	MYO1D
0	0.500264	0.384	0.132	0	Fibro	DPYSL2
0	0.499961	0.121	0.006	0	Fibro	GREM2
0	0.498789	0.225	0.055	0	Fibro	FADS1
0	0.498526	0.291	0.096	0	Fibro	OSMR
0	0.498193	0.209	0.033	0	Fibro	PVRL3
0	0.496975	0.347	0.14	0	Fibro	NFIC
0	0.496766	0.371	0.128	0	Fibro	TCF12
0	0.496361	0.212	0.043	0	Fibro	DBN1
0	0.496315	0.265	0.064	0	Fibro	PLOD3
0	0.494787	0.192	0.036	0	Fibro	PRICKLE2
0	0.493374	0.275	0.08	0	Fibro	GSTM3
0	0.492185	0.232	0.04	0	Fibro	TMEM47
0	0.492134	0.236	0.05	0	Fibro	SNX7
0	0.492075	0.282	0.081	0	Fibro	PGM3
0	0.490758	0.367	0.153	0	Fibro	VKORC1
0	0.490618	0.185	0.031	0	Fibro	FSTL3
0	0.489464	0.159	0.004	0	Fibro	CLIC6
0	0.488902	0.226	0.053	0	Fibro	ACO1
0	0.488892	0.335	0.107	0	Fibro	TSPAN4
0	0.488547	0.12	0.004	0	Fibro	TDO2
0	0.486816	0.184	0.024	0	Fibro	NLGN2
0	0.486165	0.254	0.05	0	Fibro	ZNF521
0	0.484713	0.128	0.016	0	Fibro	COL23A1
0	0.484262	0.288	0.096	0	Fibro	SERPINE1
0	0.484087	0.181	0.018	0	Fibro	HEPH
0	0.48373	0.242	0.068	0	Fibro	NAV1
0	0.483614	0.313	0.115	0	Fibro	TPBG
0	0.483306	0.197	0.027	0	Fibro	B3GNT9
0	0.483191	0.131	0.009	0	Fibro	IRX1
0	0.482178	0.151	0.015	0	Fibro	SEMA3A
0	0.481984	0.264	0.073	0	Fibro	SESTD1
0	0.481943	0.204	0.058	0	Fibro	SETBP1
0	0.481635	0.272	0.08	0	Fibro	TCF7L2
0	0.480919	0.375	0.15	0	Fibro	NUCB2
0	0.480641	0.296	0.085	0	Fibro	SPRED1
0	0.480568	0.41	0.15	0	Fibro	COL4A2
0	0.480558	0.212	0.061	0	Fibro	ZNF704
0	0.479978	0.189	0.024	0	Fibro	SLC22A17
0	0.479541	0.129	0.013	0	Fibro	GALNT16
0	0.479212	0.257	0.089	0	Fibro	MT1E
0	0.477162	0.2	0.04	0	Fibro	GPR153
0	0.475873	0.3	0.092	0	Fibro	NME4
0	0.475671	0.26	0.077	0	Fibro	MSX1
0	0.475296	0.287	0.082	0	Fibro	TGFBR1
0	0.474513	0.334	0.112	0	Fibro	LY6E
0	0.473144	0.381	0.155	0	Fibro	CD109
0	0.47302	0.323	0.088	0	Fibro	CMTM3
0	0.472062	0.183	0.033	0	Fibro	CH25H
0	0.471932	0.132	0.013	0	Fibro	PLXNA4
0	0.47136	0.117	0.006	0	Fibro	FREM1
0	0.471139	0.334	0.136	0	Fibro	FOXO3
0	0.470597	0.144	0.018	0	Fibro	S1PR3
0	0.470593	0.508	0.249	0	Fibro	TUBB
0	0.470437	0.19	0.037	0	Fibro	COL27A1
0	0.470095	0.392	0.148	0	Fibro	FCGRT
0	0.469092	0.628	0.253	0	Fibro	IGFBP7
0	0.467548	0.326	0.108	0	Fibro	RHOQ
0	0.46752	0.251	0.076	0	Fibro	ABCA1
0	0.46649	0.152	0.022	0	Fibro	NAV3
0	0.465624	0.287	0.112	0	Fibro	RIN2
0	0.465484	0.29	0.089	0	Fibro	TMEM9
0	0.464341	0.335	0.111	0	Fibro	ANKRD10
0	0.462254	0.269	0.09	0	Fibro	PLD3
0	0.459806	0.124	0.008	0	Fibro	TENM3
0	0.459428	0.2	0.033	0	Fibro	FAM110B
0	0.458973	0.183	0.043	0	Fibro	CREB5
0	0.458647	0.119	0.015	0	Fibro	KIAA1377
0	0.458279	0.625	0.319	0	Fibro	ARID5B
0	0.458106	0.417	0.182	0	Fibro	NENF
0	0.457399	0.21	0.048	0	Fibro	FTO
0	0.457157	0.131	0.011	0	Fibro	MMP16
0	0.455785	0.133	0.027	0	Fibro	STC2
0	0.45465	0.16	0.015	0	Fibro	ROR1
0	0.454457	0.195	0.044	0	Fibro	PCDHGC3
0	0.453725	0.104	0.003	0	Fibro	AP000688.8
0	0.452465	0.314	0.121	0	Fibro	RGS16
0	0.452064	0.209	0.042	0	Fibro	QPCT
0	0.451698	0.424	0.195	0	Fibro	NUCB1
0	0.451553	0.199	0.042	0	Fibro	TNS3
0	0.451247	0.104	0.005	0	Fibro	C1QTNF7
0	0.450213	0.247	0.073	0	Fibro	COLGALT1
0	0.449045	0.736	0.406	0	Fibro	EMP1
0	0.449004	0.292	0.1	0	Fibro	FAM126A
0	0.448159	0.123	0.006	0	Fibro	PKDCC
0	0.446431	0.343	0.133	0	Fibro	OSTC
0	0.446331	0.382	0.156	0	Fibro	MAGED2
0	0.44589	0.276	0.081	0	Fibro	PDE4DIP
0	0.445558	0.118	0.007	0	Fibro	GDNF
0	0.445186	0.129	0.013	0	Fibro	HUNK
0	0.44496	0.219	0.049	0	Fibro	NAGLU
0	0.444863	0.373	0.146	0	Fibro	COL4A1
0	0.4421	0.254	0.068	0	Fibro	UBTD2
0	0.441909	0.293	0.09	0	Fibro	CREB3L2
0	0.440664	0.156	0.024	0	Fibro	RAI2
0	0.440597	0.15	0.031	0	Fibro	FLNC
0	0.440248	0.224	0.053	0	Fibro	PKD2
0	0.440082	0.225	0.067	0	Fibro	RNF24
0	0.439219	0.106	0.005	0	Fibro	GPR133
0	0.437582	0.662	0.415	0	Fibro	DUSP1
0	0.435938	0.163	0.02	0	Fibro	NTM
0	0.435702	0.123	0.006	0	Fibro	ALPK2
0	0.434917	0.225	0.054	0	Fibro	SLC39A13
0	0.432532	0.131	0.018	0	Fibro	SEMA3D
0	0.43212	0.129	0.012	0	Fibro	ENPP1
0	0.432057	0.118	0.003	0	Fibro	OSR1
0	0.431986	0.178	0.038	0	Fibro	FAM20C
0	0.431824	0.263	0.09	0	Fibro	GAA
0	0.431724	0.114	0.003	0	Fibro	XPNPEP2
0	0.431127	0.24	0.078	0	Fibro	SMAD7
0	0.429744	0.213	0.061	0	Fibro	MAN2B2
0	0.429731	0.304	0.093	0	Fibro	P4HA1
0	0.429717	0.122	0.022	0	Fibro	BDKRB1
0	0.426997	0.131	0.002	0	Fibro	MMP27
0	0.426965	0.179	0.032	0	Fibro	CAMK2N1
0	0.426317	0.18	0.044	0	Fibro	FLRT2
0	0.426267	0.235	0.06	0	Fibro	COX7A1
0	0.425146	0.213	0.054	0	Fibro	ACVR1
0	0.42476	0.213	0.055	0	Fibro	C1RL
0	0.424676	0.299	0.101	0	Fibro	TXNDC15
0	0.422109	0.262	0.088	0	Fibro	DSE
0	0.422002	0.242	0.077	0	Fibro	SOCS5
0	0.421834	0.151	0.013	0	Fibro	PYGO1
0	0.421694	0.131	0.015	0	Fibro	PAPLN
0	0.420659	0.115	0.005	0	Fibro	NOVA1
0	0.419836	0.593	0.307	0	Fibro	SPTBN1
0	0.41844	0.215	0.053	0	Fibro	STMN3
0	0.417915	0.266	0.087	0	Fibro	APBB2
0	0.417855	0.185	0.047	0	Fibro	ARHGEF10
0	0.417607	0.238	0.077	0	Fibro	LRP11
0	0.417296	0.517	0.262	0	Fibro	C12orf57
0	0.416818	0.206	0.06	0	Fibro	PLOD2
0	0.41505	0.305	0.113	0	Fibro	COPS8
0	0.414619	0.205	0.063	0	Fibro	ZHX3
0	0.413289	0.141	0.009	0	Fibro	CLIP3
0	0.412397	0.23	0.067	0	Fibro	RAB11FIP2
0	0.409835	0.201	0.055	0	Fibro	PLSCR4
0	0.408705	0.336	0.122	0	Fibro	HEXB
0	0.40844	0.251	0.076	0	Fibro	LPHN2
0	0.40795	0.221	0.061	0	Fibro	ARMCX1
0	0.406536	0.337	0.116	0	Fibro	HSPG2
0	0.404961	0.156	0.024	0	Fibro	PRICKLE1
0	0.404289	0.159	0.033	0	Fibro	C14orf132
0	0.402508	0.167	0.022	0	Fibro	FNDC4
0	0.402508	0.241	0.072	0	Fibro	LINC00152
0	0.400503	0.107	0.013	0	Fibro	SEMA3B
0	0.400502	0.281	0.101	0	Fibro	TRIM8
0	0.399751	0.346	0.1	0	Fibro	MYL9
0	0.397898	0.146	0.02	0	Fibro	CTD-2369P2.2
0	0.397537	0.12	0.005	0	Fibro	ZNF469
0	0.397488	0.168	0.028	0	Fibro	FBXO17
0	0.397152	0.156	0.029	0	Fibro	CDC14B
0	0.396929	0.119	0.005	0	Fibro	KIAA1644
0	0.396804	0.306	0.108	0	Fibro	CSF1
0	0.396243	0.27	0.094	0	Fibro	RRAS
0	0.395843	0.156	0.021	0	Fibro	HIC1
0	0.395835	0.68	0.349	0	Fibro	IFITM3
0	0.39474	0.181	0.049	0	Fibro	CHPF
0	0.394699	0.222	0.069	0	Fibro	RHOU
0	0.394302	0.246	0.075	0	Fibro	FAM3C
0	0.392975	0.244	0.082	0	Fibro	PDLIM4
0	0.391883	0.145	0.015	0	Fibro	BAG2
0	0.391767	0.358	0.152	0	Fibro	UBL3
0	0.391359	0.333	0.123	0	Fibro	CELF2
0	0.390849	0.43	0.159	0	Fibro	ZEB2
0	0.389939	0.343	0.141	0	Fibro	MGST3
0	0.388418	0.159	0.026	0	Fibro	FEZ1
0	0.387283	0.141	0.017	0	Fibro	GLIS3
0	0.387138	0.11	0.009	0	Fibro	C7orf63
0	0.3859	0.191	0.049	0	Fibro	TTC28
0	0.385373	0.24	0.078	0	Fibro	SLC38A10
0	0.385044	0.215	0.051	0	Fibro	ZNF358
0	0.384696	0.29	0.088	0	Fibro	ANTXR2
0	0.383299	0.253	0.067	0	Fibro	IKBIP
0	0.382367	0.112	0.004	0	Fibro	AGTR1
0	0.381068	0.171	0.044	0	Fibro	DYNC2H1
0	0.380275	0.16	0.02	0	Fibro	GPSM1
0	0.379153	0.275	0.095	0	Fibro	PDLIM2
0	0.37914	0.17	0.036	0	Fibro	MEIS2
0	0.377147	0.264	0.093	0	Fibro	NCOR2
0	0.376345	0.104	0.005	0	Fibro	FAM19A5
0	0.376028	0.386	0.155	0	Fibro	SH3BP5
0	0.375791	0.175	0.045	0	Fibro	CACNA2D1
0	0.374964	0.215	0.067	0	Fibro	ARNT
0	0.374063	0.153	0.022	0	Fibro	SLC41A2
0	0.373315	0.163	0.022	0	Fibro	SYDE1
0	0.373119	0.102	0.003	0	Fibro	COL10A1
0	0.371676	0.243	0.082	0	Fibro	EXT2
0	0.371265	0.149	0.026	0	Fibro	SCUBE2
0	0.368956	0.156	0.029	0	Fibro	TGFB2
0	0.368128	0.131	0.011	0	Fibro	RFTN2
0	0.367298	0.192	0.044	0	Fibro	CD99L2
0	0.367268	0.125	0.011	0	Fibro	NPR2
0	0.366482	0.131	0.022	0	Fibro	ADAMTS10
0	0.364526	0.242	0.072	0	Fibro	PDIA5
0	0.364484	0.178	0.042	0	Fibro	SELENBP1
0	0.364481	0.138	0.02	0	Fibro	RAB23
0	0.364443	0.154	0.024	0	Fibro	ARSJ
0	0.361103	0.231	0.058	0	Fibro	RCAN2
0	0.360838	0.266	0.09	0	Fibro	ARL3
0	0.35895	0.161	0.032	0	Fibro	ARHGEF40
0	0.35862	0.134	0.012	0	Fibro	HOXC8
0	0.357781	0.168	0.042	0	Fibro	PRR5
0	0.356948	0.112	0.009	0	Fibro	CDH23
0	0.355078	0.177	0.038	0	Fibro	CYP27A1
0	0.354837	0.221	0.064	0	Fibro	MSANTD3
0	0.352878	0.164	0.038	0	Fibro	STARD13
0	0.352829	0.131	0.009	0	Fibro	MEIS3
0	0.352344	0.102	0.002	0	Fibro	WNT2
0	0.349701	0.141	0.027	0	Fibro	HDAC9
0	0.349335	0.214	0.054	0	Fibro	ZMYM6NB
0	0.349234	0.127	0.022	0	Fibro	GHR
0	0.349176	0.154	0.034	0	Fibro	KCNE4
0	0.348557	0.128	0.02	0	Fibro	MAN1C1
0	0.346551	0.245	0.077	0	Fibro	NRN1
0	0.345279	0.205	0.059	0	Fibro	MITF
0	0.345257	0.147	0.028	0	Fibro	QPRT
0	0.3448	0.124	0.017	0	Fibro	RPGRIP1L
0	0.344124	0.141	0.017	0	Fibro	TMEM200B
0	0.343852	0.359	0.138	0	Fibro	ANXA6
0	0.343263	0.112	0.004	0	Fibro	ZIC1
0	0.341851	0.15	0.031	0	Fibro	BMPR1A
0	0.340546	0.327	0.121	0	Fibro	CSGALNACT2
0	0.339814	0.188	0.041	0	Fibro	FUT8
0	0.339028	0.79	0.425	0	Fibro	FTH1
0	0.338784	0.154	0.027	0	Fibro	EXTL2
0	0.338337	0.165	0.023	0	Fibro	CHST14
0	0.338089	0.141	0.019	0	Fibro	SNHG18
0	0.338077	0.136	0.026	0	Fibro	RAB3IL1
0	0.337968	0.131	0.015	0	Fibro	HOXC6
0	0.33787	0.124	0.009	0	Fibro	PRTFDC1
0	0.337361	0.124	0.021	0	Fibro	MN1
0	0.336276	0.162	0.029	0	Fibro	RP11-588K22.2
0	0.33601	0.165	0.03	0	Fibro	FBXL7
0	0.335809	0.197	0.051	0	Fibro	TP53I13
0	0.330187	0.231	0.074	0	Fibro	JAZF1
0	0.330012	0.16	0.032	0	Fibro	MRAS
0	0.329995	0.119	0.013	0	Fibro	NR2F1
0	0.329561	0.123	0.017	0	Fibro	STON1
0	0.329476	0.117	0.005	0	Fibro	BEND6
0	0.328539	0.155	0.037	0	Fibro	TPCN1
0	0.328397	0.187	0.05	0	Fibro	TGFB1I1
0	0.328265	0.107	0.008	0	Fibro	CACNA1G
0	0.323971	0.224	0.063	0	Fibro	CHN1
0	0.318014	0.132	0.021	0	Fibro	WASF3
0	0.316714	0.124	0.016	0	Fibro	PODNL1
0	0.314414	0.101	0.009	0	Fibro	CMBL
0	0.313471	0.101	0.002	0	Fibro	CNTN3
0	0.312778	0.107	0.007	0	Fibro	UCHL1
0	0.311563	0.116	0.01	0	Fibro	FHOD3
0	0.311006	0.119	0.02	0	Fibro	HOXC9
0	0.309331	0.142	0.031	0	Fibro	TCTN1
0	0.308664	0.11	0.009	0	Fibro	GPC6
0	0.306896	0.11	0.012	0	Fibro	HOXA10
0	0.304731	0.157	0.037	0	Fibro	TSPAN18
0	0.299575	0.109	0.016	0	Fibro	ATP10A
0	0.298166	0.188	0.049	0	Fibro	MAGEH1
0	0.296719	0.131	0.021	0	Fibro	ARMCX2
0	0.296012	0.121	0.022	0	Fibro	TET1
0	0.293423	0.11	0.017	0	Fibro	WASF1
0	0.292719	0.102	0.013	0	Fibro	EVC2
0	0.286415	0.121	0.015	0	Fibro	C14orf37
0	0.285273	0.107	0.007	0	Fibro	AK5
0	0.282821	0.122	0.023	0	Fibro	DPY19L3
0	0.280994	0.129	0.024	0	Fibro	RHOBTB2
0	0.279509	0.119	0.018	0	Fibro	FAM229B
0	0.277712	0.14	0.023	0	Fibro	ANGPT1
0	0.275999	0.117	0.013	0	Fibro	TBC1D8B
0	0.272604	0.119	0.017	0	Fibro	SLC17A9
0	0.270089	0.138	0.028	0	Fibro	RNF144A
0	0.269856	0.126	0.02	0	Fibro	MEX3B
0	0.268405	0.109	0.014	0	Fibro	FAM92A1
0	0.26708	0.113	0.013	0	Fibro	RP11-383H13.1
0	0.266496	0.16	0.035	0	Fibro	NEK6
0	0.265402	0.173	0.044	0	Fibro	PRAF2
0	0.255669	0.115	0.019	0	Fibro	SCD5
0	0.252351	0.112	0.017	0	Fibro	RP11-420L9.5
0	0.250156	0.127	0.024	0	Fibro	PFN2
0	-0.271523	0.774	0.796	0	Fibro	RPL19
0	-0.285203	0.749	0.78	0	Fibro	RPL8
0	-0.289657	0.834	0.868	0	Fibro	RPS6
0	-0.293174	0.786	0.823	0	Fibro	RPS14
0	-0.302015	0.741	0.774	0	Fibro	RPL11
0	-0.31452	0.697	0.745	0	Fibro	RPS3
0	-0.336828	0.743	0.782	0	Fibro	RPLP1
0	-0.346748	0.742	0.786	0	Fibro	HLA-E
0	-0.356361	0.776	0.848	0	Fibro	HLA-B
0	-0.389442	0.688	0.758	0	Fibro	PABPC1
0	-0.42133	0.677	0.752	0	Fibro	RPS19
0	-0.497216	0.583	0.698	0	Fibro	RPS21
0	-0.50051	0.517	0.63	0	Fibro	CALM1
0	-0.546851	0.505	0.653	0	Fibro	PTMA
0	-0.844162	0.006	0.198	0	Fibro	SPINT2
0	-0.917959	0.005	0.189	0	Fibro	EHF
0	-0.950119	0.006	0.202	0	Fibro	CLCA2
0	-0.986787	0.006	0.187	0	Fibro	FGFBP1
0	-1.00301	0.005	0.225	0	Fibro	GNA15
0	-1.01996	0.017	0.217	0	Fibro	ITGA6
0	-1.03039	0.009	0.209	0	Fibro	NRARP
0	-1.03262	0.005	0.199	0	Fibro	DSG3
0	-1.03545	0.018	0.262	0	Fibro	SYNGR2
0	-1.05487	0.012	0.2	0	Fibro	CLDN1
0	-1.06692	0.003	0.215	0	Fibro	LAD1
0	-1.07831	0.009	0.236	0	Fibro	FXYD3
0	-1.08542	0.034	0.266	0	Fibro	SLC38A1
0	-1.12683	0.007	0.239	0	Fibro	TUBA4A
0	-1.14126	0.115	0.424	0	Fibro	SYNE2
0	-1.14474	0.009	0.277	0	Fibro	VAMP8
0	-1.15385	0.006	0.183	0	Fibro	CALML3
0	-1.18475	0.007	0.188	0	Fibro	SBSN
0	-1.22392	0.007	0.197	0	Fibro	SPINK5
0	-1.2367	0.012	0.192	0	Fibro	S100A2
0	-1.289	0.005	0.252	0	Fibro	TRIM29
0	-1.29678	0.026	0.286	0	Fibro	ARHGDIB
0	-1.29827	0.028	0.229	0	Fibro	TM4SF1
0	-1.3124	0.013	0.266	0	Fibro	JUP
0	-1.31847	0.009	0.263	0	Fibro	SERPINB5
0	-1.33422	0.099	0.349	0	Fibro	CD74
0	-1.34396	0.016	0.201	0	Fibro	KRT16
0	-1.3612	0.011	0.231	0	Fibro	LYPD3
0	-1.37038	0.024	0.223	0	Fibro	HLA-DPA1
0	-1.37252	0.006	0.266	0	Fibro	S100A14
0	-1.38199	0.009	0.264	0	Fibro	AQP3
0	-1.40321	0.013	0.234	0	Fibro	KRTDAP
0	-1.40766	0.05	0.286	0	Fibro	HLA-DRB1
0	-1.40965	0.012	0.25	0	Fibro	LAPTM5
0	-1.41713	0.008	0.254	0	Fibro	LY6D
0	-1.41877	0.003	0.257	0	Fibro	PKP1
0	-1.42258	0.012	0.24	0	Fibro	LCP1
0	-1.42552	0.033	0.239	0	Fibro	HLA-DRA
0	-1.44638	0.012	0.21	0	Fibro	KRT6A
0	-1.45074	0.011	0.287	0	Fibro	TACSTD2
0	-1.45648	0.022	0.226	0	Fibro	KRT14
0	-1.49044	0.016	0.263	0	Fibro	PTPRC
0	-1.49773	0.009	0.28	0	Fibro	DSG1
0	-1.51945	0.015	0.273	0	Fibro	DMKN
0	-1.52276	0.015	0.226	0	Fibro	KRT5
0	-1.52342	0.073	0.365	0	Fibro	PERP
0	-1.56055	0.041	0.311	0	Fibro	KRT10
0	-1.56413	0.02	0.243	0	Fibro	S100A8
0	-1.56428	0.007	0.304	0	Fibro	DSC3
0	-1.58841	0.083	0.521	0	Fibro	EZR
0	-1.59268	0.019	0.249	0	Fibro	S100A9
0	-1.64054	0.031	0.334	0	Fibro	SRGN
0	-1.66166	0.027	0.298	0	Fibro	KRT1
0	-1.78904	0.02	0.352	0	Fibro	SFN
0	-1.79375	0.032	0.39	0	Fibro	DSP
8.54753e-308	0.311732	0.144	0.032	3.38875e-303	Fibro	PDGFC
8.99442e-308	0.332171	0.27	0.095	3.56593e-303	Fibro	TFPI
3.12494e-307	0.407588	0.417	0.2	1.23891e-302	Fibro	RABAC1
5.87587e-307	-1.32324	0.01	0.185	2.32955e-302	Fibro	S100A7
1.31801e-306	-0.820279	0.005	0.178	5.22537e-302	Fibro	PKP3
2.70682e-306	0.317514	0.199	0.059	1.07315e-301	Fibro	UGGT2
4.51195e-306	0.332668	0.525	0.246	1.78881e-301	Fibro	S100A4
8.86411e-306	0.375993	0.152	0.037	3.51426e-301	Fibro	IL15RA
1.98661e-305	0.294182	0.159	0.039	7.8761e-301	Fibro	SH3RF3
6.2148e-305	0.269989	0.118	0.022	2.46392e-300	Fibro	ARHGAP28
1.2237e-304	-0.857968	0.006	0.178	4.85147e-300	Fibro	IRF6
2.27471e-304	0.297037	0.124	0.024	9.0183e-300	Fibro	SMO
2.67784e-304	0.31521	0.121	0.023	1.06166e-299	Fibro	TLN2
2.09104e-303	0.424415	0.426	0.205	8.29015e-299	Fibro	SAR1A
6.27457e-303	-0.30204	0.721	0.751	2.48762e-298	Fibro	RPL18
7.84881e-301	-1.09774	0.009	0.181	3.11174e-296	Fibro	GJB2
6.26713e-300	0.307929	0.167	0.044	2.48467e-295	Fibro	ARHGAP42
1.41167e-299	0.320915	0.147	0.034	5.59671e-295	Fibro	SULF1
2.57042e-299	0.299968	0.136	0.03	1.01907e-294	Fibro	ASB1
4.91793e-299	0.382675	0.385	0.176	1.94976e-294	Fibro	KDELR1
3.22067e-298	0.444895	0.485	0.244	1.27687e-293	Fibro	LIMA1
7.42872e-298	-0.989157	0.01	0.182	2.94519e-293	Fibro	HOPX
1.03781e-297	-0.79407	0.004	0.173	4.1145e-293	Fibro	CDH1
1.32307e-297	0.374841	0.241	0.084	5.24542e-293	Fibro	ARHGAP12
1.46784e-297	0.306098	0.184	0.053	5.81939e-293	Fibro	TULP3
2.33007e-297	-1.05752	0.028	0.209	9.23782e-293	Fibro	DUSP2
5.9924e-297	0.324358	0.102	0.016	2.37575e-292	Fibro	PIEZO2
6.37838e-297	0.434219	0.344	0.146	2.52877e-292	Fibro	FILIP1L
6.84378e-296	0.508546	0.121	0.025	2.71328e-291	Fibro	CLEC3B
1.43406e-295	0.308761	0.175	0.048	5.68546e-291	Fibro	CALHM2
6.14134e-295	0.439464	0.35	0.157	2.4348e-290	Fibro	SEC61A1
9.12489e-295	0.339248	0.418	0.182	3.61765e-290	Fibro	ADAMTS1
1.70929e-294	-0.830932	0.012	0.185	6.77667e-290	Fibro	ARAP2
9.56924e-293	0.257305	0.113	0.021	3.79382e-288	Fibro	CLCF1
1.37467e-292	-0.798681	0.015	0.188	5.45e-288	Fibro	EFNA1
2.26502e-292	0.412993	0.191	0.058	8.97988e-288	Fibro	PTGER3
6.67246e-292	-0.360779	0.637	0.698	2.64536e-287	Fibro	RPL37A
1.14881e-290	0.339291	0.187	0.055	4.55458e-286	Fibro	PELI2
1.30346e-290	0.396355	0.171	0.047	5.1677e-286	Fibro	ABI2
1.17787e-289	0.351478	0.429	0.196	4.66978e-285	Fibro	CLIC4
1.44755e-289	0.376869	0.277	0.102	5.73894e-285	Fibro	AKAP12
1.92648e-289	0.282415	0.12	0.024	7.63772e-285	Fibro	FAM109B
3.97156e-289	0.305259	0.13	0.028	1.57456e-284	Fibro	C11orf95
5.5265e-289	-1.249	0.009	0.176	2.19104e-284	Fibro	RGS1
5.77571e-289	-0.802419	0.005	0.169	2.28984e-284	Fibro	RHOV
1.64183e-288	0.33665	0.111	0.02	6.50921e-284	Fibro	DTX4
1.54121e-287	0.396586	0.271	0.102	6.11029e-283	Fibro	SPHK1
3.24767e-287	0.31318	0.134	0.03	1.28757e-282	Fibro	PLCD3
3.59612e-287	0.364731	0.335	0.142	1.42572e-282	Fibro	SPG20
1.05366e-286	0.282762	0.12	0.024	4.17733e-282	Fibro	SLC7A8
1.16604e-286	0.362415	0.535	0.288	4.62289e-282	Fibro	TRAM1
5.74763e-285	0.35838	0.241	0.085	2.27871e-280	Fibro	C12orf75
6.54498e-285	0.319776	0.211	0.067	2.59482e-280	Fibro	KIAA1462
1.30376e-284	0.266636	0.12	0.024	5.16889e-280	Fibro	DENND5B
1.72652e-284	0.375353	0.495	0.255	6.84496e-280	Fibro	GPX4
3.17062e-284	-0.746742	0.257	0.441	1.25703e-279	Fibro	LRRFIP1
3.49319e-284	0.350375	0.31	0.128	1.38491e-279	Fibro	OAT
3.85461e-284	0.354807	0.157	0.041	1.5282e-279	Fibro	TCF7L1
7.78354e-284	-0.755535	0.005	0.167	3.08586e-279	Fibro	LGALS7B
1.09671e-283	0.276369	0.28	0.103	4.34802e-279	Fibro	FAM198B
1.43389e-283	0.334523	0.331	0.141	5.68482e-279	Fibro	ERLEC1
1.87323e-283	0.305644	0.124	0.026	7.4266e-279	Fibro	COL13A1
2.26898e-283	0.435044	0.103	0.018	8.99561e-279	Fibro	HAS1
6.75871e-283	0.46854	0.273	0.105	2.67956e-278	Fibro	FGL2
9.47792e-283	0.422058	0.267	0.102	3.75761e-278	Fibro	FAT1
9.15155e-282	0.31698	0.145	0.035	3.62822e-277	Fibro	SDC3
6.42491e-281	0.446159	0.21	0.068	2.54722e-276	Fibro	RRAD
1.96067e-280	0.406129	0.402	0.194	7.77327e-276	Fibro	CYB5R3
2.62436e-280	0.2601	0.121	0.025	1.04045e-275	Fibro	RHOBTB1
3.14481e-280	0.269333	0.119	0.024	1.24679e-275	Fibro	AHRR
4.48994e-280	0.367657	0.534	0.286	1.78008e-275	Fibro	AHR
6.32589e-280	0.284717	0.163	0.044	2.50796e-275	Fibro	TBC1D16
6.43456e-280	0.295623	0.143	0.035	2.55104e-275	Fibro	ARHGAP24
7.71919e-280	0.361843	0.25	0.092	3.06035e-275	Fibro	ING1
1.38795e-279	0.337245	0.427	0.197	5.50266e-275	Fibro	PIK3R1
1.8757e-279	-1.18564	0.009	0.171	7.43642e-275	Fibro	HLA-DQB1
1.93417e-279	0.350841	0.134	0.031	7.66821e-275	Fibro	MTSS1L
3.01967e-279	-0.896223	0.094	0.284	1.19718e-274	Fibro	ALDH2
7.70312e-279	-0.651445	0.33	0.493	3.05398e-274	Fibro	MYH9
2.10879e-278	-0.730382	0.008	0.17	8.3605e-274	Fibro	NSG1
4.3701e-278	-0.31939	0.678	0.713	1.73257e-273	Fibro	RPS18
5.50285e-278	0.420136	0.435	0.216	2.18166e-273	Fibro	SOCS3
1.61424e-277	0.318329	0.156	0.041	6.3998e-273	Fibro	ZNF608
2.76967e-277	-0.739992	0.006	0.165	1.09806e-272	Fibro	MPZL2
4.05994e-277	0.368755	0.259	0.099	1.6096e-272	Fibro	FAM127A
5.55331e-277	0.351779	0.241	0.086	2.20167e-272	Fibro	GUSB
1.78411e-276	0.321659	0.187	0.056	7.07327e-272	Fibro	POFUT2
1.88738e-276	-0.734061	0.006	0.164	7.48272e-272	Fibro	CXADR
9.75151e-275	0.280564	0.104	0.018	3.86608e-270	Fibro	PLP1
2.11027e-274	0.368134	0.319	0.135	8.36637e-270	Fibro	MIB1
4.76321e-274	0.343977	0.247	0.089	1.88842e-269	Fibro	SLC39A8
6.41474e-274	0.284822	0.214	0.071	2.54319e-269	Fibro	GLB1
7.7649e-274	0.315165	0.195	0.062	3.07847e-269	Fibro	C11orf24
8.58895e-274	0.306924	0.13	0.029	3.40518e-269	Fibro	DCHS1
8.71502e-274	-0.768956	0.006	0.165	3.45516e-269	Fibro	MAL2
1.45086e-273	0.278783	0.144	0.036	5.75206e-269	Fibro	TMEM55A
2.13127e-273	0.377287	0.288	0.117	8.44965e-269	Fibro	ADH5
9.21535e-273	0.31769	0.217	0.074	3.65352e-268	Fibro	C1orf123
1.09719e-272	-0.8289	0.088	0.276	4.34991e-268	Fibro	SSFA2
1.21778e-272	0.377522	0.157	0.042	4.82801e-268	Fibro	ST3GAL5
2.79181e-272	0.350433	0.18	0.054	1.10684e-267	Fibro	SPRY2
2.82065e-271	-0.811215	0.01	0.17	1.11827e-266	Fibro	GATA3
3.56009e-271	0.348443	0.425	0.211	1.41143e-266	Fibro	2020-09-15
5.91748e-271	0.368851	0.975	0.585	2.34605e-266	Fibro	VIM
9.63058e-271	0.412868	0.375	0.177	3.81814e-266	Fibro	CD47
1.37762e-270	0.383534	0.3	0.121	5.4617e-266	Fibro	TGFBI
3.43881e-270	-0.807602	0.005	0.159	1.36335e-265	Fibro	ZNF750
4.10348e-269	0.416202	0.287	0.119	1.62687e-264	Fibro	TNFRSF12A
5.47022e-269	0.37038	0.142	0.036	2.16872e-264	Fibro	XYLT1
1.62074e-268	0.343943	0.216	0.074	6.4256e-264	Fibro	STAT2
5.99251e-268	0.353694	0.3	0.123	2.37579e-263	Fibro	CHSY1
8.18905e-268	0.280226	0.124	0.028	3.24663e-263	Fibro	HOXC10
4.38268e-267	0.295793	0.116	0.024	1.73756e-262	Fibro	PLBD2
3.87539e-266	0.265975	0.167	0.048	1.53644e-261	Fibro	CHPT1
4.87074e-266	-1.28011	0.046	0.217	1.93105e-261	Fibro	HLA-DPB1
6.21071e-266	-0.762097	0.007	0.162	2.4623e-261	Fibro	KLK8
6.80546e-266	0.403119	0.349	0.162	2.69809e-261	Fibro	CTSA
7.60266e-266	-0.373296	0.618	0.682	3.01415e-261	Fibro	FAU
1.27789e-265	0.344241	0.208	0.071	5.06633e-261	Fibro	BRE
1.54893e-265	0.377417	0.317	0.137	6.14088e-261	Fibro	WBP1L
1.65692e-265	-0.727328	0.006	0.161	6.56902e-261	Fibro	C19orf33
8.55397e-265	-0.773425	0.091	0.283	3.39131e-260	Fibro	ABLIM1
1.06017e-264	0.293715	0.185	0.057	4.20314e-260	Fibro	TRIM2
6.78405e-264	0.31619	0.212	0.073	2.6896e-259	Fibro	PXK
1.25968e-263	-1.08193	0.007	0.161	4.99412e-259	Fibro	CD93
1.51336e-263	-0.755599	0.032	0.201	5.99986e-259	Fibro	PALMD
1.53369e-263	-0.896486	0.009	0.164	6.08048e-259	Fibro	IL1RN
1.82181e-263	-0.875416	0.004	0.156	7.22275e-259	Fibro	CASP14
2.44194e-263	-0.981543	0.012	0.168	9.68133e-259	Fibro	CSTA
3.40435e-263	0.304492	0.239	0.088	1.34969e-258	Fibro	HEBP1
4.2678e-263	0.327946	0.242	0.09	1.69201e-258	Fibro	SNX18
4.79357e-263	0.355831	0.214	0.075	1.90046e-258	Fibro	TRIM47
5.57896e-263	0.363928	0.344	0.157	2.21183e-258	Fibro	C19orf10
7.50707e-263	0.474043	0.407	0.204	2.97625e-258	Fibro	MT2A
7.83406e-263	0.38571	0.269	0.106	3.10589e-258	Fibro	SULF2
1.20147e-262	-0.667324	0.004	0.154	4.76334e-258	Fibro	ESRP1
1.2771e-262	0.322057	0.129	0.031	5.06319e-258	Fibro	DDAH1
1.59508e-262	0.267342	0.149	0.039	6.32386e-258	Fibro	ZNF275
3.08542e-262	-0.723683	0.007	0.16	1.22325e-257	Fibro	TMEM154
5.67229e-262	0.370262	0.189	0.062	2.24884e-257	Fibro	IRX5
1.88421e-261	0.482382	0.19	0.062	7.47015e-257	Fibro	BDKRB2
4.32948e-261	0.322889	0.235	0.086	1.71647e-256	Fibro	SORBS3
1.19384e-260	0.378929	0.265	0.106	4.73311e-256	Fibro	FAM8A1
2.22791e-260	0.359005	0.137	0.035	8.83279e-256	Fibro	CLSTN3
1.30772e-258	-0.739016	0.158	0.349	5.1846e-254	Fibro	ATP1B3
1.36749e-258	-1.14507	0.015	0.171	5.42155e-254	Fibro	CALML5
2.01253e-258	0.277119	0.105	0.02	7.97886e-254	Fibro	NHS
3.84102e-258	0.31095	0.238	0.088	1.52281e-253	Fibro	SEC22B
2.10591e-257	0.264471	0.285	0.114	8.34911e-253	Fibro	VAMP5
1.58647e-256	-0.732659	0.006	0.156	6.28972e-252	Fibro	TP63
3.69165e-256	0.300119	0.17	0.051	1.46359e-251	Fibro	POFUT1
7.49741e-256	-0.308527	0.702	0.727	2.97242e-251	Fibro	RPLP2
9.89145e-255	0.317308	0.254	0.099	3.92157e-250	Fibro	PHC2
2.87546e-254	-0.639865	0.004	0.151	1.14001e-249	Fibro	FAM83B
3.65045e-254	0.353597	0.164	0.048	1.44726e-249	Fibro	INHBB
1.55055e-253	0.284464	0.216	0.075	6.1473e-249	Fibro	ADCY3
3.12578e-253	-0.514018	0.509	0.608	1.23925e-248	Fibro	BTG1
3.59534e-252	0.308631	0.278	0.109	1.42541e-247	Fibro	TNS1
1.28382e-251	-0.704323	0.006	0.154	5.08984e-247	Fibro	RAB25
2.01824e-251	0.356949	0.389	0.192	8.00153e-247	Fibro	SURF4
4.02708e-251	0.274988	0.13	0.032	1.59657e-246	Fibro	RUSC2
2.74678e-250	0.296519	0.197	0.067	1.08899e-245	Fibro	SEPN1
1.14962e-248	0.300206	0.156	0.045	4.55778e-244	Fibro	SLC17A5
1.94e-248	-0.51121	0.433	0.545	7.69133e-244	Fibro	ARPC2
2.62722e-248	-0.401551	0.57	0.712	1.04159e-243	Fibro	MALAT1
3.17814e-248	-0.278402	0.731	0.751	1.26001e-243	Fibro	RPL30
4.09897e-248	0.284056	0.152	0.043	1.62508e-243	Fibro	HNMT
5.87422e-248	0.276311	0.269	0.108	2.32889e-243	Fibro	FAS
3.4883e-247	-1.03173	0.002	0.142	1.38297e-242	Fibro	SERPINB4
5.49525e-246	0.347129	0.203	0.071	2.17865e-241	Fibro	CDKN1C
6.31365e-246	-1.02629	0.006	0.149	2.50311e-241	Fibro	DSC1
1.11951e-245	0.341538	0.228	0.086	4.43843e-241	Fibro	KCTD3
1.63792e-245	0.258721	0.147	0.04	6.49369e-241	Fibro	TK2
1.86655e-245	0.272191	0.359	0.159	7.40012e-241	Fibro	KCTD12
2.67633e-245	0.36485	0.408	0.207	1.06106e-240	Fibro	LEPROT
1.18338e-244	0.270591	0.243	0.092	4.69164e-240	Fibro	GFPT1
2.65109e-244	0.332391	0.192	0.064	1.05105e-239	Fibro	SECTM1
5.31354e-244	0.259376	0.211	0.073	2.1066e-239	Fibro	GYPC
9.82426e-244	-0.322754	0.65	0.685	3.89493e-239	Fibro	RPL27
1.17818e-243	0.290532	0.271	0.11	4.671e-239	Fibro	RNF115
8.28638e-243	0.284466	0.133	0.035	3.28522e-238	Fibro	FAM69A
1.22878e-242	-0.697773	0.006	0.148	4.87162e-238	Fibro	PDZK1IP1
4.08576e-242	-0.258357	0.729	0.737	1.61984e-237	Fibro	RPS8
4.35087e-242	0.319136	0.397	0.195	1.72495e-237	Fibro	LMO4
7.90519e-242	-0.567829	0.356	0.499	3.13409e-237	Fibro	KTN1
8.76368e-242	0.360787	0.35	0.168	3.47445e-237	Fibro	IMPAD1
9.34504e-242	0.33806	0.555	0.322	3.70493e-237	Fibro	CTSB
1.1484e-241	-1.17235	0.007	0.149	4.55294e-237	Fibro	SPRR1B
1.18415e-241	-0.746182	0.027	0.181	4.69468e-237	Fibro	IMPA2
1.3652e-241	0.358994	0.258	0.106	5.41246e-237	Fibro	QSOX1
1.70696e-241	0.378107	0.133	0.035	6.76742e-237	Fibro	AR
1.90053e-241	0.307106	0.467	0.237	7.53485e-237	Fibro	ARL6IP5
1.95209e-241	0.321977	0.35	0.161	7.73927e-237	Fibro	PHACTR2
1.35257e-240	0.305787	0.2	0.07	5.36238e-236	Fibro	ST6GALNAC6
1.83444e-240	0.344335	0.156	0.046	7.27283e-236	Fibro	PKD1
2.61394e-240	0.281823	0.159	0.047	1.03632e-235	Fibro	SMYD3
6.16376e-240	0.273074	0.203	0.07	2.44368e-235	Fibro	C1QTNF1
1.10745e-239	0.300907	0.193	0.067	4.39058e-235	Fibro	ALDH18A1
1.4461e-239	-0.392645	0.568	0.628	5.7332e-235	Fibro	RPS2
1.90251e-239	0.363618	0.396	0.2	7.5427e-235	Fibro	SSR2
3.3669e-239	0.314456	0.386	0.186	1.33484e-234	Fibro	TGOLN2
2.42692e-238	0.346607	0.207	0.075	9.62177e-234	Fibro	MORC4
2.65302e-238	-1.07505	0.016	0.162	1.05182e-233	Fibro	GPR183
5.5175e-238	0.320827	0.204	0.072	2.18747e-233	Fibro	OAF
1.37136e-237	0.381797	0.264	0.11	5.43691e-233	Fibro	TRIP10
2.90359e-237	0.308662	0.175	0.058	1.15116e-232	Fibro	TUSC1
2.97175e-237	0.346129	0.345	0.164	1.17818e-232	Fibro	DAP
6.18869e-237	0.262034	0.319	0.136	2.45357e-232	Fibro	DLC1
1.71438e-236	0.344531	0.526	0.302	6.79684e-232	Fibro	2020-09-02
8.24601e-236	0.26563	0.171	0.055	3.26921e-231	Fibro	SLC35B2
9.70062e-236	0.327934	0.319	0.143	3.84591e-231	Fibro	MIA3
2.36784e-235	0.269284	0.152	0.045	9.38753e-231	Fibro	TUSC3
2.59036e-235	0.314874	0.257	0.105	1.02697e-230	Fibro	DCTD
5.57042e-235	-0.588359	0.008	0.149	2.20845e-230	Fibro	TPD52
6.53604e-235	0.329601	0.211	0.077	2.59128e-230	Fibro	CAMKK2
2.35995e-234	-1.13159	0.008	0.147	9.35625e-230	Fibro	KRT6B
4.09703e-234	0.340096	0.148	0.043	1.62431e-229	Fibro	PALM
1.99552e-233	0.345313	0.17	0.054	7.91142e-229	Fibro	ST5
1.22906e-232	-0.772	0.009	0.147	4.87273e-228	Fibro	DSC2
1.57718e-232	0.27221	0.162	0.05	6.2529e-228	Fibro	RNF146
6.19142e-232	-0.924193	0.007	0.145	2.45465e-227	Fibro	SAMSN1
7.36169e-232	0.30764	0.329	0.15	2.91862e-227	Fibro	MGAT1
1.54142e-231	0.42946	0.322	0.15	6.11111e-227	Fibro	ERRFI1
3.52514e-231	0.263015	0.133	0.035	1.39758e-226	Fibro	BHLHE41
5.56108e-231	-0.352683	0.617	0.657	2.20475e-226	Fibro	RPL35
1.09597e-230	0.31874	0.315	0.144	4.34509e-226	Fibro	PDIA4
1.68743e-230	0.266403	0.195	0.069	6.68997e-226	Fibro	C5orf15
3.47529e-230	0.428119	0.268	0.116	1.37781e-225	Fibro	SVIL
5.38059e-230	0.339343	0.109	0.025	2.13319e-225	Fibro	CCDC152
6.30141e-230	0.263558	0.15	0.045	2.49826e-225	Fibro	MPP6
1.43311e-229	0.304599	0.397	0.195	5.68171e-225	Fibro	CAPN2
1.70774e-229	-0.623236	0.005	0.139	6.77052e-225	Fibro	ST14
6.84367e-229	0.312322	0.302	0.132	2.71324e-224	Fibro	RAI14
4.4814e-228	0.317365	0.27	0.113	1.7767e-223	Fibro	OSBPL1A
5.87736e-228	0.343228	0.384	0.194	2.33014e-223	Fibro	SEC63
6.58454e-228	-0.590647	0.007	0.144	2.61051e-223	Fibro	IL18
6.69194e-228	-0.3052	0.661	0.689	2.65309e-223	Fibro	RPL27A
1.256e-227	0.326142	0.188	0.066	4.97953e-223	Fibro	DPYD
1.30845e-227	-0.77633	0.082	0.249	5.1875e-223	Fibro	PNP
1.62066e-227	-0.596699	0.005	0.139	6.42528e-223	Fibro	GJB3
3.23216e-227	-0.641196	0.009	0.146	1.28142e-222	Fibro	MPP7
5.62377e-227	0.252693	0.157	0.049	2.2296e-222	Fibro	CDK2AP1
1.31441e-226	0.388096	0.553	0.327	5.21112e-222	Fibro	EGR1
3.41047e-226	0.344695	0.328	0.155	1.35212e-221	Fibro	GINM1
5.64856e-226	0.309399	0.139	0.04	2.23943e-221	Fibro	SNX33
8.00174e-226	-0.615524	0.019	0.163	3.17237e-221	Fibro	PRRG4
2.33531e-225	0.306503	0.261	0.109	9.25857e-221	Fibro	RIPK2
4.86489e-225	0.267087	0.197	0.071	1.92873e-220	Fibro	SMPD1
2.64021e-224	-0.823865	0.005	0.137	1.04674e-219	Fibro	CD53
4.04777e-223	-0.721101	0.15	0.323	1.60478e-218	Fibro	GBP2
5.2281e-223	-0.644918	0.003	0.133	2.07273e-218	Fibro	EVPL
5.38221e-223	-0.653076	0.007	0.14	2.13383e-218	Fibro	MIR205HG
3.59566e-222	0.270787	0.183	0.062	1.42554e-217	Fibro	ATP8B2
1.5334e-221	0.337678	0.356	0.174	6.07931e-217	Fibro	MYLIP
1.98888e-221	0.257283	0.234	0.093	7.8851e-217	Fibro	TMEM230
2.01645e-221	-0.845494	0.051	0.203	7.9944e-217	Fibro	GLTP
2.3661e-221	0.374954	0.202	0.076	9.38063e-217	Fibro	RNF217
3.78101e-221	0.337361	0.267	0.116	1.49902e-216	Fibro	WLS
5.34548e-221	0.334714	0.307	0.142	2.11927e-216	Fibro	MXD4
4.08025e-220	-0.719859	0.038	0.188	1.61766e-215	Fibro	FRMD4B
5.59815e-220	0.25541	0.104	0.023	2.21944e-215	Fibro	ZNF423
1.70545e-219	-0.724624	0.02	0.159	6.76143e-215	Fibro	FAM46B
7.16247e-219	-0.610309	0.007	0.138	2.83963e-214	Fibro	DAPL1
7.32114e-219	-0.656218	0.121	0.288	2.90254e-214	Fibro	PLP2
2.3567e-218	-1.08322	0.012	0.145	9.34338e-214	Fibro	HLA-DQA1
2.83683e-218	-1.0099	0.006	0.136	1.12469e-213	Fibro	IVL
3.31598e-218	0.300129	0.172	0.058	1.31465e-213	Fibro	TENC1
8.83286e-218	0.280825	0.133	0.038	3.50188e-213	Fibro	THRB
1.19574e-217	0.264199	0.109	0.026	4.74065e-213	Fibro	SLC37A3
2.46562e-217	0.32646	0.334	0.164	9.77519e-213	Fibro	PHPT1
4.3642e-217	0.310243	0.307	0.144	1.73023e-212	Fibro	ARL1
1.9887e-216	-0.559832	0.008	0.138	7.8844e-212	Fibro	TSTD1
5.31857e-215	-0.83898	0.175	0.332	2.1086e-210	Fibro	IFI27
8.46872e-215	0.268307	0.176	0.061	3.35751e-210	Fibro	C16orf58
1.08015e-214	-0.643782	0.027	0.169	4.28237e-210	Fibro	SEC11C
5.29207e-214	0.28454	0.183	0.065	2.0981e-209	Fibro	CHPF2
1.04568e-213	-0.627603	0.023	0.162	4.1457e-209	Fibro	MFSD6
2.75937e-213	-0.998211	0.021	0.158	1.09398e-208	Fibro	HLA-DRB5
4.31487e-213	0.330766	0.349	0.173	1.71067e-208	Fibro	RBMS1
2.17718e-212	0.307245	0.188	0.069	8.63165e-208	Fibro	B4GALT2
4.33338e-212	0.288516	0.201	0.076	1.71801e-207	Fibro	FRS2
6.88338e-212	0.255338	0.185	0.067	2.72898e-207	Fibro	TMED1
1.87711e-211	0.333812	0.103	0.024	7.442e-207	Fibro	THSD4
2.60078e-211	0.370263	0.31	0.147	1.0311e-206	Fibro	SASH1
2.89596e-211	0.381159	0.352	0.178	1.14813e-206	Fibro	MYOF
3.19334e-211	0.35581	0.344	0.172	1.26603e-206	Fibro	GOLGA2
6.08921e-211	-0.885268	0.003	0.126	2.41413e-206	Fibro	SERPINB3
9.4955e-211	0.365702	0.315	0.152	3.76459e-206	Fibro	TRIP6
1.22172e-210	0.297583	0.355	0.171	4.84365e-206	Fibro	RGCC
1.8123e-210	0.286354	0.209	0.079	7.18504e-206	Fibro	LMCD1
2.44208e-210	-0.931678	0.01	0.138	9.68188e-206	Fibro	CD69
3.078e-210	0.398905	0.255	0.113	1.2203e-205	Fibro	AMOTL1
3.24549e-210	0.333389	0.334	0.167	1.28671e-205	Fibro	SEC13
3.59264e-210	0.252803	0.125	0.034	1.42434e-205	Fibro	FRZB
8.00889e-210	-0.284068	0.661	0.69	3.17521e-205	Fibro	GAPDH
1.56356e-209	-0.606927	0.004	0.128	6.19889e-205	Fibro	PVRL4
4.79585e-209	-0.771778	0.097	0.254	1.90136e-204	Fibro	CSTB
6.90267e-209	0.25111	0.48	0.245	2.73663e-204	Fibro	IFITM2
1.23762e-208	0.406422	0.35	0.182	4.90667e-204	Fibro	ENAH
1.36492e-208	-0.284793	0.657	0.682	5.41138e-204	Fibro	RPL3
1.54823e-208	0.280968	0.133	0.039	6.13809e-204	Fibro	DKFZP761J1410
3.08345e-208	0.320057	0.169	0.059	1.22247e-203	Fibro	SNX21
4.28683e-208	0.335318	0.125	0.035	1.69956e-203	Fibro	FZD10
5.60626e-208	-0.544553	0.005	0.129	2.22266e-203	Fibro	LGALS7
1.32737e-207	0.359463	0.245	0.103	5.26248e-203	Fibro	CCL2
1.52633e-207	0.328102	0.143	0.044	6.0513e-203	Fibro	UNC5B
2.13733e-207	0.28443	0.211	0.083	8.47366e-203	Fibro	ZCCHC14
2.99346e-207	0.274425	0.176	0.062	1.18679e-202	Fibro	THRA
3.04546e-207	0.321619	0.629	0.395	1.2074e-202	Fibro	NUCKS1
4.43341e-207	0.281642	0.172	0.06	1.75767e-202	Fibro	CHID1
5.20427e-207	-0.667738	0.149	0.315	2.06328e-202	Fibro	DIAPH1
1.17709e-206	-0.539491	0.005	0.127	4.66667e-202	Fibro	KLC3
2.12155e-206	-0.785727	0.007	0.131	8.41109e-202	Fibro	RAC2
7.24429e-206	-1.02921	0.015	0.144	2.87207e-201	Fibro	TRBC2
7.94096e-206	0.351885	0.278	0.128	3.14827e-201	Fibro	VEGFB
1.99029e-205	0.393191	0.123	0.035	7.89071e-201	Fibro	CLDN11
2.61937e-205	-0.607499	0.004	0.126	1.03848e-200	Fibro	KLK11
7.68187e-205	0.287694	0.15	0.048	3.04555e-200	Fibro	NBPF1
1.18667e-204	0.278348	0.252	0.105	4.70465e-200	Fibro	ITGA5
4.7521e-204	0.290984	0.301	0.141	1.88402e-199	Fibro	IFT57
5.84185e-204	-0.55794	0.348	0.462	2.31606e-199	Fibro	YWHAZ
1.09842e-203	0.253295	0.133	0.039	4.35478e-199	Fibro	SLC12A4
3.42878e-203	0.279048	0.222	0.091	1.35937e-198	Fibro	KIFAP3
4.54246e-203	0.276479	0.149	0.048	1.8009e-198	Fibro	SNAI1
6.96125e-203	0.280319	0.123	0.034	2.75986e-198	Fibro	MAST2
8.41283e-203	0.382531	0.33	0.167	3.33535e-198	Fibro	SERTAD2
1.90983e-202	-0.976984	0.008	0.13	7.57173e-198	Fibro	SPOCK2
2.40763e-202	0.25454	0.174	0.061	9.5453e-198	Fibro	STT3A
3.64633e-202	0.355947	0.184	0.069	1.44563e-197	Fibro	MCC
5.66463e-202	0.38889	0.152	0.05	2.2458e-197	Fibro	FAM107A
8.15361e-202	-0.606332	0.012	0.138	3.23258e-197	Fibro	FGFR3
9.90166e-202	0.281436	0.184	0.068	3.92561e-197	Fibro	C11orf68
1.38314e-201	0.299884	0.279	0.127	5.48358e-197	Fibro	IFNGR2
1.9041e-201	-0.812282	0.007	0.128	7.54899e-197	Fibro	CYTIP
2.22376e-201	-0.264793	0.712	0.723	8.81631e-197	Fibro	RPS16
3.8751e-201	-1.158	0.007	0.129	1.53632e-196	Fibro	SELE
1.40026e-200	-0.780031	0.027	0.161	5.55146e-196	Fibro	RAB11FIP1
2.00451e-200	0.329289	0.183	0.068	7.94708e-196	Fibro	ZNF532
4.63273e-200	0.27975	0.282	0.129	1.83669e-195	Fibro	TMEM248
1.43028e-199	0.295836	0.274	0.125	5.67051e-195	Fibro	C6orf89
1.83494e-199	0.308138	0.183	0.068	7.27481e-195	Fibro	ERGIC1
2.05882e-199	0.25675	0.19	0.07	8.16239e-195	Fibro	ZHX2
2.37874e-199	-0.933355	0.017	0.143	9.43076e-195	Fibro	FYB
2.71649e-199	-0.580783	0.005	0.124	1.07698e-194	Fibro	TMEM40
2.78174e-199	0.309719	0.149	0.048	1.10285e-194	Fibro	RP11-124N14.3
3.72727e-199	0.340187	0.35	0.179	1.47771e-194	Fibro	MYO1C
7.914e-199	-0.579589	0.005	0.124	3.13758e-194	Fibro	PRSS3
8.13136e-199	-0.667681	0.134	0.288	3.22376e-194	Fibro	RAB11A
3.69537e-198	-0.608393	0.017	0.144	1.46507e-193	Fibro	FAM83G
3.78226e-198	-0.809929	0.009	0.131	1.49951e-193	Fibro	MCTP1
4.79194e-198	-0.606275	0.007	0.127	1.89981e-193	Fibro	CDCP1
8.11504e-198	-0.693159	0.017	0.143	3.21729e-193	Fibro	PRKCH
9.95767e-198	-0.710529	0.053	0.195	3.94782e-193	Fibro	AIM1
2.35805e-197	-0.955316	0.006	0.125	9.34873e-193	Fibro	VWF
2.87585e-197	0.301458	0.237	0.101	1.14016e-192	Fibro	KCTD10
3.77873e-197	0.341881	0.23	0.098	1.49811e-192	Fibro	RAPH1
3.89094e-197	-0.810472	0.006	0.124	1.5426e-192	Fibro	SCEL
5.85575e-197	0.351607	0.408	0.222	2.32157e-192	Fibro	GADD45A
6.92658e-197	-0.289118	0.674	0.705	2.74611e-192	Fibro	RPL34
2.63863e-196	-0.961698	0.075	0.218	1.04611e-191	Fibro	TNFRSF1B
3.11182e-196	0.336435	0.488	0.287	1.23371e-191	Fibro	MAP4
4.64407e-195	0.304792	0.479	0.27	1.84119e-190	Fibro	PEA15
4.86559e-195	0.318325	0.167	0.061	1.92901e-190	Fibro	EPHX1
1.41451e-194	0.311391	0.221	0.092	5.60795e-190	Fibro	TLE4
1.61063e-194	-0.846996	0.084	0.229	6.38551e-190	Fibro	HBEGF
3.31167e-194	-0.507855	0.005	0.121	1.31294e-189	Fibro	CAPNS2
6.17783e-194	-0.84931	0.012	0.133	2.44926e-189	Fibro	MCAM
8.50914e-194	0.339001	0.262	0.119	3.37354e-189	Fibro	EXT1
1.1222e-193	-0.828265	0.074	0.218	4.44908e-189	Fibro	CDC42SE2
1.53794e-193	-0.602804	0.005	0.121	6.0973e-189	Fibro	ALDH3B2
1.68859e-193	0.274941	0.236	0.1	6.69459e-189	Fibro	CDC42BPA
6.43348e-193	-0.609905	0.006	0.122	2.55062e-188	Fibro	GPR56
8.03933e-193	0.252333	0.133	0.041	3.18727e-188	Fibro	HIBADH
1.37613e-192	0.329187	0.122	0.036	5.4558e-188	Fibro	OLFM2
2.84688e-192	-0.306041	0.642	0.676	1.12867e-187	Fibro	RPL32
3.7543e-192	-0.576754	0.005	0.121	1.48843e-187	Fibro	ELOVL7
1.83502e-191	0.276373	0.227	0.096	7.27513e-187	Fibro	ERCC1
1.98557e-191	-0.6624	0.02	0.146	7.87198e-187	Fibro	TIAM1
2.49712e-191	-0.505695	0.004	0.119	9.90007e-187	Fibro	CERS3
4.83953e-191	-0.542733	0.004	0.118	1.91868e-186	Fibro	SDR16C5
6.66074e-191	-0.633403	0.194	0.344	2.64072e-186	Fibro	ENSA
7.23887e-191	0.284604	0.172	0.064	2.86992e-186	Fibro	BDH2
9.92736e-191	-0.686378	0.002	0.113	3.9358e-186	Fibro	A2ML1
2.51514e-190	-0.524485	0.013	0.134	9.97151e-186	Fibro	RAB38
5.03942e-190	-0.840066	0.009	0.125	1.99793e-185	Fibro	FLT1
5.82417e-190	-0.926237	0.027	0.154	2.30905e-185	Fibro	CXCR4
2.86205e-189	0.294904	0.345	0.174	1.13469e-184	Fibro	NDFIP1
4.77945e-189	0.291345	0.334	0.171	1.89486e-184	Fibro	SLC44A1
1.70779e-188	0.339211	0.349	0.184	6.77069e-184	Fibro	YAP1
2.1137e-188	-0.779378	0.008	0.124	8.37997e-184	Fibro	CLDN4
1.36325e-187	0.284688	0.388	0.208	5.40472e-183	Fibro	SDF4
1.95272e-187	-0.919081	0.075	0.216	7.74176e-183	Fibro	A2M
5.70635e-187	0.306373	0.152	0.052	2.26234e-182	Fibro	OBSL1
7.56892e-187	-0.71796	0.007	0.121	3.00077e-182	Fibro	ECSCR
1.24382e-186	-0.60334	0.03	0.158	4.93126e-182	Fibro	PVRL1
1.84492e-186	-0.58313	0.007	0.121	7.31436e-182	Fibro	TMEM79
2.81389e-186	0.25614	0.153	0.053	1.11559e-181	Fibro	MSRB2
1.00296e-185	0.254218	0.3	0.145	3.97632e-181	Fibro	SRI
1.30798e-185	-0.635194	0.005	0.117	5.1856e-181	Fibro	OVOL1
1.84129e-185	-0.511835	0.007	0.121	7.29998e-181	Fibro	ZNF185
2.11195e-185	-0.77682	0.007	0.119	8.37303e-181	Fibro	CD52
2.35562e-185	0.276891	0.259	0.118	9.33908e-181	Fibro	PANX1
2.39299e-185	0.307681	0.342	0.178	9.48725e-181	Fibro	IPO5
1.09598e-184	0.331306	0.219	0.094	4.34511e-180	Fibro	SETD7
3.13559e-184	0.257904	0.177	0.066	1.24313e-179	Fibro	C8orf4
3.24068e-184	0.270726	0.139	0.045	1.2848e-179	Fibro	KIAA1324L
6.3194e-184	0.260161	0.195	0.078	2.50539e-179	Fibro	HCFC1R1
7.86087e-184	0.257496	0.119	0.035	3.11652e-179	Fibro	TMEM150C
1.88972e-183	-0.507919	0.005	0.115	7.49199e-179	Fibro	HOOK1
9.22561e-183	-0.749509	0.005	0.114	3.65759e-178	Fibro	IKZF1
1.53344e-182	-0.769199	0.015	0.133	6.07946e-178	Fibro	HLA-DMA
2.28092e-182	0.298723	0.254	0.119	9.04294e-178	Fibro	YIF1A
9.97475e-182	-0.604674	0.006	0.116	3.95459e-177	Fibro	TNS4
1.08028e-181	-0.860757	0.006	0.116	4.28288e-177	Fibro	PLVAP
1.85426e-181	-0.608828	0.271	0.403	7.35139e-177	Fibro	TPM3
2.19617e-181	-0.582427	0.004	0.112	8.70692e-177	Fibro	WFDC5
3.72965e-181	0.284632	0.204	0.084	1.47866e-176	Fibro	ARHGAP10
1.75894e-180	-0.705782	0.03	0.154	6.97347e-176	Fibro	GMFG
8.60963e-180	-0.550381	0.014	0.13	3.41338e-175	Fibro	LTB4R
1.83931e-179	-0.76577	0.006	0.115	7.29213e-175	Fibro	CST7
4.90403e-179	0.277553	0.254	0.117	1.94425e-174	Fibro	GOLGA3
5.02328e-179	0.322197	0.165	0.061	1.99153e-174	Fibro	AKR1C3
1.92976e-178	0.379264	0.315	0.162	7.65073e-174	Fibro	EGFR
5.08247e-178	-0.600678	0.013	0.127	2.015e-173	Fibro	GALNT6
7.10755e-178	0.300366	0.214	0.091	2.81786e-173	Fibro	NUAK1
1.52205e-177	-0.495247	0.006	0.115	6.03433e-173	Fibro	SYTL1
2.12191e-177	-0.684597	0.005	0.112	8.41252e-173	Fibro	GIMAP7
2.25026e-177	0.263806	0.185	0.072	8.92138e-173	Fibro	TBC1D2B
3.83957e-177	-0.874863	0.006	0.114	1.52224e-172	Fibro	KRT6C
5.00548e-177	0.260568	0.176	0.067	1.98447e-172	Fibro	GALNT2
5.33738e-177	0.258418	0.228	0.099	2.11606e-172	Fibro	CYTH3
5.9045e-177	0.29313	0.302	0.151	2.3409e-172	Fibro	VGLL4
7.90752e-177	0.355087	0.494	0.305	3.13502e-172	Fibro	KLF4
2.7227e-176	-0.87554	0.007	0.116	1.07944e-171	Fibro	TYROBP
2.79265e-176	-0.411314	0.002	0.106	1.10717e-171	Fibro	RP3-523K23.2
7.16083e-176	-0.665504	0.007	0.115	2.83898e-171	Fibro	RASGRP1
7.21672e-176	0.336007	0.302	0.153	2.86114e-171	Fibro	KIF1B
7.7754e-176	0.260728	0.151	0.053	3.08264e-171	Fibro	DIXDC1
1.17801e-175	-0.51179	0.006	0.113	4.67032e-171	Fibro	NEBL
4.25669e-175	-1.10487	0.039	0.162	1.68761e-170	Fibro	IL7R
8.03556e-175	0.39646	0.133	0.045	3.18578e-170	Fibro	AKR1C2
1.61332e-174	0.284751	0.309	0.156	6.39618e-170	Fibro	PTEN
1.84905e-174	-0.379671	0.531	0.592	7.33075e-170	Fibro	RPL38
8.02644e-174	-0.467742	0.012	0.123	3.18216e-169	Fibro	PPP1R14C
1.1982e-173	0.250095	0.125	0.039	4.75037e-169	Fibro	MICALL2
1.23073e-173	0.280445	0.223	0.097	4.87936e-169	Fibro	EHBP1
1.36652e-173	-0.513242	0.005	0.109	5.41769e-169	Fibro	FAM83C
3.06992e-173	-0.808946	0.007	0.114	1.2171e-168	Fibro	CD2
3.16235e-173	0.253824	0.198	0.083	1.25374e-168	Fibro	SIL1
3.96526e-173	-0.606443	0.053	0.184	1.57207e-168	Fibro	PYCARD
5.52296e-173	0.316808	0.354	0.192	2.18963e-168	Fibro	TMEM43
6.69094e-173	-0.259795	0.666	0.671	2.65269e-168	Fibro	ACTG1
9.17837e-173	-0.538425	0.045	0.173	3.63886e-168	Fibro	PGM2
1.36538e-172	-0.545199	0.01	0.119	5.41318e-168	Fibro	CA2
2.08844e-172	0.273538	0.192	0.078	8.27984e-168	Fibro	DAB2IP
2.24298e-172	0.251136	0.24	0.109	8.89251e-168	Fibro	HM13
5.71532e-172	-0.426693	0.003	0.107	2.2659e-167	Fibro	GJB5
6.22528e-172	0.254049	0.287	0.138	2.46808e-167	Fibro	SAMHD1
7.63246e-172	-0.584059	0.002	0.104	3.02597e-167	Fibro	DAPP1
1.40152e-171	-0.753307	0.064	0.195	5.55646e-167	Fibro	IFFO2
1.54704e-171	-0.274672	0.68	0.691	6.13341e-167	Fibro	H3F3B
1.95754e-171	-0.575796	0.017	0.13	7.76085e-167	Fibro	HCP5
2.15898e-171	0.27947	0.365	0.196	8.55951e-167	Fibro	VCL
3.66939e-171	0.334437	0.198	0.084	1.45477e-166	Fibro	IGF1R
4.00754e-171	-0.62451	0.019	0.133	1.58883e-166	Fibro	RAB27B
8.27896e-171	-0.589568	0.208	0.347	3.28228e-166	Fibro	HINT1
1.39434e-170	-0.701168	0.005	0.109	5.528e-166	Fibro	CSF2RB
2.41793e-170	-0.497833	0.013	0.123	9.58612e-166	Fibro	LSR
4.31944e-170	-0.512983	0.006	0.111	1.71249e-165	Fibro	EPHX3
5.16973e-170	0.314535	0.335	0.178	2.04959e-165	Fibro	CAMSAP2
5.17074e-170	0.258718	0.235	0.106	2.04999e-165	Fibro	FNIP1
8.19728e-170	-0.661572	0.062	0.194	3.24989e-165	Fibro	DHCR24
2.28263e-169	0.259346	0.176	0.069	9.0497e-165	Fibro	RGL1
3.1365e-169	-0.760138	0.089	0.22	1.2435e-164	Fibro	SDC1
8.18076e-169	-0.786815	0.014	0.122	3.24334e-164	Fibro	ITGB2
5.31491e-168	-0.661063	0.006	0.11	2.10715e-163	Fibro	ARHGAP30
5.53449e-168	-0.665569	0.024	0.14	2.19421e-163	Fibro	CHD7
6.26909e-168	0.284116	0.263	0.128	2.48544e-163	Fibro	NGFRAP1
6.40838e-168	0.255541	0.205	0.087	2.54067e-163	Fibro	GATAD1
1.89916e-167	-0.569616	0.111	0.253	7.52939e-163	Fibro	ARPC5L
7.15853e-167	-0.451439	0.416	0.517	2.83807e-162	Fibro	RPS29
1.24658e-166	-0.497725	0.003	0.103	4.94218e-162	Fibro	PLA2G4E
1.75952e-166	-0.791759	0.006	0.108	6.9758e-162	Fibro	CD3D
2.14031e-166	-0.482802	0.012	0.12	8.48545e-162	Fibro	OCIAD2
3.65109e-166	-0.493768	0.003	0.102	1.44751e-161	Fibro	GGT6
7.59285e-166	0.257185	0.186	0.076	3.01026e-161	Fibro	ARFGAP1
1.76257e-165	-0.613723	0.047	0.171	6.98788e-161	Fibro	CTNNBIP1
2.58953e-165	0.362791	0.232	0.111	1.02665e-160	Fibro	PROS1
3.1396e-165	0.374095	0.304	0.161	1.24473e-160	Fibro	PLXDC2
3.90201e-165	-0.595492	0.004	0.104	1.54699e-160	Fibro	ESAM
4.79892e-165	-0.921016	0.011	0.116	1.90258e-160	Fibro	DARC
5.38063e-165	-0.493643	0.003	0.103	2.13321e-160	Fibro	RDH12
5.98021e-165	-0.645627	0.131	0.271	2.37091e-160	Fibro	PDCD4
6.6279e-165	-0.799817	0.094	0.227	2.6277e-160	Fibro	CNOT6L
9.5805e-165	0.251836	0.27	0.132	3.79829e-160	Fibro	SPIN1
1.60208e-164	0.2808	0.678	0.439	6.35161e-160	Fibro	S100A10
1.68278e-164	-0.48702	0.008	0.11	6.67155e-160	Fibro	RAPGEFL1
2.5742e-164	-0.538708	0.01	0.113	1.02057e-159	Fibro	TNFRSF10A
5.05239e-164	-0.613027	0.006	0.106	2.00307e-159	Fibro	POF1B
3.51429e-163	-0.587266	0.028	0.144	1.39328e-158	Fibro	EPHA2
4.19553e-163	-0.559903	0.004	0.102	1.66336e-158	Fibro	GJB6
4.70243e-163	0.299567	0.533	0.339	1.86433e-158	Fibro	ZFP36L2
7.36207e-163	0.254476	0.253	0.12	2.91876e-158	Fibro	CDK4
8.10953e-163	-1.02174	0.01	0.113	3.21511e-158	Fibro	KRT2
1.31959e-162	-0.636699	0.078	0.21	5.23165e-158	Fibro	GM2A
2.54727e-162	-0.527591	0.004	0.103	1.00989e-157	Fibro	CDHR1
2.9287e-162	0.269108	0.165	0.064	1.16111e-157	Fibro	MESDC1
4.2576e-162	-0.514337	0.011	0.114	1.68797e-157	Fibro	DUOXA1
3.02827e-161	-0.696179	0.007	0.108	1.20059e-156	Fibro	HLA-DMB
3.3452e-161	-0.438034	0.004	0.102	1.32624e-156	Fibro	TINCR
3.73668e-161	-0.628501	0.027	0.141	1.48144e-156	Fibro	BCL11B
4.48661e-161	0.291891	0.292	0.149	1.77876e-156	Fibro	ZNF106
8.06932e-161	-0.457659	0.007	0.108	3.19916e-156	Fibro	RP11-295G20.2
1.07366e-160	-0.770024	0.014	0.118	4.25664e-156	Fibro	TAGAP
1.28974e-160	-0.678627	0.005	0.103	5.1133e-156	Fibro	PPP1R16B
5.08506e-160	0.265643	0.149	0.056	2.01602e-155	Fibro	RGMB
8.77389e-160	0.279211	0.187	0.079	3.4785e-155	Fibro	LZTS2
1.59888e-159	-0.558196	0.006	0.106	6.3389e-155	Fibro	CCDC64
2.2766e-159	-0.461162	0.005	0.102	9.02582e-155	Fibro	NIPAL1
3.92763e-159	-0.738404	0.011	0.112	1.55715e-154	Fibro	SYTL3
3.00372e-158	-0.746777	0.011	0.113	1.19086e-153	Fibro	SERPINB2
1.59097e-157	-0.476179	0.026	0.137	6.30756e-153	Fibro	MAPK13
1.66037e-157	-0.688284	0.204	0.329	6.58269e-153	Fibro	DBI
1.697e-157	-0.628002	0.006	0.103	6.72792e-153	Fibro	IL2RG
2.63985e-157	-0.480368	0.021	0.129	1.0466e-152	Fibro	TFAP2A
1.27507e-156	-0.315664	0.579	0.612	5.05515e-152	Fibro	NACA
1.56549e-156	-0.441559	0.015	0.118	6.20654e-152	Fibro	STAP2
4.34056e-156	-0.77514	0.017	0.121	1.72086e-151	Fibro	APOLD1
5.55881e-156	0.271908	0.271	0.137	2.20385e-151	Fibro	GNPTG
9.78528e-156	0.338764	0.235	0.111	3.87947e-151	Fibro	NFATC2
1.12613e-155	-0.768411	0.034	0.147	4.46464e-151	Fibro	IQGAP2
4.411e-155	-0.64353	0.006	0.102	1.74879e-150	Fibro	CD48
1.34779e-154	-0.658298	0.109	0.24	5.34343e-150	Fibro	PMAIP1
2.08237e-154	0.36103	0.327	0.176	8.25575e-150	Fibro	CLU
5.11713e-154	-0.63662	0.045	0.162	2.02874e-149	Fibro	MAST4
7.66838e-153	-0.602517	0.007	0.103	3.04021e-148	Fibro	ERG
2.0266e-152	-0.451754	0.01	0.107	8.03466e-148	Fibro	F2RL1
1.15095e-151	-0.438365	0.007	0.102	4.56305e-147	Fibro	DEFB1
4.71727e-151	-0.675375	0.027	0.134	1.87021e-146	Fibro	PRKX
8.93105e-151	-0.658307	0.01	0.106	3.5408e-146	Fibro	CORO1A
9.96807e-151	-0.817355	0.091	0.214	3.95194e-146	Fibro	STK4
1.88592e-150	0.259925	0.351	0.197	7.4769e-146	Fibro	SSR1
2.99347e-150	-0.562892	0.238	0.359	1.18679e-145	Fibro	ACTN4
5.47218e-150	-0.663206	0.008	0.102	2.1695e-145	Fibro	GPRIN3
9.25608e-150	0.263915	0.643	0.432	3.66967e-145	Fibro	PNRC1
6.71219e-149	0.273001	0.509	0.323	2.66111e-144	Fibro	PDIA3
1.27291e-148	-0.620131	0.01	0.105	5.04658e-144	Fibro	CD37
2.24917e-148	-0.455743	0.017	0.118	8.91707e-144	Fibro	VAV3
6.60984e-148	-0.690445	0.017	0.116	2.62054e-143	Fibro	ELTD1
4.37278e-147	-0.548077	0.272	0.388	1.73363e-142	Fibro	SH3BGRL3
1.07447e-146	0.265025	0.428	0.259	4.25986e-142	Fibro	TMEM59
1.44054e-146	-0.514042	0.008	0.102	5.71117e-142	Fibro	TMC6
3.91084e-145	-0.446816	0.016	0.115	1.55049e-140	Fibro	DDR1
4.05973e-145	-0.400685	0.473	0.528	1.60952e-140	Fibro	COX4I1
5.19777e-145	0.260538	0.148	0.058	2.06071e-140	Fibro	CACHD1
5.20439e-145	-0.682657	0.165	0.282	2.06333e-140	Fibro	S100A16
7.40813e-145	-0.52381	0.016	0.114	2.93703e-140	Fibro	SORT1
1.6027e-144	-0.614441	0.079	0.201	6.35405e-140	Fibro	VASP
1.87388e-144	-0.694134	0.014	0.111	7.42917e-140	Fibro	SDPR
2.24799e-144	-0.569184	0.078	0.205	8.9124e-140	Fibro	THBD
4.94694e-144	0.253593	0.137	0.051	1.96126e-139	Fibro	F3
6.85437e-144	-0.600625	0.026	0.129	2.71748e-139	Fibro	LRRC8C
1.06097e-143	-0.43903	0.011	0.105	4.2063e-139	Fibro	SH3RF2
4.83118e-143	-0.609003	0.053	0.165	1.91537e-138	Fibro	MAP3K1
5.87929e-143	-0.568897	0.012	0.106	2.33091e-138	Fibro	ITGB4
1.50651e-141	-0.657918	0.02	0.118	5.97273e-137	Fibro	HCLS1
2.27087e-141	0.252338	0.284	0.147	9.0031e-137	Fibro	SNTB2
3.21252e-141	-0.738006	0.013	0.107	1.27364e-136	Fibro	SLA
4.95539e-141	0.257302	0.155	0.063	1.96461e-136	Fibro	STK3
1.6909e-140	-0.528886	0.011	0.102	6.70372e-136	Fibro	RNF125
1.73844e-140	-0.525944	0.039	0.151	6.89224e-136	Fibro	SLPI
1.54206e-139	-0.517761	0.024	0.124	6.11364e-135	Fibro	ADRB2
1.70281e-138	-0.449445	0.029	0.133	6.75098e-134	Fibro	RAB3D
2.53785e-138	0.253232	0.378	0.219	1.00616e-133	Fibro	PPP1R15B
3.74625e-138	0.251773	0.325	0.179	1.48524e-133	Fibro	VAT1
3.79367e-138	0.340348	0.16	0.067	1.50404e-133	Fibro	HMOX1
1.08037e-137	-0.499638	0.012	0.103	4.28322e-133	Fibro	NDUFA4L2
2.51036e-137	0.25063	0.214	0.101	9.95258e-133	Fibro	SLC16A1
1.53239e-136	-0.46147	0.032	0.136	6.07532e-132	Fibro	C6orf132
1.96364e-136	-0.611212	0.129	0.256	7.78504e-132	Fibro	ITSN2
1.44743e-135	0.268682	0.12	0.044	5.73847e-131	Fibro	EFNA5
2.90784e-135	0.254013	0.431	0.264	1.15284e-130	Fibro	LINC00657
3.09026e-135	-0.423067	0.016	0.109	1.22517e-130	Fibro	PPP1R13L
3.17369e-135	-0.660229	0.016	0.107	1.25824e-130	Fibro	IL10RA
4.01173e-135	-0.515751	0.058	0.171	1.59049e-130	Fibro	RANGAP1
9.7849e-135	-0.385492	0.011	0.101	3.87932e-130	Fibro	CDS1
3.72061e-134	0.253819	0.285	0.154	1.47507e-129	Fibro	LRRC59
5.12107e-134	-0.57021	0.22	0.34	2.0303e-129	Fibro	ETS2
6.39159e-134	0.28956	0.479	0.307	2.53401e-129	Fibro	NR4A1
3.92632e-133	0.253785	0.113	0.04	1.55663e-128	Fibro	TENM2
9.38744e-133	0.29525	0.278	0.148	3.72175e-128	Fibro	HSPA6
5.12474e-132	-0.691457	0.014	0.102	2.03175e-127	Fibro	PTPRCAP
1.03381e-131	0.255138	0.167	0.073	4.09865e-127	Fibro	CRY2
1.13704e-131	-0.61617	0.098	0.216	4.50791e-127	Fibro	IVNS1ABP
1.28607e-131	-0.524041	0.198	0.316	5.09876e-127	Fibro	SLC25A5
4.48465e-131	-0.828722	0.116	0.229	1.77798e-126	Fibro	CREM
5.83667e-131	-0.660844	0.303	0.392	2.31401e-126	Fibro	SAT1
1.41426e-130	-0.518299	0.026	0.122	5.60697e-126	Fibro	MAP3K11
4.96161e-130	-0.529306	0.034	0.133	1.96708e-125	Fibro	EVA1C
5.17082e-130	-0.609248	0.046	0.152	2.05002e-125	Fibro	MBP
1.49379e-129	-0.572985	0.186	0.301	5.92228e-125	Fibro	H2AFY
5.11772e-129	0.281309	0.226	0.114	2.02897e-124	Fibro	BCL6
5.67171e-129	-0.695779	0.086	0.197	2.24861e-124	Fibro	CYTH1
2.32049e-128	-0.542396	0.069	0.179	9.19982e-124	Fibro	PTPRF
2.59315e-128	-0.577434	0.101	0.219	1.02808e-123	Fibro	CAPG
7.77591e-128	0.258217	0.521	0.346	3.08284e-123	Fibro	P4HB
2.68877e-127	0.260899	0.42	0.26	1.06599e-122	Fibro	HIF1A
3.65202e-127	0.275149	0.242	0.127	1.44788e-122	Fibro	PLEKHM2
5.39291e-127	-0.608185	0.131	0.247	2.13807e-122	Fibro	KLF5
6.00002e-126	0.263338	0.156	0.069	2.37877e-121	Fibro	NT5DC2
7.39366e-125	-0.504453	0.283	0.388	2.93129e-120	Fibro	COX7C
9.49993e-125	-0.393609	0.016	0.103	3.76634e-120	Fibro	TPD52L1
1.62638e-124	0.292454	0.34	0.2	6.44793e-120	Fibro	MYC
1.94026e-124	-0.523372	0.065	0.174	7.69235e-120	Fibro	FAM213A
8.14131e-123	-0.513566	0.073	0.184	3.2277e-118	Fibro	FLNB
1.2297e-122	-0.464284	0.032	0.127	4.87528e-118	Fibro	SVIP
1.7864e-122	-0.599551	0.038	0.135	7.08238e-118	Fibro	RASGEF1B
1.09804e-121	-0.514224	0.072	0.181	4.35327e-117	Fibro	ENDOD1
1.12097e-121	-0.552893	0.054	0.157	4.4442e-117	Fibro	CEBPA
1.32803e-120	-0.589971	0.021	0.108	5.26512e-116	Fibro	CD4
1.45084e-120	-0.402355	0.471	0.517	5.75202e-116	Fibro	RPL28
1.56166e-120	-0.587037	0.036	0.13	6.19135e-116	Fibro	EMB
1.92086e-120	-0.49715	0.017	0.102	7.61546e-116	Fibro	LAMA5
7.56522e-120	-0.368945	0.459	0.518	2.99931e-115	Fibro	YWHAB
1.96075e-119	-0.441556	0.092	0.206	7.77358e-115	Fibro	HMGA1
3.01728e-119	-0.28204	0.601	0.608	1.19623e-114	Fibro	UBA52
4.06691e-119	-0.560108	0.045	0.141	1.61237e-114	Fibro	EGLN3
4.96521e-119	-0.265342	0.606	0.62	1.96851e-114	Fibro	RPS24
1.01636e-117	0.26066	0.364	0.219	4.02944e-113	Fibro	LAMP1
1.56774e-117	-0.498441	0.04	0.135	6.21546e-113	Fibro	SLC9A3R1
3.46813e-117	-0.500712	0.059	0.159	1.37498e-112	Fibro	B3GNT5
5.23684e-117	-0.404336	0.036	0.13	2.0762e-112	Fibro	MGST2
1.23163e-116	-0.57082	0.043	0.137	4.88293e-112	Fibro	RNF144B
3.11767e-116	-0.515646	0.023	0.109	1.23603e-111	Fibro	RALGAPA2
9.1849e-116	-0.396235	0.021	0.107	3.64144e-111	Fibro	SEMA4B
1.12895e-114	-0.578779	0.082	0.189	4.47584e-110	Fibro	ITM2A
1.10066e-113	-0.546133	0.07	0.173	4.36366e-109	Fibro	ITPKC
1.53101e-113	-0.394971	0.024	0.109	6.06985e-109	Fibro	KIAA1522
3.40276e-113	-0.51168	0.17	0.281	1.34906e-108	Fibro	PTBP3
7.4279e-113	-0.52736	0.232	0.337	2.94486e-108	Fibro	WNK1
9.03581e-113	-0.427571	0.036	0.128	3.58234e-108	Fibro	LIMK2
3.50843e-111	-0.684379	0.091	0.195	1.39095e-106	Fibro	FAM129A
3.58491e-110	-0.600813	0.1	0.203	1.42127e-105	Fibro	SLC2A1
5.80489e-110	-0.443382	0.341	0.422	2.3014e-105	Fibro	RPL36
9.17126e-110	-0.528565	0.07	0.172	3.63604e-105	Fibro	JARID2
1.08852e-109	-0.36175	0.41	0.491	4.31556e-105	Fibro	RPL26
1.88721e-109	0.264791	0.21	0.109	7.48202e-105	Fibro	PER2
6.84367e-109	-0.503163	0.039	0.129	2.71324e-104	Fibro	EPB41
1.01248e-108	-0.46203	0.046	0.139	4.01409e-104	Fibro	ADAM15
2.30859e-108	0.250813	0.347	0.215	9.15263e-104	Fibro	REEP5
3.46621e-107	-0.454458	0.065	0.161	1.37421e-102	Fibro	TMEM134
5.90403e-107	-0.482434	0.112	0.217	2.34071e-102	Fibro	CTNND1
1.76616e-106	0.257812	0.255	0.144	7.00212e-102	Fibro	PCYOX1
2.72052e-106	-0.45989	0.043	0.133	1.07858e-101	Fibro	STX11
3.86446e-106	-0.422961	0.059	0.158	1.5321e-101	Fibro	MTSS1
4.17633e-106	-0.40151	0.455	0.513	1.65575e-101	Fibro	TMSB4X
5.19264e-106	-0.385328	0.025	0.105	2.05867e-101	Fibro	RGS14
5.27468e-106	-0.422095	0.047	0.139	2.0912e-101	Fibro	HSPA4L
1.89801e-105	-0.542441	0.073	0.17	7.52486e-101	Fibro	PHLDA2
4.41191e-105	-0.280013	0.569	0.593	1.74915e-100	Fibro	RPL37
4.6906e-105	-0.416394	0.042	0.13	1.85963e-100	Fibro	TMEM54
1.07448e-104	0.284732	0.113	0.046	4.25989e-100	Fibro	FAXDC2
1.52944e-104	-0.563663	0.04	0.127	6.06363e-100	Fibro	CCDC69
6.3688e-104	0.274424	0.218	0.119	2.52498e-99	Fibro	CDC42EP4
1.22444e-103	-0.513269	0.148	0.249	4.8544e-99	Fibro	EIF6
2.00455e-103	-0.510846	0.078	0.176	7.94726e-99	Fibro	ITPR2
1.55718e-102	-0.511685	0.118	0.221	6.17358e-98	Fibro	DAAM1
5.54893e-101	-0.520896	0.129	0.232	2.19993e-96	Fibro	PPP2R5A
8.83662e-101	-0.556489	0.149	0.254	3.50337e-96	Fibro	RANBP2
2.26924e-98	-0.476359	0.295	0.381	8.99663e-94	Fibro	MACF1
5.85152e-98	-0.552065	0.085	0.179	2.31989e-93	Fibro	HMGCS1
1.1141e-97	-0.403263	0.055	0.144	4.41696e-93	Fibro	RPS6KB2
1.33464e-97	-0.477233	0.224	0.328	5.29133e-93	Fibro	DNTTIP2
2.9184e-97	-0.497058	0.158	0.256	1.15703e-92	Fibro	CLTB
4.42364e-96	-0.407423	0.035	0.116	1.7538e-91	Fibro	DENND2C
4.38935e-94	-0.72206	0.125	0.215	1.7402e-89	Fibro	SMAP2
2.17269e-93	-0.658511	0.071	0.157	8.61384e-89	Fibro	ATP1B1
2.97259e-93	-0.483749	0.157	0.257	1.17851e-88	Fibro	CYCS
4.91627e-93	-0.520713	0.027	0.101	1.94911e-88	Fibro	LCP2
5.29473e-93	-0.539292	0.083	0.174	2.09915e-88	Fibro	TET2
5.29728e-93	-0.306672	0.499	0.537	2.10016e-88	Fibro	RPS27A
8.10588e-93	-0.50209	0.036	0.114	3.21366e-88	Fibro	CALCRL
3.41597e-92	-0.424365	0.045	0.125	1.3543e-87	Fibro	FZD6
3.01449e-91	-0.491609	0.077	0.166	1.19512e-86	Fibro	C21orf91
4.31013e-91	-0.406277	0.065	0.153	1.7088e-86	Fibro	CYB5R1
4.63831e-90	-0.442064	0.195	0.293	1.8389e-85	Fibro	RPS28
8.60346e-90	-0.491369	0.08	0.168	3.41093e-85	Fibro	LPAR6
1.16331e-89	-0.467733	0.054	0.137	4.61208e-85	Fibro	RCAN3
1.20944e-89	-0.443688	0.332	0.401	4.79495e-85	Fibro	ATP1A1
1.31498e-89	-0.403245	0.04	0.118	5.21339e-85	Fibro	FAM60A
2.11715e-89	-0.522236	0.07	0.157	8.39364e-85	Fibro	LGALSL
3.04642e-89	-0.438931	0.056	0.139	1.20778e-84	Fibro	POLB
8.39402e-89	-0.406801	0.072	0.16	3.32789e-84	Fibro	NAPRT1
2.66201e-88	-0.536784	0.103	0.194	1.05538e-83	Fibro	PELI1
3.28077e-88	-0.621933	0.109	0.198	1.30069e-83	Fibro	KIAA1551
3.71793e-88	-0.289532	0.535	0.547	1.47401e-83	Fibro	RPL14
7.55114e-87	-0.486853	0.122	0.215	2.99373e-82	Fibro	IDI1
8.42931e-87	0.295443	0.156	0.081	3.34188e-82	Fibro	SLC29A1
8.23698e-86	-0.520746	0.074	0.158	3.26563e-81	Fibro	LEPROTL1
3.47231e-85	-0.516459	0.124	0.216	1.37663e-80	Fibro	CRIP2
3.93232e-85	-0.458755	0.17	0.261	1.55901e-80	Fibro	APRT
8.37617e-85	-0.39824	0.054	0.133	3.32081e-80	Fibro	RALGPS2
1.60026e-84	-0.345833	0.034	0.109	6.34439e-80	Fibro	EPHA4
7.45609e-84	-0.393761	0.07	0.155	2.95604e-79	Fibro	HRAS
1.06576e-83	-0.554291	0.041	0.115	4.22531e-79	Fibro	EMCN
3.41845e-83	-0.38741	0.056	0.138	1.35528e-78	Fibro	PTGS1
7.61797e-83	-0.302346	0.465	0.5	3.02022e-78	Fibro	CFL1
9.4595e-83	-0.355085	0.395	0.438	3.75032e-78	Fibro	ATP5B
1.18393e-82	-0.465188	0.032	0.102	4.69382e-78	Fibro	ARRB2
4.1785e-82	-0.597944	0.261	0.335	1.65661e-77	Fibro	TMEM66
1.09548e-80	-0.600576	0.111	0.196	4.34315e-76	Fibro	DUSP6
1.17013e-80	-0.381595	0.033	0.103	4.63912e-76	Fibro	KCNK6
1.45007e-80	-0.574472	0.162	0.245	5.74893e-76	Fibro	PDLIM1
4.41687e-80	-0.462411	0.089	0.17	1.75111e-75	Fibro	TSTA3
1.59495e-79	-0.427415	0.045	0.119	6.32333e-75	Fibro	ADRBK1
3.74213e-79	-0.3652	0.04	0.112	1.4836e-74	Fibro	LRRC8B
4.25932e-79	-0.436381	0.28	0.352	1.68865e-74	Fibro	PRDX1
2.43437e-78	-0.35367	0.343	0.424	9.65132e-74	Fibro	DDX21
4.3122e-78	-0.424145	0.073	0.153	1.70961e-73	Fibro	TNFAIP1
8.5532e-78	-0.487204	0.04	0.11	3.391e-73	Fibro	FLI1
2.46559e-77	-0.394597	0.091	0.176	9.77506e-73	Fibro	FAM162A
5.22962e-77	-0.490922	0.083	0.163	2.07334e-72	Fibro	HMGCR
1.68119e-76	-0.497282	0.3	0.372	6.66524e-72	Fibro	TXNIP
5.07866e-76	-0.4283	0.284	0.357	2.01348e-71	Fibro	PPP1CB
6.48692e-76	-0.350278	0.034	0.102	2.5718e-71	Fibro	FAM84A
9.5942e-76	-0.385253	0.061	0.137	3.80372e-71	Fibro	AP1B1
1.04577e-75	-0.345872	0.064	0.142	4.14606e-71	Fibro	GIPC1
2.00875e-75	-0.682392	0.036	0.102	7.96389e-71	Fibro	HPGD
4.86168e-75	-0.535455	0.065	0.139	1.92746e-70	Fibro	LYN
1.13466e-74	-0.444811	0.178	0.262	4.49847e-70	Fibro	HEBP2
6.35593e-74	-0.618272	0.053	0.123	2.51987e-69	Fibro	CPM
2.14805e-73	-0.39577	0.046	0.117	8.51617e-69	Fibro	LPCAT2
3.91116e-73	-0.415172	0.319	0.384	1.55062e-68	Fibro	CAP1
1.26285e-72	-0.418143	0.275	0.355	5.00671e-68	Fibro	BAZ1A
3.78927e-72	-0.399215	0.087	0.166	1.50229e-67	Fibro	FDFT1
5.79224e-71	-0.338213	0.412	0.475	2.29639e-66	Fibro	MT-CO1
1.91332e-70	-0.455087	0.041	0.107	7.58554e-66	Fibro	PTPRE
2.41291e-70	-0.466066	0.068	0.14	9.56622e-66	Fibro	MSMO1
2.68151e-70	-0.410017	0.123	0.205	1.06311e-65	Fibro	BAG1
8.48636e-70	-0.436714	0.058	0.128	3.3645e-65	Fibro	ORAI1
1.31017e-69	-0.520565	0.04	0.104	5.19431e-65	Fibro	TRAF1
1.88334e-69	-0.440447	0.044	0.11	7.46667e-65	Fibro	GPR157
3.43958e-69	-0.262379	0.511	0.531	1.36365e-64	Fibro	ACTB
6.4532e-69	-0.403171	0.284	0.35	2.55843e-64	Fibro	COX5B
7.8165e-69	-0.440637	0.047	0.114	3.09893e-64	Fibro	NPDC1
1.23676e-68	-0.391677	0.215	0.295	4.90325e-64	Fibro	RALBP1
1.25221e-68	-0.481632	0.061	0.132	4.96452e-64	Fibro	ISG20
1.50133e-68	-0.40122	0.276	0.344	5.95215e-64	Fibro	EEF1B2
1.83552e-68	-0.445316	0.06	0.131	7.27709e-64	Fibro	ACOT7
2.20166e-68	-0.304885	0.04	0.105	8.7287e-64	Fibro	COMTD1
3.05573e-67	-0.330966	0.053	0.122	1.21147e-62	Fibro	KIAA1598
4.37241e-67	-0.386822	0.052	0.121	1.73348e-62	Fibro	DOCK9
5.76276e-67	-0.3447	0.04	0.105	2.28471e-62	Fibro	TUFT1
9.01212e-67	-0.342728	0.434	0.485	3.57295e-62	Fibro	MT-CO2
9.02085e-67	-0.39254	0.284	0.353	3.57641e-62	Fibro	ATP5E
1.72865e-66	-0.372848	0.281	0.355	6.85342e-62	Fibro	PRPF40A
3.95206e-66	-0.345215	0.06	0.131	1.56683e-61	Fibro	LTA4H
4.55781e-66	-0.343897	0.058	0.126	1.80699e-61	Fibro	PARD6G
1.83158e-65	-0.434865	0.21	0.29	7.26149e-61	Fibro	BTG2
2.1821e-65	-0.65451	0.089	0.158	8.65115e-61	Fibro	RUNX3
7.98965e-65	-0.394781	0.065	0.135	3.16758e-60	Fibro	STIM2
1.71951e-64	-0.418047	0.158	0.238	6.81718e-60	Fibro	AFTPH
2.51655e-64	-0.426698	0.141	0.219	9.97712e-60	Fibro	BICD2
6.78693e-64	-0.409763	0.168	0.245	2.69075e-59	Fibro	COX7B
1.29562e-63	-0.405222	0.255	0.328	5.13662e-59	Fibro	ANP32B
4.76225e-63	-0.419705	0.139	0.217	1.88804e-58	Fibro	YWHAH
4.83265e-63	-0.40333	0.269	0.334	1.91595e-58	Fibro	TUBB4B
5.84689e-63	-0.381679	0.218	0.295	2.31806e-58	Fibro	CLIC1
5.97263e-63	-0.33588	0.042	0.104	2.36791e-58	Fibro	PDCL3
1.4927e-62	-0.558043	0.05	0.112	5.91796e-58	Fibro	AKNA
1.80705e-62	-0.4332	0.181	0.254	7.16424e-58	Fibro	CAPZA1
1.96717e-62	-0.42241	0.121	0.197	7.79905e-58	Fibro	N4BP1
3.02904e-62	-0.428304	0.151	0.229	1.20089e-57	Fibro	TOB1
6.59241e-62	-0.38836	0.208	0.284	2.61363e-57	Fibro	PA2G4
1.085e-61	-0.389609	0.049	0.111	4.30158e-57	Fibro	FAM49B
1.18697e-61	-0.358259	0.058	0.123	4.70585e-57	Fibro	MAPKAPK3
2.51854e-61	-0.344794	0.065	0.135	9.98502e-57	Fibro	TC2N
4.14135e-61	-0.771551	0.085	0.149	1.64188e-56	Fibro	CD83
1.85341e-60	-0.431062	0.322	0.366	7.34803e-56	Fibro	MSN
2.1316e-60	-0.345857	0.054	0.117	8.45092e-56	Fibro	SURF2
5.79114e-60	-0.322724	0.048	0.111	2.29595e-55	Fibro	TET3
1.40787e-59	-0.474935	0.074	0.139	5.58162e-55	Fibro	ARHGEF3
1.68712e-59	-0.288627	0.048	0.112	6.68877e-55	Fibro	EXPH5
1.78331e-59	-0.360111	0.087	0.157	7.07013e-55	Fibro	SOWAHC
4.5884e-59	-0.389228	0.057	0.12	1.81912e-54	Fibro	VWA1
4.93234e-59	-0.277124	0.448	0.488	1.95548e-54	Fibro	CDKN1A
5.15031e-59	-0.338156	0.109	0.187	2.04189e-54	Fibro	MKNK2
1.09655e-58	-0.314854	0.373	0.424	4.34738e-54	Fibro	RPS15A
2.85536e-58	-0.404259	0.175	0.25	1.13204e-53	Fibro	USP15
4.80623e-58	-0.420717	0.173	0.246	1.90548e-53	Fibro	TAP1
1.19281e-57	-0.347615	0.075	0.141	4.729e-53	Fibro	PHGDH
1.80759e-57	-0.461187	0.137	0.207	7.16636e-53	Fibro	HIPK1
3.44906e-57	-0.282099	0.508	0.526	1.36741e-52	Fibro	PRRC2C
5.84244e-57	-0.359127	0.067	0.132	2.31629e-52	Fibro	RALGDS
1.16967e-56	-0.325008	0.085	0.154	4.63728e-52	Fibro	BAIAP2
1.29619e-56	-0.544512	0.14	0.207	5.13886e-52	Fibro	CDC42EP3
1.3895e-56	-0.266939	0.477	0.49	5.50881e-52	Fibro	RPS15
4.52371e-56	-0.359223	0.248	0.314	1.79347e-51	Fibro	CCT6A
5.07243e-56	-0.27167	0.466	0.487	2.01102e-51	Fibro	IQGAP1
7.50661e-56	-0.46347	0.26	0.32	2.97607e-51	Fibro	ELF1
7.90039e-56	-0.339993	0.075	0.143	3.13219e-51	Fibro	NDRG2
9.29649e-56	-0.325246	0.052	0.112	3.68569e-51	Fibro	FLOT2
9.51886e-56	-0.38987	0.048	0.106	3.77385e-51	Fibro	ATP8B1
1.65283e-55	-0.45113	0.054	0.113	6.55281e-51	Fibro	GBP4
1.96071e-55	-0.277336	0.448	0.48	7.77341e-51	Fibro	HSPB1
2.19594e-55	-0.404557	0.057	0.117	8.70601e-51	Fibro	CXCL16
2.61829e-55	-0.448239	0.2	0.271	1.03805e-50	Fibro	REL
2.61872e-55	-0.364502	0.35	0.387	1.03822e-50	Fibro	DYNLL1
1.21599e-54	-0.354563	0.079	0.144	4.82091e-50	Fibro	CCDC137
2.05306e-54	-0.373047	0.093	0.159	8.13955e-50	Fibro	HN1
2.1281e-54	-0.479956	0.105	0.17	8.43705e-50	Fibro	MYO5A
2.20923e-54	-0.481169	0.142	0.21	8.75871e-50	Fibro	HMGB2
5.63464e-54	-0.385474	0.079	0.144	2.23391e-49	Fibro	MLLT4
1.28524e-53	-0.2954	0.369	0.41	5.09545e-49	Fibro	SERBP1
1.45707e-53	-0.47566	0.092	0.156	5.77672e-49	Fibro	VPS37B
1.56089e-53	-0.405922	0.139	0.207	6.1883e-49	Fibro	CD2AP
2.1349e-53	-0.55975	0.107	0.168	8.46403e-49	Fibro	COTL1
2.91865e-53	-0.392687	0.125	0.192	1.15713e-48	Fibro	OSTF1
6.83693e-53	-0.393282	0.239	0.3	2.71057e-48	Fibro	PTP4A1
2.72614e-52	-0.33865	0.221	0.288	1.08081e-47	Fibro	SEPW1
2.98326e-52	-0.296001	0.045	0.101	1.18274e-47	Fibro	EPHB6
3.38419e-52	-0.379706	0.098	0.164	1.3417e-47	Fibro	CDC42SE1
3.48822e-52	-0.450612	0.131	0.197	1.38294e-47	Fibro	PPP1R2
3.89587e-52	-0.306691	0.054	0.112	1.54456e-47	Fibro	CLUH
4.2565e-52	-0.500317	0.076	0.136	1.68753e-47	Fibro	RASSF2
5.02946e-52	-0.547572	0.131	0.196	1.99398e-47	Fibro	ZNF331
5.98554e-52	-0.345816	0.108	0.176	2.37303e-47	Fibro	DNAJB6
1.83015e-51	-0.353558	0.113	0.18	7.25579e-47	Fibro	C20orf24
2.35923e-51	-0.320116	0.05	0.107	9.35342e-47	Fibro	C4orf32
2.79008e-51	-0.509209	0.155	0.217	1.10615e-46	Fibro	GNA13
2.8132e-51	-0.383169	0.055	0.111	1.11532e-46	Fibro	RASSF3
3.85121e-51	-0.426715	0.124	0.192	1.52685e-46	Fibro	RASSF5
6.55897e-51	-0.525254	0.096	0.156	2.60037e-46	Fibro	NEDD9
9.17115e-51	-0.338227	0.311	0.368	3.63599e-46	Fibro	EIF5B
9.76228e-51	-0.301519	0.407	0.441	3.87035e-46	Fibro	RPS25
1.34921e-50	-0.291572	0.064	0.124	5.34907e-46	Fibro	HTATIP2
4.68083e-50	-0.319944	0.1	0.166	1.85576e-45	Fibro	TOLLIP
1.26347e-49	-0.328473	0.065	0.125	5.00914e-45	Fibro	VPS13A
1.66139e-49	-0.359389	0.134	0.201	6.58673e-45	Fibro	PDCD10
2.06162e-49	-0.36122	0.205	0.267	8.1735e-45	Fibro	PPDPF
3.46455e-49	-0.40602	0.114	0.178	1.37356e-44	Fibro	SNRK
8.99918e-49	-0.436518	0.174	0.238	3.56782e-44	Fibro	PPP2R5C
1.10335e-48	-0.426035	0.08	0.139	4.37435e-44	Fibro	MXD1
5.06784e-48	-0.32135	0.321	0.366	2.00919e-43	Fibro	CDC42
5.72548e-48	-0.253258	0.47	0.474	2.26993e-43	Fibro	BTF3
1.18049e-47	-0.465457	0.071	0.129	4.68018e-43	Fibro	DNAJA4
1.3387e-47	-0.367513	0.081	0.14	5.30741e-43	Fibro	EHD4
1.51283e-47	-0.302501	0.059	0.115	5.99776e-43	Fibro	PLEKHF2
1.7181e-47	-0.368739	0.066	0.122	6.8116e-43	Fibro	HIST1H1C
1.8127e-47	-0.436455	0.117	0.179	7.18665e-43	Fibro	DEDD2
1.86021e-47	-0.357032	0.12	0.183	7.37498e-43	Fibro	ZNF770
2.62277e-47	-0.454474	0.108	0.168	1.03982e-42	Fibro	CRIM1
5.43509e-47	-0.284558	0.049	0.102	2.1548e-42	Fibro	IGSF3
6.99148e-47	-0.372928	0.153	0.22	2.77184e-42	Fibro	TNFSF10
7.61079e-47	-0.292588	0.057	0.111	3.01737e-42	Fibro	ORMDL2
9.86183e-47	-0.277926	0.05	0.103	3.90982e-42	Fibro	PIK3CB
1.31744e-46	-0.362853	0.208	0.268	5.22313e-42	Fibro	ATPIF1
1.58014e-46	-0.302297	0.079	0.14	6.26463e-42	Fibro	IL33
1.741e-46	-0.315694	0.084	0.145	6.90238e-42	Fibro	MARK2
5.55444e-46	-0.326674	0.247	0.306	2.20212e-41	Fibro	CCT3
6.10811e-46	-0.41053	0.281	0.331	2.42162e-41	Fibro	CHD2
6.66002e-46	-0.330662	0.337	0.376	2.64043e-41	Fibro	PGK1
1.22958e-45	-0.354792	0.186	0.248	4.87478e-41	Fibro	UQCRC2
1.80837e-45	-0.376203	0.086	0.145	7.16947e-41	Fibro	CCDC3
2.06381e-45	-0.349172	0.144	0.206	8.18216e-41	Fibro	COX5A
2.13504e-45	-0.364861	0.266	0.313	8.46456e-41	Fibro	RAB10
2.95347e-45	-0.386108	0.209	0.266	1.17093e-40	Fibro	CDC37
4.04985e-45	-0.336586	0.234	0.289	1.6056e-40	Fibro	RPS7
1.00416e-44	-0.328562	0.158	0.224	3.9811e-40	Fibro	C6orf106
1.10602e-44	-0.405902	0.079	0.135	4.38494e-40	Fibro	FRYL
1.35364e-44	-0.265003	0.407	0.427	5.36662e-40	Fibro	GUK1
1.57655e-44	-0.338934	0.107	0.166	6.25038e-40	Fibro	NDFIP2
3.32265e-44	-0.452475	0.109	0.165	1.3173e-39	Fibro	FXYD5
3.42174e-44	-0.295278	0.077	0.134	1.35658e-39	Fibro	DUSP7
1.03416e-43	-0.359068	0.076	0.132	4.10004e-39	Fibro	PKP4
1.08225e-43	-0.455484	0.068	0.12	4.29069e-39	Fibro	ARHGAP31
1.28703e-43	-0.340364	0.198	0.259	5.10258e-39	Fibro	USMG5
1.44648e-43	-0.331335	0.067	0.122	5.73471e-39	Fibro	TRMT6
2.50113e-43	-0.468062	0.136	0.193	9.91598e-39	Fibro	CPEB4
3.1894e-43	-0.324385	0.059	0.111	1.26447e-38	Fibro	TSPAN14
4.80536e-43	-0.359224	0.125	0.183	1.90513e-38	Fibro	TXNDC17
7.84969e-43	-0.301686	0.066	0.121	3.11209e-38	Fibro	KIF21A
8.81941e-43	-0.391649	0.197	0.253	3.49654e-38	Fibro	EMP2
1.2903e-42	-0.390096	0.194	0.246	5.11554e-38	Fibro	DEGS1
1.4726e-42	-0.438558	0.105	0.162	5.83827e-38	Fibro	GNPTAB
1.69407e-42	-0.349232	0.138	0.197	6.7163e-38	Fibro	CBR1
2.51369e-42	-0.359803	0.122	0.182	9.96579e-38	Fibro	PLEKHB2
2.96885e-42	-0.359617	0.188	0.246	1.17703e-37	Fibro	WDR1
3.2757e-42	-0.311868	0.097	0.155	1.29869e-37	Fibro	PAWR
3.37991e-42	-0.3912	0.156	0.215	1.34e-37	Fibro	SMEK1
3.60202e-42	-0.345768	0.158	0.22	1.42806e-37	Fibro	PDLIM5
4.0888e-42	-0.494753	0.07	0.121	1.62105e-37	Fibro	SERPINB9
8.44715e-42	-0.406094	0.117	0.174	3.34896e-37	Fibro	MALT1
1.1576e-41	-0.288442	0.068	0.12	4.58942e-37	Fibro	OXCT1
1.25925e-41	-0.342364	0.135	0.197	4.99243e-37	Fibro	LGALS8
2.59932e-41	-0.329803	0.086	0.141	1.03053e-36	Fibro	DUSP23
3.08149e-41	-0.276604	0.063	0.114	1.22169e-36	Fibro	RNF141
3.39774e-41	-0.340044	0.256	0.31	1.34707e-36	Fibro	GSPT1
3.56088e-41	-0.332157	0.093	0.15	1.41175e-36	Fibro	SNHG15
4.0559e-41	-0.252387	0.064	0.117	1.608e-36	Fibro	MIB2
4.25785e-41	-0.348452	0.181	0.238	1.68807e-36	Fibro	HMGN1
6.63346e-41	-0.324673	0.323	0.352	2.6299e-36	Fibro	TSPO
9.36684e-41	-0.31863	0.244	0.297	3.71358e-36	Fibro	CSNK1A1
1.57872e-40	-0.335117	0.276	0.321	6.25898e-36	Fibro	EIF3K
1.86137e-40	-0.441817	0.183	0.236	7.3796e-36	Fibro	GRB2
2.54429e-40	-0.294161	0.105	0.164	1.00871e-35	Fibro	LRRC8A
3.24542e-40	-0.337544	0.128	0.187	1.28668e-35	Fibro	ATP11B
3.62296e-40	-0.30983	0.113	0.17	1.43636e-35	Fibro	UBAC1
4.14619e-40	-0.387889	0.121	0.177	1.6438e-35	Fibro	UHMK1
4.78314e-40	-0.37472	0.175	0.231	1.89632e-35	Fibro	ATP5I
7.97006e-40	-0.327236	0.289	0.331	3.15981e-35	Fibro	UQCRH
1.43109e-39	-0.381711	0.244	0.295	5.67368e-35	Fibro	NOP58
1.44937e-39	-0.359646	0.132	0.189	5.74617e-35	Fibro	ARF6
1.7826e-39	-0.401735	0.313	0.349	7.06728e-35	Fibro	KMT2E
2.01308e-39	-0.318906	0.164	0.221	7.98106e-35	Fibro	PPIA
2.90767e-39	-0.341127	0.086	0.139	1.15277e-34	Fibro	SRPK1
3.90792e-39	-0.328822	0.338	0.372	1.54933e-34	Fibro	MYL12A
4.29318e-39	-0.352056	0.144	0.202	1.70208e-34	Fibro	SIK1
5.38031e-39	-0.319654	0.197	0.251	2.13308e-34	Fibro	COX6A1
5.78468e-39	-0.300349	0.297	0.341	2.29339e-34	Fibro	ACTR3
8.89516e-39	-0.354014	0.058	0.106	3.52658e-34	Fibro	DGKA
9.42492e-39	-0.333297	0.083	0.135	3.73661e-34	Fibro	SPTLC2
1.48902e-38	-0.306591	0.32	0.366	5.90338e-34	Fibro	RPL36AL
2.1787e-38	-0.301064	0.105	0.161	8.63768e-34	Fibro	SGMS1
2.22233e-38	-0.286231	0.067	0.119	8.81065e-34	Fibro	VPS13D
2.93201e-38	-0.399184	0.226	0.275	1.16243e-33	Fibro	YPEL5
3.29521e-38	-0.341373	0.071	0.12	1.30642e-33	Fibro	SKAP2
3.94819e-38	-0.293398	0.064	0.114	1.5653e-33	Fibro	SREBF2
5.84794e-38	-0.432722	0.166	0.218	2.31847e-33	Fibro	PTPN1
1.00339e-37	-0.299117	0.108	0.163	3.97803e-33	Fibro	SLMO2
1.60374e-37	-0.265293	0.137	0.196	6.35817e-33	Fibro	ALDH3A2
1.78741e-37	-0.392079	0.061	0.107	7.08636e-33	Fibro	ELOVL4
3.2829e-37	-0.467403	0.056	0.101	1.30154e-32	Fibro	FAM46C
4.86543e-37	-0.262311	0.066	0.115	1.92895e-32	Fibro	MCM4
7.64717e-37	-0.334822	0.211	0.263	3.0318e-32	Fibro	NHP2L1
8.01905e-37	-0.342899	0.101	0.153	3.17923e-32	Fibro	GGCT
9.11156e-37	-0.306245	0.093	0.145	3.61237e-32	Fibro	EBP
1.43289e-36	-0.368617	0.304	0.342	5.68085e-32	Fibro	RAD21
1.60681e-36	-0.258881	0.062	0.11	6.37036e-32	Fibro	KIAA1468
1.8056e-36	-0.350055	0.18	0.232	7.15848e-32	Fibro	PSMA6
3.77987e-36	-0.333728	0.1	0.151	1.49857e-31	Fibro	ACSL1
5.42627e-36	-0.537808	0.18	0.225	2.1513e-31	Fibro	SMCHD1
5.56299e-36	-0.261787	0.061	0.108	2.2055e-31	Fibro	GGH
7.63233e-36	-0.300823	0.119	0.172	3.02591e-31	Fibro	TIMM8B
7.88151e-36	-0.30169	0.07	0.118	3.1247e-31	Fibro	DNAJC5
1.46559e-35	-0.25137	0.062	0.109	5.81049e-31	Fibro	LYPLA1
3.4686e-35	-0.379992	0.265	0.308	1.37516e-30	Fibro	SELK
3.67651e-35	-0.322395	0.168	0.221	1.45759e-30	Fibro	PPP2R2A
5.18061e-35	-0.385926	0.091	0.139	2.05391e-30	Fibro	RAB27A
5.81543e-35	-0.253203	0.148	0.208	2.30559e-30	Fibro	CA12
5.94401e-35	-0.306177	0.121	0.174	2.35656e-30	Fibro	PFKP
5.95163e-35	-0.346087	0.156	0.209	2.35958e-30	Fibro	EFHD2
9.89981e-35	-0.363714	0.069	0.115	3.92488e-30	Fibro	SAMD9
1.07188e-34	-0.316268	0.082	0.13	4.24959e-30	Fibro	GOT2
1.08885e-34	-0.374357	0.235	0.283	4.31684e-30	Fibro	HLA-F
1.15896e-34	-0.333003	0.114	0.165	4.59482e-30	Fibro	CLCN3
1.17908e-34	-0.328534	0.076	0.124	4.67459e-30	Fibro	CDK2AP2
1.48509e-34	-0.302252	0.095	0.144	5.88779e-30	Fibro	BCL10
2.23669e-34	-0.292575	0.195	0.249	8.86759e-30	Fibro	CHMP2A
2.54177e-34	-0.425709	0.198	0.244	1.00771e-29	Fibro	G3BP2
1.69573e-33	-0.269425	0.103	0.155	6.7229e-29	Fibro	BLOC1S2
1.70312e-33	-0.310641	0.099	0.15	6.75218e-29	Fibro	EFNB2
1.71036e-33	-0.305462	0.075	0.121	6.78091e-29	Fibro	ELOVL1
1.88598e-33	-0.329755	0.257	0.294	7.47716e-29	Fibro	S100A11
2.63814e-33	-0.364303	0.134	0.185	1.04592e-28	Fibro	ZCCHC6
5.14465e-33	-0.312014	0.117	0.17	2.03965e-28	Fibro	MGLL
7.19828e-33	-0.275332	0.086	0.134	2.85383e-28	Fibro	CS
7.42252e-33	-0.264842	0.406	0.419	2.94273e-28	Fibro	TAGLN2
7.94891e-33	-0.4597	0.167	0.211	3.15143e-28	Fibro	SERPINB1
1.42772e-32	-0.336955	0.137	0.187	5.66033e-28	Fibro	FBXW7
1.51935e-32	-0.345147	0.256	0.296	6.02361e-28	Fibro	PICALM
3.30176e-32	-0.324308	0.147	0.198	1.30902e-27	Fibro	TES
4.16793e-32	-0.324383	0.104	0.152	1.65242e-27	Fibro	TLE3
5.69049e-32	-0.400812	0.2	0.244	2.25605e-27	Fibro	CMTM6
7.77318e-32	-0.388192	0.148	0.195	3.08175e-27	Fibro	JOSD1
7.82955e-32	-0.299738	0.273	0.314	3.1041e-27	Fibro	UQCRB
7.94285e-32	-0.348191	0.105	0.152	3.14902e-27	Fibro	SQLE
8.88237e-32	-0.296729	0.097	0.145	3.52151e-27	Fibro	MRPL52
1.02129e-31	-0.28622	0.097	0.146	4.049e-27	Fibro	PCYT1A
1.02837e-31	-0.519396	0.076	0.12	4.07709e-27	Fibro	IFI30
1.11158e-31	-0.251647	0.065	0.108	4.40698e-27	Fibro	EPT1
1.95677e-31	-0.264301	0.38	0.391	7.75781e-27	Fibro	RAC1
3.42757e-31	-0.313055	0.281	0.32	1.35889e-26	Fibro	GAS5
4.05043e-31	-0.33287	0.183	0.232	1.60583e-26	Fibro	PPM1G
4.20404e-31	-0.349311	0.191	0.237	1.66673e-26	Fibro	PSMB8
4.47188e-31	-0.278385	0.105	0.155	1.77292e-26	Fibro	WBP2
9.43454e-31	-0.372933	0.105	0.151	3.74042e-26	Fibro	PHACTR4
1.30425e-30	-0.267131	0.084	0.13	5.17083e-26	Fibro	MOB2
1.59032e-30	-0.279038	0.07	0.113	6.30496e-26	Fibro	NT5DC1
2.3725e-30	-0.397478	0.221	0.261	9.40601e-26	Fibro	CFLAR
4.37276e-30	-0.291074	0.198	0.245	1.73362e-25	Fibro	PLS3
5.33839e-30	-0.294033	0.14	0.189	2.11646e-25	Fibro	VPS4B
7.28228e-30	-0.360173	0.183	0.228	2.88713e-25	Fibro	HECA
2.16879e-29	-0.284148	0.082	0.127	8.59837e-25	Fibro	SERPINB8
2.26112e-29	-0.261629	0.069	0.112	8.96443e-25	Fibro	STK38L
2.35979e-29	-0.272331	0.078	0.122	9.35561e-25	Fibro	C1orf35
3.91134e-29	-0.313296	0.106	0.152	1.55069e-24	Fibro	SLC44A2
4.17402e-29	-0.30986	0.164	0.211	1.65483e-24	Fibro	ARPP19
5.47266e-29	-0.32441	0.156	0.202	2.16969e-24	Fibro	TKT
5.96632e-29	-0.294351	0.259	0.296	2.36541e-24	Fibro	ATP5L
6.27493e-29	-0.276642	0.344	0.371	2.48776e-24	Fibro	TMEM123
1.05097e-28	-0.291911	0.111	0.156	4.16666e-24	Fibro	ADIPOR1
1.26222e-28	-0.285598	0.177	0.226	5.00421e-24	Fibro	CHMP1B
1.64478e-28	-0.297558	0.122	0.168	6.52089e-24	Fibro	SLC25A39
1.79067e-28	-0.252387	0.062	0.103	7.0993e-24	Fibro	CAMSAP1
2.01463e-28	-0.40989	0.064	0.102	7.9872e-24	Fibro	DOCK10
2.24624e-28	-0.42006	0.108	0.151	8.90545e-24	Fibro	TBC1D4
2.36465e-28	-0.294943	0.241	0.282	9.37488e-24	Fibro	GHITM
2.6514e-28	-0.310922	0.19	0.235	1.05117e-23	Fibro	CAB39
3.25492e-28	-0.313365	0.1	0.144	1.29045e-23	Fibro	STX3
3.94718e-28	-0.377679	0.158	0.201	1.5649e-23	Fibro	CD82
5.39706e-28	-0.327796	0.172	0.215	2.13972e-23	Fibro	DRAP1
8.79665e-28	-0.29844	0.261	0.303	3.48752e-23	Fibro	PPIG
1.07692e-27	-0.273407	0.116	0.163	4.26957e-23	Fibro	NOP14
1.10582e-27	-0.306159	0.115	0.16	4.38412e-23	Fibro	CWC25
1.24683e-27	-0.303809	0.119	0.162	4.94318e-23	Fibro	HIGD1A
1.50113e-27	-0.258682	0.371	0.386	5.95138e-23	Fibro	RPL29
1.83049e-27	-0.317659	0.106	0.15	7.25715e-23	Fibro	HMCES
1.99821e-27	-0.274135	0.155	0.202	7.9221e-23	Fibro	CEBPG
2.09723e-27	-0.309647	0.129	0.173	8.31469e-23	Fibro	ADSS
2.25797e-27	-0.255167	0.095	0.141	8.95195e-23	Fibro	TJP2
3.30214e-27	-0.296488	0.339	0.363	1.30917e-22	Fibro	TXN
5.47398e-27	-0.276896	0.114	0.157	2.17021e-22	Fibro	LSM4
5.51268e-27	-0.257139	0.365	0.383	2.18556e-22	Fibro	EIF3H
6.71018e-27	-0.294549	0.153	0.198	2.66032e-22	Fibro	PURB
7.01558e-27	-0.289481	0.204	0.247	2.7814e-22	Fibro	ATP5G2
7.43275e-27	-0.254126	0.062	0.101	2.94679e-22	Fibro	KIF22
8.86178e-27	-0.323798	0.076	0.116	3.51334e-22	Fibro	HIST1H1E
1.00736e-26	-0.335589	0.109	0.151	3.99379e-22	Fibro	TTC19
1.10769e-26	-0.301565	0.124	0.168	4.39153e-22	Fibro	WWP1
1.20594e-26	-0.329732	0.068	0.107	4.78106e-22	Fibro	MKL2
1.3305e-26	-0.305674	0.243	0.282	5.27489e-22	Fibro	TMOD3
1.46113e-26	-0.320243	0.149	0.191	5.79281e-22	Fibro	TALDO1
2.36944e-26	-0.3411	0.094	0.135	9.39387e-22	Fibro	ITPKB
2.49514e-26	-0.412648	0.118	0.159	9.89225e-22	Fibro	HERC1
2.68916e-26	-0.287756	0.247	0.287	1.06614e-21	Fibro	HSPA4
3.60463e-26	-0.348061	0.085	0.125	1.42909e-21	Fibro	MX1
3.92492e-26	-0.429891	0.259	0.285	1.55607e-21	Fibro	BIRC3
4.48387e-26	-0.278518	0.103	0.146	1.77768e-21	Fibro	COBLL1
5.9015e-26	-0.289617	0.095	0.137	2.33971e-21	Fibro	HDAC1
7.67306e-26	-0.513206	0.154	0.186	3.04206e-21	Fibro	TMEM45A
1.73339e-25	-0.287199	0.18	0.222	6.87219e-21	Fibro	C1orf43
1.97375e-25	-0.307236	0.142	0.183	7.82514e-21	Fibro	RAP2B
2.43986e-25	-0.263323	0.188	0.232	9.67307e-21	Fibro	ABI1
2.7457e-25	-0.260633	0.236	0.274	1.08856e-20	Fibro	PSMB6
2.98391e-25	-0.290016	0.205	0.248	1.183e-20	Fibro	EIF3J
3.64402e-25	-0.267719	0.141	0.185	1.44471e-20	Fibro	CASP4
3.86609e-25	-0.291393	0.165	0.207	1.53275e-20	Fibro	BCAP31
4.47055e-25	-0.336378	0.065	0.101	1.7724e-20	Fibro	HIP1
6.05826e-25	-0.291947	0.188	0.226	2.40186e-20	Fibro	MDH2
6.49308e-25	-0.361962	0.227	0.264	2.57425e-20	Fibro	SRSF7
7.40721e-25	-0.279166	0.139	0.183	2.93666e-20	Fibro	NAP1L4
9.70362e-25	-0.291782	0.306	0.329	3.8471e-20	Fibro	ATP6V1G1
[truncated: 27,750 more rows]

## Sheet: MyeloidGenericSignatures
	p_val	avg_logFC	pct.1	pct.2	p_val_adj	cluster	gene
SERPINB9	1.87606e-236	1.49369	0.625	0.163	7.43784e-232	DC	SERPINB9
IL8	3.90267e-209	2.17691	0.658	0.224	1.54725e-204	DC	IL8
HLA-DPB1	4.5003e-209	1.04626	0.926	0.459	1.78419e-204	DC	HLA-DPB1
IL1B	4.9561e-209	2.51611	0.51	0.113	1.9649e-204	DC	IL1B
CSF2RA	3.83309e-205	1.07284	0.544	0.122	1.51967e-200	DC	CSF2RA
EREG	6.01941e-201	2.26474	0.412	0.064	2.38646e-196	DC	EREG
HLA-DPA1	2.50913e-200	0.970684	0.919	0.46	9.94771e-196	DC	HLA-DPA1
PLEK	8.15631e-193	1.22133	0.779	0.342	3.23365e-188	DC	PLEK
SLC7A11	2.46818e-191	1.32981	0.329	0.032	9.78535e-187	DC	SLC7A11
BCL2A1	5.54774e-189	1.22637	0.623	0.186	2.19946e-184	DC	BCL2A1
LYZ	4.81342e-180	0.520193	0.81	0.271	1.90833e-175	DC	LYZ
CD74	1.24018e-176	0.845321	0.967	0.498	4.91683e-172	DC	CD74
CCR7	7.44972e-176	1.80835	0.458	0.098	2.95351e-171	DC	CCR7
HLA-DRA	7.45157e-173	0.820445	0.949	0.49	2.95425e-168	DC	HLA-DRA
VMO1	9.30297e-173	1.25282	0.319	0.037	3.68826e-168	DC	VMO1
TPSAB1	2.34998e-171	-3.24071	0.02	0.514	9.31674e-167	DC	TPSAB1
HLA-DRB1	2.06895e-168	0.840564	0.944	0.491	8.20257e-164	DC	HLA-DRB1
GPR157	2.88551e-168	1.45724	0.464	0.108	1.14399e-163	DC	GPR157
ATP2B1	3.83647e-167	1.26669	0.604	0.206	1.52101e-162	DC	ATP2B1
CTSG	5.93638e-164	-3.37821	0.023	0.501	2.35354e-159	DC	CTSG
CPA3	3.87813e-162	-3.15296	0.023	0.496	1.53752e-157	DC	CPA3
MARCKSL1	4.03795e-158	1.09102	0.373	0.066	1.60089e-153	DC	MARCKSL1
HPGD	6.81671e-153	-2.46616	0.048	0.505	2.70255e-148	DC	HPGD
ISG20	9.01086e-151	0.967215	0.316	0.044	3.57245e-146	DC	ISG20
CST3	1.30057e-149	1.19979	0.755	0.378	5.15622e-145	DC	CST3
IL4I1	2.61085e-149	1.03992	0.435	0.1	1.0351e-144	DC	IL4I1
TNFRSF1B	6.75577e-146	1.30674	0.595	0.231	2.67839e-141	DC	TNFRSF1B
KIT	5.16664e-145	-2.73191	0.019	0.459	2.04837e-140	DC	KIT
SLC18A2	1.41996e-139	-1.75654	0.03	0.461	5.62957e-135	DC	SLC18A2
TNFAIP8	5.94958e-139	1.00291	0.485	0.138	2.35877e-134	DC	TNFAIP8
FNBP1	1.7189e-138	1.00242	0.638	0.271	6.81473e-134	DC	FNBP1
GATA2	1.96064e-138	-2.68306	0.018	0.442	7.77317e-134	DC	GATA2
HPGDS	3.92953e-138	-1.82645	0.033	0.462	1.5579e-133	DC	HPGDS
PABPC1	1.79069e-133	0.775591	0.878	0.68	7.09935e-129	DC	PABPC1
SAT1	2.47842e-133	0.906004	0.853	0.549	9.82596e-129	DC	SAT1
WDFY4	3.52651e-129	1.41523	0.286	0.045	1.39812e-124	DC	WDFY4
IL1RL1	1.33249e-128	-2.32987	0.022	0.424	5.28278e-124	DC	IL1RL1
ADAM19	1.94258e-127	0.798585	0.216	0.019	7.70156e-123	DC	ADAM19
SLAMF7	9.49364e-126	1.01628	0.456	0.126	3.76385e-121	DC	SLAMF7
SOD2	1.84423e-125	1.32399	0.602	0.251	7.31164e-121	DC	SOD2
INSIG1	1.8948e-124	1.26677	0.588	0.244	7.51214e-120	DC	INSIG1
SULF2	2.24465e-123	0.879258	0.246	0.03	8.89916e-119	DC	SULF2
KYNU	6.31545e-123	0.951775	0.478	0.157	2.50382e-118	DC	KYNU
VWA5A	4.74131e-122	-1.91603	0.01	0.395	1.87974e-117	DC	VWA5A
CYP2S1	1.54191e-121	0.755355	0.342	0.073	6.11307e-117	DC	CYP2S1
DAPP1	3.51816e-121	0.920942	0.457	0.135	1.39481e-116	DC	DAPP1
RAPGEF1	1.14816e-119	0.891215	0.523	0.19	4.55198e-115	DC	RAPGEF1
GCSAML	5.39573e-119	-2.14827	0.017	0.399	2.13919e-114	DC	GCSAML
HDC	2.38507e-118	-1.88162	0.019	0.399	9.45585e-114	DC	HDC
PDE4B	2.00464e-117	0.855727	0.469	0.146	7.94759e-113	DC	PDE4B
CFLAR	5.86827e-116	0.881189	0.633	0.283	2.32653e-111	DC	CFLAR
CXCL3	2.34312e-114	1.59644	0.39	0.107	9.28955e-110	DC	CXCL3
XCR1	5.69992e-113	0.773542	0.133	0.002	2.25979e-108	DC	XCR1
CMA1	1.105e-112	-2.19928	0.017	0.384	4.38087e-108	DC	CMA1
IL10RA	1.16131e-111	0.854177	0.479	0.163	4.60411e-107	DC	IL10RA
GNA12	1.3249e-111	0.849362	0.392	0.11	5.25272e-107	DC	GNA12
IDO1	1.61263e-111	1.29875	0.324	0.071	6.39344e-107	DC	IDO1
INHBA	1.10884e-109	1.59206	0.299	0.06	4.39612e-105	DC	INHBA
COTL1	2.6397e-108	0.792467	0.564	0.228	1.04653e-103	DC	COTL1
CTSZ	8.71056e-108	0.712402	0.674	0.294	3.45339e-103	DC	CTSZ
CFP	1.11369e-106	0.773254	0.272	0.05	4.41533e-102	DC	CFP
BID	5.681e-105	0.810943	0.49	0.181	2.25229e-100	DC	BID
PIK3R5	1.42239e-103	0.716733	0.438	0.137	5.6392e-99	DC	PIK3R5
BASP1	5.94022e-103	0.930422	0.643	0.334	2.35506e-98	DC	BASP1
CYTIP	2.31518e-102	0.820332	0.45	0.152	9.17876e-98	DC	CYTIP
MXD1	4.9766e-102	0.967787	0.403	0.123	1.97302e-97	DC	MXD1
DNASE1L3	5.66033e-102	0.954275	0.179	0.017	2.24409e-97	DC	DNASE1L3
CLIC2	3.74934e-101	0.762667	0.46	0.159	1.48646e-96	DC	CLIC2
PNRC1	9.84077e-100	0.849044	0.647	0.33	3.90147e-95	DC	PNRC1
ST8SIA4	1.57692e-99	0.73048	0.401	0.127	6.25187e-95	DC	ST8SIA4
CAPN2	1.70813e-99	0.86763	0.457	0.161	6.77205e-95	DC	CAPN2
IFI30	5.83309e-99	0.80352	0.725	0.375	2.31259e-94	DC	IFI30
RNF144B	6.1503e-99	0.818024	0.305	0.07	2.43835e-94	DC	RNF144B
DSE	1.41095e-98	0.855505	0.408	0.128	5.59387e-94	DC	DSE
CXCL16	9.28105e-98	0.837743	0.583	0.273	3.67957e-93	DC	CXCL16
EDEM1	1.78931e-96	0.754702	0.485	0.18	7.09389e-92	DC	EDEM1
SIPA1L1	8.19702e-95	0.840356	0.393	0.124	3.24979e-90	DC	SIPA1L1
HLA-DQA1	1.35134e-94	0.567072	0.844	0.421	5.35752e-90	DC	HLA-DQA1
PTPRE	1.61685e-93	0.827449	0.397	0.129	6.41015e-89	DC	PTPRE
ANPEP	1.64883e-92	0.913059	0.378	0.118	6.53695e-88	DC	ANPEP
KMO	3.12941e-92	0.699027	0.262	0.054	1.24069e-87	DC	KMO
IL1R2	2.62956e-91	1.11715	0.4	0.132	1.04252e-86	DC	IL1R2
PPIF	3.53378e-91	0.942616	0.498	0.203	1.401e-86	DC	PPIF
PADI2	7.64155e-91	0.782034	0.212	0.034	3.02957e-86	DC	PADI2
ATF5	5.02717e-90	0.947586	0.387	0.128	1.99307e-85	DC	ATF5
LAX1	6.19081e-90	-1.45666	0.009	0.315	2.45441e-85	DC	LAX1
CLEC10A	1.62337e-89	0.5816	0.327	0.086	6.436e-85	DC	CLEC10A
RGS2	2.93793e-89	-1.3629	0.392	0.652	1.16477e-84	DC	RGS2
PEA15	3.6455e-89	0.825387	0.557	0.254	1.4453e-84	DC	PEA15
CLEC9A	7.541e-89	0.315144	0.103	0.001	2.98971e-84	DC	CLEC9A
GPR183	7.94756e-89	0.836382	0.723	0.435	3.15089e-84	DC	GPR183
PAG1	1.42326e-88	-1.62498	0.07	0.385	5.64265e-84	DC	PAG1
FLT3	1.93377e-88	0.548434	0.185	0.024	7.66661e-84	DC	FLT3
IRF8	2.38194e-88	1.11012	0.461	0.184	9.44344e-84	DC	IRF8
LGALS2	6.25155e-88	0.558708	0.357	0.1	2.47849e-83	DC	LGALS2
CMTM6	1.04445e-87	0.786577	0.637	0.353	4.14081e-83	DC	CMTM6
CD82	1.65171e-87	-1.46236	0.032	0.339	6.54836e-83	DC	CD82
ACSL5	2.04141e-87	0.610322	0.304	0.079	8.09338e-83	DC	ACSL5
HIVEP1	1.1901e-85	0.733266	0.285	0.07	4.71828e-81	DC	HIVEP1
IRF4	1.81202e-85	0.93767	0.241	0.049	7.18395e-81	DC	IRF4
TPSD1	3.76442e-84	-1.51259	0.008	0.297	1.49244e-79	DC	TPSD1
RAB27B	4.27056e-84	-1.45525	0.013	0.304	1.69311e-79	DC	RAB27B
LAMP3	5.95294e-84	0.913942	0.215	0.039	2.3601e-79	DC	LAMP3
S100A10	1.51075e-83	0.643488	0.731	0.435	5.98951e-79	DC	S100A10
C1orf54	2.76946e-83	0.764111	0.242	0.052	1.09798e-78	DC	C1orf54
MCOLN2	3.18162e-82	0.554248	0.354	0.105	1.26139e-77	DC	MCOLN2
CPVL	3.54047e-82	0.958959	0.571	0.268	1.40366e-77	DC	CPVL
HLA-DQB1	6.62612e-82	0.440053	0.848	0.434	2.62699e-77	DC	HLA-DQB1
TGFBI	7.89634e-82	0.639627	0.517	0.206	3.13058e-77	DC	TGFBI
CTSD	8.60716e-82	-1.35277	0.11	0.42	3.41239e-77	DC	CTSD
GLUL	1.32581e-81	-1.35489	0.368	0.636	5.25629e-77	DC	GLUL
EPB41L3	8.09265e-81	0.845337	0.337	0.106	3.20841e-76	DC	EPB41L3
GSTP1	1.49518e-80	0.926729	0.402	0.149	5.92779e-76	DC	GSTP1
DUSP5	1.73141e-80	0.896231	0.327	0.099	6.86436e-76	DC	DUSP5
AGPAT9	4.83682e-80	0.932143	0.512	0.238	1.9176e-75	DC	AGPAT9
USP12	6.57765e-80	0.764934	0.476	0.199	2.60777e-75	DC	USP12
PLAUR	9.13466e-80	0.999902	0.622	0.37	3.62153e-75	DC	PLAUR
RPS16	2.86705e-79	0.579714	0.784	0.548	1.13667e-74	DC	RPS16
FAM49A	5.59963e-79	0.664802	0.47	0.196	2.22003e-74	DC	FAM49A
RAC2	6.7419e-79	-1.188	0.106	0.397	2.67289e-74	DC	RAC2
TNFAIP2	8.37624e-79	1.05011	0.359	0.123	3.32084e-74	DC	TNFAIP2
CPM	1.97264e-78	-1.3191	0.11	0.404	7.82071e-74	DC	CPM
CD83	1.06833e-77	0.642136	0.799	0.534	4.23551e-73	DC	CD83
OLR1	4.27138e-77	1.10294	0.228	0.049	1.69343e-72	DC	OLR1
ATP13A3	7.9254e-77	0.942007	0.456	0.205	3.1421e-72	DC	ATP13A3
ACOT9	1.60242e-76	0.600771	0.34	0.107	6.35295e-72	DC	ACOT9
TRAF1	2.61594e-76	0.752447	0.493	0.217	1.03712e-71	DC	TRAF1
TIMP1	2.98495e-76	1.42235	0.491	0.246	1.18341e-71	DC	TIMP1
DUSP4	3.10926e-76	0.941295	0.405	0.153	1.2327e-71	DC	DUSP4
ARHGAP18	3.89125e-76	-1.13639	0.221	0.497	1.54272e-71	DC	ARHGAP18
NLRP3	8.65456e-76	0.711364	0.233	0.052	3.43119e-71	DC	NLRP3
CTD-2319I12.1	1.93511e-75	0.806826	0.287	0.079	7.67193e-71	DC	CTD-2319I12.1
HIVEP2	2.18716e-75	0.694892	0.224	0.047	8.67122e-71	DC	HIVEP2
KIAA0226L	7.77407e-75	0.563653	0.151	0.019	3.08211e-70	DC	KIAA0226L
CXCL2	1.08578e-74	1.10473	0.382	0.141	4.30469e-70	DC	CXCL2
PID1	2.07165e-74	0.604291	0.224	0.049	8.21326e-70	DC	PID1
ALCAM	2.61341e-74	0.612997	0.579	0.271	1.03611e-69	DC	ALCAM
G0S2	5.53389e-74	0.755813	0.517	0.235	2.19397e-69	DC	G0S2
TNIK	2.85493e-73	-1.10629	0.01	0.272	1.13187e-68	DC	TNIK
CADM1	1.52283e-72	0.533654	0.123	0.01	6.03741e-68	DC	CADM1
MT-ND2	1.8029e-72	-0.801343	0.451	0.685	7.14778e-68	DC	MT-ND2
MIR29B1	2.41237e-72	0.5806	0.159	0.022	9.5641e-68	DC	MIR29B1
SYTL2	2.8818e-72	-1.21768	0.009	0.265	1.14252e-67	DC	SYTL2
SEMA6B	3.22867e-72	0.538034	0.195	0.037	1.28004e-67	DC	SEMA6B
CHST7	7.31724e-72	0.43134	0.169	0.026	2.90099e-67	DC	CHST7
VDR	7.63709e-72	0.713495	0.251	0.064	3.0278e-67	DC	VDR
2020-09-06	7.85446e-72	0.621666	0.372	0.132	3.11398e-67	DC	2020-09-06
TMEM194A	9.66806e-72	0.498299	0.219	0.048	3.833e-67	DC	TMEM194A
TES	2.17183e-71	0.647037	0.376	0.137	8.61043e-67	DC	TES
CPNE3	2.65905e-71	1.00129	0.253	0.068	1.05421e-66	DC	CPNE3
BTG1	3.82207e-71	0.761594	0.733	0.499	1.5153e-66	DC	BTG1
RAB31	4.15092e-71	0.602457	0.492	0.212	1.64567e-66	DC	RAB31
VAT1	1.15932e-70	-1.2222	0.034	0.295	4.59623e-66	DC	VAT1
FLNA	1.88306e-70	0.757564	0.569	0.295	7.46557e-66	DC	FLNA
SDPR	2.40827e-70	-1.60295	0.04	0.305	9.54783e-66	DC	SDPR
IL7R	3.20753e-70	0.920731	0.406	0.162	1.27166e-65	DC	IL7R
TTYH2	3.47136e-70	0.646411	0.43	0.177	1.37625e-65	DC	TTYH2
OXSR1	5.27543e-70	0.687413	0.476	0.216	2.0915e-65	DC	OXSR1
TMSB4X	3.03753e-69	0.588271	0.788	0.561	1.20426e-64	DC	TMSB4X
CBX6	6.40216e-69	0.519258	0.25	0.064	2.5382e-64	DC	CBX6
HLA-DRB5	8.68937e-69	0.47608	0.758	0.396	3.44499e-64	DC	HLA-DRB5
THBS1	1.69e-68	2.21198	0.171	0.031	6.70017e-64	DC	THBS1
ACSL4	2.53177e-68	-1.57441	0.247	0.491	1.00374e-63	DC	ACSL4
ANXA2	1.38503e-67	0.564464	0.665	0.368	5.49108e-63	DC	ANXA2
UBASH3B	2.81499e-67	0.457774	0.18	0.033	1.11603e-62	DC	UBASH3B
IL1RN	4.27615e-67	1.1861	0.37	0.151	1.69532e-62	DC	IL1RN
CD300E	8.39902e-67	0.849442	0.189	0.038	3.32987e-62	DC	CD300E
PLIN2	3.72947e-66	-1.41777	0.155	0.426	1.47859e-61	DC	PLIN2
PFKFB3	7.35938e-66	0.653781	0.34	0.119	2.9177e-61	DC	PFKFB3
MIR155HG	3.55406e-65	0.726142	0.221	0.055	1.40904e-60	DC	MIR155HG
ETV3	6.9851e-65	0.672561	0.466	0.212	2.76931e-60	DC	ETV3
PLEKHG2	3.12704e-64	0.417083	0.191	0.04	1.23975e-59	DC	PLEKHG2
CALCRL	3.27429e-64	0.47036	0.125	0.014	1.29813e-59	DC	CALCRL
MS4A2	1.05537e-63	-1.00066	0.01	0.244	4.18414e-59	DC	MS4A2
ALDH1A1	1.28131e-63	-0.957695	0.023	0.261	5.0799e-59	DC	ALDH1A1
APOBEC3A	1.5807e-63	0.891642	0.161	0.028	6.26686e-59	DC	APOBEC3A
NFKB1	1.11654e-62	0.648079	0.649	0.408	4.42663e-58	DC	NFKB1
RPS11	1.97274e-62	0.484994	0.866	0.77	7.82112e-58	DC	RPS11
RHOF	2.98431e-62	0.456264	0.357	0.132	1.18316e-57	DC	RHOF
FGL2	7.27678e-62	0.678613	0.455	0.205	2.88495e-57	DC	FGL2
CD40	7.77934e-62	0.781623	0.355	0.141	3.0842e-57	DC	CD40
CECR1	1.04517e-61	0.474028	0.377	0.142	4.14369e-57	DC	CECR1
PMAIP1	4.08766e-61	0.851277	0.313	0.112	1.62059e-56	DC	PMAIP1
PTPN1	4.43931e-61	0.647205	0.52	0.267	1.76001e-56	DC	PTPN1
MAOB	5.14164e-61	-0.962929	0.01	0.234	2.03845e-56	DC	MAOB
OGFRL1	7.26391e-61	0.638534	0.471	0.217	2.87985e-56	DC	OGFRL1
BCAT1	2.04642e-60	0.67684	0.388	0.161	8.11323e-56	DC	BCAT1
SNX9	3.40942e-60	0.625543	0.385	0.16	1.3517e-55	DC	SNX9
SLC43A2	8.50983e-60	0.768923	0.291	0.102	3.37381e-55	DC	SLC43A2
MAP2K1	8.6186e-60	0.578991	0.41	0.178	3.41693e-55	DC	MAP2K1
CXCR4	8.80635e-60	0.707456	0.331	0.121	3.49136e-55	DC	CXCR4
MAP3K13	1.03516e-59	0.41347	0.188	0.041	4.104e-55	DC	MAP3K13
ERGIC1	1.17729e-59	0.546056	0.229	0.062	4.66748e-55	DC	ERGIC1
LILRB2	1.97506e-59	0.595501	0.273	0.088	7.83032e-55	DC	LILRB2
TLR2	3.34045e-59	0.712216	0.265	0.086	1.32436e-54	DC	TLR2
POGLUT1	1.25049e-58	0.6051	0.203	0.05	4.95767e-54	DC	POGLUT1
MMP19	1.25513e-58	0.912597	0.218	0.059	4.97608e-54	DC	MMP19
ANXA5	4.93615e-58	0.645564	0.636	0.41	1.95699e-53	DC	ANXA5
CDKN1A	8.58339e-58	0.643514	0.677	0.436	3.40297e-53	DC	CDKN1A
LDLRAD4	1.06248e-57	0.61812	0.258	0.081	4.21232e-53	DC	LDLRAD4
CALB2	1.93748e-57	-0.985558	0.01	0.222	7.68135e-53	DC	CALB2
ASAP1	2.78632e-57	0.594154	0.312	0.115	1.10466e-52	DC	ASAP1
BMP2K	3.95027e-57	-1.0757	0.184	0.425	1.56612e-52	DC	BMP2K
CLU	3.99181e-57	-1.29982	0.02	0.239	1.58259e-52	DC	CLU
C19orf38	6.02326e-57	0.251964	0.143	0.024	2.38798e-52	DC	C19orf38
C15orf48	7.6546e-57	0.575228	0.502	0.237	3.03474e-52	DC	C15orf48
TVP23A	1.49348e-56	0.323915	0.114	0.014	5.92106e-52	DC	TVP23A
RPS23	1.55757e-56	0.609946	0.666	0.459	6.17513e-52	DC	RPS23
PPT1	2.5961e-56	0.781178	0.512	0.276	1.02925e-51	DC	PPT1
HLA-DMA	3.2009e-56	0.379581	0.624	0.304	1.26903e-51	DC	HLA-DMA
DLC1	6.58972e-56	-1.20988	0.013	0.223	2.61256e-51	DC	DLC1
AIM1	6.88064e-56	0.56308	0.205	0.053	2.7279e-51	DC	AIM1
AMICA1	1.01542e-55	0.506913	0.304	0.107	4.02572e-51	DC	AMICA1
CD86	2.32649e-55	0.52912	0.495	0.239	9.22362e-51	DC	CD86
GPR137B	2.62062e-55	0.484155	0.321	0.122	1.03897e-50	DC	GPR137B
NR4A3	4.374e-55	0.611175	0.563	0.306	1.73412e-50	DC	NR4A3
HLA-DOA	4.92916e-55	0.392876	0.457	0.2	1.95422e-50	DC	HLA-DOA
HLA-B	5.91549e-55	0.33384	0.948	0.772	2.34526e-50	DC	HLA-B
CD69	6.09965e-55	-1.2872	0.07	0.294	2.41827e-50	DC	CD69
SLC25A19	7.73981e-55	0.563902	0.262	0.086	3.06852e-50	DC	SLC25A19
LAMB3	9.25771e-55	0.649435	0.175	0.04	3.67031e-50	DC	LAMB3
UBA52	1.12108e-54	0.527552	0.708	0.495	4.44464e-50	DC	UBA52
RGS13	1.23661e-54	-0.951741	0.029	0.24	4.90267e-50	DC	RGS13
RAB7L1	1.65324e-54	0.49716	0.221	0.063	6.55446e-50	DC	RAB7L1
PTGS1	2.21728e-54	-0.988613	0.037	0.254	8.79065e-50	DC	PTGS1
OPN3	2.59132e-54	0.565501	0.343	0.137	1.02735e-49	DC	OPN3
ATP1A1	3.49893e-54	0.776724	0.373	0.165	1.38719e-49	DC	ATP1A1
MLPH	2.58706e-53	-0.876731	0.009	0.207	1.02567e-48	DC	MLPH
GPR132	3.55605e-53	0.45583	0.25	0.08	1.40983e-48	DC	GPR132
MAMLD1	4.70217e-53	0.282224	0.136	0.023	1.86422e-48	DC	MAMLD1
TPRA1	1.68506e-52	0.562125	0.308	0.118	6.68058e-48	DC	TPRA1
RAB8B	1.85693e-52	0.519749	0.503	0.267	7.36198e-48	DC	RAB8B
FERMT2	4.9217e-52	-0.929022	0.017	0.217	1.95126e-47	DC	FERMT2
SLC25A6	5.55079e-52	0.573923	0.516	0.284	2.20067e-47	DC	SLC25A6
TRMT6	7.57524e-52	0.465754	0.257	0.085	3.00328e-47	DC	TRMT6
MS4A7	1.61864e-51	0.466193	0.31	0.115	6.41725e-47	DC	MS4A7
MALT1	2.55228e-51	0.537951	0.372	0.161	1.01188e-46	DC	MALT1
CCL3	2.61655e-51	1.38513	0.341	0.147	1.03736e-46	DC	CCL3
TNF	2.95672e-51	0.976731	0.326	0.133	1.17222e-46	DC	TNF
GK	4.11557e-51	0.358277	0.176	0.043	1.63166e-46	DC	GK
ICOSLG	3.06207e-50	0.46067	0.201	0.056	1.21399e-45	DC	ICOSLG
NAMPT	3.82458e-50	0.635207	0.618	0.408	1.51629e-45	DC	NAMPT
FGR	9.19279e-50	0.432027	0.295	0.111	3.64457e-45	DC	FGR
KIAA1598	1.21918e-49	0.576193	0.315	0.129	4.83357e-45	DC	KIAA1598
BIN1	1.3052e-49	0.409808	0.2	0.056	5.17459e-45	DC	BIN1
ANXA1	2.0701e-49	-0.847393	0.569	0.718	8.20714e-45	DC	ANXA1
SATB1	2.77838e-49	0.584276	0.216	0.066	1.10152e-44	DC	SATB1
TMSB10	2.96885e-49	0.406328	0.89	0.734	1.17703e-44	DC	TMSB10
TNFSF13B	3.62246e-49	0.531284	0.261	0.092	1.43616e-44	DC	TNFSF13B
NINJ1	5.00328e-49	0.660763	0.538	0.324	1.9836e-44	DC	NINJ1
BAZ1A	5.57425e-49	0.510101	0.547	0.304	2.20997e-44	DC	BAZ1A
GRB2	7.3782e-49	0.613475	0.567	0.358	2.92516e-44	DC	GRB2
ACOT7	8.71267e-49	-0.947122	0.1	0.319	3.45423e-44	DC	ACOT7
LMNA	1.40458e-48	-0.831364	0.684	0.751	5.56861e-44	DC	LMNA
CD1C	1.43785e-48	0.483191	0.231	0.074	5.7005e-44	DC	CD1C
DENND5A	2.17483e-48	0.526993	0.331	0.14	8.62235e-44	DC	DENND5A
MYO9B	3.96163e-48	0.617404	0.405	0.193	1.57063e-43	DC	MYO9B
SPAG9	1.06214e-47	0.525135	0.497	0.266	4.21096e-43	DC	SPAG9
NRP2	1.19374e-47	0.621684	0.242	0.084	4.73271e-43	DC	NRP2
CLEC7A	2.05727e-47	0.409936	0.333	0.138	8.15626e-43	DC	CLEC7A
SRC	2.15639e-47	0.4518	0.22	0.07	8.54924e-43	DC	SRC
PLEKHO1	2.68114e-47	0.488392	0.386	0.176	1.06296e-42	DC	PLEKHO1
ZMIZ2	5.53971e-47	0.412379	0.277	0.103	2.19628e-42	DC	ZMIZ2
CST7	7.08686e-47	0.644241	0.456	0.249	2.80966e-42	DC	CST7
OTUD1	1.01349e-46	0.438204	0.282	0.106	4.01807e-42	DC	OTUD1
IL1R1	1.11937e-46	0.594198	0.339	0.145	4.43784e-42	DC	IL1R1
CD93	1.25258e-46	0.599767	0.182	0.049	4.966e-42	DC	CD93
AGO2	2.36262e-46	0.425372	0.268	0.097	9.36685e-42	DC	AGO2
IRAK2	2.44022e-46	0.484017	0.293	0.118	9.67451e-42	DC	IRAK2
TXNIP	2.52074e-46	-1.09091	0.174	0.398	9.99374e-42	DC	TXNIP
PRKX	2.69771e-46	-1.06673	0.074	0.276	1.06953e-41	DC	PRKX
FER	3.0144e-46	-0.964621	0.062	0.262	1.19509e-41	DC	FER
RPLP0	3.34333e-46	0.538426	0.612	0.395	1.3255e-41	DC	RPLP0
PPA1	8.94903e-46	0.56537	0.234	0.079	3.54793e-41	DC	PPA1
GLIPR1	9.072e-46	0.449121	0.434	0.21	3.59668e-41	DC	GLIPR1
MED13	1.47999e-45	0.538697	0.335	0.145	5.86755e-41	DC	MED13
THBD	1.83138e-45	0.531391	0.203	0.061	7.2607e-41	DC	THBD
CAPG	2.56961e-45	-0.748812	0.307	0.505	1.01875e-40	DC	CAPG
RPL8	3.57702e-45	0.478645	0.757	0.608	1.41814e-40	DC	RPL8
RHBDF2	1.88094e-44	0.314274	0.16	0.04	7.45718e-40	DC	RHBDF2
CIITA	3.44714e-44	0.526671	0.303	0.126	1.36665e-39	DC	CIITA
PICALM	6.66527e-44	0.617757	0.448	0.248	2.64251e-39	DC	PICALM
ITM2A	7.36937e-44	-0.887545	0.021	0.198	2.92166e-39	DC	ITM2A
SLC16A10	8.75681e-44	0.704952	0.173	0.049	3.47173e-39	DC	SLC16A10
ACSL1	1.4521e-43	0.64546	0.27	0.105	5.757e-39	DC	ACSL1
PELI1	2.26932e-43	0.711539	0.327	0.15	8.99697e-39	DC	PELI1
MT-CYB	5.38113e-43	-0.589821	0.514	0.67	2.1334e-38	DC	MT-CYB
ZNF516	5.7183e-43	0.425843	0.215	0.072	2.26708e-38	DC	ZNF516
CSF1	6.85702e-43	-1.13437	0.042	0.225	2.71853e-38	DC	CSF1
ADCYAP1	7.4458e-43	-1.81562	0.008	0.171	2.95196e-38	DC	ADCYAP1
RPL27A	9.2468e-43	0.476968	0.702	0.514	3.66599e-38	DC	RPL27A
ENPP3	2.28989e-42	-0.703615	0.013	0.18	9.07851e-38	DC	ENPP3
DCBLD2	2.65256e-42	-0.936305	0.015	0.182	1.05163e-37	DC	DCBLD2
GLIPR2	3.01886e-42	0.407048	0.391	0.194	1.19686e-37	DC	GLIPR2
TYMP	3.31995e-42	0.498938	0.418	0.211	1.31623e-37	DC	TYMP
TREM1	3.58447e-42	0.483967	0.15	0.037	1.4211e-37	DC	TREM1
TAP1	4.16334e-42	0.557712	0.334	0.152	1.6506e-37	DC	TAP1
C1orf162	4.63861e-42	0.419793	0.259	0.1	1.83902e-37	DC	C1orf162
ADA	6.85027e-42	0.408631	0.124	0.025	2.71586e-37	DC	ADA
LRRC8C	1.69326e-41	0.399795	0.155	0.041	6.71311e-37	DC	LRRC8C
ARL8B	1.73798e-41	0.524674	0.48	0.284	6.8904e-37	DC	ARL8B
ENO1	2.60202e-41	0.450526	0.61	0.39	1.0316e-36	DC	ENO1
KRT19	3.25096e-41	-0.765718	0.009	0.169	1.28888e-36	DC	KRT19
TRIM24	3.38912e-41	-0.912082	0.082	0.269	1.34365e-36	DC	TRIM24
ZNF366	4.23785e-41	0.294292	0.102	0.017	1.68014e-36	DC	ZNF366
ETV6	4.48248e-41	0.468867	0.295	0.125	1.77712e-36	DC	ETV6
BATF	5.13969e-41	-0.768966	0.032	0.207	2.03768e-36	DC	BATF
UBE2R2	5.58538e-41	0.41119	0.375	0.18	2.21438e-36	DC	UBE2R2
FCN1	8.28209e-41	0.51105	0.138	0.032	3.28352e-36	DC	FCN1
TMEM123	1.41017e-40	0.596311	0.447	0.249	5.59074e-36	DC	TMEM123
TMOD1	1.49055e-40	-0.853404	0.01	0.166	5.90943e-36	DC	TMOD1
LGALS1	1.52288e-40	0.441838	0.601	0.374	6.03759e-36	DC	LGALS1
RP2	2.54011e-40	0.348431	0.267	0.107	1.00705e-35	DC	RP2
BACE2	3.84524e-40	-0.72499	0.019	0.183	1.52448e-35	DC	BACE2
PFN1	3.92133e-40	0.438537	0.484	0.267	1.55465e-35	DC	PFN1
JHDM1D	4.33595e-40	0.546542	0.297	0.13	1.71903e-35	DC	JHDM1D
P2RX1	5.09677e-40	-0.749799	0.018	0.179	2.02067e-35	DC	P2RX1
GAPDH	6.08289e-40	0.435388	0.752	0.581	2.41162e-35	DC	GAPDH
CASC7	1.02242e-39	0.364514	0.174	0.051	4.05348e-35	DC	CASC7
TNIP2	1.28584e-39	0.389324	0.288	0.121	5.09785e-35	DC	TNIP2
CD80	2.16633e-39	0.312745	0.151	0.04	8.58862e-35	DC	CD80
CREB3L2	2.44134e-39	-0.821523	0.052	0.228	9.67894e-35	DC	CREB3L2
SH3BP5	4.17409e-39	0.524732	0.356	0.176	1.65486e-34	DC	SH3BP5
FAM46A	4.46246e-39	-1.14253	0.099	0.283	1.76919e-34	DC	FAM46A
LEO1	5.98065e-39	-0.817905	0.036	0.203	2.37109e-34	DC	LEO1
MYO1G	6.02625e-39	0.443939	0.243	0.095	2.38917e-34	DC	MYO1G
RPS24	1.41953e-38	0.450664	0.641	0.445	5.62785e-34	DC	RPS24
XYLT1	1.80388e-38	0.297348	0.123	0.027	7.15168e-34	DC	XYLT1
FMNL1	1.97222e-38	0.393401	0.352	0.167	7.81907e-34	DC	FMNL1
RALA	2.07024e-38	0.373977	0.463	0.247	8.20768e-34	DC	RALA
MITF	2.17197e-38	-0.775243	0.038	0.206	8.61098e-34	DC	MITF
TRIB1	2.21271e-38	0.466765	0.195	0.065	8.77252e-34	DC	TRIB1
SLC41A2	3.42484e-38	0.300053	0.159	0.045	1.35781e-33	DC	SLC41A2
CTTNBP2	4.45927e-38	-0.772084	0.032	0.195	1.76792e-33	DC	CTTNBP2
SORBS1	5.60453e-38	-0.903391	0.034	0.197	2.22197e-33	DC	SORBS1
MAP4K4	5.88316e-38	0.700464	0.465	0.276	2.33244e-33	DC	MAP4K4
DUSP14	7.02768e-38	-0.888787	0.044	0.209	2.78619e-33	DC	DUSP14
FAM129A	7.39904e-38	0.507564	0.4	0.204	2.93342e-33	DC	FAM129A
TESPA1	9.86186e-38	-0.668869	0.006	0.15	3.90983e-33	DC	TESPA1
SLC40A1	1.43288e-37	-0.81693	0.017	0.169	5.68079e-33	DC	SLC40A1
CD207	1.55557e-37	-1.58775	0.044	0.21	6.16723e-33	DC	CD207
HEY1	1.6249e-37	-1.04826	0.024	0.179	6.44207e-33	DC	HEY1
WARS	1.6978e-37	0.625192	0.376	0.19	6.7311e-33	DC	WARS
ZFYVE16	1.94782e-37	0.444825	0.231	0.089	7.72234e-33	DC	ZFYVE16
LGALS3	1.95583e-37	-0.796795	0.423	0.55	7.75409e-33	DC	LGALS3
RPS19	4.8103e-37	0.360954	0.739	0.528	1.90709e-32	DC	RPS19
ETS2	4.8453e-37	0.629975	0.348	0.178	1.92097e-32	DC	ETS2
NAP1L1	5.12731e-37	0.617013	0.578	0.392	2.03278e-32	DC	NAP1L1
ZC3HAV1	5.352e-37	0.611433	0.321	0.15	2.12185e-32	DC	ZC3HAV1
LIF	5.38667e-37	-1.00279	0.017	0.168	2.1356e-32	DC	LIF
ELL2	7.71717e-37	-0.881863	0.198	0.383	3.05955e-32	DC	ELL2
MAP3K14	9.28903e-37	0.472275	0.196	0.069	3.68273e-32	DC	MAP3K14
FCGBP	1.13112e-36	-1.38151	0.044	0.209	4.48446e-32	DC	FCGBP
GNPTAB	1.19326e-36	-0.863224	0.174	0.358	4.73082e-32	DC	GNPTAB
CD58	1.26363e-36	0.341248	0.318	0.147	5.00977e-32	DC	CD58
BACH1	1.88452e-36	0.483151	0.375	0.194	7.47136e-32	DC	BACH1
HMGA1	5.96975e-36	0.460013	0.243	0.099	2.36677e-31	DC	HMGA1
ITM2B	7.09225e-36	-0.700351	0.308	0.474	2.81179e-31	DC	ITM2B
IL6R	1.04989e-35	0.564707	0.385	0.204	4.16239e-31	DC	IL6R
CYTH1	1.07136e-35	0.548209	0.37	0.197	4.24751e-31	DC	CYTH1
ZNF331	1.3285e-35	-0.844626	0.191	0.385	5.26695e-31	DC	ZNF331
IL1A	1.54828e-35	0.579878	0.163	0.052	6.13833e-31	DC	IL1A
MGAT1	1.5925e-35	0.468178	0.376	0.199	6.31363e-31	DC	MGAT1
LCP1	1.77891e-35	0.366353	0.788	0.613	7.05268e-31	DC	LCP1
GPCPD1	3.14857e-35	0.496459	0.272	0.12	1.24828e-30	DC	GPCPD1
ADAM8	3.39219e-35	0.324844	0.487	0.275	1.34487e-30	DC	ADAM8
TBC1D8	6.87319e-35	0.262821	0.103	0.021	2.72495e-30	DC	TBC1D8
VPS37B	7.32699e-35	-0.94614	0.1	0.268	2.90486e-30	DC	VPS37B
RHOH	7.93383e-35	-0.746851	0.037	0.19	3.14545e-30	DC	RHOH
TNFRSF10B	1.09111e-34	0.3477	0.198	0.071	4.32583e-30	DC	TNFRSF10B
GPNMB	1.27507e-34	-1.12471	0.033	0.187	5.05513e-30	DC	GPNMB
MAFF	1.72547e-34	0.376922	0.438	0.237	6.84079e-30	DC	MAFF
TRIM25	1.83219e-34	0.489239	0.195	0.071	7.26389e-30	DC	TRIM25
ASAH1	3.22452e-34	-0.649743	0.176	0.365	1.27839e-29	DC	ASAH1
MT-ND4	3.62881e-34	-0.470398	0.587	0.715	1.43868e-29	DC	MT-ND4
GRINA	3.99035e-34	0.432696	0.305	0.145	1.58201e-29	DC	GRINA
PLSCR1	4.06423e-34	0.40565	0.268	0.118	1.6113e-29	DC	PLSCR1
ATP1B3	5.17682e-34	0.454581	0.488	0.295	2.0524e-29	DC	ATP1B3
SPRED2	5.3198e-34	0.357501	0.185	0.064	2.10909e-29	DC	SPRED2
FPR3	5.35863e-34	0.575908	0.322	0.162	2.12448e-29	DC	FPR3
RPL19	8.56592e-34	0.387024	0.778	0.653	3.39605e-29	DC	RPL19
HDAC9	8.63399e-34	0.272525	0.112	0.026	3.42303e-29	DC	HDAC9
RAB11FIP1	9.92285e-34	0.585409	0.368	0.202	3.93401e-29	DC	RAB11FIP1
LMNB1	1.05742e-33	0.382723	0.185	0.065	4.19225e-29	DC	LMNB1
KDM2B	1.20064e-33	0.38631	0.15	0.045	4.76005e-29	DC	KDM2B
HPS5	1.6055e-33	0.391755	0.239	0.098	6.36518e-29	DC	HPS5
MAFG	2.26999e-33	0.398357	0.288	0.131	8.99961e-29	DC	MAFG
SKAP1	3.02789e-33	-0.571497	0.007	0.137	1.20044e-28	DC	SKAP1
NETO2	3.4376e-33	0.256677	0.108	0.024	1.36287e-28	DC	NETO2
PRDM1	4.06426e-33	0.451582	0.228	0.092	1.61132e-28	DC	PRDM1
FNIP2	4.47035e-33	0.519748	0.366	0.195	1.77231e-28	DC	FNIP2
TXN	4.7541e-33	0.803871	0.596	0.438	1.88481e-28	DC	TXN
GALC	5.29506e-33	-0.829137	0.095	0.261	2.09928e-28	DC	GALC
JHDM1D-AS1	6.59634e-33	0.297739	0.117	0.029	2.61519e-28	DC	JHDM1D-AS1
CERS6	6.88942e-33	0.548514	0.277	0.129	2.73138e-28	DC	CERS6
SERINC3	7.11984e-33	-0.836286	0.105	0.27	2.82273e-28	DC	SERINC3
FOSB	8.04523e-33	-0.87169	0.42	0.552	3.18961e-28	DC	FOSB
GNA13	1.32692e-32	0.465839	0.591	0.402	5.26072e-28	DC	GNA13
CCR5	1.33657e-32	0.408488	0.138	0.04	5.29895e-28	DC	CCR5
SLC15A3	1.39974e-32	0.356167	0.298	0.138	5.5494e-28	DC	SLC15A3
SYTL3	1.7585e-32	-0.836578	0.131	0.295	6.97175e-28	DC	SYTL3
SLC44A1	2.06677e-32	-0.785586	0.116	0.288	8.1939e-28	DC	SLC44A1
ZBTB38	2.23665e-32	-1.01431	0.138	0.302	8.86741e-28	DC	ZBTB38
C1orf186	3.2323e-32	-0.698372	0.024	0.162	1.28148e-27	DC	C1orf186
SESTD1	3.99549e-32	0.346329	0.179	0.064	1.58405e-27	DC	SESTD1
TRIB2	4.40882e-32	-0.684123	0.018	0.153	1.74792e-27	DC	TRIB2
ALOX5	5.15017e-32	-0.619902	0.136	0.307	2.04184e-27	DC	ALOX5
CARD16	5.54232e-32	0.328222	0.216	0.086	2.19731e-27	DC	CARD16
CTNNB1	8.04221e-32	0.452241	0.27	0.124	3.18841e-27	DC	CTNNB1
RPLP2	8.68966e-32	0.345514	0.72	0.541	3.4451e-27	DC	RPLP2
KAT2B	9.04346e-32	0.323275	0.25	0.108	3.58537e-27	DC	KAT2B
EPB41L1	9.48208e-32	-0.537918	0.01	0.138	3.75927e-27	DC	EPB41L1
PDCD4	1.10409e-31	-0.711299	0.039	0.183	4.37728e-27	DC	PDCD4
SNHG5	1.18241e-31	0.462731	0.387	0.215	4.6878e-27	DC	SNHG5
WDR1	1.22744e-31	0.432139	0.349	0.181	4.86631e-27	DC	WDR1
CD53	1.6431e-31	0.39572	0.456	0.275	6.51422e-27	DC	CD53
AIF1	1.78315e-31	0.274664	0.49	0.275	7.06946e-27	DC	AIF1
PIM3	1.89669e-31	0.448682	0.378	0.207	7.51964e-27	DC	PIM3
RPS9	2.00591e-31	0.369174	0.638	0.452	7.95263e-27	DC	RPS9
PEBP1	2.25534e-31	-0.782063	0.159	0.325	8.94153e-27	DC	PEBP1
UBE2F	2.72015e-31	0.315712	0.233	0.098	1.07843e-26	DC	UBE2F
ARRB2	3.28105e-31	0.368736	0.414	0.235	1.3008e-26	DC	ARRB2
CYFIP2	3.49215e-31	0.301647	0.152	0.048	1.3845e-26	DC	CYFIP2
CHML	4.97554e-31	0.360943	0.237	0.101	1.9726e-26	DC	CHML
CCL22	6.00721e-31	1.2513	0.221	0.093	2.38162e-26	DC	CCL22
MED13L	6.49399e-31	0.388098	0.254	0.113	2.57461e-26	DC	MED13L
TSPAN33	7.85806e-31	0.291016	0.367	0.189	3.11541e-26	DC	TSPAN33
THAP2	8.31405e-31	0.323429	0.208	0.083	3.29619e-26	DC	THAP2
DAD1	8.4224e-31	-0.683985	0.125	0.286	3.33915e-26	DC	DAD1
EIF3L	8.45062e-31	0.428693	0.339	0.178	3.35033e-26	DC	EIF3L
CD1B	1.03524e-30	0.456696	0.105	0.025	4.10429e-26	DC	CD1B
SDC2	1.58095e-30	0.329122	0.205	0.08	6.26782e-26	DC	SDC2
WTAP	1.75947e-30	0.666751	0.35	0.196	6.97559e-26	DC	WTAP
PPP2R5A	1.82897e-30	-0.757893	0.094	0.248	7.25113e-26	DC	PPP2R5A
H2AFZ	2.03877e-30	0.506998	0.391	0.225	8.08291e-26	DC	H2AFZ
LINC00936	2.21566e-30	0.31447	0.147	0.047	8.78419e-26	DC	LINC00936
APOE	2.25182e-30	-1.4984	0.023	0.154	8.92757e-26	DC	APOE
MIR22HG	2.71061e-30	0.365174	0.295	0.144	1.07465e-25	DC	MIR22HG
CSTB	2.75743e-30	0.338426	0.396	0.216	1.09321e-25	DC	CSTB
ARHGAP25	2.91019e-30	-0.653118	0.076	0.23	1.15377e-25	DC	ARHGAP25
PIK3R1	3.83557e-30	-0.821798	0.09	0.247	1.52065e-25	DC	PIK3R1
GALNT6	3.90224e-30	-0.717437	0.052	0.198	1.54708e-25	DC	GALNT6
RPS13	4.55587e-30	0.40021	0.623	0.462	1.80622e-25	DC	RPS13
LRRK2	4.77517e-30	0.33514	0.123	0.035	1.89316e-25	DC	LRRK2
CASP1	5.35114e-30	0.388787	0.198	0.079	2.12151e-25	DC	CASP1
STARD8	7.11246e-30	0.294255	0.146	0.047	2.81981e-25	DC	STARD8
TOMM34	7.12431e-30	0.298182	0.242	0.107	2.8245e-25	DC	TOMM34
RPLP1	7.76054e-30	0.321289	0.754	0.618	3.07675e-25	DC	RPLP1
NUP62	8.78661e-30	0.434225	0.279	0.135	3.48354e-25	DC	NUP62
LMO4	9.25763e-30	-0.867896	0.147	0.308	3.67028e-25	DC	LMO4
AGAP1	1.03261e-29	-0.63584	0.006	0.122	4.0939e-25	DC	AGAP1
TET2	1.2266e-29	0.444974	0.427	0.255	4.86299e-25	DC	TET2
ATP5E	1.45505e-29	0.319658	0.493	0.303	5.7687e-25	DC	ATP5E
ZC3H12C	2.25744e-29	0.406781	0.24	0.105	8.94984e-25	DC	ZC3H12C
TNFSF10	2.70749e-29	-0.74602	0.031	0.165	1.07341e-24	DC	TNFSF10
LGALS8	3.59915e-29	-0.712647	0.07	0.217	1.42692e-24	DC	LGALS8
KIAA0226	5.05764e-29	0.351742	0.17	0.062	2.00515e-24	DC	KIAA0226
UBB	7.0089e-29	-0.644401	0.548	0.634	2.77875e-24	DC	UBB
CD48	8.4934e-29	0.282707	0.262	0.119	3.36729e-24	DC	CD48
RAMP1	1.01518e-28	0.333742	0.139	0.045	4.02478e-24	DC	RAMP1
SPIRE1	1.0746e-28	-0.596865	0.038	0.172	4.26036e-24	DC	SPIRE1
DYNC1H1	1.27532e-28	0.409305	0.35	0.187	5.05613e-24	DC	DYNC1H1
ARHGEF6	1.29423e-28	-0.698735	0.159	0.317	5.1311e-24	DC	ARHGEF6
DRAM1	1.32868e-28	0.45054	0.266	0.128	5.2677e-24	DC	DRAM1
MICAL1	1.41588e-28	0.377115	0.258	0.119	5.61339e-24	DC	MICAL1
GNG5	1.95623e-28	0.314905	0.401	0.227	7.75567e-24	DC	GNG5
PDE4DIP	2.20284e-28	0.535236	0.256	0.122	8.73337e-24	DC	PDE4DIP
HLA-E	2.63838e-28	-0.394156	0.75	0.78	1.04601e-23	DC	HLA-E
FOS	2.92566e-28	-0.765355	0.32	0.483	1.15991e-23	DC	FOS
RAB38	2.94202e-28	-0.594367	0.031	0.16	1.16639e-23	DC	RAB38
PKM	3.12331e-28	0.373153	0.585	0.394	1.23827e-23	DC	PKM
PPP1R18	3.18443e-28	0.393615	0.353	0.195	1.2625e-23	DC	PPP1R18
CCL4	3.57614e-28	1.10376	0.247	0.119	1.4178e-23	DC	CCL4
LRP4	3.91785e-28	-0.562742	0.006	0.117	1.55327e-23	DC	LRP4
ARPC2	4.2912e-28	0.339984	0.692	0.511	1.70129e-23	DC	ARPC2
NMT2	6.13499e-28	-0.547032	0.009	0.121	2.43228e-23	DC	NMT2
TMOD3	8.64061e-28	-0.735237	0.139	0.29	3.42566e-23	DC	TMOD3
RPS5	9.81987e-28	0.358698	0.68	0.508	3.89318e-23	DC	RPS5
ARL5B	1.02513e-27	0.383925	0.287	0.141	4.06424e-23	DC	ARL5B
PKIG	1.0981e-27	-0.503689	0.018	0.137	4.35351e-23	DC	PKIG
TDRD3	1.22578e-27	-0.588816	0.043	0.174	4.85974e-23	DC	TDRD3
RRAD	1.44806e-27	-1.154	0.091	0.239	5.74096e-23	DC	RRAD
LPAR6	1.54842e-27	0.416466	0.21	0.091	6.13885e-23	DC	LPAR6
PRDX6	2.03739e-27	-0.766851	0.115	0.261	8.07743e-23	DC	PRDX6
PAPSS2	2.48548e-27	0.427344	0.247	0.118	9.85393e-23	DC	PAPSS2
ICAM3	2.63249e-27	0.285808	0.203	0.085	1.04368e-22	DC	ICAM3
UNC119	3.40112e-27	0.286869	0.219	0.095	1.34841e-22	DC	UNC119
SMYD3	4.15524e-27	-0.459253	0.016	0.132	1.64739e-22	DC	SMYD3
PAQR5	4.37625e-27	-0.461535	0.003	0.107	1.73501e-22	DC	PAQR5
SNX8	4.62347e-27	0.323554	0.316	0.164	1.83302e-22	DC	SNX8
NAAA	5.10793e-27	0.355919	0.189	0.077	2.02509e-22	DC	NAAA
CCRL2	5.35007e-27	0.344287	0.204	0.086	2.12109e-22	DC	CCRL2
AHR	5.8731e-27	-0.83172	0.309	0.444	2.32845e-22	DC	AHR
VCL	6.15797e-27	-0.808137	0.051	0.182	2.44139e-22	DC	VCL
ACSL3	6.88385e-27	0.463706	0.291	0.153	2.72917e-22	DC	ACSL3
TTLL7	7.09772e-27	-0.55056	0.013	0.126	2.81396e-22	DC	TTLL7
RUFY3	8.01088e-27	0.345465	0.161	0.06	3.17599e-22	DC	RUFY3
ACTN1	1.32275e-26	0.385182	0.17	0.065	5.24418e-22	DC	ACTN1
CD84	1.39382e-26	-0.705972	0.147	0.298	5.52594e-22	DC	CD84
SNN	1.4642e-26	0.330285	0.229	0.105	5.80497e-22	DC	SNN
C21orf91	1.56194e-26	-0.578443	0.067	0.204	6.19246e-22	DC	C21orf91
MT-ATP6	1.67461e-26	-0.392455	0.589	0.704	6.63917e-22	DC	MT-ATP6
ITGAX	1.86075e-26	0.407417	0.291	0.149	7.37713e-22	DC	ITGAX
RPL27	2.04609e-26	0.349438	0.662	0.502	8.11194e-22	DC	RPL27
RHBDD2	2.06471e-26	-0.54074	0.049	0.178	8.18575e-22	DC	RHBDD2
ARHGDIB	2.53313e-26	-0.548174	0.368	0.51	1.00429e-21	DC	ARHGDIB
RPS6KA5	2.93795e-26	-0.569975	0.026	0.144	1.16478e-21	DC	RPS6KA5
PALLD	3.2939e-26	-0.845592	0.022	0.138	1.3059e-21	DC	PALLD
MYH9	3.34708e-26	0.392815	0.433	0.267	1.32698e-21	DC	MYH9
ATP6V1C1	3.39569e-26	0.359992	0.276	0.141	1.34626e-21	DC	ATP6V1C1
AXL	3.43462e-26	0.32961	0.154	0.057	1.36169e-21	DC	AXL
CPEB4	3.44853e-26	-0.839206	0.208	0.353	1.3672e-21	DC	CPEB4
STXBP6	3.48622e-26	-0.469167	0.005	0.108	1.38215e-21	DC	STXBP6
CTNNBL1	3.76553e-26	-0.723827	0.188	0.331	1.49288e-21	DC	CTNNBL1
SIGLEC6	4.20035e-26	-0.428091	0.004	0.106	1.66527e-21	DC	SIGLEC6
ACTB	4.59285e-26	0.563529	0.654	0.53	1.82088e-21	DC	ACTB
RAB37	5.88287e-26	-0.47008	0.003	0.104	2.33232e-21	DC	RAB37
NET1	6.08816e-26	0.351554	0.166	0.063	2.41371e-21	DC	NET1
OPTN	6.59162e-26	-0.648575	0.067	0.205	2.61331e-21	DC	OPTN
RAD21	6.94064e-26	-0.732303	0.318	0.441	2.75169e-21	DC	RAD21
ACTR3	9.60315e-26	0.322341	0.523	0.335	3.80726e-21	DC	ACTR3
PHF20	1.07089e-25	-0.815552	0.204	0.34	4.24566e-21	DC	PHF20
LMAN1	1.20675e-25	-0.640997	0.06	0.19	4.78427e-21	DC	LMAN1
RFTN1	1.21466e-25	0.351281	0.388	0.228	4.81565e-21	DC	RFTN1
CMIP	1.37233e-25	0.316203	0.255	0.123	5.44074e-21	DC	CMIP
KIF2A	1.55176e-25	0.460624	0.192	0.083	6.15212e-21	DC	KIF2A
LPCAT1	1.61975e-25	0.385784	0.181	0.075	6.42167e-21	DC	LPCAT1
PRKCB	1.80345e-25	-0.674276	0.111	0.252	7.14998e-21	DC	PRKCB
TIMP3	2.02833e-25	-0.749053	0.013	0.121	8.04151e-21	DC	TIMP3
ARHGAP5	2.09201e-25	0.410073	0.216	0.098	8.29397e-21	DC	ARHGAP5
REL	2.4678e-25	0.408842	0.615	0.44	9.78385e-21	DC	REL
RIT1	2.56021e-25	0.391933	0.33	0.187	1.01502e-20	DC	RIT1
CAT	2.75236e-25	0.312653	0.26	0.128	1.0912e-20	DC	CAT
UBA1	3.03113e-25	0.333286	0.189	0.078	1.20172e-20	DC	UBA1
MFSD12	4.45718e-25	0.316257	0.229	0.106	1.76709e-20	DC	MFSD12
GRAP2	4.51793e-25	-0.511486	0.014	0.121	1.79118e-20	DC	GRAP2
MTCH1	4.86776e-25	0.320886	0.319	0.172	1.92987e-20	DC	MTCH1
SERPINB1	5.48919e-25	0.416832	0.505	0.342	2.17624e-20	DC	SERPINB1
CEP170	5.70622e-25	0.356533	0.248	0.121	2.26229e-20	DC	CEP170
MAPK1	6.31578e-25	-0.752838	0.128	0.268	2.50395e-20	DC	MAPK1
H2AFY	6.33355e-25	0.313845	0.47	0.286	2.511e-20	DC	H2AFY
TNIP1	6.36377e-25	0.397754	0.403	0.244	2.52298e-20	DC	TNIP1
ITK	6.56011e-25	-0.575328	0.01	0.112	2.60082e-20	DC	ITK
BTK	9.30044e-25	-0.553003	0.111	0.253	3.68725e-20	DC	BTK
2020-03-08	1.10733e-24	-0.58762	0.072	0.204	4.39013e-20	DC	2020-03-08
CDK15	1.2323e-24	-0.449422	0.006	0.104	4.88559e-20	DC	CDK15
ENDOD1	1.34881e-24	-0.586056	0.024	0.135	5.34748e-20	DC	ENDOD1
ARHGEF12	1.57482e-24	-0.755447	0.039	0.157	6.24353e-20	DC	ARHGEF12
SPHK1	1.6308e-24	0.324776	0.163	0.064	6.46547e-20	DC	SPHK1
RPS8	1.65833e-24	0.341925	0.661	0.519	6.57461e-20	DC	RPS8
PHACTR1	1.721e-24	0.345348	0.19	0.082	6.82308e-20	DC	PHACTR1
MT-ND1	3.0024e-24	-0.451556	0.462	0.586	1.19033e-19	DC	MT-ND1
PTRF	3.32218e-24	-0.700386	0.01	0.112	1.31711e-19	DC	PTRF
RPL28	3.4836e-24	0.327519	0.532	0.357	1.38111e-19	DC	RPL28
GPRC5C	3.60522e-24	-0.499327	0.025	0.135	1.42933e-19	DC	GPRC5C
OSER1	4.03309e-24	0.284672	0.267	0.133	1.59896e-19	DC	OSER1
LXN	4.31935e-24	-0.622479	0.05	0.171	1.71245e-19	DC	LXN
LIMS1	5.24288e-24	0.485817	0.315	0.179	2.07859e-19	DC	LIMS1
TBC1D9	6.46571e-24	0.319366	0.161	0.064	2.5634e-19	DC	TBC1D9
RPS14	6.5486e-24	0.29549	0.786	0.696	2.59626e-19	DC	RPS14
THEMIS2	6.92348e-24	0.276094	0.232	0.111	2.74488e-19	DC	THEMIS2
MARCKS	7.29451e-24	0.470592	0.359	0.212	2.89198e-19	DC	MARCKS
TSC22D1	7.9096e-24	-0.764712	0.079	0.212	3.13584e-19	DC	TSC22D1
KBTBD8	8.59308e-24	0.289542	0.19	0.083	3.40681e-19	DC	KBTBD8
ATP1B1	8.81176e-24	0.336274	0.41	0.247	3.49351e-19	DC	ATP1B1
NFE2L2	9.12331e-24	0.382029	0.499	0.339	3.61703e-19	DC	NFE2L2
RPS2	9.40802e-24	0.337939	0.61	0.449	3.7299e-19	DC	RPS2
KCNMA1	9.63877e-24	-0.463016	0.01	0.107	3.82139e-19	DC	KCNMA1
PKIB	1.14457e-23	0.278459	0.242	0.118	4.53776e-19	DC	PKIB
ABI3BP	1.78216e-23	-0.56387	0.009	0.106	7.06556e-19	DC	ABI3BP
IFIT2	1.81711e-23	0.768418	0.104	0.032	7.20411e-19	DC	IFIT2
SHISA2	1.94499e-23	-0.612341	0.008	0.103	7.71111e-19	DC	SHISA2
ICAM1	2.05667e-23	0.522763	0.354	0.21	8.15388e-19	DC	ICAM1
MYB	2.07223e-23	-0.571739	0.025	0.132	8.21556e-19	DC	MYB
LPGAT1	2.31406e-23	0.266104	0.2	0.09	9.17432e-19	DC	LPGAT1
LRRFIP2	2.44537e-23	0.294069	0.292	0.155	9.69491e-19	DC	LRRFIP2
GRAMD1A	2.46765e-23	0.370862	0.196	0.089	9.78326e-19	DC	GRAMD1A
FOXN2	3.43134e-23	0.324573	0.236	0.117	1.36039e-18	DC	FOXN2
STXBP5	4.00918e-23	-0.56474	0.039	0.152	1.58948e-18	DC	STXBP5
DNAJB6	4.84667e-23	0.363055	0.242	0.122	1.92151e-18	DC	DNAJB6
NABP1	4.95898e-23	0.374163	0.277	0.146	1.96604e-18	DC	NABP1
CD63	5.91972e-23	-0.42603	0.556	0.627	2.34693e-18	DC	CD63
TSPAN4	5.93611e-23	-0.442336	0.063	0.187	2.35343e-18	DC	TSPAN4
GNAI1	6.31213e-23	-0.466446	0.019	0.121	2.50251e-18	DC	GNAI1
ANTXR2	6.4168e-23	0.387869	0.319	0.18	2.544e-18	DC	ANTXR2
ZNF275	7.51943e-23	-0.499067	0.018	0.119	2.98115e-18	DC	ZNF275
PTPN2	8.09537e-23	0.280007	0.242	0.119	3.20949e-18	DC	PTPN2
BCL3	8.9583e-23	0.286255	0.289	0.155	3.55161e-18	DC	BCL3
ATP6V1B2	9.11009e-23	0.387395	0.315	0.176	3.61179e-18	DC	ATP6V1B2
PREX1	9.61763e-23	0.296062	0.246	0.123	3.81301e-18	DC	PREX1
LDHA	1.05072e-22	0.455401	0.491	0.343	4.1657e-18	DC	LDHA
RBM47	1.22247e-22	0.317427	0.269	0.141	4.84661e-18	DC	RBM47
PVRL2	1.24961e-22	0.270156	0.266	0.135	4.9542e-18	DC	PVRL2
EZR	1.30938e-22	0.337491	0.676	0.507	5.19118e-18	DC	EZR
TSC22D3	1.34697e-22	-1.08463	0.217	0.352	5.3402e-18	DC	TSC22D3
SELPLG	1.85547e-22	0.271974	0.21	0.098	7.35618e-18	DC	SELPLG
ADRB2	2.02679e-22	-0.509019	0.038	0.149	8.03543e-18	DC	ADRB2
NRARP	2.41036e-22	0.356773	0.14	0.053	9.55609e-18	DC	NRARP
CAMK2D	2.98415e-22	0.255053	0.106	0.033	1.1831e-17	DC	CAMK2D
RPL4	4.92179e-22	0.314902	0.698	0.554	1.95129e-17	DC	RPL4
ITGA5	5.31014e-22	0.385686	0.158	0.065	2.10526e-17	DC	ITGA5
JAK1	5.4792e-22	0.347026	0.39	0.24	2.17228e-17	DC	JAK1
OAZ1	6.0038e-22	0.271454	0.731	0.601	2.38027e-17	DC	OAZ1
BHLHE40	7.0874e-22	-0.594474	0.301	0.436	2.80987e-17	DC	BHLHE40
SLCO2B1	8.59425e-22	-0.503637	0.027	0.129	3.40728e-17	DC	SLCO2B1
METRNL	9.32798e-22	0.347826	0.43	0.283	3.69817e-17	DC	METRNL
BHLHE41	1.19103e-21	-0.441369	0.02	0.118	4.72197e-17	DC	BHLHE41
ANKRD28	1.33151e-21	-0.641751	0.128	0.259	5.27891e-17	DC	ANKRD28
OAF	1.39239e-21	-0.470111	0.034	0.14	5.52027e-17	DC	OAF
STK17B	1.75275e-21	-0.542469	0.383	0.489	6.94897e-17	DC	STK17B
AP1S3	1.79602e-21	-0.600561	0.122	0.244	7.12051e-17	DC	AP1S3
TXNRD1	1.85624e-21	0.574869	0.353	0.22	7.35924e-17	DC	TXNRD1
IFIH1	1.94736e-21	0.464792	0.213	0.105	7.72049e-17	DC	IFIH1
TRAK2	2.8175e-21	-0.490578	0.052	0.165	1.11703e-16	DC	TRAK2
HS6ST1	2.82238e-21	-0.412063	0.03	0.131	1.11896e-16	DC	HS6ST1
RAC1	2.86126e-21	0.364856	0.449	0.296	1.13437e-16	DC	RAC1
GLS	2.93507e-21	0.355956	0.355	0.213	1.16364e-16	DC	GLS
DENND4C	3.29696e-21	-0.504665	0.058	0.173	1.30711e-16	DC	DENND4C
SYNGR2	4.93802e-21	0.431034	0.479	0.338	1.95773e-16	DC	SYNGR2
S100A4	5.43375e-21	-0.424181	0.378	0.517	2.15426e-16	DC	S100A4
TPM3	5.52341e-21	0.295737	0.585	0.419	2.18981e-16	DC	TPM3
RBBP6	6.36747e-21	0.330498	0.271	0.145	2.52445e-16	DC	RBBP6
PHACTR4	6.41042e-21	-0.638628	0.094	0.216	2.54148e-16	DC	PHACTR4
RHOBTB3	9.0396e-21	-0.525785	0.019	0.113	3.58384e-16	DC	RHOBTB3
JUND	1.11108e-20	-0.633551	0.286	0.399	4.40498e-16	DC	JUND
CBL	1.2474e-20	0.286423	0.187	0.086	4.94544e-16	DC	CBL
PCM1	1.28082e-20	-0.636056	0.152	0.28	5.07793e-16	DC	PCM1
SRGN	1.50825e-20	0.275886	0.846	0.769	5.9796e-16	DC	SRGN
HMHA1	1.75522e-20	0.260049	0.272	0.149	6.95876e-16	DC	HMHA1
MOB3A	1.85801e-20	0.259536	0.288	0.159	7.36625e-16	DC	MOB3A
CNIH1	1.86687e-20	-0.50317	0.096	0.213	7.40138e-16	DC	CNIH1
ANXA6	2.10597e-20	0.419942	0.284	0.16	8.34931e-16	DC	ANXA6
CTTNBP2NL	2.74239e-20	0.270658	0.259	0.138	1.08725e-15	DC	CTTNBP2NL
UBC	3.21181e-20	0.258671	0.836	0.719	1.27336e-15	DC	UBC
PIK3IP1	3.78798e-20	-0.400743	0.013	0.101	1.50178e-15	DC	PIK3IP1
RPL23A	4.05199e-20	0.27492	0.257	0.137	1.60645e-15	DC	RPL23A
CSF2RB	4.53116e-20	-0.521252	0.167	0.302	1.79642e-15	DC	CSF2RB
IL13RA1	5.10667e-20	0.324045	0.33	0.193	2.02459e-15	DC	IL13RA1
GDI2	5.91463e-20	0.274531	0.43	0.274	2.34491e-15	DC	GDI2
SEC14L1	6.09645e-20	0.252854	0.189	0.089	2.417e-15	DC	SEC14L1
MZT2B	6.23314e-20	0.259171	0.251	0.133	2.47119e-15	DC	MZT2B
BCL6	7.68307e-20	0.289497	0.132	0.052	3.04603e-15	DC	BCL6
STAT6	7.93e-20	0.348524	0.215	0.108	3.14393e-15	DC	STAT6
CD55	9.53037e-20	0.420794	0.416	0.277	3.77841e-15	DC	CD55
IL10	9.72703e-20	0.364812	0.116	0.042	3.85638e-15	DC	IL10
EGLN1	1.07204e-19	-0.57221	0.089	0.206	4.25022e-15	DC	EGLN1
TOP1	1.27218e-19	0.344504	0.337	0.203	5.0437e-15	DC	TOP1
ACTG1	1.62606e-19	0.402256	0.589	0.455	6.44669e-15	DC	ACTG1
ZNF217	1.81509e-19	0.331755	0.185	0.087	7.19612e-15	DC	ZNF217
EXOC6B	2.01902e-19	-0.397643	0.019	0.108	8.00462e-15	DC	EXOC6B
CHD7	2.12081e-19	-0.655553	0.066	0.173	8.40816e-15	DC	CHD7
CRBN	2.1275e-19	-0.515748	0.062	0.17	8.4347e-15	DC	CRBN
STK10	2.29729e-19	0.27043	0.221	0.112	9.10784e-15	DC	STK10
DDX24	2.30212e-19	-0.560221	0.15	0.274	9.12698e-15	DC	DDX24
RIPK2	2.33509e-19	0.335388	0.306	0.18	9.2577e-15	DC	RIPK2
MAPKAPK2	2.44058e-19	0.277951	0.321	0.187	9.67592e-15	DC	MAPKAPK2
ATG3	2.76114e-19	0.338121	0.335	0.205	1.09468e-14	DC	ATG3
MBP	3.0853e-19	0.269246	0.281	0.157	1.2232e-14	DC	MBP
ARHGAP26	3.29987e-19	0.32898	0.159	0.071	1.30827e-14	DC	ARHGAP26
FTH1	3.43914e-19	0.261651	0.905	0.832	1.36348e-14	DC	FTH1
FMN1	4.00375e-19	-0.452793	0.027	0.119	1.58733e-14	DC	FMN1
CASP4	4.13998e-19	0.250649	0.183	0.086	1.64134e-14	DC	CASP4
FSCN1	4.21808e-19	0.760103	0.206	0.108	1.6723e-14	DC	FSCN1
RPS21	4.31106e-19	0.335517	0.663	0.534	1.70916e-14	DC	RPS21
COX4I1	4.70693e-19	0.319743	0.553	0.402	1.86611e-14	DC	COX4I1
C5orf30	5.22303e-19	-0.369678	0.016	0.101	2.07072e-14	DC	C5orf30
DUSP6	5.5663e-19	-0.644326	0.189	0.319	2.20682e-14	DC	DUSP6
UBE2D3	9.1437e-19	0.280121	0.53	0.378	3.62511e-14	DC	UBE2D3
ZNF704	9.24778e-19	-0.506199	0.018	0.103	3.66637e-14	DC	ZNF704
N4BP1	9.3231e-19	0.255662	0.278	0.155	3.69624e-14	DC	N4BP1
EGLN3	1.01888e-18	0.284867	0.11	0.04	4.03945e-14	DC	EGLN3
SLCO4A1	1.05123e-18	0.281465	0.11	0.041	4.16772e-14	DC	SLCO4A1
ARAP2	1.17925e-18	0.348323	0.149	0.064	4.67527e-14	DC	ARAP2
ALDH2	1.75699e-18	0.291975	0.362	0.221	6.96575e-14	DC	ALDH2
PABPC4	1.86975e-18	0.303356	0.387	0.249	7.41281e-14	DC	PABPC4
TPM4	2.21067e-18	0.28379	0.47	0.315	8.7644e-14	DC	TPM4
MAP2K3	2.3576e-18	0.275026	0.298	0.174	9.34693e-14	DC	MAP2K3
SH3BP4	2.68251e-18	0.254689	0.108	0.04	1.06351e-13	DC	SH3BP4
RILPL2	2.76949e-18	0.298645	0.391	0.253	1.09799e-13	DC	RILPL2
HN1	2.96606e-18	0.343357	0.202	0.104	1.17592e-13	DC	HN1
LPXN	3.03905e-18	0.306748	0.296	0.175	1.20486e-13	DC	LPXN
ISG15	3.59353e-18	0.680278	0.222	0.121	1.42469e-13	DC	ISG15
HAVCR2	3.59432e-18	0.256497	0.216	0.113	1.425e-13	DC	HAVCR2
STARD10	3.61165e-18	-0.451136	0.046	0.143	1.43188e-13	DC	STARD10
PLEKHA5	3.94624e-18	0.279613	0.142	0.06	1.56452e-13	DC	PLEKHA5
RPL35	4.33115e-18	0.292344	0.611	0.471	1.71713e-13	DC	RPL35
RERE	4.80345e-18	-0.479655	0.062	0.165	1.90437e-13	DC	RERE
AKR1B1	4.82071e-18	-0.477463	0.09	0.198	1.91122e-13	DC	AKR1B1
NBAS	5.39105e-18	-0.468235	0.037	0.129	2.13733e-13	DC	NBAS
HMOX1	5.41816e-18	0.431406	0.218	0.116	2.14808e-13	DC	HMOX1
ENTPD1	5.63169e-18	0.319615	0.21	0.109	2.23274e-13	DC	ENTPD1
RNA28S5	6.30532e-18	0.304539	0.734	0.664	2.49981e-13	DC	RNA28S5
SLC29A1	6.36403e-18	-0.326844	0.027	0.115	2.52308e-13	DC	SLC29A1
CHMP3	6.79115e-18	-0.511977	0.059	0.16	2.69242e-13	DC	CHMP3
NCOR2	1.09946e-17	0.254554	0.263	0.146	4.3589e-13	DC	NCOR2
MGLL	1.20446e-17	0.359272	0.16	0.074	4.77519e-13	DC	MGLL
H3F3B	1.32087e-17	-0.415526	0.681	0.7	5.23671e-13	DC	H3F3B
PDLIM5	1.46103e-17	-0.663225	0.094	0.199	5.79241e-13	DC	PDLIM5
PARP14	1.57663e-17	0.415048	0.22	0.119	6.25071e-13	DC	PARP14
MAGED2	1.7123e-17	-0.427608	0.046	0.14	6.7886e-13	DC	MAGED2
AGPAT5	1.72861e-17	-0.448488	0.031	0.118	6.85324e-13	DC	AGPAT5
MYL6	1.79377e-17	0.289379	0.728	0.618	7.11159e-13	DC	MYL6
2020-09-08	1.8021e-17	-0.468904	0.02	0.101	7.14461e-13	DC	2020-09-08
RPL11	1.88026e-17	0.250166	0.752	0.64	7.45448e-13	DC	RPL11
EIF1	1.90965e-17	0.260668	0.706	0.574	7.571e-13	DC	EIF1
MCTP2	1.93724e-17	-0.382352	0.02	0.102	7.68037e-13	DC	MCTP2
DDX1	2.04636e-17	-0.435427	0.039	0.131	8.11299e-13	DC	DDX1
KRT1	2.20315e-17	-1.46149	0.03	0.116	8.73459e-13	DC	KRT1
ACBD3	2.34582e-17	-0.539233	0.153	0.266	9.30024e-13	DC	ACBD3
RPL31	2.41473e-17	0.310636	0.681	0.563	9.57342e-13	DC	RPL31
CTR9	2.58883e-17	-0.631852	0.11	0.217	1.02637e-12	DC	CTR9
DPY19L1	2.8191e-17	-0.329443	0.03	0.116	1.11766e-12	DC	DPY19L1
PLEC	3.00819e-17	0.261198	0.261	0.146	1.19263e-12	DC	PLEC
HSP90B1	3.024e-17	-0.524241	0.548	0.622	1.1989e-12	DC	HSP90B1
MYO6	3.06212e-17	-0.444061	0.023	0.105	1.21401e-12	DC	MYO6
MT-CO2	3.09724e-17	-0.359374	0.57	0.646	1.22793e-12	DC	MT-CO2
CSGALNACT2	4.06425e-17	0.288454	0.33	0.209	1.61131e-12	DC	CSGALNACT2
SMOX	4.85441e-17	0.374787	0.13	0.055	1.92458e-12	DC	SMOX
HS2ST1	4.91616e-17	-0.355427	0.035	0.124	1.94906e-12	DC	HS2ST1
CALR	5.07991e-17	0.356778	0.464	0.33	2.01398e-12	DC	CALR
CDK4	5.09292e-17	-0.365114	0.038	0.128	2.01914e-12	DC	CDK4
ANKLE2	5.1859e-17	0.310942	0.277	0.161	2.056e-12	DC	ANKLE2
EHBP1L1	6.86311e-17	0.316496	0.209	0.111	2.72095e-12	DC	EHBP1L1
SLC16A6	7.11767e-17	0.257049	0.114	0.045	2.82187e-12	DC	SLC16A6
ALS2	7.15059e-17	-0.42623	0.024	0.105	2.83492e-12	DC	ALS2
SPATA13	7.55597e-17	-0.44003	0.053	0.148	2.99564e-12	DC	SPATA13
LAT2	7.86976e-17	-0.633229	0.256	0.355	3.12004e-12	DC	LAT2
RPS29	9.46829e-17	0.308565	0.511	0.37	3.7538e-12	DC	RPS29
PRRC1	1.14367e-16	-0.458777	0.051	0.144	4.53421e-12	DC	PRRC1
SMAP2	1.17222e-16	0.35045	0.432	0.305	4.64738e-12	DC	SMAP2
STK4	1.17488e-16	0.318877	0.486	0.356	4.65792e-12	DC	STK4
PSME1	1.33894e-16	0.338511	0.378	0.25	5.30836e-12	DC	PSME1
ARHGAP10	1.74786e-16	0.297664	0.151	0.071	6.92957e-12	DC	ARHGAP10
MYLIP	1.85606e-16	-0.588137	0.105	0.21	7.35854e-12	DC	MYLIP
LAPTM5	2.17435e-16	-0.318743	0.691	0.742	8.62044e-12	DC	LAPTM5
REV3L	2.20964e-16	0.305487	0.212	0.114	8.76033e-12	DC	REV3L
SEC22C	2.2233e-16	-0.431519	0.051	0.143	8.8145e-12	DC	SEC22C
ITPKB	2.44332e-16	-0.473218	0.068	0.165	9.6868e-12	DC	ITPKB
GNB2L1	2.45968e-16	0.264157	0.686	0.571	9.75165e-12	DC	GNB2L1
ARMCX3	2.4815e-16	-0.442096	0.129	0.236	9.83816e-12	DC	ARMCX3
PRNP	2.68976e-16	-0.627114	0.213	0.323	1.06638e-11	DC	PRNP
RPL23	2.70398e-16	0.27197	0.64	0.504	1.07202e-11	DC	RPL23
ABCC4	2.73032e-16	-0.472542	0.061	0.155	1.08246e-11	DC	ABCC4
CCL20	3.38217e-16	0.728446	0.101	0.039	1.3409e-11	DC	CCL20
2020-09-02	3.74225e-16	-0.532691	0.251	0.355	1.48365e-11	DC	2020-09-02
FDX1	4.83896e-16	-0.500431	0.079	0.175	1.91845e-11	DC	FDX1
CCDC88A	5.29955e-16	0.295591	0.605	0.459	2.10106e-11	DC	CCDC88A
RUNX1	6.17762e-16	0.273195	0.171	0.085	2.44918e-11	DC	RUNX1
SORT1	6.20037e-16	-0.42522	0.048	0.136	2.4582e-11	DC	SORT1
TBC1D14	6.64085e-16	-0.436741	0.053	0.143	2.63283e-11	DC	TBC1D14
NSMCE1	7.81008e-16	-0.502391	0.08	0.177	3.09639e-11	DC	NSMCE1
HSPA2	8.37274e-16	-0.474924	0.057	0.151	3.31946e-11	DC	HSPA2
IER3	8.50376e-16	0.506952	0.408	0.292	3.3714e-11	DC	IER3
TMX4	1.07076e-15	-0.457203	0.124	0.232	4.24513e-11	DC	TMX4
ALDH3B1	1.09553e-15	-0.365155	0.031	0.112	4.34335e-11	DC	ALDH3B1
LIPA	1.13097e-15	-0.752978	0.054	0.141	4.48383e-11	DC	LIPA
IL4R	1.24718e-15	-0.658636	0.17	0.27	4.94458e-11	DC	IL4R
PMP22	1.54808e-15	-0.447588	0.059	0.152	6.13751e-11	DC	PMP22
2020-09-11	1.6366e-15	-0.569245	0.219	0.326	6.48848e-11	DC	2020-09-11
GCLM	1.79648e-15	0.250204	0.129	0.057	7.12234e-11	DC	GCLM
CHMP4B	1.95655e-15	0.251414	0.371	0.246	7.75694e-11	DC	CHMP4B
SGK1	2.1823e-15	-0.617711	0.511	0.563	8.65193e-11	DC	SGK1
UPP1	2.23522e-15	0.280847	0.285	0.172	8.86174e-11	DC	UPP1
NEAT1	3.03934e-15	0.816465	0.155	0.077	1.20498e-10	DC	NEAT1
ZBTB4	3.13375e-15	-0.464852	0.085	0.18	1.24241e-10	DC	ZBTB4
CALU	3.98427e-15	-0.468535	0.094	0.193	1.5796e-10	DC	CALU
MFSD6	4.46209e-15	-0.419962	0.032	0.11	1.76904e-10	DC	MFSD6
TCEAL4	5.43336e-15	-0.432497	0.066	0.156	2.15411e-10	DC	TCEAL4
CLCN3	5.57549e-15	-0.435563	0.062	0.152	2.21046e-10	DC	CLCN3
MYO1D	5.85409e-15	-0.349826	0.03	0.107	2.32091e-10	DC	MYO1D
RPL26	6.93765e-15	0.26362	0.447	0.314	2.7505e-10	DC	RPL26
LAPTM4A	7.28237e-15	-0.555681	0.272	0.364	2.88717e-10	DC	LAPTM4A
ITM2C	9.91265e-15	-0.476243	0.131	0.233	3.92997e-10	DC	ITM2C
STX11	1.08224e-14	0.271467	0.348	0.232	4.29064e-10	DC	STX11
ID2	1.22037e-14	0.280974	0.57	0.443	4.83827e-10	DC	ID2
SBDS	1.36005e-14	-0.438661	0.108	0.205	5.39205e-10	DC	SBDS
TBC1D30	1.53185e-14	-0.442007	0.041	0.121	6.07319e-10	DC	TBC1D30
QPRT	1.77089e-14	-0.350953	0.03	0.105	7.02086e-10	DC	QPRT
SLC26A2	1.86391e-14	-0.476565	0.047	0.128	7.38966e-10	DC	SLC26A2
PEPD	2.16438e-14	-0.38642	0.081	0.174	8.5809e-10	DC	PEPD
DST	2.24626e-14	0.402684	0.119	0.053	8.90552e-10	DC	DST
MT-CO3	2.59739e-14	-0.319485	0.598	0.654	1.02976e-09	DC	MT-CO3
PBXIP1	2.63367e-14	-0.382131	0.04	0.119	1.04415e-09	DC	PBXIP1
KRT10	3.08137e-14	-1.49156	0.039	0.116	1.22164e-09	DC	KRT10
CDK17	3.14038e-14	-0.413179	0.053	0.136	1.24504e-09	DC	CDK17
TRIP12	3.1693e-14	0.27297	0.282	0.174	1.2565e-09	DC	TRIP12
ATP6V0A2	4.1596e-14	-0.518625	0.077	0.165	1.64912e-09	DC	ATP6V0A2
IVNS1ABP	4.92357e-14	0.392537	0.242	0.146	1.952e-09	DC	IVNS1ABP
SMG1	5.06931e-14	0.255616	0.149	0.073	2.00978e-09	DC	SMG1
MIER1	6.10157e-14	-0.423553	0.112	0.207	2.41903e-09	DC	MIER1
SYPL1	7.15336e-14	-0.392742	0.065	0.149	2.83602e-09	DC	SYPL1
POLR3GL	7.57672e-14	-0.317865	0.038	0.115	3.00387e-09	DC	POLR3GL
NEDD9	7.62202e-14	-0.389754	0.033	0.107	3.02183e-09	DC	NEDD9
GLA	7.65461e-14	0.306876	0.356	0.242	3.03475e-09	DC	GLA
PHLDA1	7.88008e-14	0.31992	0.191	0.104	3.12414e-09	DC	PHLDA1
PSMB9	8.00364e-14	0.305132	0.197	0.111	3.17312e-09	DC	PSMB9
DSP	8.33346e-14	-1.08163	0.035	0.11	3.30388e-09	DC	DSP
SLC39A8	8.33747e-14	0.255064	0.263	0.161	3.30547e-09	DC	SLC39A8
DDX18	9.47983e-14	-0.426305	0.106	0.201	3.75837e-09	DC	DDX18
CHD9	1.25377e-13	-0.442202	0.049	0.128	4.9707e-09	DC	CHD9
PAQR3	1.31852e-13	-0.410544	0.042	0.118	5.22742e-09	DC	PAQR3
TFG	1.45989e-13	-0.564571	0.15	0.242	5.78788e-09	DC	TFG
EMR2	1.47427e-13	-0.415495	0.107	0.201	5.84488e-09	DC	EMR2
FRMD4B	1.53121e-13	-0.413899	0.074	0.161	6.07065e-09	DC	FRMD4B
MPEG1	1.53231e-13	0.472747	0.271	0.172	6.07501e-09	DC	MPEG1
EHD1	1.58719e-13	0.437293	0.31	0.213	6.29258e-09	DC	EHD1
PRDX1	1.74744e-13	-0.451439	0.361	0.444	6.92789e-09	DC	PRDX1
SH2B3	1.81793e-13	0.256096	0.43	0.315	7.20738e-09	DC	SH2B3
ATP2A3	2.63551e-13	-0.293166	0.033	0.106	1.04488e-08	DC	ATP2A3
ZFP36L2	3.01844e-13	-0.55663	0.113	0.207	1.19669e-08	DC	ZFP36L2
PDGFA	3.24865e-13	-0.346152	0.038	0.112	1.28796e-08	DC	PDGFA
RRP1B	4.81391e-13	-0.425484	0.047	0.122	1.90852e-08	DC	RRP1B
LSG1	5.39283e-13	-0.358476	0.054	0.133	2.13804e-08	DC	LSG1
LRMP	5.81423e-13	-0.470354	0.095	0.181	2.30511e-08	DC	LRMP
C5AR1	5.94032e-13	0.525838	0.37	0.275	2.3551e-08	DC	C5AR1
SDS	7.32494e-13	0.350728	0.118	0.056	2.90405e-08	DC	SDS
SNX3	8.00897e-13	0.255921	0.341	0.232	3.17524e-08	DC	SNX3
FPR1	1.38097e-12	0.327424	0.181	0.103	5.47501e-08	DC	FPR1
RASA2	1.71056e-12	-0.327308	0.068	0.149	6.78169e-08	DC	RASA2
WSB1	1.89383e-12	0.268807	0.251	0.158	7.50828e-08	DC	WSB1
DCAF12	1.94731e-12	-0.277002	0.039	0.11	7.72032e-08	DC	DCAF12
KLF4	2.07921e-12	0.304481	0.313	0.207	8.24322e-08	DC	KLF4
BET1L	2.21244e-12	-0.320678	0.045	0.116	8.77143e-08	DC	BET1L
LAMP1	2.28025e-12	-0.360555	0.055	0.132	9.04028e-08	DC	LAMP1
WIPF2	2.38415e-12	-0.501594	0.082	0.164	9.45219e-08	DC	WIPF2
HIPK1	2.81045e-12	-0.446295	0.206	0.297	1.11423e-07	DC	HIPK1
CPPED1	3.08838e-12	-0.387417	0.114	0.201	1.22442e-07	DC	CPPED1
CAST	3.56285e-12	-0.458715	0.369	0.441	1.41253e-07	DC	CAST
UPF2	4.13465e-12	0.262201	0.243	0.153	1.63922e-07	DC	UPF2
DYNLL2	4.67326e-12	-0.438791	0.103	0.187	1.85276e-07	DC	DYNLL2
MSRA	4.89335e-12	-0.354185	0.082	0.163	1.94002e-07	DC	MSRA
SEC63	5.55349e-12	-0.453257	0.108	0.193	2.20173e-07	DC	SEC63
ELF1	7.61334e-12	-0.492512	0.385	0.445	3.01838e-07	DC	ELF1
OSBPL8	8.15407e-12	-0.410158	0.396	0.461	3.23276e-07	DC	OSBPL8
HSPD1	9.46796e-12	0.393328	0.473	0.354	3.75367e-07	DC	HSPD1
LAIR1	9.49617e-12	-0.283112	0.073	0.155	3.76485e-07	DC	LAIR1
ZC3H14	1.05893e-11	-0.337239	0.046	0.115	4.19823e-07	DC	ZC3H14
PIK3CA	1.13639e-11	-0.408332	0.127	0.214	4.50535e-07	DC	PIK3CA
MYADM	1.14846e-11	-0.579634	0.282	0.356	4.55319e-07	DC	MYADM
RSBN1	1.15026e-11	-0.30453	0.069	0.146	4.56033e-07	DC	RSBN1
PIP4K2A	1.20307e-11	-0.379282	0.173	0.262	4.76969e-07	DC	PIP4K2A
CDC42EP3	1.30412e-11	-0.537402	0.339	0.415	5.17033e-07	DC	CDC42EP3
UNC13D	1.38632e-11	-0.336569	0.058	0.131	5.49622e-07	DC	UNC13D
CCND2	2.39476e-11	0.324544	0.23	0.145	9.49426e-07	DC	CCND2
REEP5	2.79795e-11	-0.368302	0.098	0.18	1.10927e-06	DC	REEP5
ESYT1	3.32918e-11	-0.378834	0.092	0.173	1.31989e-06	DC	ESYT1
GBP1	3.39635e-11	0.393963	0.161	0.091	1.34652e-06	DC	GBP1
ARID5B	3.60404e-11	-0.598004	0.129	0.209	1.42886e-06	DC	ARID5B
TMED9	3.7076e-11	-0.373045	0.155	0.244	1.46992e-06	DC	TMED9
CDKN1B	3.78746e-11	-0.351621	0.096	0.178	1.50158e-06	DC	CDKN1B
PAK1	3.91913e-11	-0.508613	0.339	0.404	1.55378e-06	DC	PAK1
PAPD5	4.63434e-11	0.326007	0.193	0.117	1.83733e-06	DC	PAPD5
CYTH3	4.85773e-11	-0.308415	0.058	0.13	1.9259e-06	DC	CYTH3
NOP56	5.00176e-11	-0.411794	0.067	0.139	1.983e-06	DC	NOP56
EPAS1	5.24813e-11	-0.541443	0.042	0.107	2.08067e-06	DC	EPAS1
JMJD1C	5.47151e-11	0.266629	0.388	0.28	2.16924e-06	DC	JMJD1C
DNAJB9	6.37611e-11	-0.402198	0.219	0.306	2.52787e-06	DC	DNAJB9
EFCAB14	6.37796e-11	-0.396765	0.102	0.183	2.5286e-06	DC	EFCAB14
SH3KBP1	6.95553e-11	-0.44953	0.294	0.37	2.75759e-06	DC	SH3KBP1
OSGIN2	7.43434e-11	-0.346813	0.097	0.175	2.94742e-06	DC	OSGIN2
RHOU	9.2972e-11	0.258037	0.132	0.071	3.68597e-06	DC	RHOU
SNX5	9.54716e-11	-0.334212	0.093	0.171	3.78507e-06	DC	SNX5
JUN	1.02323e-10	-0.510791	0.319	0.403	4.0567e-06	DC	JUN
ZMYND11	1.07631e-10	-0.37076	0.062	0.131	4.26712e-06	DC	ZMYND11
AP2M1	1.16319e-10	-0.404476	0.145	0.226	4.6116e-06	DC	AP2M1
BLVRA	1.27277e-10	-0.323315	0.123	0.205	5.04603e-06	DC	BLVRA
BIRC3	1.40685e-10	0.371147	0.611	0.49	5.57761e-06	DC	BIRC3
FAM107B	1.43024e-10	-0.561989	0.395	0.46	5.67033e-06	DC	FAM107B
C12orf23	1.52611e-10	-0.299908	0.039	0.101	6.05041e-06	DC	C12orf23
FIS1	1.76557e-10	-0.335689	0.066	0.136	6.99976e-06	DC	FIS1
CALM1	1.94571e-10	-0.432331	0.494	0.545	7.71396e-06	DC	CALM1
SLFN5	1.98019e-10	-0.588029	0.077	0.148	7.85065e-06	DC	SLFN5
DKC1	2.14299e-10	-0.354564	0.048	0.111	8.4961e-06	DC	DKC1
MORF4L2	2.16181e-10	-0.442712	0.174	0.253	8.57072e-06	DC	MORF4L2
TSNAX	2.26845e-10	-0.267922	0.05	0.116	8.9935e-06	DC	TSNAX
RALB	3.00899e-10	-0.355079	0.204	0.295	1.19294e-05	DC	RALB
RNF187	3.58359e-10	-0.291675	0.041	0.102	1.42075e-05	DC	RNF187
S100B	3.73741e-10	0.265788	0.273	0.179	1.48173e-05	DC	S100B
PURA	3.79911e-10	-0.423346	0.07	0.137	1.5062e-05	DC	PURA
CTSC	3.82918e-10	-0.4807	0.136	0.214	1.51812e-05	DC	CTSC
AHCYL1	4.202e-10	-0.403212	0.127	0.205	1.66593e-05	DC	AHCYL1
ATPIF1	4.31926e-10	-0.394248	0.099	0.173	1.71242e-05	DC	ATPIF1
MT-ND5	4.60634e-10	-0.386507	0.354	0.439	1.82623e-05	DC	MT-ND5
RARA	4.68765e-10	-0.308604	0.09	0.163	1.85847e-05	DC	RARA
SEMA4D	5.13646e-10	-0.344577	0.052	0.116	2.0364e-05	DC	SEMA4D
GALNT11	6.07888e-10	-0.271544	0.045	0.106	2.41003e-05	DC	GALNT11
STOML2	6.20635e-10	-0.294335	0.057	0.122	2.46057e-05	DC	STOML2
DBI	6.27298e-10	-0.485927	0.287	0.354	2.48698e-05	DC	DBI
CYP1B1	6.67498e-10	0.476176	0.129	0.071	2.64636e-05	DC	CYP1B1
PPIG	7.15422e-10	-0.400594	0.19	0.272	2.83636e-05	DC	PPIG
PER1	8.51708e-10	-0.377307	0.108	0.183	3.37668e-05	DC	PER1
SVIP	9.09397e-10	-0.344048	0.07	0.136	3.6054e-05	DC	SVIP
DNAJA4	9.17612e-10	0.382618	0.202	0.128	3.63796e-05	DC	DNAJA4
RANBP2	9.41914e-10	-0.470003	0.242	0.32	3.73431e-05	DC	RANBP2
TP53I11	9.47727e-10	-0.365597	0.047	0.106	3.75736e-05	DC	TP53I11
PPP3CA	9.97436e-10	-0.43445	0.121	0.196	3.95443e-05	DC	PPP3CA
GPR65	1.19898e-09	-0.448885	0.166	0.243	4.75347e-05	DC	GPR65
RBBP7	1.21037e-09	-0.459061	0.091	0.161	4.79862e-05	DC	RBBP7
CHKA	1.38031e-09	-0.287896	0.077	0.144	5.47238e-05	DC	CHKA
ABL2	1.45485e-09	0.295462	0.248	0.168	5.76791e-05	DC	ABL2
MPP1	1.60126e-09	-0.334187	0.17	0.248	6.34836e-05	DC	MPP1
LEPROTL1	1.68614e-09	-0.27655	0.053	0.115	6.68488e-05	DC	LEPROTL1
MADD	1.88089e-09	-0.341821	0.075	0.142	7.45696e-05	DC	MADD
LPCAT2	2.13473e-09	-0.372625	0.14	0.215	8.46337e-05	DC	LPCAT2
TGFB1	2.2904e-09	-0.383703	0.153	0.229	9.08054e-05	DC	TGFB1
ITPR2	2.37442e-09	-0.358486	0.069	0.134	9.41364e-05	DC	ITPR2
SAMHD1	2.54449e-09	0.252181	0.254	0.171	0.000100879	DC	SAMHD1
BCAP29	2.65788e-09	-0.25911	0.053	0.115	0.000105374	DC	BCAP29
MT-ND3	2.73561e-09	-0.337089	0.507	0.539	0.000108456	DC	MT-ND3
TTC1	2.77059e-09	-0.32747	0.079	0.146	0.000109843	DC	TTC1
PMEPA1	2.94118e-09	-0.369962	0.104	0.175	0.000116606	DC	PMEPA1
SENP6	3.25947e-09	-0.41907	0.118	0.19	0.000129225	DC	SENP6
HIF1A	3.45205e-09	0.288713	0.28	0.195	0.00013686	DC	HIF1A
GBP2	3.50922e-09	0.342507	0.19	0.122	0.000139126	DC	GBP2
MORF4L1	3.50966e-09	-0.362052	0.201	0.274	0.000139144	DC	MORF4L1
ST14	3.58503e-09	-0.3235	0.071	0.137	0.000142132	DC	ST14
OSBP	3.88075e-09	-0.410389	0.122	0.192	0.000153856	DC	OSBP
DDIT4	5.17817e-09	-0.590957	0.125	0.194	0.000205294	DC	DDIT4
DUSP10	5.26423e-09	-0.346586	0.172	0.247	0.000208706	DC	DUSP10
ZC3H6	5.46237e-09	-0.358592	0.059	0.119	0.000216561	DC	ZC3H6
SEC62	5.70009e-09	-0.507088	0.376	0.422	0.000225986	DC	SEC62
C12orf57	5.94328e-09	-0.334876	0.072	0.136	0.000235627	DC	C12orf57
PLD3	6.7036e-09	-0.375038	0.073	0.136	0.000265771	DC	PLD3
EIF2AK2	7.02042e-09	-0.32236	0.05	0.108	0.000278332	DC	EIF2AK2
DNAJC13	8.00656e-09	-0.37662	0.074	0.136	0.000317428	DC	DNAJC13
PLEK2	8.23648e-09	-0.449289	0.07	0.13	0.000326544	DC	PLEK2
GBE1	8.71137e-09	-0.257131	0.046	0.102	0.000345371	DC	GBE1
AP3S1	8.83229e-09	-0.293618	0.077	0.14	0.000350165	DC	AP3S1
STX3	9.25686e-09	-0.432352	0.173	0.244	0.000366998	DC	STX3
WDR43	9.71027e-09	-0.345923	0.061	0.121	0.000384973	DC	WDR43
C11orf31	9.78514e-09	-0.295781	0.105	0.174	0.000387942	DC	C11orf31
PHACTR2	9.96158e-09	-0.290805	0.055	0.114	0.000394937	DC	PHACTR2
MTR	1.07036e-08	-0.330528	0.052	0.11	0.000424355	DC	MTR
FBP1	1.11946e-08	-0.564259	0.069	0.128	0.000443822	DC	FBP1
TCF4	1.16142e-08	0.266688	0.101	0.053	0.000460456	DC	TCF4
BCAP31	1.1981e-08	-0.29778	0.101	0.17	0.000475	DC	BCAP31
CDKN2AIP	1.21721e-08	-0.340847	0.086	0.15	0.000482576	DC	CDKN2AIP
NUCB1	1.36688e-08	-0.386164	0.121	0.188	0.000541912	DC	NUCB1
NR4A2	1.39995e-08	-0.488668	0.421	0.466	0.000555022	DC	NR4A2
UBTF	1.46565e-08	-0.366727	0.059	0.117	0.000581072	DC	UBTF
MPHOSPH8	1.53004e-08	-0.327216	0.093	0.16	0.000606599	DC	MPHOSPH8
HTATSF1	1.55862e-08	-0.350982	0.093	0.159	0.000617931	DC	HTATSF1
VAV1	1.68984e-08	-0.295638	0.137	0.208	0.000669954	DC	VAV1
FNDC3B	1.88051e-08	0.262499	0.162	0.102	0.000745547	DC	FNDC3B
NEU1	2.1048e-08	-0.34106	0.095	0.162	0.000834471	DC	NEU1
TMEM66	2.12807e-08	-0.392584	0.371	0.421	0.000843693	DC	TMEM66
DNAJB1	2.29662e-08	-0.439552	0.354	0.442	0.000910518	DC	DNAJB1
TIPARP	2.37316e-08	-0.519738	0.31	0.366	0.000940862	DC	TIPARP
RIC8A	2.37717e-08	-0.303759	0.057	0.114	0.000942452	DC	RIC8A
SARS	2.40558e-08	-0.352258	0.093	0.157	0.000953717	DC	SARS
GNS	2.44856e-08	-0.482483	0.21	0.279	0.000970755	DC	GNS
PARP4	2.57486e-08	-0.333977	0.098	0.164	0.00102083	DC	PARP4
ZNF148	2.99695e-08	-0.353823	0.087	0.148	0.00118817	DC	ZNF148
MPHOSPH10	3.00697e-08	-0.323447	0.07	0.13	0.00119215	DC	MPHOSPH10
NCL	3.02499e-08	-0.323949	0.369	0.437	0.00119929	DC	NCL
BNIP3L	3.29922e-08	0.408774	0.391	0.313	0.00130801	DC	BNIP3L
HSPA1B	3.39559e-08	-0.482179	0.397	0.477	0.00134622	DC	HSPA1B
TNFAIP3	3.79257e-08	-0.428314	0.556	0.588	0.0015036	DC	TNFAIP3
NUCB2	3.80953e-08	-0.338141	0.085	0.147	0.00151033	DC	NUCB2
EIF4A3	3.853e-08	-0.476929	0.187	0.258	0.00152756	DC	EIF4A3
PYURF	3.88825e-08	-0.294139	0.082	0.144	0.00154154	DC	PYURF
NUMA1	4.09307e-08	-0.370825	0.057	0.112	0.00162274	DC	NUMA1
ARL1	4.15367e-08	-0.270338	0.054	0.109	0.00164676	DC	ARL1
CMTM3	4.39119e-08	-0.308737	0.116	0.182	0.00174093	DC	CMTM3
EDARADD	4.50601e-08	-0.276003	0.056	0.112	0.00178645	DC	EDARADD
CREB5	4.62311e-08	-0.395766	0.075	0.134	0.00183288	DC	CREB5
CLDN1	4.65034e-08	-0.513683	0.083	0.142	0.00184367	DC	CLDN1
CD9	5.62225e-08	-0.341429	0.099	0.162	0.002229	DC	CD9
CD81	5.70575e-08	-0.467854	0.186	0.248	0.0022621	DC	CD81
KIAA1430	5.93665e-08	-0.264628	0.062	0.118	0.00235365	DC	KIAA1430
PHF3	6.31141e-08	-0.365177	0.17	0.24	0.00250222	DC	PHF3
DDIT3	7.17767e-08	-0.299056	0.138	0.206	0.00284566	DC	DDIT3
IDH3G	7.38065e-08	-0.305806	0.108	0.171	0.00292613	DC	IDH3G
SH3GLB1	7.64156e-08	-0.390077	0.172	0.237	0.00302957	DC	SH3GLB1
AKR1A1	7.65015e-08	-0.368296	0.187	0.253	0.00303298	DC	AKR1A1
JTB	8.29035e-08	-0.365056	0.155	0.219	0.00328679	DC	JTB
CEBPZ	9.02937e-08	-0.332637	0.147	0.213	0.00357978	DC	CEBPZ
C1orf21	9.12865e-08	-0.299721	0.057	0.112	0.00361915	DC	C1orf21
GNL3	9.92949e-08	-0.324708	0.113	0.179	0.00393665	DC	GNL3
CD99	1.00397e-07	-0.373995	0.213	0.28	0.00398034	DC	CD99
ZHX1	1.07025e-07	-0.309357	0.057	0.111	0.0042431	DC	ZHX1
PPM1A	1.13844e-07	-0.275722	0.084	0.143	0.00451344	DC	PPM1A
PARVB	1.17269e-07	-0.290472	0.09	0.149	0.00464927	DC	PARVB
FMNL3	1.22799e-07	-0.274837	0.077	0.135	0.0048685	DC	FMNL3
SUPT20H	1.25736e-07	-0.294089	0.068	0.123	0.00498492	DC	SUPT20H
TMCO1	1.37832e-07	-0.268735	0.081	0.138	0.0054645	DC	TMCO1
KIF13B	1.392e-07	-0.449522	0.093	0.149	0.00551871	DC	KIF13B
PFKP	1.46207e-07	-0.294536	0.089	0.149	0.00579654	DC	PFKP
CLK1	1.47304e-07	-0.343708	0.23	0.297	0.00584003	DC	CLK1
ACP5	1.50405e-07	-0.399811	0.056	0.108	0.00596294	DC	ACP5
RNF216	1.75076e-07	-0.322904	0.076	0.132	0.00694106	DC	RNF216
IRS2	1.89149e-07	-0.38175	0.079	0.136	0.00749899	DC	IRS2
C9orf78	1.9053e-07	-0.308055	0.107	0.168	0.00755373	DC	C9orf78
SRPR	2.05485e-07	-0.319011	0.106	0.165	0.00814665	DC	SRPR
SYNCRIP	2.20751e-07	-0.377734	0.146	0.21	0.00875188	DC	SYNCRIP
MCTP1	2.21628e-07	-0.352485	0.09	0.146	0.00878667	DC	MCTP1
SPIN1	2.61106e-07	-0.288973	0.059	0.111	0.0103518	DC	SPIN1
TPST2	2.64329e-07	-0.257431	0.076	0.132	0.0104796	DC	TPST2
GOLIM4	2.90447e-07	-0.341615	0.13	0.193	0.0115151	DC	GOLIM4
PA2G4	3.09409e-07	-0.307464	0.108	0.168	0.0122668	DC	PA2G4
NOP14	3.1013e-07	-0.284226	0.065	0.118	0.0122954	DC	NOP14
BCLAF1	3.13665e-07	-0.357364	0.183	0.246	0.0124356	DC	BCLAF1
TSN	3.27268e-07	-0.25164	0.063	0.115	0.0129749	DC	TSN
RBL2	3.4173e-07	-0.273842	0.07	0.124	0.0135482	DC	RBL2
NCF4	3.44749e-07	-0.32215	0.123	0.182	0.0136679	DC	NCF4
CIR1	3.56335e-07	-0.558839	0.133	0.191	0.0141273	DC	CIR1
CALM3	3.60649e-07	-0.265198	0.144	0.211	0.0142983	DC	CALM3
STAM	3.80742e-07	-0.289447	0.078	0.133	0.0150949	DC	STAM
TMEM43	3.9487e-07	-0.320304	0.076	0.131	0.015655	DC	TMEM43
SDE2	4.21394e-07	-0.265668	0.072	0.127	0.0167066	DC	SDE2
NCOA1	4.6297e-07	-0.352373	0.102	0.159	0.0183549	DC	NCOA1
TP53BP1	4.68158e-07	-0.297387	0.052	0.101	0.0185606	DC	TP53BP1
MBOAT7	4.73082e-07	-0.343803	0.172	0.235	0.0187558	DC	MBOAT7
YLPM1	5.03365e-07	-0.295827	0.057	0.108	0.0199564	DC	YLPM1
JMY	5.1477e-07	-0.307207	0.096	0.156	0.0204086	DC	JMY
ARL2BP	5.30346e-07	-0.257202	0.074	0.128	0.0210261	DC	ARL2BP
PRKACB	5.51513e-07	-0.264789	0.093	0.151	0.0218653	DC	PRKACB
EIF5B	6.17444e-07	-0.357952	0.171	0.238	0.0244792	DC	EIF5B
PRPF38B	6.82203e-07	-0.394987	0.162	0.223	0.0270466	DC	PRPF38B
BAZ2B	7.2207e-07	-0.339907	0.11	0.168	0.0286272	DC	BAZ2B
2020-09-07	7.33403e-07	-0.317986	0.159	0.22	0.0290765	DC	2020-09-07
XBP1	7.33486e-07	-0.428538	0.273	0.327	0.0290798	DC	XBP1
RTF1	7.69715e-07	-0.354102	0.117	0.176	0.0305161	DC	RTF1
DNAJC21	7.70427e-07	-0.278949	0.114	0.174	0.0305443	DC	DNAJC21
IMPAD1	8.15801e-07	-0.281552	0.085	0.14	0.0323433	DC	IMPAD1
DNAJC10	8.79486e-07	-0.253421	0.064	0.113	0.0348681	DC	DNAJC10
FAM96B	9.16296e-07	-0.308758	0.178	0.239	0.0363275	DC	FAM96B
ABCF1	9.57768e-07	-0.362773	0.131	0.191	0.0379717	DC	ABCF1
MAX	1.05325e-06	-0.281681	0.088	0.142	0.041757	DC	MAX
TSPO	1.06739e-06	-0.351697	0.208	0.268	0.0423176	DC	TSPO
SEC31A	1.07403e-06	-0.386837	0.166	0.224	0.0425812	DC	SEC31A
WWC2	1.11987e-06	-0.259043	0.058	0.108	0.0443982	DC	WWC2
DCTN1	1.13818e-06	-0.277956	0.056	0.104	0.0451243	DC	DCTN1
ZNF451	1.17652e-06	-0.30517	0.09	0.142	0.0466444	DC	ZNF451
CD97	1.1973e-06	-0.36987	0.243	0.298	0.0474681	DC	CD97
SUN2	1.2412e-06	-0.303026	0.057	0.105	0.0492087	DC	SUN2
WBP1L	1.25206e-06	-0.262826	0.074	0.125	0.0496392	DC	WBP1L
YARS	1.39926e-06	-0.278152	0.093	0.148	0.055475	DC	YARS
CIRBP	1.45977e-06	-0.378083	0.174	0.231	0.0578739	DC	CIRBP
GADD45G	1.5674e-06	-0.331128	0.065	0.114	0.062141	DC	GADD45G
STUB1	1.79685e-06	-0.284643	0.091	0.145	0.0712381	DC	STUB1
RAB3GAP1	1.87334e-06	-0.281529	0.078	0.129	0.0742703	DC	RAB3GAP1
CHD4	1.87616e-06	-0.420193	0.257	0.308	0.0743823	DC	CHD4
ESCO1	1.88502e-06	-0.28564	0.067	0.115	0.0747333	DC	ESCO1
SREK1	2.06612e-06	-0.323469	0.075	0.126	0.0819133	DC	SREK1
TWISTNB	2.24838e-06	-0.384989	0.131	0.19	0.0891394	DC	TWISTNB
SLC39A7	2.45139e-06	-0.258872	0.076	0.127	0.097188	DC	SLC39A7
TBC1D9B	2.60473e-06	-0.259868	0.079	0.131	0.103267	DC	TBC1D9B
ZC3H13	2.77598e-06	-0.331274	0.135	0.192	0.110057	DC	ZC3H13
SLC9A3R1	2.94995e-06	-0.256588	0.061	0.108	0.116954	DC	SLC9A3R1
DENND4A	3.29241e-06	-0.339287	0.198	0.257	0.130531	DC	DENND4A
STAT1	3.29945e-06	-0.343417	0.147	0.206	0.13081	DC	STAT1
SCAMP2	3.33208e-06	-0.271872	0.098	0.151	0.132104	DC	SCAMP2
TMEM57	3.36524e-06	-0.303163	0.142	0.198	0.133418	DC	TMEM57
PNN	3.45427e-06	-0.280784	0.121	0.178	0.136948	DC	PNN
GM2A	3.57854e-06	-0.503219	0.172	0.225	0.141875	DC	GM2A
USP10	3.64737e-06	-0.276953	0.095	0.146	0.144604	DC	USP10
DCAF5	3.74086e-06	-0.312868	0.11	0.164	0.14831	DC	DCAF5
PARP1	4.00308e-06	-0.266668	0.114	0.171	0.158706	DC	PARP1
SECISBP2L	4.25756e-06	-0.274498	0.134	0.191	0.168795	DC	SECISBP2L
PRKAR1A	4.36764e-06	-0.422003	0.185	0.233	0.173159	DC	PRKAR1A
CYSTM1	4.39195e-06	-0.268881	0.146	0.201	0.174123	DC	CYSTM1
SPN	4.58065e-06	-0.315229	0.115	0.168	0.181605	DC	SPN
MATR3	4.70946e-06	-0.303429	0.302	0.347	0.186711	DC	MATR3
TOMM70A	4.85762e-06	-0.258929	0.087	0.137	0.192585	DC	TOMM70A
KIDINS220	4.91677e-06	-0.273366	0.105	0.157	0.19493	DC	KIDINS220
VAPA	4.99013e-06	-0.332914	0.208	0.26	0.197839	DC	VAPA
RASSF5	4.99135e-06	-0.32243	0.413	0.451	0.197887	DC	RASSF5
GNG2	5.01614e-06	-0.275194	0.138	0.194	0.19887	DC	GNG2
NHP2L1	5.10898e-06	-0.293755	0.127	0.181	0.20255	DC	NHP2L1
USP47	5.14048e-06	-0.317545	0.114	0.167	0.2038	DC	USP47
DDX27	5.30793e-06	-0.316447	0.127	0.18	0.210438	DC	DDX27
ZNF511	5.64819e-06	-0.252756	0.089	0.137	0.223928	DC	ZNF511
VPS28	5.69128e-06	-0.316001	0.13	0.181	0.225636	DC	VPS28
2020-09-15	5.70242e-06	-0.292423	0.138	0.192	0.226078	DC	2020-09-15
CMPK1	5.74727e-06	-0.289783	0.134	0.189	0.227856	DC	CMPK1
TLE3	6.32594e-06	-0.359715	0.108	0.158	0.250798	DC	TLE3
CREB1	6.55593e-06	-0.375098	0.133	0.184	0.259916	DC	CREB1
AHNAK	6.63411e-06	-0.254137	0.543	0.582	0.263016	DC	AHNAK
TMF1	6.85948e-06	-0.372802	0.263	0.311	0.271951	DC	TMF1
TMBIM1	7.32835e-06	-0.301892	0.109	0.159	0.29054	DC	TMBIM1
CNBP	8.45528e-06	-0.302969	0.361	0.405	0.335218	DC	CNBP
TOR1AIP1	8.87357e-06	-0.279075	0.078	0.124	0.351802	DC	TOR1AIP1
HSF1	8.9101e-06	-0.269894	0.101	0.149	0.35325	DC	HSF1
DDX42	9.12366e-06	-0.281428	0.11	0.162	0.361717	DC	DDX42
SRP68	9.96995e-06	-0.280758	0.073	0.119	0.395269	DC	SRP68
TUBA1A	1.01317e-05	-0.371016	0.249	0.306	0.401679	DC	TUBA1A
SLAIN2	1.02654e-05	-0.31912	0.113	0.163	0.406981	DC	SLAIN2
PDIA4	1.03641e-05	-0.250312	0.108	0.159	0.410894	DC	PDIA4
IL18R1	1.03742e-05	-0.320947	0.095	0.142	0.411297	DC	IL18R1
PTPN6	1.09399e-05	-0.309886	0.212	0.266	0.433722	DC	PTPN6
CHN2	1.26423e-05	-0.325429	0.121	0.17	0.501217	DC	CHN2
NDFIP1	1.2727e-05	-0.256304	0.139	0.191	0.504573	DC	NDFIP1
SSB	1.28744e-05	-0.296812	0.142	0.195	0.510419	DC	SSB
BTN2A2	1.29127e-05	-0.281813	0.152	0.204	0.511937	DC	BTN2A2
COPS2	1.30301e-05	-0.298983	0.139	0.19	0.51659	DC	COPS2
TAF7	1.4458e-05	-0.373287	0.23	0.277	0.573201	DC	TAF7
KIAA1191	1.49434e-05	-0.266585	0.098	0.146	0.592446	DC	KIAA1191
PJA2	1.65249e-05	-0.280514	0.19	0.243	0.655148	DC	PJA2
AMD1	1.92022e-05	-0.378601	0.216	0.261	0.761291	DC	AMD1
WHSC1L1	1.94906e-05	-0.359203	0.144	0.192	0.772725	DC	WHSC1L1
RTFDC1	2.18161e-05	-0.302484	0.188	0.239	0.86492	DC	RTFDC1
GATAD2A	2.23584e-05	-0.294282	0.085	0.129	0.88642	DC	GATAD2A
COPB2	2.28351e-05	-0.292497	0.145	0.196	0.905322	DC	COPB2
BAZ1B	2.37455e-05	-0.357247	0.167	0.217	0.941413	DC	BAZ1B
GAS7	2.42844e-05	-0.366784	0.11	0.156	0.962779	DC	GAS7
TSPYL2	2.44157e-05	-0.338559	0.175	0.226	0.967986	DC	TSPYL2
RPS19BP1	2.4925e-05	-0.275946	0.128	0.176	0.988178	DC	RPS19BP1
MAPK6	2.50818e-05	-0.333408	0.184	0.231	0.994394	DC	MAPK6
FAM129B	2.59779e-05	-0.401859	0.19	0.238	1	DC	FAM129B
ZNF609	2.71839e-05	-0.256981	0.061	0.102	1	DC	ZNF609
TM9SF2	3.18351e-05	-0.250445	0.134	0.184	1	DC	TM9SF2
DDX39A	3.28147e-05	-0.2791	0.123	0.17	1	DC	DDX39A
ZC3H15	3.29284e-05	-0.256441	0.151	0.202	1	DC	ZC3H15
SERINC1	3.41519e-05	-0.29434	0.269	0.312	1	DC	SERINC1
ANKRD17	3.58256e-05	-0.270664	0.086	0.131	1	DC	ANKRD17
SLC25A36	3.8941e-05	-0.255547	0.095	0.14	1	DC	SLC25A36
CD1A	3.98488e-05	-0.417933	0.118	0.163	1	DC	CD1A
EIF2AK1	4.36082e-05	-0.253164	0.138	0.187	1	DC	EIF2AK1
MST4	4.61126e-05	-0.287142	0.098	0.142	1	DC	MST4
FAM177A1	4.67303e-05	-0.259892	0.081	0.123	1	DC	FAM177A1
NOP58	5.04873e-05	-0.280693	0.173	0.224	1	DC	NOP58
RAD23B	5.42941e-05	-0.316506	0.16	0.206	1	DC	RAD23B
CCT7	5.63231e-05	-0.272946	0.087	0.129	1	DC	CCT7
TOMM20	5.92589e-05	-0.316396	0.179	0.225	1	DC	TOMM20
IKZF1	5.94078e-05	-0.326483	0.202	0.247	1	DC	IKZF1
JUNB	6.20918e-05	-0.371198	0.308	0.345	1	DC	JUNB
DDB1	6.29461e-05	-0.289488	0.068	0.108	1	DC	DDB1
MAP3K3	6.39875e-05	-0.251235	0.065	0.103	1	DC	MAP3K3
CDK6	6.86475e-05	-0.35896	0.095	0.137	1	DC	CDK6
C10orf118	7.00616e-05	-0.258166	0.082	0.124	1	DC	C10orf118
CNOT2	7.38701e-05	-0.315093	0.115	0.158	1	DC	CNOT2
NDUFS5	7.50097e-05	-0.271453	0.145	0.192	1	DC	NDUFS5
SMARCC2	7.86972e-05	-0.264645	0.07	0.109	1	DC	SMARCC2
SPTY2D1	7.90964e-05	-0.31671	0.185	0.229	1	DC	SPTY2D1
BDP1	8.30206e-05	-0.350134	0.119	0.163	1	DC	BDP1
MRFAP1	9.60361e-05	-0.301184	0.19	0.237	1	DC	MRFAP1
BPTF	9.80367e-05	-0.388411	0.175	0.22	1	DC	BPTF
RNF130	9.95682e-05	-0.263776	0.214	0.258	1	DC	RNF130
EID1	0.000104595	-0.295242	0.189	0.235	1	DC	EID1
KPNA6	0.000109007	-0.276206	0.07	0.108	1	DC	KPNA6
SELK	0.000114135	-0.344354	0.41	0.428	1	DC	SELK
TNFRSF9	0.000118956	-0.486584	0.147	0.185	1	DC	TNFRSF9
LYST	0.000125328	-0.37106	0.17	0.212	1	DC	LYST
RASSF4	0.000130391	0.298911	0.216	0.163	1	DC	RASSF4
NCOA4	0.000136834	-0.315114	0.305	0.345	1	DC	NCOA4
RAB2A	0.000143808	-0.259828	0.139	0.183	1	DC	RAB2A
EPB41L2	0.000149768	-0.275201	0.147	0.191	1	DC	EPB41L2
PPP1CC	0.000156851	-0.290759	0.103	0.143	1	DC	PPP1CC
EIF5A	0.000162901	-0.298307	0.147	0.187	1	DC	EIF5A
SF3B1	0.000168222	-0.305614	0.349	0.377	1	DC	SF3B1
STAU1	0.000169582	-0.304326	0.13	0.171	1	DC	STAU1
RLF	0.000176531	-0.307709	0.173	0.217	1	DC	RLF
ACADVL	0.000177364	-0.28681	0.153	0.196	1	DC	ACADVL
THRAP3	0.000178351	-0.297461	0.162	0.207	1	DC	THRAP3
TMED10	0.000186203	-0.2929	0.151	0.194	1	DC	TMED10
PSMD1	0.000192589	-0.302353	0.182	0.226	1	DC	PSMD1
HDLBP	0.000193732	-0.284179	0.262	0.307	1	DC	HDLBP
LINC00657	0.000220446	-0.293611	0.145	0.187	1	DC	LINC00657
RABEP1	0.000231028	-0.258789	0.129	0.17	1	DC	RABEP1
AKAP13	0.000232591	-0.295368	0.568	0.559	1	DC	AKAP13
SPCS3	0.000253603	-0.271725	0.206	0.245	1	DC	SPCS3
NUB1	0.000258242	0.432218	0.263	0.218	1	DC	NUB1
CLINT1	0.000263251	-0.324147	0.21	0.247	1	DC	CLINT1
VAMP8	0.00027371	-0.253953	0.277	0.32	1	DC	VAMP8
SLTM	0.000325696	-0.272998	0.145	0.187	1	DC	SLTM
DAZAP2	0.000327047	-0.292983	0.274	0.306	1	DC	DAZAP2
HP1BP3	0.000338599	-0.309633	0.176	0.217	1	DC	HP1BP3
SSR3	0.000345382	-0.323473	0.297	0.325	1	DC	SSR3
SSFA2	0.000358814	-0.34212	0.133	0.172	1	DC	SSFA2
TMEM14C	0.000365246	-0.260042	0.195	0.234	1	DC	TMEM14C
NR3C1	0.00038154	-0.291621	0.231	0.273	1	DC	NR3C1
DYNLRB1	0.000392208	-0.260319	0.12	0.159	1	DC	DYNLRB1
BSG	0.000396319	-0.258378	0.077	0.112	1	DC	BSG
ZMAT2	0.000413896	-0.251601	0.122	0.162	1	DC	ZMAT2
SMC3	0.00042013	-0.259577	0.123	0.164	1	DC	SMC3
SERPINH1	0.000443365	0.266731	0.128	0.092	1	DC	SERPINH1
PPDPF	0.000449333	-0.296725	0.15	0.187	1	DC	PPDPF
CALCOCO2	0.00045805	-0.267129	0.113	0.151	1	DC	CALCOCO2
RALBP1	0.000465697	-0.279022	0.113	0.151	1	DC	RALBP1
TIMP2	0.000484045	-0.255258	0.069	0.103	1	DC	TIMP2
VCPIP1	0.000508962	-0.257804	0.086	0.121	1	DC	VCPIP1
P4HB	0.000510171	-0.328091	0.236	0.273	1	DC	P4HB
CDC42SE2	0.000524528	-0.293528	0.242	0.276	1	DC	CDC42SE2
DNAJC1	0.000524821	-0.256786	0.14	0.179	1	DC	DNAJC1
CNOT6L	0.000539429	-0.313885	0.087	0.122	1	DC	CNOT6L
SETD5	0.000541238	-0.330568	0.129	0.165	1	DC	SETD5
COPZ1	0.000554335	-0.25189	0.128	0.165	1	DC	COPZ1
CTSL	0.00067579	0.319115	0.187	0.147	1	DC	CTSL
USPL1	0.000689972	-0.31294	0.116	0.153	1	DC	USPL1
TERF2IP	0.000710974	-0.303647	0.204	0.239	1	DC	TERF2IP
PPP2R2A	0.000734831	-0.25683	0.098	0.133	1	DC	PPP2R2A
ATP5C1	0.000790776	-0.254961	0.166	0.202	1	DC	ATP5C1
SRP72	0.000816537	-0.257583	0.16	0.2	1	DC	SRP72
GALNT3	0.000895624	-0.282264	0.099	0.132	1	DC	GALNT3
TMEM176B	0.000918541	-0.322884	0.162	0.201	1	DC	TMEM176B
PUM1	0.000987503	-0.256255	0.097	0.131	1	DC	PUM1
C1QB	0.000992612	-0.590813	0.134	0.165	1	DC	C1QB
MAPRE1	0.00101117	-0.257508	0.259	0.294	1	DC	MAPRE1
TACSTD2	0.00108875	0.295107	0.121	0.088	1	DC	TACSTD2
PTTG1IP	0.00121901	-0.251062	0.262	0.296	1	DC	PTTG1IP
STAT5B	0.00144533	-0.281291	0.082	0.113	1	DC	STAT5B
FXR1	0.00152495	-0.292942	0.274	0.3	1	DC	FXR1
GALNT1	0.00152647	-0.259563	0.138	0.174	1	DC	GALNT1
IK	0.00158373	-0.260671	0.121	0.154	1	DC	IK
MACF1	0.00165736	-0.318951	0.136	0.171	1	DC	MACF1
CD14	0.00171326	-0.635672	0.105	0.137	1	DC	CD14
TRPV2	0.001742	-0.257192	0.164	0.198	1	DC	TRPV2
LARP1	0.00175332	-0.253508	0.105	0.138	1	DC	LARP1
RWDD1	0.00177485	-0.277596	0.115	0.146	1	DC	RWDD1
RPS6KA3	0.00190042	-0.275621	0.216	0.25	1	DC	RPS6KA3
XIAP	0.0019285	-0.292283	0.122	0.154	1	DC	XIAP
F13A1	0.00204545	-0.488124	0.138	0.098	1	DC	F13A1
FYB	0.00225958	-0.315668	0.148	0.18	1	DC	FYB
GOLGB1	0.00252078	-0.282253	0.242	0.274	1	DC	GOLGB1
MTSS1	0.00276467	-0.264298	0.208	0.243	1	DC	MTSS1
RFC1	0.00330713	-0.262396	0.086	0.114	1	DC	RFC1
FOXP1	0.00348462	-0.348483	0.232	0.26	1	DC	FOXP1
DYNLL1	0.00356693	-0.304367	0.222	0.252	1	DC	DYNLL1
EIF4G1	0.00392125	-0.275087	0.16	0.192	1	DC	EIF4G1
DDX6	0.00477948	-0.291801	0.168	0.196	1	DC	DDX6
SLC43A3	0.00592397	-0.25742	0.233	0.262	1	DC	SLC43A3
GOLGA4	0.00773507	-0.272416	0.21	0.237	1	DC	GOLGA4
MCL1	0.00884765	-0.254001	0.583	0.537	1	DC	MCL1
CLIP1	0.00939208	-0.279584	0.166	0.192	1	DC	CLIP1
CTSG.1	0	3.95563	0.964	0.046	0	Mast	CTSG
CPA3.1	0	3.8217	0.968	0.037	0	Mast	CPA3
TPSAB1.1	0	3.81681	0.98	0.052	0	Mast	TPSAB1
KIT.1	0	3.44527	0.909	0.025	0	Mast	KIT
GATA2.1	0	3.1266	0.853	0.039	0	Mast	GATA2
HPGD.1	0	3.112	0.918	0.089	0	Mast	HPGD
IL1RL1.1	0	2.86649	0.831	0.03	0	Mast	IL1RL1
CMA1.1	0	2.7746	0.755	0.025	0	Mast	CMA1
GCSAML.1	0	2.67549	0.781	0.028	0	Mast	GCSAML
HDC.1	0	2.42874	0.785	0.027	0	Mast	HDC
VWA5A.1	0	2.42046	0.759	0.035	0	Mast	VWA5A
SDPR.1	0	2.18917	0.577	0.044	0	Mast	SDPR
PAG1.1	0	2.12818	0.692	0.084	0	Mast	PAG1
ACSL4.1	0	2.06196	0.717	0.266	0	Mast	ACSL4
HPGDS.1	0	2.02101	0.751	0.134	0	Mast	HPGDS
TPSD1.1	0	2.01911	0.587	0.015	0	Mast	TPSD1
RAB27B.1	0	1.97137	0.597	0.02	0	Mast	RAB27B
LAX1.1	0	1.94253	0.618	0.02	0	Mast	LAX1
CD82.1	0	1.8666	0.613	0.062	0	Mast	CD82
SYTL2.1	0	1.62796	0.515	0.02	0	Mast	SYTL2
RAC2.1	0	1.58188	0.668	0.128	0	Mast	RAC2
TNIK.1	0	1.57355	0.525	0.023	0	Mast	TNIK
MS4A2.1	0	1.53208	0.489	0.01	0	Mast	MS4A2
SLC18A2.1	0	1.5146	0.698	0.164	0	Mast	SLC18A2
CALB2.1	0	1.4826	0.438	0.014	0	Mast	CALB2
ARHGAP18.1	0	1.45364	0.712	0.268	0	Mast	ARHGAP18
ANXA1.1	0	1.4394	0.893	0.557	0	Mast	ANXA1
LGALS3.1	0	1.43641	0.784	0.359	0	Mast	LGALS3
MAOB.1	0	1.42607	0.461	0.014	0	Mast	MAOB
RGS13.1	0	1.40752	0.463	0.028	0	Mast	RGS13
HLA-B.1	0	-1.0923	0.594	0.944	0	Mast	HLA-B
TMSB10.1	0	-1.1403	0.571	0.89	0	Mast	TMSB10
HLA-DMA.1	0	-1.91347	0.01	0.599	0	Mast	HLA-DMA
HLA-DMB	0	-1.933	0.007	0.591	0	Mast	HLA-DMB
CTSH	0	-2.0179	0.012	0.542	0	Mast	CTSH
CPVL.1	0	-2.13026	0.007	0.536	0	Mast	CPVL
CTSS	0	-2.22031	0.085	0.671	0	Mast	CTSS
IFI30.1	0	-2.32526	0.088	0.675	0	Mast	IFI30
HLA-DRB5.1	0	-2.9585	0.026	0.753	0	Mast	HLA-DRB5
HLA-DQB1.1	0	-3.21882	0.028	0.831	0	Mast	HLA-DQB1
HLA-DQA1.1	0	-3.26899	0.012	0.823	0	Mast	HLA-DQA1
LYZ.1	0	-3.44005	0.024	0.611	0	Mast	LYZ
HLA-DPB1.1	0	-4.02443	0.018	0.897	0	Mast	HLA-DPB1
HLA-DPA1.1	0	-4.06604	0.014	0.898	0	Mast	HLA-DPA1
HLA-DRB1.1	0	-4.1883	0.04	0.929	0	Mast	HLA-DRB1
HLA-DRA.1	0	-4.40867	0.017	0.945	0	Mast	HLA-DRA
CD74.1	0	-4.56875	0.031	0.952	0	Mast	CD74
CST3.1	1.27964e-306	-2.16623	0.142	0.655	5.07326e-302	Mast	CST3
DLC1.1	1.9889e-306	1.69118	0.435	0.018	7.8852e-302	Mast	DLC1
HLA-DQB2	2.0412e-300	-3.2825	0.008	0.522	8.09254e-296	Mast	HLA-DQB2
ITGB2	1.24958e-295	-1.7914	0.04	0.557	4.95407e-291	Mast	ITGB2
ANXA2.1	1.22499e-294	-1.78776	0.115	0.628	4.85659e-290	Mast	ANXA2
MLPH.1	5.73542e-290	1.32219	0.407	0.014	2.27387e-285	Mast	MLPH
GPR183.1	9.3717e-290	-1.81536	0.198	0.682	3.71551e-285	Mast	GPR183
BMP2K.1	4.24865e-289	1.52804	0.648	0.202	1.68442e-284	Mast	BMP2K
FERMT2.1	8.49123e-284	1.36051	0.418	0.022	3.36643e-279	Mast	FERMT2
CD44	2.64963e-281	0.998546	0.889	0.622	1.05047e-276	Mast	CD44
PRKX.1	1.25872e-274	1.60656	0.491	0.072	4.99031e-270	Mast	PRKX
CTSZ.1	2.45495e-274	-1.75328	0.071	0.564	9.7329e-270	Mast	CTSZ
IL8.1	1.11638e-273	-3.40119	0.018	0.502	4.42601e-269	Mast	IL8
CD86.1	3.15336e-270	-1.56838	0.003	0.475	1.25018e-265	Mast	CD86
AIF1.1	4.92063e-266	-1.65072	0.026	0.505	1.95083e-261	Mast	AIF1
SOD2.1	5.15966e-265	-2.83899	0.035	0.507	2.0456e-260	Mast	SOD2
GLUL.1	9.31949e-260	1.69518	0.772	0.459	3.69481e-255	Mast	GLUL
C15orf48.1	7.53776e-258	-1.88895	0.01	0.47	2.98842e-253	Mast	C15orf48
ENPP3.1	2.14871e-257	1.13176	0.361	0.009	8.51878e-253	Mast	ENPP3
TNFRSF1B.1	1.798e-255	-1.9978	0.025	0.486	7.12836e-251	Mast	TNFRSF1B
SYTL3.1	2.34284e-255	1.35227	0.518	0.099	9.28844e-251	Mast	SYTL3
CPM.1	2.19845e-253	1.46648	0.604	0.178	8.71598e-249	Mast	CPM
PLIN2.1	7.21089e-253	1.63336	0.637	0.2	2.85883e-248	Mast	PLIN2
LST1	3.62977e-251	-1.42196	0.013	0.466	1.43906e-246	Mast	LST1
CLU.1	1.72308e-249	1.58521	0.429	0.044	6.83132e-245	Mast	CLU
GNPTAB.1	6.74405e-246	1.38915	0.575	0.159	2.67375e-241	Mast	GNPTAB
LAT2.1	5.80821e-245	1.30644	0.585	0.176	2.30272e-240	Mast	LAT2
FER.1	1.12565e-239	1.33277	0.458	0.07	4.46276e-235	Mast	FER
P2RX1.1	1.82755e-239	1.20116	0.352	0.015	7.2455e-235	Mast	P2RX1
DCBLD2.1	5.42352e-237	1.41377	0.353	0.017	2.15021e-232	Mast	DCBLD2
BACE2.1	8.34054e-237	1.17631	0.357	0.018	3.30669e-232	Mast	BACE2
KRT19.1	2.64794e-236	1.19371	0.336	0.009	1.0498e-231	Mast	KRT19
VIM	5.55839e-235	0.670241	0.987	0.928	2.20368e-230	Mast	VIM
TMSB4X.1	8.38916e-233	-1.13971	0.374	0.756	3.32597e-228	Mast	TMSB4X
SLC44A1.1	7.45405e-232	1.39454	0.491	0.101	2.95523e-227	Mast	SLC44A1
PLEK.1	9.78118e-231	-1.68416	0.163	0.604	3.87785e-226	Mast	PLEK
TGFBI.1	4.58808e-230	-1.93425	0.011	0.435	1.81899e-225	Mast	TGFBI
SORBS1.1	5.41564e-230	1.42493	0.373	0.031	2.14709e-225	Mast	SORBS1
HLA-DQA2	9.84678e-226	-1.76757	0.006	0.419	3.90385e-221	Mast	HLA-DQA2
HLA-DOA.1	6.85085e-225	-1.36278	0.003	0.412	2.71609e-220	Mast	HLA-DOA
HEY1.1	1.66804e-224	1.56841	0.347	0.021	6.6131e-220	Mast	HEY1
TMOD1.1	7.1881e-224	1.29454	0.326	0.012	2.84979e-219	Mast	TMOD1
CTNNBL1.1	9.22046e-222	1.24006	0.541	0.15	3.65554e-217	Mast	CTNNBL1
DUSP14.1	1.13302e-220	1.35713	0.385	0.042	4.49196e-216	Mast	DUSP14
C1orf186.1	4.78359e-219	1.18083	0.323	0.013	1.8965e-214	Mast	C1orf186
B2M	1.10919e-215	-0.703427	0.851	0.965	4.39749e-211	Mast	B2M
ALCAM.1	3.27804e-215	-1.4456	0.073	0.501	1.29961e-210	Mast	ALCAM
ADCYAP1.1	1.49774e-213	2.39718	0.326	0.018	5.93795e-209	Mast	ADCYAP1
RPS16.1	1.91842e-212	-1.06711	0.366	0.743	7.60579e-208	Mast	RPS16
MMP9	2.10556e-210	-2.12745	0.009	0.401	8.34772e-206	Mast	MMP9
CSF1R	4.00211e-207	-1.49428	0.002	0.384	1.58668e-202	Mast	CSF1R
H2AFY.1	9.22266e-207	-1.41369	0.068	0.485	3.65641e-202	Mast	H2AFY
RAB31.1	4.54899e-206	-1.41303	0.025	0.426	1.80349e-201	Mast	RAB31
LEO1.1	6.96937e-206	1.21771	0.368	0.042	2.76308e-201	Mast	LEO1
NCF2	2.92724e-205	-1.33117	0.001	0.381	1.16053e-200	Mast	NCF2
GALC.1	3.14456e-205	1.37741	0.443	0.09	1.24669e-200	Mast	GALC
IRF8.1	1.72646e-204	-1.55507	0.007	0.39	6.84474e-200	Mast	IRF8
AHR.1	1.69628e-203	1.46879	0.62	0.287	6.72508e-199	Mast	AHR
RPS19.1	6.46554e-203	-1.05733	0.338	0.72	2.56333e-198	Mast	RPS19
GRN	9.47397e-198	-1.45871	0.066	0.469	3.75605e-193	Mast	GRN
ZBTB38.1	3.65958e-197	1.52945	0.483	0.132	1.45088e-192	Mast	ZBTB38
TRIM24.1	1.72952e-196	1.27754	0.443	0.096	6.85686e-192	Mast	TRIM24
FGL2.1	4.05182e-196	-1.58227	0.023	0.405	1.60638e-191	Mast	FGL2
CYBB	5.09766e-196	-1.76792	0.005	0.373	2.02102e-191	Mast	CYBB
LMNA.1	1.03509e-195	1.14428	0.831	0.677	4.10372e-191	Mast	LMNA
VAT1.1	3.57514e-194	1.25069	0.458	0.104	1.4174e-189	Mast	VAT1
PEA15.1	4.53645e-193	-1.44063	0.073	0.471	1.79852e-188	Mast	PEA15
TSPAN33.1	1.52384e-192	-1.07397	0.004	0.366	6.04144e-188	Mast	TSPAN33
BATF.1	1.57754e-191	1.14601	0.366	0.047	6.2543e-187	Mast	BATF
LIF.1	1.95452e-188	1.44045	0.315	0.024	7.7489e-184	Mast	LIF
LCP1.1	3.553e-188	-1.10679	0.469	0.764	1.40862e-183	Mast	LCP1
GLIPR1.1	3.16341e-187	-1.25784	0.028	0.401	1.25417e-182	Mast	GLIPR1
PPP2R5A.1	2.53404e-186	1.16289	0.42	0.087	1.00464e-181	Mast	PPP2R5A
HLA-C	3.49682e-186	-0.902949	0.423	0.764	1.38635e-181	Mast	HLA-C
TRIB2.1	9.91188e-186	1.10261	0.295	0.017	3.92966e-181	Mast	TRIB2
KYNU.1	1.96711e-185	-1.18595	0.006	0.362	7.79881e-181	Mast	KYNU
G0S2.1	8.36114e-185	-2.27335	0.064	0.439	3.31486e-180	Mast	G0S2
INSIG1.1	2.3482e-183	-1.78299	0.082	0.463	9.30969e-179	Mast	INSIG1
CTTNBP2.1	2.60044e-183	1.15384	0.346	0.044	1.03097e-178	Mast	CTTNBP2
CFLAR.1	4.98984e-183	-1.30705	0.114	0.508	1.97827e-178	Mast	CFLAR
ALDH2.1	5.0647e-182	-1.39838	0.026	0.391	2.00795e-177	Mast	ALDH2
PPIF.1	6.11139e-181	-1.533	0.04	0.407	2.42292e-176	Mast	PPIF
LAPTM5.1	1.56189e-179	0.746816	0.855	0.654	6.19227e-175	Mast	LAPTM5
TESPA1.1	1.47909e-178	0.969242	0.285	0.016	5.86401e-174	Mast	TESPA1
RAD21.1	1.86443e-178	1.17301	0.609	0.294	7.39174e-174	Mast	RAD21
BCL2A1.1	2.84336e-178	-1.50623	0.053	0.419	1.12728e-173	Mast	BCL2A1
OGFRL1.1	3.82434e-178	-1.33199	0.044	0.412	1.5162e-173	Mast	OGFRL1
CD83.1	3.65954e-176	-1.07264	0.38	0.722	1.45086e-171	Mast	CD83
GSN	2.58802e-175	-1.50731	0.043	0.402	1.02604e-170	Mast	GSN
ITM2A.1	3.48101e-174	0.995172	0.349	0.043	1.38008e-169	Mast	ITM2A
TTLL7.1	1.23912e-170	0.964786	0.253	0.008	4.9126e-166	Mast	TTLL7
S100A10.1	2.22716e-170	-1.06897	0.269	0.64	8.82979e-166	Mast	S100A10
SERINC3.1	3.8073e-170	1.22994	0.432	0.112	1.50944e-165	Mast	SERINC3
VPS37B.1	4.85814e-169	1.3036	0.427	0.11	1.92606e-164	Mast	VPS37B
RHOH.1	7.99089e-168	1.02876	0.336	0.046	3.16807e-163	Mast	RHOH
CSF2RA.1	2.37821e-166	-1.09899	0.009	0.338	9.42867e-162	Mast	CSF2RA
UBB.1	2.75791e-164	1.00262	0.757	0.528	1.0934e-159	Mast	UBB
RAB38.1	6.21355e-164	0.985685	0.295	0.03	2.46342e-159	Mast	RAB38
SKAP1.1	5.90804e-163	0.846318	0.261	0.014	2.3423e-158	Mast	SKAP1
S100B.1	4.53411e-162	-1.65981	0.005	0.321	1.79759e-157	Mast	S100B
DUSP2	1.44697e-161	-1.44372	0.039	0.382	5.73666e-157	Mast	DUSP2
ELL2.1	5.96681e-161	1.23901	0.538	0.223	2.3656e-156	Mast	ELL2
IL4R.1	2.038e-159	1.21911	0.439	0.129	8.07987e-155	Mast	IL4R
SH3BP5.1	8.93126e-159	-1.22083	0.016	0.339	3.54089e-154	Mast	SH3BP5
ATP2B1.1	1.07288e-158	-1.3367	0.072	0.426	4.25353e-154	Mast	ATP2B1
DAPP1.1	5.44426e-158	-1.22095	0.01	0.324	2.15843e-153	Mast	DAPP1
MPEG1.1	6.45384e-158	-1.22439	0.004	0.312	2.55869e-153	Mast	MPEG1
CECR1.1	8.06488e-158	-1.0245	0.003	0.31	3.1974e-153	Mast	CECR1
RPS2.1	1.19153e-157	-1.01409	0.272	0.615	4.72396e-153	Mast	RPS2
ALDH1A1.1	1.93614e-157	0.916866	0.404	0.089	7.676e-153	Mast	ALDH1A1
SLAMF7.1	1.02241e-156	-1.68361	0.006	0.314	4.05346e-152	Mast	SLAMF7
IGSF6	6.15492e-156	-1.09889	0.001	0.304	2.44018e-151	Mast	IGSF6
IL1R2.1	4.53762e-155	-1.64129	0.003	0.305	1.79899e-150	Mast	IL1R2
PHF20.1	7.47152e-155	1.14712	0.503	0.191	2.96216e-150	Mast	PHF20
AGAP1.1	7.66279e-155	0.966651	0.239	0.009	3.03799e-150	Mast	AGAP1
PNRC1.1	1.42516e-154	-1.15186	0.174	0.536	5.65019e-150	Mast	PNRC1
GRAP2.1	1.05283e-153	0.874376	0.239	0.01	4.17404e-149	Mast	GRAP2
CREB3L2.1	2.77198e-153	1.1222	0.368	0.08	1.09898e-148	Mast	CREB3L2
IL1B.1	3.23729e-152	-2.90096	0.01	0.313	1.28346e-147	Mast	IL1B
HCK	7.2364e-152	-0.893575	0.003	0.302	2.86894e-147	Mast	HCK
PIK3R5.1	1.01185e-151	-1.04556	0.012	0.319	4.01156e-147	Mast	PIK3R5
PTGS1.1	1.95526e-151	1.09298	0.39	0.094	7.75184e-147	Mast	PTGS1
PDE4B.1	2.33161e-151	-1.1474	0.021	0.335	9.24389e-147	Mast	PDE4B
SAMSN1	4.84171e-151	0.951742	0.583	0.247	1.91954e-146	Mast	SAMSN1
LMO4.1	7.5582e-151	1.31631	0.461	0.156	2.99652e-146	Mast	LMO4
PLEKHO1.1	1.36695e-150	-1.0266	0.025	0.343	5.41941e-146	Mast	PLEKHO1
RGCC	1.77832e-150	-1.31432	0.049	0.377	7.05034e-146	Mast	RGCC
RGS2.1	1.0906e-148	1.27448	0.734	0.512	4.32378e-144	Mast	RGS2
CTSB	1.59601e-147	-1.78604	0.258	0.573	6.32754e-143	Mast	CTSB
CCL3.1	2.23789e-147	-2.21368	0.007	0.301	8.87235e-143	Mast	CCL3
HLA-A	6.48193e-147	-0.808885	0.551	0.814	2.56983e-142	Mast	HLA-A
DUSP6.1	1.14367e-146	1.31878	0.483	0.172	4.53421e-142	Mast	DUSP6
LRP4.1	1.5254e-146	0.893878	0.227	0.009	6.04759e-142	Mast	LRP4
CLEC7A.1	2.63488e-146	-0.858184	0.002	0.291	1.04462e-141	Mast	CLEC7A
CYTIP.1	1.00174e-145	-1.04461	0.026	0.334	3.97152e-141	Mast	CYTIP
CPEB4.1	2.00487e-145	1.29425	0.504	0.209	7.94851e-141	Mast	CPEB4
ARHGEF6.1	2.80416e-145	1.07379	0.468	0.168	1.11174e-140	Mast	ARHGEF6
SEC62.1	3.09203e-145	1.09528	0.586	0.303	1.22587e-140	Mast	SEC62
VCL.1	5.0317e-145	1.19772	0.315	0.053	1.99487e-140	Mast	VCL
PRDX6.1	1.92342e-144	1.14543	0.409	0.118	7.62558e-140	Mast	PRDX6
IL13RA1.1	3.94155e-144	-1.029	0.031	0.342	1.56267e-139	Mast	IL13RA1
IL1R1.1	6.61611e-144	-1.3193	0.008	0.298	2.62302e-139	Mast	IL1R1
GALNT6.1	9.39678e-144	1.09989	0.332	0.064	3.72545e-139	Mast	GALNT6
C21orf91.1	1.61124e-143	0.938	0.343	0.069	6.38792e-139	Mast	C21orf91
PKIG.1	5.74799e-143	0.815574	0.254	0.022	2.27885e-138	Mast	PKIG
MYB.1	7.56814e-143	0.923049	0.25	0.02	3.00047e-138	Mast	MYB
FAM49A.1	7.71735e-143	-0.992974	0.057	0.377	3.05962e-138	Mast	FAM49A
CDK15.1	1.14714e-142	0.768469	0.209	0.005	4.54795e-138	Mast	CDK15
SIGLEC6.1	1.75978e-142	0.726986	0.21	0.005	6.97683e-138	Mast	SIGLEC6
MARCH8.1	5.35291e-142	0.95712	0.343	0.071	2.12221e-137	Mast	2020-03-08
CD207.1	1.17333e-140	-2.48275	0.004	0.283	4.65177e-136	Mast	CD207
RASSF4.1	3.23458e-140	-1.14042	0.003	0.282	1.28238e-135	Mast	RASSF4
C1QA	1.14845e-139	-1.78547	0.004	0.282	4.55316e-135	Mast	C1QA
RAB37.1	1.55687e-139	0.782743	0.206	0.005	6.17236e-135	Mast	RAB37
SHISA2.1	1.63262e-139	1.00701	0.207	0.005	6.47267e-135	Mast	SHISA2
TIMP3.1	4.39578e-138	1.12464	0.231	0.015	1.74275e-133	Mast	TIMP3
OPN3.1	6.08896e-138	-0.964502	0.008	0.289	2.41403e-133	Mast	OPN3
FCGBP.1	6.20742e-138	-2.73273	0.005	0.281	2.461e-133	Mast	FCGBP
STXBP6.1	1.4034e-137	0.769654	0.212	0.008	5.56392e-133	Mast	STXBP6
CSF1.1	1.05913e-136	1.24492	0.356	0.08	4.19903e-132	Mast	CSF1
RP11-354E11.2	1.55542e-136	0.737396	0.196	0.003	6.16664e-132	Mast	RP11-354E11.2
FAM107B.1	1.57793e-135	1.13306	0.618	0.338	6.25585e-131	Mast	FAM107B
LXN.1	1.03486e-134	1.06593	0.295	0.051	4.10281e-130	Mast	LXN
PAQR5.1	1.76576e-134	0.732634	0.208	0.008	7.00054e-130	Mast	PAQR5
CD40.1	6.29867e-134	-1.00318	0.014	0.294	2.49717e-129	Mast	CD40
CCR7.1	1.9795e-133	-1.97478	0.007	0.278	7.84793e-129	Mast	CCR7
RPS9.1	4.25516e-133	-0.845558	0.293	0.615	1.687e-128	Mast	RPS9
RPL28.1	1.31897e-130	-1.06271	0.198	0.516	5.22919e-126	Mast	RPL28
PHACTR4.1	1.93668e-130	1.15547	0.352	0.089	7.67818e-126	Mast	PHACTR4
MRGPRX2	4.54037e-130	0.694562	0.188	0.003	1.80008e-125	Mast	MRGPRX2
SERPINF1	4.70572e-129	-1.16889	0.018	0.294	1.86563e-124	Mast	SERPINF1
SLAMF8	7.09586e-129	-0.821752	0.001	0.259	2.81323e-124	Mast	SLAMF8
ZEB2	1.22758e-128	0.865064	0.595	0.299	4.86685e-124	Mast	ZEB2
TFG.1	3.8162e-128	1.06982	0.387	0.119	1.51297e-123	Mast	TFG
CXCL2.1	1.23597e-127	-1.69213	0.022	0.299	4.90012e-123	Mast	CXCL2
CDC42EP3.1	1.31291e-127	1.12199	0.564	0.295	5.20515e-123	Mast	CDC42EP3
MCOLN2.1	5.02346e-127	-0.901881	0.001	0.256	1.9916e-122	Mast	MCOLN2
TYMP.1	9.29428e-127	-1.09126	0.071	0.37	3.68481e-122	Mast	TYMP
AP1S3.1	9.54507e-127	0.927729	0.382	0.115	3.78424e-122	Mast	AP1S3
C1QB.1	1.11672e-126	-1.48366	0.002	0.257	4.42733e-122	Mast	C1QB
MARCKS.1	2.28754e-126	-1.08152	0.059	0.358	9.06919e-122	Mast	MARCKS
ANKRD28.1	3.84329e-126	1.08332	0.4	0.126	1.52371e-121	Mast	ANKRD28
GAPDH.1	4.21673e-126	-0.766783	0.446	0.725	1.67177e-121	Mast	GAPDH
COL13A1	4.43421e-126	0.694288	0.191	0.006	1.75799e-121	Mast	COL13A1
MS4A7.1	2.23929e-125	-0.957711	0.002	0.253	8.87789e-121	Mast	MS4A7
SEPT11.1	2.27308e-125	1.04498	0.475	0.195	9.01184e-121	Mast	2020-09-11
FCGRT	5.6835e-125	-1.16749	0.052	0.345	2.25328e-120	Mast	FCGRT
CIITA.1	1.15356e-124	-0.8377	0.006	0.263	4.5734e-120	Mast	CIITA
NMT2.1	1.56224e-124	0.822474	0.222	0.019	6.19364e-120	Mast	NMT2
RPLP0.1	4.55687e-124	-0.929542	0.243	0.565	1.80662e-119	Mast	RPLP0
SLC38A1	6.44595e-124	-1.40817	0.011	0.271	2.55556e-119	Mast	SLC38A1
RALA.1	7.21216e-124	-0.981079	0.103	0.411	2.85933e-119	Mast	RALA
CXCL3.1	7.85867e-124	-2.04447	0.009	0.265	3.11565e-119	Mast	CXCL3
AC004791.2	8.01356e-124	0.71018	0.186	0.005	3.17705e-119	Mast	AC004791.2
PFN1.1	3.34013e-123	-0.936685	0.121	0.434	1.32423e-118	Mast	PFN1
MITF.1	3.59695e-123	1.03115	0.324	0.074	1.42605e-118	Mast	MITF
BCAT1.1	1.05865e-122	-0.970907	0.037	0.317	4.19712e-118	Mast	BCAT1
MEIS2	1.26635e-122	0.780076	0.186	0.006	5.02055e-118	Mast	MEIS2
TNFAIP2.1	1.66658e-122	-1.33824	0.013	0.272	6.60732e-118	Mast	TNFAIP2
SMYD3.1	6.9446e-122	0.721778	0.236	0.027	2.75326e-117	Mast	SMYD3
OAF.1	9.13644e-121	0.790647	0.251	0.034	3.62223e-116	Mast	OAF
MAPK1.1	1.15903e-120	1.13896	0.399	0.138	4.59509e-116	Mast	MAPK1
SPI1	2.72655e-120	-0.645696	0.024	0.29	1.08097e-115	Mast	SPI1
CYBA	2.96736e-120	-0.923931	0.217	0.523	1.17644e-115	Mast	CYBA
PPT1.1	4.08409e-120	-0.979411	0.134	0.446	1.61918e-115	Mast	PPT1
PABPC1.1	4.67416e-120	-0.684044	0.614	0.79	1.85312e-115	Mast	PABPC1
AFF2	4.69602e-120	0.735762	0.18	0.005	1.86178e-115	Mast	AFF2
LGALS2.1	4.87795e-120	-0.916574	0.004	0.248	1.93391e-115	Mast	LGALS2
ABI3BP.1	7.81421e-120	0.845436	0.201	0.012	3.09802e-115	Mast	ABI3BP
CD1A.1	9.68263e-120	-1.32365	0.004	0.248	3.83877e-115	Mast	CD1A
STXBP5.1	1.99655e-119	0.903302	0.263	0.043	7.91553e-115	Mast	STXBP5
EPB41L3.1	4.68178e-119	-0.920666	0.005	0.249	1.85614e-114	Mast	EPB41L3
MNDA	6.43389e-119	-0.840413	0.002	0.244	2.55078e-114	Mast	MNDA
SERPINB9.1	7.16844e-119	-1.29637	0.085	0.371	2.842e-114	Mast	SERPINB9
SQSTM1	4.79276e-118	0.74725	0.719	0.498	1.90014e-113	Mast	SQSTM1
TMEM246	1.02444e-117	0.695559	0.189	0.009	4.06148e-113	Mast	TMEM246
SERPINA1	1.52459e-117	-0.823265	0.001	0.239	6.0444e-113	Mast	SERPINA1
IL10RA.1	1.94569e-117	-0.872193	0.055	0.339	7.71386e-113	Mast	IL10RA
ZNF275.1	4.72116e-117	0.836397	0.218	0.022	1.87175e-112	Mast	ZNF275
GPR157.1	4.72395e-117	-1.32277	0.025	0.282	1.87286e-112	Mast	GPR157
PALLD.1	5.28245e-117	1.18339	0.242	0.033	2.09428e-112	Mast	PALLD
TAL1	1.12622e-116	0.725787	0.168	0.002	4.46502e-112	Mast	TAL1
RPS8.1	1.53836e-116	-0.787	0.38	0.656	6.09898e-112	Mast	RPS8
TES.1	1.09561e-115	-0.865508	0.027	0.288	4.34365e-111	Mast	TES
RPS24.1	2.69598e-115	-0.847352	0.305	0.6	1.06885e-110	Mast	RPS24
FCGR2B	3.56974e-115	-0.821757	0.003	0.237	1.41526e-110	Mast	FCGR2B
MCTP2.1	3.66926e-115	0.691749	0.197	0.013	1.45472e-110	Mast	MCTP2
DSE.1	7.45143e-115	-0.977039	0.027	0.287	2.95419e-110	Mast	DSE
CLEC5A	2.33665e-114	-0.943683	0.003	0.236	9.26387e-110	Mast	CLEC5A
HS6ST1.1	6.35934e-114	0.703677	0.233	0.031	2.52122e-109	Mast	HS6ST1
BID.1	7.38902e-114	-0.900428	0.074	0.354	2.92945e-109	Mast	BID
KIAA1549	9.42951e-114	0.774789	0.174	0.006	3.73842e-109	Mast	KIAA1549
RHOBTB3.1	2.08634e-113	0.863976	0.21	0.02	8.27149e-109	Mast	RHOBTB3
RNASE6	2.6829e-113	-0.629138	0.002	0.232	1.06366e-108	Mast	RNASE6
CD69.1	3.37901e-113	1.23901	0.408	0.146	1.33964e-108	Mast	CD69
BTK.1	4.80459e-113	0.883414	0.378	0.126	1.90483e-108	Mast	BTK
LYST.1	5.07516e-113	0.976478	0.359	0.105	2.0121e-108	Mast	LYST
L1CAM	6.15999e-113	0.687733	0.181	0.008	2.44219e-108	Mast	L1CAM
RHBDD2.1	8.97108e-113	0.75972	0.292	0.062	3.55667e-108	Mast	RHBDD2
SLC25A6.1	1.4631e-112	-0.887252	0.145	0.45	5.80059e-108	Mast	SLC25A6
ATP6V0A2.1	2.34341e-112	0.959919	0.285	0.06	9.2907e-108	Mast	ATP6V0A2
CORO1A	1.80678e-111	-0.776479	0.018	0.262	7.16315e-107	Mast	CORO1A
CHD7.1	3.62977e-111	0.958162	0.29	0.062	1.43906e-106	Mast	CHD7
FYB.1	6.10908e-111	-1.03949	0.022	0.269	2.422e-106	Mast	FYB
CRBN.1	6.15943e-111	0.845057	0.286	0.06	2.44197e-106	Mast	CRBN
TRIM63	7.33188e-111	0.865723	0.171	0.006	2.9068e-106	Mast	TRIM63
GSTP1.1	1.66995e-110	-1.0736	0.042	0.303	6.6207e-106	Mast	GSTP1
ELF1.1	4.38598e-110	0.932761	0.57	0.346	1.73886e-105	Mast	ELF1
RNA28S5.1	6.08544e-110	-0.581925	0.509	0.786	2.41263e-105	Mast	RNA28S5
SOX13	4.55779e-109	0.626315	0.176	0.008	1.80698e-104	Mast	SOX13
AMICA1.1	5.00029e-109	-0.865456	0.007	0.237	1.98241e-104	Mast	AMICA1
ZNF704.1	6.61224e-109	0.84472	0.195	0.016	2.62149e-104	Mast	ZNF704
RAPGEF1.1	1.84944e-108	-0.865115	0.086	0.369	7.33228e-104	Mast	RAPGEF1
CXCR4.1	2.21529e-108	-1.10574	0.019	0.258	8.78273e-104	Mast	CXCR4
AKAP5	5.01975e-108	0.725364	0.176	0.009	1.99013e-103	Mast	AKAP5
GPR137B.1	5.47229e-108	-0.670705	0.017	0.256	2.16955e-103	Mast	GPR137B
TNFAIP8.1	1.02704e-107	-0.93205	0.049	0.313	4.07182e-103	Mast	TNFAIP8
GPRC5C.1	1.37987e-107	0.772695	0.233	0.035	5.47065e-103	Mast	GPRC5C
ARHGAP25.1	2.43757e-107	0.895022	0.347	0.103	9.66397e-103	Mast	ARHGAP25
STARD10.1	4.69718e-107	0.811105	0.249	0.043	1.86224e-102	Mast	STARD10
KIAA1598.1	6.58155e-107	-0.782198	0.021	0.26	2.60932e-102	Mast	KIAA1598
OSBPL8.1	1.40096e-106	0.827681	0.602	0.351	5.55423e-102	Mast	OSBPL8
SLC15A3.1	3.08325e-106	-0.813626	0.025	0.264	1.22239e-101	Mast	SLC15A3
FAM129A.1	9.73934e-106	-1.09258	0.08	0.349	3.86126e-101	Mast	FAM129A
IL4I1.1	1.87515e-105	-1.04172	0.024	0.262	7.43423e-101	Mast	IL4I1
TMEM123.1	2.72833e-105	-0.987206	0.118	0.399	1.08168e-100	Mast	TMEM123
PDE3A	2.93094e-105	0.652764	0.159	0.004	1.162e-100	Mast	PDE3A
RAPGEF2	3.15686e-105	0.900453	0.423	0.164	1.25157e-100	Mast	RAPGEF2
EREG.1	6.04134e-105	-2.09126	0.004	0.221	2.39515e-100	Mast	EREG
SNX10	9.02178e-105	-0.866436	0.039	0.287	3.57677e-100	Mast	SNX10
RPS6KA5.1	1.22557e-104	0.831615	0.242	0.042	4.85891e-100	Mast	RPS6KA5
C5orf30.1	1.31038e-104	0.628823	0.189	0.016	5.19513e-100	Mast	C5orf30
2020-03-03	1.86905e-104	0.647123	0.182	0.013	7.41004e-100	Mast	2020-03-03
C1QC	2.88654e-104	-1.06891	0.001	0.214	1.1444e-99	Mast	C1QC
CLEC10A.1	5.57617e-104	-0.779064	0.004	0.22	2.21073e-99	Mast	CLEC10A
ENDOD1.1	6.17744e-104	0.851686	0.231	0.036	2.44911e-99	Mast	ENDOD1
FOSB.1	6.36902e-104	1.08828	0.645	0.448	2.52506e-99	Mast	FOSB
NTM	1.28541e-103	0.696011	0.163	0.007	5.09613e-99	Mast	NTM
ITK.1	1.76928e-103	0.780787	0.2	0.021	7.01447e-99	Mast	ITK
TMOD3.1	2.04371e-103	0.944327	0.41	0.163	8.10247e-99	Mast	TMOD3
GALNT3.1	3.12144e-103	0.749877	0.249	0.047	1.23752e-98	Mast	GALNT3
RPS11.1	4.75342e-102	-0.545716	0.709	0.841	1.88454e-97	Mast	RPS11
COBLL1	1.72827e-101	0.723462	0.171	0.01	6.85189e-97	Mast	COBLL1
FAM46A.1	2.3206e-101	1.11747	0.394	0.15	9.20025e-97	Mast	FAM46A
PILRA	3.2274e-101	-0.711509	0.004	0.216	1.27954e-96	Mast	PILRA
CCL4.1	9.72689e-101	-1.77407	0.012	0.23	3.85632e-96	Mast	CCL4
CNIH1.1	1.03421e-100	0.759377	0.329	0.1	4.10021e-96	Mast	CNIH1
SLC40A1.1	1.3816e-100	0.813061	0.267	0.056	5.47749e-96	Mast	SLC40A1
CXCL16.1	4.58819e-100	-0.8359	0.166	0.446	1.81904e-95	Mast	CXCL16
TXN.1	6.68992e-100	-1.08207	0.312	0.571	2.65228e-95	Mast	TXN
TBC1D4	6.74101e-100	-1.51415	0.039	0.272	2.67254e-95	Mast	TBC1D4
CYP2S1.1	9.9356e-100	-0.675759	0.003	0.21	3.93907e-95	Mast	CYP2S1
TPSG1	1.34032e-99	0.490535	0.145	0.002	5.31383e-95	Mast	TPSG1
ACBD3.1	2.60916e-99	0.868365	0.39	0.149	1.03443e-94	Mast	ACBD3
MAFF.1	4.61212e-99	-0.8095	0.107	0.388	1.82852e-94	Mast	MAFF
GATA1	6.13618e-99	0.533467	0.146	0.003	2.43275e-94	Mast	GATA1
MBOAT7.1	2.94092e-98	0.836131	0.368	0.13	1.16596e-93	Mast	MBOAT7
ALS2.1	5.50719e-98	0.741093	0.193	0.022	2.18338e-93	Mast	ALS2
CLDN1.1	6.0936e-98	-1.33454	0.004	0.209	2.41587e-93	Mast	CLDN1
SAT1.1	1.36951e-97	-0.751975	0.448	0.716	5.42955e-93	Mast	SAT1
KIF13B.1	2.41067e-97	0.903941	0.262	0.06	9.55735e-93	Mast	KIF13B
MAFB	3.69962e-97	-1.36783	0.005	0.211	1.46675e-92	Mast	MAFB
MAP2K1.1	5.25166e-97	-0.756224	0.071	0.325	2.08207e-92	Mast	MAP2K1
RERE.1	5.62068e-97	0.816347	0.271	0.063	2.22837e-92	Mast	RERE
RPL4.1	1.3462e-96	-0.681704	0.44	0.675	5.33713e-92	Mast	RPL4
IDO1.1	1.84231e-96	-1.29666	0.002	0.201	7.30401e-92	Mast	IDO1
PLAUR.1	5.04056e-96	-1.00859	0.259	0.525	1.99838e-91	Mast	PLAUR
RPLP2.1	1.0396e-95	-0.653881	0.429	0.673	4.1216e-91	Mast	RPLP2
HSP90B1.1	1.3906e-95	0.925415	0.7	0.548	5.51317e-91	Mast	HSP90B1
H3F3B.1	3.90228e-95	0.716807	0.773	0.648	1.5471e-90	Mast	H3F3B
UBA52.1	4.15224e-95	-0.664008	0.38	0.64	1.6462e-90	Mast	UBA52
TNFSF13B.1	4.40419e-95	-0.683813	0.004	0.205	1.74609e-90	Mast	TNFSF13B
ANXA5.1	9.97333e-95	-0.805391	0.293	0.561	3.95403e-90	Mast	ANXA5
OPTN.1	4.28887e-94	0.823681	0.314	0.089	1.70037e-89	Mast	OPTN
DOCK4	7.33853e-94	-0.748694	0.005	0.205	2.90943e-89	Mast	DOCK4
THEMIS2.1	1.05652e-93	-0.580699	0.01	0.216	4.18866e-89	Mast	THEMIS2
CLCN3.1	1.56959e-93	0.758255	0.254	0.056	6.22278e-89	Mast	CLCN3
CFL1	2.53519e-93	-0.712797	0.295	0.574	1.0051e-88	Mast	CFL1
CEBPD	3.46105e-93	-1.12779	0.009	0.212	1.37217e-88	Mast	CEBPD
RPL27A.1	6.18572e-93	-0.669443	0.394	0.655	2.45239e-88	Mast	RPL27A
SAMHD1.1	6.35068e-93	-0.95973	0.046	0.278	2.51779e-88	Mast	SAMHD1
ZC3H12C.1	6.72425e-93	-0.829205	0.009	0.211	2.66589e-88	Mast	ZC3H12C
B4GALT5	1.12714e-92	0.839396	0.452	0.213	4.46866e-88	Mast	B4GALT5
ENTPD1.1	1.14546e-92	-0.72605	0.007	0.208	4.54128e-88	Mast	ENTPD1
TNFRSF9.1	1.71243e-92	1.0232	0.308	0.095	6.78908e-88	Mast	TNFRSF9
LILRB2.1	2.36917e-92	-0.759922	0.006	0.203	9.39281e-88	Mast	LILRB2
MYLIP.1	2.78271e-92	0.880774	0.324	0.101	1.10323e-87	Mast	MYLIP
SLC8A1	4.32969e-92	-0.667257	0.005	0.201	1.71655e-87	Mast	SLC8A1
TDRD3.1	1.36049e-91	0.814694	0.27	0.069	5.3938e-87	Mast	TDRD3
IL1RN.1	2.5828e-91	-1.47159	0.056	0.286	1.02398e-86	Mast	IL1RN
PLEK2.1	2.64246e-91	-0.900387	0.001	0.191	1.04763e-86	Mast	PLEK2
ENO1.1	2.6492e-91	-0.747421	0.264	0.544	1.0503e-86	Mast	ENO1
TBC1D30.1	9.37005e-91	0.779751	0.212	0.036	3.71485e-86	Mast	TBC1D30
FPR1.1	1.24088e-90	-0.791837	0.003	0.193	4.91958e-86	Mast	FPR1
PXDC1	3.79766e-90	-1.03249	0.064	0.297	1.50562e-85	Mast	PXDC1
TLR2.1	4.95633e-90	-0.719753	0.005	0.198	1.96499e-85	Mast	TLR2
CCL22.1	5.8649e-90	-1.78834	0.004	0.194	2.3252e-85	Mast	CCL22
FAM26F	6.23119e-90	-0.659384	0.006	0.198	2.47042e-85	Mast	FAM26F
EDARADD.1	6.42296e-90	0.672566	0.208	0.033	2.54645e-85	Mast	EDARADD
PDCD4.1	2.67655e-89	0.798403	0.279	0.074	1.06115e-84	Mast	PDCD4
SH3KBP1.1	3.4518e-89	0.792237	0.494	0.266	1.3685e-84	Mast	SH3KBP1
RPS12	3.75844e-89	-0.665451	0.402	0.651	1.49007e-84	Mast	RPS12
AC020571.3	1.31815e-88	0.5256	0.146	0.007	5.22592e-84	Mast	AC020571.3
ITGA9	2.03394e-88	0.649453	0.165	0.015	8.06378e-84	Mast	ITGA9
CTD-2319I12.1.1	4.43019e-88	-0.928364	0.006	0.196	1.75639e-83	Mast	CTD-2319I12.1
PRDM1.1	5.37316e-88	-0.887757	0.005	0.193	2.13024e-83	Mast	PRDM1
LGMN	9.4217e-88	-1.26544	0.007	0.196	3.73533e-83	Mast	LGMN
FNBP1.1	1.21865e-87	-0.840902	0.183	0.452	4.83146e-83	Mast	FNBP1
DRD2	3.86424e-87	0.601504	0.131	0.003	1.53202e-82	Mast	DRD2
ATP5E.1	4.43569e-87	-0.724161	0.179	0.446	1.75857e-82	Mast	ATP5E
RNF144B.1	5.13151e-87	-0.776792	0.005	0.191	2.03444e-82	Mast	RNF144B
LY86	1.06948e-86	-0.480909	0.001	0.182	4.24006e-82	Mast	LY86
TNFSF10.1	1.35954e-86	0.917015	0.255	0.062	5.39005e-82	Mast	TNFSF10
GLRX	2.1165e-86	-0.822861	0.081	0.32	8.39106e-82	Mast	GLRX
MYADM.1	2.43916e-86	0.999079	0.468	0.26	9.6703e-82	Mast	MYADM
MS4A6A	2.73518e-86	-1.02914	0.048	0.264	1.08439e-81	Mast	MS4A6A
COTL1.1	6.75513e-86	-0.882562	0.148	0.393	2.67814e-81	Mast	COTL1
RPLP1.1	1.97e-85	-0.558147	0.518	0.727	7.81027e-81	Mast	RPLP1
RHOF.1	4.30659e-85	-0.627376	0.046	0.263	1.70739e-80	Mast	RHOF
ARMCX3.1	4.6725e-85	0.728409	0.346	0.13	1.85246e-80	Mast	ARMCX3
ATP2A3.1	5.25968e-85	0.557632	0.19	0.028	2.08525e-80	Mast	ATP2A3
RPL15	6.36897e-85	-0.638137	0.369	0.624	2.52504e-80	Mast	RPL15
CTR9.1	7.01144e-85	0.878876	0.324	0.113	2.77976e-80	Mast	CTR9
DAD1.1	1.21266e-84	0.789545	0.389	0.166	4.80769e-80	Mast	DAD1
ACTG1.1	9.32407e-84	-0.747454	0.321	0.585	3.69662e-79	Mast	ACTG1
SEPT8.1	9.71237e-84	0.730342	0.179	0.024	3.85057e-79	Mast	2020-09-08
EPB41L1.1	1.0352e-83	0.686799	0.218	0.044	4.10415e-79	Mast	EPB41L1
GPRIN3	3.18576e-83	-0.690241	0.01	0.196	1.26303e-78	Mast	GPRIN3
CD1C.1	4.29625e-83	-0.733611	0.001	0.174	1.70329e-78	Mast	CD1C
RPS18	5.18361e-83	-0.695877	0.364	0.608	2.05509e-78	Mast	RPS18
RPS14.1	5.89022e-83	-0.505971	0.606	0.783	2.33524e-78	Mast	RPS14
SLC45A3	6.47188e-83	0.558735	0.128	0.004	2.56584e-78	Mast	SLC45A3
MST4.1	8.08542e-83	0.701768	0.247	0.061	3.20555e-78	Mast	MST4
EGLN1.1	1.80063e-82	0.873144	0.306	0.102	7.13876e-78	Mast	EGLN1
MFSD12.1	2.07276e-82	-0.649348	0.015	0.204	8.21767e-78	Mast	MFSD12
RPL13A	5.16544e-82	-0.693561	0.325	0.575	2.04789e-77	Mast	RPL13A
LILRB4	6.873e-82	-0.713641	0.004	0.178	2.72487e-77	Mast	LILRB4
TMEM154	1.33069e-81	0.632252	0.17	0.02	5.27566e-77	Mast	TMEM154
STMN1	1.54557e-81	0.675401	0.36	0.136	6.12755e-77	Mast	STMN1
APOE.1	1.60634e-81	-1.87196	0.014	0.197	6.36849e-77	Mast	APOE
ITPKB.1	1.81822e-81	0.747349	0.262	0.071	7.20853e-77	Mast	ITPKB
RPL23.1	2.00563e-81	-0.639698	0.382	0.627	7.95153e-77	Mast	RPL23
HLA-DOB	2.88985e-81	-0.565605	0.001	0.172	1.14571e-76	Mast	HLA-DOB
DIP2C	5.61559e-81	0.610647	0.144	0.011	2.22636e-76	Mast	DIP2C
SPIRE1.1	1.33965e-80	0.751303	0.259	0.072	5.3112e-76	Mast	SPIRE1
GPR132.1	2.11214e-80	-0.557767	0.007	0.184	8.37381e-76	Mast	GPR132
ETV3.1	2.69074e-80	-0.815627	0.121	0.356	1.06677e-75	Mast	ETV3
TRAK2.1	2.82977e-80	0.734767	0.256	0.07	1.12189e-75	Mast	TRAK2
PTGS2	7.27327e-80	1.28406	0.479	0.26	2.88356e-75	Mast	PTGS2
DPY19L1.1	7.49535e-80	0.591071	0.197	0.036	2.97161e-75	Mast	DPY19L1
ACTB.1	1.18334e-79	-0.803184	0.416	0.644	4.69146e-75	Mast	ACTB
PAPSS2.1	2.69472e-79	-0.603438	0.025	0.22	1.06835e-74	Mast	PAPSS2
CD163	3.86625e-79	-1.07553	0.001	0.167	1.53282e-74	Mast	CD163
DPP4	4.12452e-79	0.647511	0.185	0.031	1.63521e-74	Mast	DPP4
GNAI2	6.61409e-79	-0.652871	0.279	0.536	2.62222e-74	Mast	GNAI2
KLF4.1	7.35408e-79	-0.810726	0.086	0.319	2.9156e-74	Mast	KLF4
SPTB	1.0798e-78	0.538199	0.116	0.002	4.28097e-74	Mast	SPTB
NINJ1.1	1.64576e-78	-0.828409	0.219	0.463	6.52478e-74	Mast	NINJ1
TFEC	1.97596e-78	-0.572434	0.003	0.17	7.83389e-74	Mast	TFEC
MAN2B1	2.45193e-78	-0.533363	0.033	0.231	9.72094e-74	Mast	MAN2B1
UNC13D.1	3.62371e-78	0.657137	0.22	0.05	1.43665e-73	Mast	UNC13D
RPS23.1	4.17534e-78	-0.678281	0.358	0.593	1.65536e-73	Mast	RPS23
AKAP13.1	5.18849e-78	0.700982	0.66	0.498	2.05703e-73	Mast	AKAP13
PMAIP1.1	5.54449e-78	-0.910793	0.035	0.23	2.19817e-73	Mast	PMAIP1
AGPAT5.1	6.09864e-78	0.692356	0.198	0.038	2.41787e-73	Mast	AGPAT5
RRAD.1	1.29709e-77	1.30021	0.337	0.127	5.14244e-73	Mast	RRAD
BSPRY	2.94547e-77	0.553189	0.139	0.011	1.16776e-72	Mast	BSPRY
CSF2RB.1	5.52758e-77	0.81966	0.405	0.191	2.19146e-72	Mast	CSF2RB
PEBP1.1	6.94545e-77	0.880912	0.418	0.21	2.75359e-72	Mast	PEBP1
PTRF.1	1.43489e-76	0.833468	0.185	0.031	5.68878e-72	Mast	PTRF
RPS20	2.06929e-76	-0.641984	0.37	0.613	8.20392e-72	Mast	RPS20
INHBA.1	2.72517e-76	-2.02098	0.007	0.175	1.08042e-71	Mast	INHBA
MXD1.1	3.99225e-76	-0.865131	0.055	0.261	1.58277e-71	Mast	MXD1
CPNE3.1	4.69328e-76	-0.841809	0.005	0.171	1.8607e-71	Mast	CPNE3
SIRPA	6.35451e-76	-0.553798	0.045	0.247	2.51931e-71	Mast	SIRPA
SLC26A2.1	8.44597e-76	0.723172	0.212	0.047	3.34849e-71	Mast	SLC26A2
SIGLEC8	1.14926e-75	0.488121	0.12	0.005	4.55636e-71	Mast	SIGLEC8
TMEM150C	1.22415e-75	0.606113	0.16	0.02	4.85325e-71	Mast	TMEM150C
PRNP.1	1.78012e-75	0.91138	0.428	0.22	7.05747e-71	Mast	PRNP
KMO.1	2.75915e-75	-0.596778	0.001	0.159	1.09389e-70	Mast	KMO
FPR3.1	3.23042e-75	-0.66764	0.064	0.278	1.28073e-70	Mast	FPR3
OSBP.1	6.12344e-75	0.76048	0.296	0.103	2.4277e-70	Mast	OSBP
RPS21.1	1.05743e-74	-0.615991	0.423	0.648	4.1923e-70	Mast	RPS21
PAQR3.1	1.25632e-74	0.703812	0.199	0.041	4.98082e-70	Mast	PAQR3
ADAM28	1.43903e-74	-0.474207	0.003	0.162	5.70516e-70	Mast	ADAM28
USP12.1	1.44575e-74	-0.839883	0.12	0.344	5.73183e-70	Mast	USP12
IL7R.1	1.79947e-74	-1.27952	0.084	0.295	7.13418e-70	Mast	IL7R
OTUD1.1	1.97829e-74	-0.59044	0.028	0.215	7.84313e-70	Mast	OTUD1
TNF.1	2.34204e-74	-1.15119	0.052	0.25	9.28523e-70	Mast	TNF
LTA4H	5.43496e-74	-0.6226	0.008	0.173	2.15475e-69	Mast	LTA4H
GADD45A	7.87726e-74	-0.964852	0.052	0.25	3.12302e-69	Mast	GADD45A
CASP1.1	1.15343e-73	-0.533377	0.005	0.166	4.57287e-69	Mast	CASP1
SDC2.1	1.31161e-73	-0.772715	0.006	0.169	5.20002e-69	Mast	SDC2
LPAR6.1	1.41604e-73	-0.628784	0.012	0.181	5.61402e-69	Mast	LPAR6
KCTD12	1.709e-73	-0.804702	0.011	0.178	6.7755e-69	Mast	KCTD12
MFI2	2.34161e-73	0.597855	0.151	0.019	9.28355e-69	Mast	MFI2
EXOC6B.1	4.03374e-73	0.563818	0.181	0.032	1.59922e-68	Mast	EXOC6B
FAM49B	4.17711e-73	-0.605264	0.079	0.293	1.65606e-68	Mast	FAM49B
TAP1.1	1.28637e-72	-0.778066	0.065	0.269	5.09996e-68	Mast	TAP1
MSR1	1.96118e-72	-0.714401	0.001	0.155	7.77527e-68	Mast	MSR1
PRRC1.1	2.12493e-72	0.712228	0.227	0.06	8.42449e-68	Mast	PRRC1
NBAS.1	2.30605e-72	0.669624	0.208	0.048	9.14256e-68	Mast	NBAS
GNAI1.1	6.45392e-72	0.572709	0.195	0.039	2.55872e-67	Mast	GNAI1
WIPF2.1	9.54606e-72	0.774361	0.255	0.078	3.78463e-67	Mast	WIPF2
ADRB2.1	1.00436e-71	0.631012	0.23	0.06	3.98189e-67	Mast	ADRB2
ACP5.1	1.28563e-71	-0.782426	0.003	0.156	5.09699e-67	Mast	ACP5
HLA-F	1.39498e-71	-0.735791	0.119	0.345	5.53052e-67	Mast	HLA-F
NAGA	1.79136e-71	-0.488274	0.042	0.235	7.10203e-67	Mast	NAGA
RPL10A	3.65353e-71	-0.650398	0.194	0.435	1.44848e-66	Mast	RPL10A
ATP1B1.1	4.13525e-71	-0.708093	0.139	0.372	1.63946e-66	Mast	ATP1B1
HLA-E.1	1.28874e-70	0.490061	0.821	0.744	5.10934e-66	Mast	HLA-E
CSTB.1	1.46996e-70	-0.877174	0.121	0.338	5.82781e-66	Mast	CSTB
MALT1.1	1.81709e-70	-0.769188	0.08	0.285	7.20403e-66	Mast	MALT1
CFP.1	2.42797e-70	-0.596169	0.003	0.155	9.62593e-66	Mast	CFP
LAPTM4A.1	3.01398e-70	0.84216	0.454	0.276	1.19492e-65	Mast	LAPTM4A
CD14.1	9.85378e-70	-1.27297	0.025	0.196	3.90663e-65	Mast	CD14
F13A1.1	1.0713e-69	-1.40817	0.01	0.168	4.24726e-65	Mast	F13A1
SLC31A2	1.14306e-69	-0.575816	0.046	0.234	4.53178e-65	Mast	SLC31A2
PLA2G7	2.611e-69	-0.614387	0	0.146	1.03516e-64	Mast	PLA2G7
TACSTD2.1	3.02908e-69	-1.16494	0.003	0.153	1.20091e-64	Mast	TACSTD2
LGALS8.1	3.68896e-69	0.821079	0.301	0.115	1.46252e-64	Mast	LGALS8
HSPA2.1	4.16705e-69	0.760085	0.235	0.066	1.65207e-64	Mast	HSPA2
SLC43A2.1	6.27077e-69	-0.722136	0.033	0.21	2.48611e-64	Mast	SLC43A2
CHN2.1	6.65993e-69	0.704778	0.268	0.091	2.6404e-64	Mast	CHN2
LHFPL2	7.1325e-69	-0.803324	0.011	0.169	2.82775e-64	Mast	LHFPL2
RBM47.1	1.30619e-68	-0.577497	0.05	0.242	5.17851e-64	Mast	RBM47
TP53I11.1	1.45511e-68	0.650895	0.182	0.038	5.76892e-64	Mast	TP53I11
RAPH1	1.45599e-68	-0.657078	0.011	0.169	5.77241e-64	Mast	RAPH1
COX4I1.1	2.09923e-68	-0.596291	0.285	0.528	8.3226e-64	Mast	COX4I1
RPL27.1	2.23663e-68	-0.56957	0.401	0.62	8.86733e-64	Mast	RPL27
ICAM3.1	2.32778e-68	-0.540349	0.012	0.171	9.22871e-64	Mast	ICAM3
NBEA	3.36612e-68	0.533307	0.118	0.008	1.33453e-63	Mast	NBEA
PARM1	3.4715e-68	-0.547855	0.025	0.196	1.37631e-63	Mast	PARM1
CLEC4A	3.51155e-68	-0.37361	0.005	0.155	1.39219e-63	Mast	CLEC4A
PKM.1	3.77285e-68	-0.592167	0.281	0.53	1.49579e-63	Mast	PKM
SLC7A11.1	1.04569e-67	-0.906345	0.004	0.151	4.14574e-63	Mast	SLC7A11
ASAP1.1	1.09675e-67	-0.672565	0.044	0.227	4.34816e-63	Mast	ASAP1
PLBD1	1.17218e-67	-0.42072	0.006	0.157	4.64721e-63	Mast	PLBD1
MORF4L2.1	1.29134e-67	0.774907	0.353	0.163	5.11966e-63	Mast	MORF4L2
GDI2.1	1.58268e-67	-0.649692	0.165	0.397	6.27471e-63	Mast	GDI2
NEDD9.1	2.22663e-67	0.641927	0.18	0.036	8.82772e-63	Mast	NEDD9
RPL35.1	2.63209e-67	-0.586399	0.361	0.588	1.04352e-62	Mast	RPL35
PTPRE.1	2.67243e-67	-0.680716	0.064	0.262	1.05951e-62	Mast	PTPRE
2020-03-01	3.32808e-67	-0.482627	0.002	0.147	1.31945e-62	Mast	2020-03-01
PKIB.1	3.72279e-67	-0.537682	0.036	0.212	1.47594e-62	Mast	PKIB
TUBA1A.1	6.30283e-67	0.939152	0.415	0.218	2.49882e-62	Mast	TUBA1A
CD52	8.19713e-67	-0.668926	0.084	0.287	3.24983e-62	Mast	CD52
IL18BP	9.48884e-67	-0.525178	0.007	0.157	3.76195e-62	Mast	IL18BP
CLEC4E	1.9023e-66	-0.654208	0.003	0.146	7.54186e-62	Mast	CLEC4E
CACNA2D1	2.40745e-66	0.44258	0.11	0.006	9.54459e-62	Mast	CACNA2D1
BTG1.1	2.98662e-66	-0.66949	0.419	0.63	1.18407e-61	Mast	BTG1
LMAN1.1	5.29822e-66	0.698959	0.271	0.094	2.10053e-61	Mast	LMAN1
MICAL1.1	5.50014e-66	-0.594756	0.04	0.217	2.18058e-61	Mast	MICAL1
CDYL	8.39262e-66	-0.707862	0.038	0.215	3.32734e-61	Mast	CDYL
VOPP1	8.57523e-66	-0.41087	0.027	0.197	3.39974e-61	Mast	VOPP1
MARCKSL1.1	1.26594e-65	-0.727812	0.028	0.195	5.01894e-61	Mast	MARCKSL1
RPS13.1	1.31469e-65	-0.552167	0.356	0.584	5.21223e-61	Mast	RPS13
ST3GAL4	1.62444e-65	0.516096	0.168	0.032	6.44025e-61	Mast	ST3GAL4
RTN1	1.72887e-65	-0.419726	0.001	0.14	6.8543e-61	Mast	RTN1
DAB2	1.90357e-65	-0.851827	0.012	0.165	7.54689e-61	Mast	DAB2
SDC4	2.25225e-65	-0.760905	0.01	0.16	8.92927e-61	Mast	SDC4
ATP6AP2	2.39887e-65	-0.563845	0.104	0.318	9.51056e-61	Mast	ATP6AP2
ATP6V1B2.1	2.8985e-65	-0.706742	0.081	0.283	1.14914e-60	Mast	ATP6V1B2
C6orf25	3.59263e-65	0.385423	0.101	0.003	1.42434e-60	Mast	C6orf25
MMP19.1	3.79122e-65	-0.938257	0.005	0.148	1.50307e-60	Mast	MMP19
AARD	4.87951e-65	0.48819	0.113	0.007	1.93453e-60	Mast	AARD
ABL2.1	5.07915e-65	-0.776909	0.067	0.258	2.01368e-60	Mast	ABL2
ACVR1B	5.47461e-65	0.545186	0.164	0.029	2.17046e-60	Mast	ACVR1B
HMOX1.1	8.77483e-65	-1.29099	0.034	0.202	3.47887e-60	Mast	HMOX1
PAK1.1	1.21901e-64	0.767141	0.503	0.32	4.83288e-60	Mast	PAK1
ATP1A1.1	2.02631e-64	-0.791278	0.086	0.286	8.03352e-60	Mast	ATP1A1
OLR1.1	2.98735e-64	-0.94915	0.002	0.14	1.18437e-59	Mast	OLR1
TXNIP.1	3.60143e-64	1.0527	0.465	0.279	1.42782e-59	Mast	TXNIP
HCAR2	3.68703e-64	-0.560752	0.003	0.142	1.46176e-59	Mast	HCAR2
THBD.1	4.22456e-64	-0.905953	0.004	0.145	1.67487e-59	Mast	THBD
IER5	5.05367e-64	-0.905114	0.17	0.398	2.00358e-59	Mast	IER5
CCRL2.1	6.09233e-64	-0.554326	0.017	0.17	2.41536e-59	Mast	CCRL2
AOAH	6.49858e-64	-0.462664	0.001	0.138	2.57643e-59	Mast	AOAH
ARPC2.1	7.94917e-64	-0.530526	0.415	0.633	3.15153e-59	Mast	ARPC2
ST8SIA4.1	8.51338e-64	-0.530785	0.067	0.258	3.37522e-59	Mast	ST8SIA4
MIR155HG.1	8.74132e-64	-0.609151	0.004	0.144	3.46558e-59	Mast	MIR155HG
RPL13	9.63291e-64	-0.485837	0.504	0.696	3.81906e-59	Mast	RPL13
CD1E	1.31138e-63	-0.522329	0.001	0.136	5.19908e-59	Mast	CD1E
SLC25A5	2.40225e-63	-0.579154	0.081	0.279	9.52396e-59	Mast	SLC25A5
DDAH2	2.70057e-63	0.680506	0.415	0.225	1.07067e-58	Mast	DDAH2
ISG20.1	4.13443e-63	-0.673667	0.011	0.158	1.63914e-58	Mast	ISG20
GBP1.1	5.21536e-63	-0.914606	0.014	0.163	2.06768e-58	Mast	GBP1
TYROBP	7.17374e-63	-0.633792	0.536	0.66	2.8441e-58	Mast	TYROBP
SNX8.1	7.94034e-63	-0.505806	0.075	0.272	3.14803e-58	Mast	SNX8
ATF5.1	1.46516e-62	-0.719114	0.067	0.254	5.80876e-58	Mast	ATF5
SERPINB1.1	1.55567e-62	0.648144	0.506	0.294	6.16761e-58	Mast	SERPINB1
LRMP.1	4.69904e-62	0.642402	0.268	0.097	1.86298e-57	Mast	LRMP
DYNLL2.1	8.13338e-62	0.668528	0.276	0.103	3.22456e-57	Mast	DYNLL2
NDFIP2	8.4282e-62	0.493472	0.16	0.03	3.34144e-57	Mast	NDFIP2
TESC	9.26733e-62	0.475352	0.138	0.02	3.67412e-57	Mast	TESC
LDLRAD4.1	1.35303e-61	-0.564805	0.022	0.179	5.36422e-57	Mast	LDLRAD4
STX3.1	2.40675e-61	0.753586	0.34	0.159	9.54181e-57	Mast	STX3
CD53.1	2.96912e-61	-0.551037	0.178	0.398	1.17714e-56	Mast	CD53
IKZF1.1	3.40332e-61	0.693551	0.352	0.166	1.34928e-56	Mast	IKZF1
MT-CO1	5.3443e-61	-0.601038	0.491	0.663	2.1188e-56	Mast	MT-CO1
CARD16.1	6.89427e-61	-0.452595	0.02	0.172	2.7333e-56	Mast	CARD16
CHML.1	6.92015e-61	-0.561273	0.03	0.191	2.74356e-56	Mast	CHML
ARPC1B	6.98106e-61	-0.622764	0.16	0.374	2.76771e-56	Mast	ARPC1B
ATF3	7.44441e-61	-0.602056	0.139	0.364	2.95141e-56	Mast	ATF3
MAGED2.1	7.67547e-61	0.554032	0.214	0.061	3.04302e-56	Mast	MAGED2
VMO1.1	1.06462e-60	-0.737578	0.01	0.15	4.2208e-56	Mast	VMO1
NFKBIE	1.11593e-60	-0.538018	0.102	0.308	4.42421e-56	Mast	NFKBIE
SRGN.1	1.38921e-60	0.514958	0.841	0.75	5.50765e-56	Mast	SRGN
CDK17.1	1.57416e-60	0.547636	0.212	0.06	6.2409e-56	Mast	CDK17
TBC1D9.1	1.89611e-60	-0.439259	0.003	0.136	7.51733e-56	Mast	TBC1D9
RNASE1	3.53788e-60	-1.83233	0.006	0.141	1.40263e-55	Mast	RNASE1
C1orf54.1	6.85562e-60	-0.547477	0.008	0.145	2.71798e-55	Mast	C1orf54
ADAMDEC1	7.33733e-60	-0.683681	0.005	0.138	2.90896e-55	Mast	ADAMDEC1
ITM2C.1	9.14932e-60	0.654474	0.323	0.142	3.62734e-55	Mast	ITM2C
PSAP	1.03429e-59	-0.883397	0.627	0.722	4.10055e-55	Mast	PSAP
SYNGR2.1	1.16939e-59	-0.691574	0.238	0.45	4.63617e-55	Mast	SYNGR2
EPAS1.1	1.28469e-59	0.9178	0.176	0.041	5.09329e-55	Mast	EPAS1
GAS7.1	2.34641e-59	0.790511	0.244	0.085	9.30257e-55	Mast	GAS7
PIK3CA.1	2.93231e-59	0.649973	0.303	0.128	1.16254e-54	Mast	PIK3CA
HSP90AA1	3.95651e-59	0.609473	0.88	0.807	1.5686e-54	Mast	HSP90AA1
SPAG9.1	4.81402e-59	-0.704266	0.184	0.396	1.90857e-54	Mast	SPAG9
CMTM6.1	4.94353e-59	-0.643814	0.282	0.495	1.95991e-54	Mast	CMTM6
PFKFB3.1	5.39996e-59	-0.698471	0.057	0.234	2.14087e-54	Mast	PFKFB3
ARHGAP31	6.14924e-59	-0.668558	0.103	0.298	2.43793e-54	Mast	ARHGAP31
IRF4.1	6.23144e-59	-0.743194	0.007	0.141	2.47052e-54	Mast	IRF4
LGALS1.1	1.29239e-58	-0.609797	0.285	0.508	5.12381e-54	Mast	LGALS1
GBP2.1	1.36342e-58	-0.855272	0.038	0.198	5.40541e-54	Mast	GBP2
RHOU.1	1.45926e-58	-0.461711	0.004	0.134	5.78538e-54	Mast	RHOU
RPL19.1	1.52868e-58	-0.436942	0.576	0.743	6.06059e-54	Mast	RPL19
RP11-1143G9.4	1.53436e-58	-0.484279	0.003	0.132	6.08311e-54	Mast	RP11-1143G9.4
RPS29.1	1.80664e-58	-0.647885	0.269	0.482	7.16262e-54	Mast	RPS29
HCAR3	2.19366e-58	-0.598182	0.003	0.13	8.69697e-54	Mast	HCAR3
ASPH	2.43459e-58	-0.590833	0.017	0.161	9.65218e-54	Mast	ASPH
CD58.1	2.55097e-58	-0.480961	0.071	0.253	1.01136e-53	Mast	CD58
NSMCE1.1	2.75358e-58	0.674209	0.256	0.095	1.09169e-53	Mast	NSMCE1
INPP1	3.43501e-58	0.529558	0.167	0.037	1.36184e-53	Mast	INPP1
MIER1.1	4.8265e-58	0.569027	0.294	0.12	1.91351e-53	Mast	MIER1
SGK1.1	5.0434e-58	0.911429	0.607	0.518	1.99951e-53	Mast	SGK1
ADRBK2	5.63051e-58	-0.483595	0.046	0.214	2.23227e-53	Mast	ADRBK2
LIPA.1	5.64873e-58	-0.972965	0.03	0.182	2.23949e-53	Mast	LIPA
PTPRJ	5.99921e-58	-0.384067	0.019	0.164	2.37845e-53	Mast	PTPRJ
KCNMA1.1	8.9608e-58	0.589172	0.166	0.037	3.5526e-53	Mast	KCNMA1
MPP1.1	1.94298e-57	0.583365	0.345	0.161	7.70313e-53	Mast	MPP1
MMP14	1.94312e-57	-0.542094	0.012	0.149	7.70368e-53	Mast	MMP14
VSIG4	2.58219e-57	-0.688298	0.002	0.126	1.02374e-52	Mast	VSIG4
CDCA7L	3.37254e-57	0.517298	0.128	0.018	1.33708e-52	Mast	CDCA7L
FLT1	5.57914e-57	-0.508248	0.006	0.135	2.21191e-52	Mast	FLT1
FCGR3A	5.79781e-57	-0.641159	0.001	0.124	2.2986e-52	Mast	FCGR3A
TFRC	6.03143e-57	-0.997009	0.092	0.275	2.39122e-52	Mast	TFRC
FAM102B	7.26683e-57	0.67413	0.302	0.133	2.88101e-52	Mast	FAM102B
CA2	7.98844e-57	-0.593157	0.01	0.144	3.1671e-52	Mast	CA2
BIN1.1	9.06112e-57	-0.422637	0.007	0.137	3.59237e-52	Mast	BIN1
SEC22C.1	1.34443e-56	0.597833	0.214	0.067	5.33012e-52	Mast	SEC22C
SELK.1	1.89999e-56	0.702618	0.53	0.358	7.5327e-52	Mast	SELK
HNMT	2.27855e-56	-0.329691	0.001	0.121	9.03353e-52	Mast	HNMT
WWC3	2.71191e-56	0.486673	0.154	0.031	1.07516e-51	Mast	WWC3
SNHG5.1	3.83851e-56	-0.651515	0.13	0.327	1.52182e-51	Mast	SNHG5
MYO1G.1	4.94881e-56	-0.518203	0.033	0.184	1.96201e-51	Mast	MYO1G
SYPL1.1	5.10849e-56	0.564112	0.224	0.074	2.02531e-51	Mast	SYPL1
ACTN1.1	6.18135e-56	-0.604195	0.008	0.137	2.45066e-51	Mast	ACTN1
MAD2L1BP	6.95293e-56	0.396104	0.154	0.032	2.75656e-51	Mast	MAD2L1BP
DDX27.1	9.86875e-56	0.704329	0.268	0.106	3.91257e-51	Mast	DDX27
ANPEP.1	1.71612e-55	-0.716055	0.067	0.239	6.80373e-51	Mast	ANPEP
KRT10.1	1.95585e-55	-2.36558	0.017	0.153	7.75416e-51	Mast	KRT10
CCDC141	3.7071e-55	0.433549	0.102	0.008	1.46972e-50	Mast	CCDC141
CHMP1B	4.4445e-55	-0.714994	0.138	0.331	1.76207e-50	Mast	CHMP1B
RPL3	5.52376e-55	-0.52256	0.386	0.587	2.18995e-50	Mast	RPL3
UBE2E2	1.14026e-54	-0.352704	0.006	0.131	4.52067e-50	Mast	UBE2E2
COPB2.1	1.43346e-54	0.670038	0.286	0.122	5.68311e-50	Mast	COPB2
SEPP1	1.54823e-54	-1.66063	0.01	0.137	6.1381e-50	Mast	SEPP1
TRIB1.1	2.00271e-54	-0.579613	0.012	0.143	7.93994e-50	Mast	TRIB1
LAMP3.1	2.03636e-54	-0.689397	0.003	0.122	8.07336e-50	Mast	LAMP3
GLIPR2.1	2.10914e-54	-0.503791	0.119	0.309	8.3619e-50	Mast	GLIPR2
RPS6	2.74521e-54	-0.393789	0.68	0.801	1.08837e-49	Mast	RPS6
JHDM1D.1	3.13201e-54	-0.592136	0.062	0.229	1.24172e-49	Mast	JHDM1D
TIPARP.1	4.60059e-54	0.850963	0.451	0.293	1.82395e-49	Mast	TIPARP
RAC1.1	4.86345e-54	-0.530718	0.197	0.411	1.92816e-49	Mast	RAC1
EMB	5.69782e-54	-0.455893	0.017	0.152	2.25896e-49	Mast	EMB
FGR.1	5.88859e-54	-0.425242	0.05	0.212	2.33459e-49	Mast	FGR
RPL7A	6.8899e-54	-0.576476	0.236	0.44	2.73157e-49	Mast	RPL7A
CD68	8.69633e-54	-0.804019	0.223	0.404	3.44775e-49	Mast	CD68
ARAP1	9.80376e-54	0.585301	0.258	0.101	3.8868e-49	Mast	ARAP1
PCM1.1	1.53051e-53	0.725702	0.357	0.188	6.06785e-49	Mast	PCM1
DSP.1	1.90791e-53	-1.71166	0.014	0.144	7.56409e-49	Mast	DSP
MT-CO3.1	3.67272e-53	-0.544553	0.562	0.693	1.45609e-48	Mast	MT-CO3
KBTBD8.1	4.32611e-53	-0.40677	0.021	0.159	1.71513e-48	Mast	KBTBD8
VAPA.1	5.01368e-53	0.670519	0.35	0.185	1.98772e-48	Mast	VAPA
CD93.1	5.09037e-53	-0.678175	0.004	0.123	2.01813e-48	Mast	CD93
VASP	5.28179e-53	-0.575417	0.195	0.402	2.09402e-48	Mast	VASP
SQRDL	6.82414e-53	-0.423597	0.036	0.184	2.7055e-48	Mast	SQRDL
DUSP5.1	1.0086e-52	-0.753354	0.051	0.207	3.99868e-48	Mast	DUSP5
SLC7A7	1.24906e-52	-0.38565	0.003	0.118	4.95203e-48	Mast	SLC7A7
GPR65.1	1.46249e-52	0.588625	0.337	0.157	5.79818e-48	Mast	GPR65
NDEL1	1.48376e-52	0.80164	0.282	0.125	5.8825e-48	Mast	NDEL1
PID1.1	1.66044e-52	-0.466911	0.009	0.133	6.58298e-48	Mast	PID1
PIM3.1	1.76142e-52	-0.587402	0.127	0.316	6.98332e-48	Mast	PIM3
BCAR1	1.87329e-52	0.433144	0.116	0.016	7.42684e-48	Mast	BCAR1
CERS6.1	3.11597e-52	-0.511445	0.059	0.223	1.23536e-47	Mast	CERS6
BET1L.1	4.19002e-52	0.496431	0.181	0.051	1.66117e-47	Mast	BET1L
CALM1.1	5.0807e-52	0.707235	0.611	0.487	2.01429e-47	Mast	CALM1
ADAM12	5.19187e-52	0.497587	0.14	0.028	2.05837e-47	Mast	ADAM12
LSG1.1	5.52304e-52	0.547436	0.201	0.063	2.18966e-47	Mast	LSG1
CASP4.1	7.67867e-52	-0.439532	0.023	0.159	3.04429e-47	Mast	CASP4
LAMP2	8.06296e-52	-0.510667	0.071	0.24	3.19664e-47	Mast	LAMP2
YPEL5	8.49685e-52	-0.707027	0.142	0.328	3.36866e-47	Mast	YPEL5
PTPN12	9.09466e-52	-0.498104	0.11	0.299	3.60567e-47	Mast	PTPN12
TRPM4	1.01374e-51	-0.424535	0.007	0.126	4.01906e-47	Mast	TRPM4
FXR1.1	1.09533e-51	0.637731	0.396	0.23	4.34255e-47	Mast	FXR1
GNS.1	1.1222e-51	0.858502	0.367	0.2	4.44908e-47	Mast	GNS
RPL26.1	1.21224e-51	-0.598719	0.221	0.418	4.80604e-47	Mast	RPL26
PIP4K2A.1	1.49313e-51	0.609794	0.346	0.179	5.91968e-47	Mast	PIP4K2A
ADM	1.50101e-51	-0.768154	0.013	0.14	5.95092e-47	Mast	ADM
C10orf128	1.5752e-51	0.568623	0.217	0.075	6.24506e-47	Mast	C10orf128
MFSD1	1.86423e-51	-0.51382	0.119	0.304	7.39094e-47	Mast	MFSD1
EMR2.1	2.26858e-51	0.653207	0.278	0.12	8.99402e-47	Mast	EMR2
ICAM1.1	2.29301e-51	-0.700872	0.125	0.313	9.09086e-47	Mast	ICAM1
MTHFR	2.57387e-51	-0.716231	0.017	0.146	1.02044e-46	Mast	MTHFR
DAG1	2.59257e-51	0.452281	0.134	0.025	1.02785e-46	Mast	DAG1
MT-ND2.1	2.84783e-51	0.472702	0.727	0.578	1.12905e-46	Mast	MT-ND2
RRP1B.1	2.91066e-51	0.668469	0.186	0.056	1.15396e-46	Mast	RRP1B
VDR.1	3.76089e-51	-0.565674	0.022	0.155	1.49104e-46	Mast	VDR
CREM	4.79388e-51	0.698105	0.505	0.349	1.90058e-46	Mast	CREM
LDHA.1	5.81871e-51	-0.635613	0.255	0.45	2.30689e-46	Mast	LDHA
SDS.1	5.97297e-51	-0.590737	0.001	0.111	2.36805e-46	Mast	SDS
FMN1.1	6.42952e-51	0.613862	0.178	0.05	2.54905e-46	Mast	FMN1
PREX1.1	9.63211e-51	-0.467278	0.053	0.209	3.81875e-46	Mast	PREX1
ADAM9	9.715e-51	-0.414626	0.027	0.165	3.85161e-46	Mast	ADAM9
ACSL1.1	1.243e-50	-0.60993	0.047	0.198	4.928e-46	Mast	ACSL1
PRKAR1A.1	1.35475e-50	0.729361	0.319	0.162	5.37106e-46	Mast	PRKAR1A
CTSL.1	1.46214e-50	-1.15428	0.062	0.214	5.79681e-46	Mast	CTSL
PRCP	2.22127e-50	-0.419312	0.05	0.204	8.80646e-46	Mast	PRCP
FOLR2	2.25043e-50	-0.834331	0.004	0.117	8.92204e-46	Mast	FOLR2
TAPBP	2.36463e-50	-0.538027	0.146	0.339	9.37482e-46	Mast	TAPBP
MDFIC	2.39409e-50	-0.344179	0.004	0.116	9.4916e-46	Mast	MDFIC
PICALM.1	2.81722e-50	-0.582831	0.171	0.364	1.11692e-45	Mast	PICALM
AXL.1	3.45834e-50	-0.424445	0.006	0.122	1.37109e-45	Mast	AXL
ARHGAP5.1	3.89824e-50	-0.531907	0.035	0.178	1.5455e-45	Mast	ARHGAP5
ABI3	4.13587e-50	-0.351739	0.001	0.11	1.63971e-45	Mast	ABI3
CLIC2.1	4.46812e-50	-0.499685	0.108	0.293	1.77143e-45	Mast	CLIC2
CD300E.1	4.92236e-50	-0.647799	0.002	0.112	1.95152e-45	Mast	CD300E
PSME2	5.40975e-50	-0.475472	0.085	0.257	2.14475e-45	Mast	PSME2
EMILIN2	5.53962e-50	0.477522	0.577	0.396	2.19624e-45	Mast	EMILIN2
SYAP1	5.88487e-50	0.688857	0.498	0.343	2.33311e-45	Mast	SYAP1
ZNF395	1.0774e-49	0.457767	0.151	0.035	4.27146e-45	Mast	ZNF395
RASAL1	1.243e-49	-0.364856	0.003	0.112	4.928e-45	Mast	RASAL1
GLG1	1.35713e-49	-0.467589	0.006	0.121	5.38048e-45	Mast	GLG1
PVRL2.1	1.80594e-49	-0.462033	0.065	0.224	7.15983e-45	Mast	PVRL2
GBE1.1	2.42727e-49	0.502466	0.163	0.044	9.62317e-45	Mast	GBE1
UBE2E1	2.91437e-49	-0.451158	0.067	0.226	1.15543e-44	Mast	UBE2E1
ITGB7	3.51115e-49	-0.488371	0.004	0.115	1.39203e-44	Mast	ITGB7
PDLIM5.1	3.70926e-49	0.817954	0.268	0.121	1.47057e-44	Mast	PDLIM5
LGALS9	3.80149e-49	-0.413245	0.094	0.267	1.50714e-44	Mast	LGALS9
HNRNPH3	4.32034e-49	0.626521	0.308	0.151	1.71284e-44	Mast	HNRNPH3
DENND4C.1	4.46076e-49	0.615724	0.238	0.092	1.76851e-44	Mast	DENND4C
TMEM51	5.07191e-49	-0.308383	0.002	0.109	2.01081e-44	Mast	TMEM51
RPS5.1	5.09043e-49	-0.449915	0.431	0.615	2.01815e-44	Mast	RPS5
EXTL3	5.86944e-49	0.561241	0.128	0.024	2.327e-44	Mast	EXTL3
ACTR2	7.92576e-49	-0.501496	0.307	0.511	3.14225e-44	Mast	ACTR2
ESYT1.1	8.50225e-49	0.656159	0.246	0.099	3.3708e-44	Mast	ESYT1
PLXNB2	1.50314e-48	-0.45457	0.013	0.134	5.95936e-44	Mast	PLXNB2
SLC16A10.1	1.52213e-48	-0.645374	0.006	0.118	6.03463e-44	Mast	SLC16A10
MAP4K5	1.82662e-48	0.571379	0.194	0.063	7.24183e-44	Mast	MAP4K5
ADAP2	1.85819e-48	-0.444625	0.004	0.112	7.36699e-44	Mast	ADAP2
MEF2C	2.05662e-48	-0.409183	0.004	0.114	8.15369e-44	Mast	MEF2C
PDGFB	2.07099e-48	-0.348402	0.004	0.112	8.21065e-44	Mast	PDGFB
PLSCR1.1	2.59664e-48	-0.431518	0.056	0.209	1.02947e-43	Mast	PLSCR1
RPL37	2.86382e-48	-0.567858	0.309	0.504	1.13539e-43	Mast	RPL37
UPP1.1	2.87828e-48	-0.677824	0.094	0.26	1.14112e-43	Mast	UPP1
PRKAR2B	3.04018e-48	-0.384106	0.046	0.193	1.20531e-43	Mast	PRKAR2B
AGPS	3.25974e-48	0.561444	0.262	0.111	1.29236e-43	Mast	AGPS
ARPC5	3.29631e-48	-0.485318	0.25	0.455	1.30685e-43	Mast	ARPC5
NLRP3.1	4.41778e-48	-0.555208	0.016	0.137	1.75147e-43	Mast	NLRP3
SLC44A2	4.94075e-48	0.488149	0.119	0.02	1.95881e-43	Mast	SLC44A2
MYOF	6.27825e-48	-0.503963	0.004	0.111	2.48908e-43	Mast	MYOF
WARS.1	7.18183e-48	-0.7993	0.124	0.296	2.84731e-43	Mast	WARS
SEMA6B.1	9.1417e-48	-0.386555	0.004	0.112	3.62432e-43	Mast	SEMA6B
CCND2.1	9.70924e-48	-0.667245	0.068	0.223	3.84932e-43	Mast	CCND2
GBP5	1.46437e-47	-0.732529	0.01	0.124	5.80566e-43	Mast	GBP5
HIVEP2.1	1.67767e-47	-0.566159	0.012	0.129	6.65129e-43	Mast	HIVEP2
RPL31.1	1.76712e-47	-0.440331	0.468	0.663	7.00593e-43	Mast	RPL31
PLTP	1.94516e-47	-0.864937	0.013	0.129	7.71178e-43	Mast	PLTP
SRC.1	2.00047e-47	-0.4008	0.023	0.15	7.93105e-43	Mast	SRC
SCRN1	2.19155e-47	-0.402872	0.008	0.119	8.68862e-43	Mast	SCRN1
TNFRSF1A	2.4151e-47	-0.419171	0.009	0.122	9.57489e-43	Mast	TNFRSF1A
ARHGEF12.1	2.95136e-47	0.795214	0.214	0.08	1.1701e-42	Mast	ARHGEF12
MARCO	3.7003e-47	-0.757833	0.001	0.102	1.46702e-42	Mast	MARCO
FTL	3.86468e-47	-0.803177	0.744	0.809	1.53219e-42	Mast	FTL
[truncated: 5,189 more rows]

## Sheet: DendriticCells
	p_val	avg_logFC	pct.1	pct.2	p_val_adj	cluster	gene
IL1R2	1.00326e-56	1.71377	0.766	0.268	3.97751e-52	Dermal DC 1	IL1R2
FCER1A	1.57392e-54	1.39422	0.656	0.164	6.23995e-50	Dermal DC 1	FCER1A
AGPAT9	2.53457e-32	0.954463	0.773	0.426	1.00486e-27	Dermal DC 1	AGPAT9
ALOX5AP	1.04929e-30	0.776439	0.366	0.071	4.16003e-26	Dermal DC 1	ALOX5AP
REL	6.95092e-30	0.779837	0.846	0.552	2.75576e-25	Dermal DC 1	REL
GPR183	1.02767e-29	0.671707	0.934	0.659	4.0743e-25	Dermal DC 1	GPR183
CCND2	1.16941e-28	0.906475	0.476	0.14	4.63623e-24	Dermal DC 1	CCND2
FPR3	6.72999e-27	0.720129	0.597	0.233	2.66817e-22	Dermal DC 1	FPR3
IL1R1	1.07225e-26	0.875924	0.601	0.245	4.25102e-22	Dermal DC 1	IL1R1
CST7	3.10931e-26	0.760909	0.729	0.369	1.23272e-21	Dermal DC 1	CST7
INSIG1	7.08746e-26	0.906158	0.799	0.532	2.80989e-21	Dermal DC 1	INSIG1
SMAP2	7.2757e-26	0.78062	0.659	0.339	2.88452e-21	Dermal DC 1	SMAP2
SH3BP5	1.29628e-24	0.733487	0.612	0.26	5.13924e-20	Dermal DC 1	SH3BP5
LRRFIP1	1.83491e-24	0.641087	0.791	0.519	7.27469e-20	Dermal DC 1	LRRFIP1
S100A4	2.69524e-24	0.717559	0.615	0.27	1.06856e-19	Dermal DC 1	S100A4
NFKB1	3.63908e-24	0.578768	0.872	0.587	1.44275e-19	Dermal DC 1	NFKB1
RALA	1.92502e-23	0.724305	0.692	0.382	7.63193e-19	Dermal DC 1	RALA
ARL4C	1.9596e-23	0.63927	0.839	0.535	7.76903e-19	Dermal DC 1	ARL4C
HLA-DRA	6.92661e-23	0.338691	0.996	0.959	2.74612e-18	Dermal DC 1	HLA-DRA
VEGFA	1.39831e-22	0.66501	0.641	0.289	5.54375e-18	Dermal DC 1	VEGFA
PEA15	3.23871e-22	0.55494	0.799	0.482	1.28402e-17	Dermal DC 1	PEA15
SERPINB9	1.20567e-21	0.633045	0.842	0.591	4.78001e-17	Dermal DC 1	SERPINB9
OPN3	5.20179e-21	0.746257	0.571	0.271	2.0623e-16	Dermal DC 1	OPN3
AMICA1	7.05983e-21	0.668768	0.524	0.227	2.79894e-16	Dermal DC 1	AMICA1
CCR7	7.6159e-21	0.63391	0.74	0.388	3.0194e-16	Dermal DC 1	CCR7
HLA-DQA1	9.07157e-21	0.467925	0.941	0.826	3.59652e-16	Dermal DC 1	HLA-DQA1
IFITM2	9.79411e-21	0.682151	0.352	0.1	3.88297e-16	Dermal DC 1	IFITM2
AKAP13	2.36099e-20	0.638364	0.773	0.482	9.36037e-16	Dermal DC 1	AKAP13
AXL	9.25374e-20	0.6679	0.326	0.091	3.66874e-15	Dermal DC 1	AXL
SYAP1	1.24966e-19	0.682642	0.63	0.324	4.9544e-15	Dermal DC 1	SYAP1
CLEC10A	1.62008e-19	0.547264	0.568	0.261	6.42298e-15	Dermal DC 1	CLEC10A
IFITM3	1.64533e-19	0.762944	0.37	0.115	6.52309e-15	Dermal DC 1	IFITM3
NAMPT	1.78442e-19	0.507049	0.853	0.549	7.07451e-15	Dermal DC 1	NAMPT
GLIPR1	2.01848e-19	0.676169	0.648	0.353	8.00247e-15	Dermal DC 1	GLIPR1
NR4A3	3.06455e-19	0.606015	0.788	0.507	1.21497e-14	Dermal DC 1	NR4A3
FTH1	5.84645e-19	0.357498	0.993	0.909	2.31788e-14	Dermal DC 1	FTH1
IL13RA1	7.78988e-19	0.567607	0.542	0.248	3.08837e-14	Dermal DC 1	IL13RA1
SYTL3	1.04295e-18	0.57285	0.282	0.071	4.13488e-14	Dermal DC 1	SYTL3
LST1	1.99585e-18	0.571678	0.637	0.357	7.91274e-14	Dermal DC 1	LST1
GNA13	2.82063e-18	0.518497	0.806	0.531	1.11827e-13	Dermal DC 1	GNA13
TMEM194A	6.17608e-18	0.619684	0.407	0.158	2.44857e-13	Dermal DC 1	TMEM194A
PKIB	6.95242e-18	0.547454	0.425	0.162	2.75636e-13	Dermal DC 1	PKIB
HLA-DMA	7.67623e-18	0.449351	0.824	0.55	3.04332e-13	Dermal DC 1	HLA-DMA
ARHGAP18	1.05967e-17	0.47808	0.385	0.133	4.20119e-13	Dermal DC 1	ARHGAP18
LAPTM5	1.21491e-17	0.486788	0.864	0.63	4.81664e-13	Dermal DC 1	LAPTM5
GLS	1.8329e-17	0.56119	0.586	0.28	7.26671e-13	Dermal DC 1	GLS
IRF4	3.22937e-17	0.607332	0.451	0.176	1.28031e-12	Dermal DC 1	IRF4
MAP2K1	3.98438e-17	0.644212	0.59	0.347	1.57965e-12	Dermal DC 1	MAP2K1
HLA-DQB1	5.89516e-17	0.407745	0.967	0.819	2.3372e-12	Dermal DC 1	HLA-DQB1
TMEM123	8.77946e-17	0.608979	0.648	0.37	3.4807e-12	Dermal DC 1	TMEM123
KYNU	1.24462e-16	0.508368	0.729	0.407	4.93441e-12	Dermal DC 1	KYNU
FURIN	1.26882e-16	0.571801	0.311	0.096	5.03035e-12	Dermal DC 1	FURIN
FCGR2B	1.86295e-16	0.632974	0.355	0.125	7.38587e-12	Dermal DC 1	FCGR2B
HLA-DQB2	1.90652e-16	0.928246	0.575	0.33	7.55857e-12	Dermal DC 1	HLA-DQB2
WDFY4	2.17932e-16	-1.47213	0.11	0.354	8.64014e-12	Dermal DC 1	WDFY4
ARL8B	3.36303e-16	0.55321	0.685	0.423	1.33331e-11	Dermal DC 1	ARL8B
SRGN	3.4457e-16	0.431848	0.967	0.829	1.36608e-11	Dermal DC 1	SRGN
LMNA	5.63806e-16	0.500698	0.824	0.619	2.23527e-11	Dermal DC 1	LMNA
GRASP	1.03788e-15	0.580208	0.527	0.255	4.11477e-11	Dermal DC 1	GRASP
NFE2L2	1.23902e-15	0.558113	0.696	0.438	4.91224e-11	Dermal DC 1	NFE2L2
FAM49A	1.9846e-15	0.464063	0.7	0.397	7.86814e-11	Dermal DC 1	FAM49A
CYTIP	2.20139e-15	0.436119	0.659	0.381	8.72764e-11	Dermal DC 1	CYTIP
EIF4G2	2.71571e-15	0.489004	0.773	0.506	1.07667e-10	Dermal DC 1	EIF4G2
CD83	3.79841e-15	0.39264	0.908	0.782	1.50592e-10	Dermal DC 1	CD83
CD1C	5.22042e-15	0.54621	0.399	0.161	2.06969e-10	Dermal DC 1	CD1C
HLA-DRB1	7.51509e-15	0.268092	0.985	0.947	2.97943e-10	Dermal DC 1	HLA-DRB1
RHOF	8.15518e-15	0.487139	0.542	0.289	3.2332e-10	Dermal DC 1	RHOF
XCR1	8.86758e-15	-1.00531	0	0.192	3.51564e-10	Dermal DC 1	XCR1
ENTPD1	9.67007e-15	0.544827	0.366	0.137	3.8338e-10	Dermal DC 1	ENTPD1
CREM	1.05041e-14	0.546711	0.685	0.422	4.16446e-10	Dermal DC 1	CREM
HLA-B	1.25137e-14	-0.262915	0.956	0.956	4.96118e-10	Dermal DC 1	HLA-B
CD99	1.59796e-14	0.491613	0.366	0.14	6.33528e-10	Dermal DC 1	CD99
JARID2	1.72179e-14	0.565737	0.586	0.344	6.82619e-10	Dermal DC 1	JARID2
HLA-DQA2	2.1641e-14	0.817167	0.571	0.323	8.57977e-10	Dermal DC 1	HLA-DQA2
CCDC50	3.10266e-14	0.441681	0.322	0.114	1.23008e-09	Dermal DC 1	CCDC50
FILIP1L	3.21282e-14	0.856144	0.322	0.125	1.27376e-09	Dermal DC 1	FILIP1L
RAPGEF1	3.29828e-14	0.481762	0.722	0.469	1.30763e-09	Dermal DC 1	RAPGEF1
ELF1	3.6306e-14	0.573971	0.557	0.317	1.43939e-09	Dermal DC 1	ELF1
TIMP1	4.9544e-14	0.575529	0.703	0.419	1.96422e-09	Dermal DC 1	TIMP1
SATB1	4.98186e-14	0.655777	0.392	0.17	1.97511e-09	Dermal DC 1	SATB1
ADAM8	5.42801e-14	0.411897	0.678	0.419	2.15199e-09	Dermal DC 1	ADAM8
BCAT1	5.49858e-14	0.51364	0.571	0.324	2.17997e-09	Dermal DC 1	BCAT1
TYROBP	7.17261e-14	0.296222	0.89	0.556	2.84365e-09	Dermal DC 1	TYROBP
GRB2	7.19448e-14	0.500553	0.744	0.501	2.85232e-09	Dermal DC 1	GRB2
IFI30	1.22897e-13	0.47913	0.908	0.692	4.87237e-09	Dermal DC 1	IFI30
CADM1	1.26754e-13	-0.781822	0	0.177	5.02527e-09	Dermal DC 1	CADM1
NCF2	1.52595e-13	0.33569	0.531	0.251	6.04978e-09	Dermal DC 1	NCF2
AHR	3.34632e-13	0.679595	0.462	0.237	1.32668e-08	Dermal DC 1	AHR
SLC38A1	4.7733e-13	0.577436	0.341	0.137	1.89242e-08	Dermal DC 1	SLC38A1
CD44	5.4412e-13	0.460518	0.853	0.65	2.15722e-08	Dermal DC 1	CD44
ETV3	5.57337e-13	0.531236	0.656	0.423	2.20962e-08	Dermal DC 1	ETV3
CD86	6.03422e-13	0.557726	0.667	0.432	2.39233e-08	Dermal DC 1	CD86
GNA15	7.10919e-13	0.518629	0.579	0.341	2.81851e-08	Dermal DC 1	GNA15
TOB1	7.75734e-13	0.577198	0.311	0.119	3.07548e-08	Dermal DC 1	TOB1
RCC2	1.02352e-12	0.586106	0.348	0.147	4.05784e-08	Dermal DC 1	RCC2
CDC37	1.19177e-12	0.413544	0.527	0.277	4.7249e-08	Dermal DC 1	CDC37
CSF1R	1.71623e-12	0.457572	0.366	0.147	6.80418e-08	Dermal DC 1	CSF1R
RASSF5	1.77094e-12	0.525575	0.59	0.342	7.02106e-08	Dermal DC 1	RASSF5
HLA-A	2.07149e-12	-0.314527	0.839	0.85	8.21262e-08	Dermal DC 1	HLA-A
PDE4A	2.28826e-12	0.477253	0.462	0.248	9.07204e-08	Dermal DC 1	PDE4A
EMP3	2.51951e-12	0.458057	0.619	0.382	9.98884e-08	Dermal DC 1	EMP3
EMILIN2	3.20648e-12	0.430522	0.711	0.473	1.27124e-07	Dermal DC 1	EMILIN2
EZR	3.20735e-12	0.544493	0.784	0.652	1.27159e-07	Dermal DC 1	EZR
MYL12A	4.38399e-12	0.461735	0.582	0.322	1.73808e-07	Dermal DC 1	MYL12A
RTN1	4.71479e-12	0.252992	0.209	0.058	1.86923e-07	Dermal DC 1	RTN1
EPB41L3	4.77648e-12	0.426427	0.538	0.283	1.89368e-07	Dermal DC 1	EPB41L3
OGFRL1	4.80121e-12	0.565052	0.626	0.41	1.90349e-07	Dermal DC 1	OGFRL1
MALT1	5.6275e-12	0.468229	0.542	0.307	2.23108e-07	Dermal DC 1	MALT1
ALOX5	5.78822e-12	0.358486	0.223	0.066	2.2948e-07	Dermal DC 1	ALOX5
MT-RNR2	5.91851e-12	-0.400931	0.919	0.95	2.34645e-07	Dermal DC 1	MT-RNR2
LDHA	6.60221e-12	0.569715	0.641	0.434	2.61751e-07	Dermal DC 1	LDHA
GALNT3	7.32788e-12	0.312819	0.209	0.059	2.90521e-07	Dermal DC 1	GALNT3
TXNRD1	8.76873e-12	0.669046	0.524	0.301	3.47645e-07	Dermal DC 1	TXNRD1
TTYH2	1.09989e-11	0.44818	0.612	0.378	4.36063e-07	Dermal DC 1	TTYH2
CLEC5A	1.22588e-11	0.457141	0.322	0.13	4.86012e-07	Dermal DC 1	CLEC5A
FOXN3	1.25195e-11	0.559616	0.458	0.239	4.96349e-07	Dermal DC 1	FOXN3
TNFRSF1B	1.33521e-11	0.358041	0.791	0.55	5.29357e-07	Dermal DC 1	TNFRSF1B
CLEC9A	1.33877e-11	-0.44605	0	0.15	5.30768e-07	Dermal DC 1	CLEC9A
CAPN2	1.34052e-11	0.52696	0.63	0.403	5.31461e-07	Dermal DC 1	CAPN2
IDO1	1.36861e-11	-0.875384	0.187	0.404	5.42597e-07	Dermal DC 1	IDO1
RASAL1	1.51426e-11	0.25247	0.19	0.05	6.00344e-07	Dermal DC 1	RASAL1
PTTG1	1.55061e-11	0.370068	0.249	0.084	6.14753e-07	Dermal DC 1	PTTG1
CCL22	1.69262e-11	0.274981	0.377	0.162	6.71058e-07	Dermal DC 1	CCL22
IL7R	1.75059e-11	0.608295	0.597	0.36	6.94041e-07	Dermal DC 1	IL7R
DDAH2	1.78722e-11	0.487448	0.447	0.236	7.0856e-07	Dermal DC 1	DDAH2
SERPINB1	2.25899e-11	0.617939	0.67	0.473	8.95599e-07	Dermal DC 1	SERPINB1
ALCAM	2.53178e-11	0.416217	0.725	0.522	1.00375e-06	Dermal DC 1	ALCAM
NQO2	2.63247e-11	0.407506	0.33	0.139	1.04367e-06	Dermal DC 1	NQO2
PLSCR1	2.77251e-11	0.341511	0.44	0.212	1.09919e-06	Dermal DC 1	PLSCR1
DNASE1L3	3.0514e-11	-1.00487	0.059	0.239	1.20976e-06	Dermal DC 1	DNASE1L3
TRMT6	3.25935e-11	0.456231	0.418	0.198	1.2922e-06	Dermal DC 1	TRMT6
FUT1	5.81988e-11	0.35389	0.143	0.029	2.30735e-06	Dermal DC 1	FUT1
DOK2	6.15016e-11	0.27735	0.319	0.127	2.43829e-06	Dermal DC 1	DOK2
GLO1	6.17031e-11	0.358163	0.238	0.083	2.44628e-06	Dermal DC 1	GLO1
B3GNT5	6.20358e-11	0.464882	0.348	0.155	2.45947e-06	Dermal DC 1	B3GNT5
C1orf54	6.6723e-11	-0.897185	0.117	0.299	2.6453e-06	Dermal DC 1	C1orf54
B4GALT1	6.83702e-11	0.411321	0.429	0.209	2.7106e-06	Dermal DC 1	B4GALT1
2020-09-02	7.67991e-11	0.334593	0.381	0.176	3.04478e-06	Dermal DC 1	2020-09-02
ST8SIA4	8.62144e-11	0.43604	0.568	0.354	3.41805e-06	Dermal DC 1	ST8SIA4
RAB21	1.00911e-10	0.470818	0.429	0.221	4.0007e-06	Dermal DC 1	RAB21
MYO1E	1.0954e-10	0.46874	0.238	0.084	4.34281e-06	Dermal DC 1	MYO1E
NUP62	1.09678e-10	0.421832	0.425	0.217	4.34828e-06	Dermal DC 1	NUP62
SDCBP	1.12275e-10	0.34452	0.608	0.353	4.45126e-06	Dermal DC 1	SDCBP
PICALM	1.34386e-10	0.39482	0.634	0.386	5.32787e-06	Dermal DC 1	PICALM
KIAA0226L	1.88072e-10	-0.664797	0.04	0.204	7.45629e-06	Dermal DC 1	KIAA0226L
CLCN4	2.13745e-10	-0.594102	0	0.134	8.47414e-06	Dermal DC 1	CLCN4
STK4	2.19211e-10	0.392766	0.659	0.426	8.69084e-06	Dermal DC 1	STK4
FCGR2A	2.26366e-10	0.573877	0.396	0.201	8.97449e-06	Dermal DC 1	FCGR2A
CLIC1	2.2805e-10	0.44265	0.52	0.322	9.04128e-06	Dermal DC 1	CLIC1
RASSF3	2.43144e-10	0.32549	0.429	0.218	9.63968e-06	Dermal DC 1	RASSF3
NINJ1	2.65808e-10	0.381732	0.725	0.485	1.05382e-05	Dermal DC 1	NINJ1
MTHFD2	2.71376e-10	0.353147	0.575	0.347	1.0759e-05	Dermal DC 1	MTHFD2
SLC39A8	2.88666e-10	0.355848	0.421	0.208	1.14444e-05	Dermal DC 1	SLC39A8
SESN2	3.18258e-10	0.351214	0.271	0.106	1.26176e-05	Dermal DC 1	SESN2
IL18R1	3.26298e-10	0.314773	0.183	0.055	1.29364e-05	Dermal DC 1	IL18R1
IL4I1	3.53817e-10	0.503809	0.612	0.4	1.40274e-05	Dermal DC 1	IL4I1
MAMLD1	3.5416e-10	0.326494	0.256	0.097	1.4041e-05	Dermal DC 1	MAMLD1
CXCL16	4.03706e-10	0.378461	0.74	0.549	1.60053e-05	Dermal DC 1	CXCL16
ATP13A3	4.1837e-10	0.323596	0.663	0.395	1.65867e-05	Dermal DC 1	ATP13A3
RNF144B	4.65795e-10	0.434483	0.469	0.267	1.84669e-05	Dermal DC 1	RNF144B
NR4A2	4.84813e-10	0.346371	0.593	0.358	1.92209e-05	Dermal DC 1	NR4A2
CD97	4.90789e-10	0.363632	0.377	0.183	1.94578e-05	Dermal DC 1	CD97
HLA-DRB5	5.34447e-10	0.327714	0.89	0.735	2.11887e-05	Dermal DC 1	HLA-DRB5
CDKN1A	5.44873e-10	0.266244	0.864	0.636	2.1602e-05	Dermal DC 1	CDKN1A
ZNF331	6.21554e-10	0.591154	0.308	0.134	2.46421e-05	Dermal DC 1	ZNF331
IL2RG	6.30507e-10	0.306871	0.359	0.165	2.49971e-05	Dermal DC 1	IL2RG
ATP1B3	6.56161e-10	0.422214	0.656	0.448	2.60142e-05	Dermal DC 1	ATP1B3
TIPARP	7.04637e-10	0.443732	0.462	0.249	2.7936e-05	Dermal DC 1	TIPARP
CPNE3	7.07051e-10	-1.11211	0.139	0.307	2.80318e-05	Dermal DC 1	CPNE3
MS4A6A	7.24569e-10	0.480014	0.418	0.226	2.87263e-05	Dermal DC 1	MS4A6A
BHLHE40	7.66832e-10	0.388737	0.451	0.239	3.04018e-05	Dermal DC 1	BHLHE40
CD5	7.82988e-10	0.721048	0.154	0.041	3.10424e-05	Dermal DC 1	CD5
HLA-DOA	8.08441e-10	0.308515	0.63	0.392	3.20515e-05	Dermal DC 1	HLA-DOA
CD55	8.82188e-10	0.508116	0.564	0.367	3.49752e-05	Dermal DC 1	CD55
CTSH	9.35388e-10	0.399764	0.593	0.357	3.70844e-05	Dermal DC 1	CTSH
MSN	9.51565e-10	0.493596	0.56	0.342	3.77257e-05	Dermal DC 1	MSN
CDYL	9.80198e-10	0.453236	0.315	0.143	3.88609e-05	Dermal DC 1	CDYL
LITAF	1.08572e-09	0.356999	0.692	0.448	4.30445e-05	Dermal DC 1	LITAF
USP12	1.10541e-09	0.436401	0.648	0.437	4.38251e-05	Dermal DC 1	USP12
BID	1.22428e-09	0.386249	0.659	0.437	4.85377e-05	Dermal DC 1	BID
RHOC	1.22997e-09	0.418543	0.396	0.202	4.87635e-05	Dermal DC 1	RHOC
RGS1	1.252e-09	0.444233	0.747	0.534	4.96366e-05	Dermal DC 1	RGS1
KCNN4	1.48032e-09	0.356072	0.278	0.117	5.86888e-05	Dermal DC 1	KCNN4
KDM6B	1.48651e-09	0.367691	0.421	0.229	5.8934e-05	Dermal DC 1	KDM6B
IRF8	1.55092e-09	-0.822597	0.352	0.503	6.14878e-05	Dermal DC 1	IRF8
FGR	1.56664e-09	0.314326	0.465	0.242	6.2111e-05	Dermal DC 1	FGR
LAPTM4A	1.58006e-09	0.422321	0.41	0.215	6.26432e-05	Dermal DC 1	LAPTM4A
NET1	1.61385e-09	-0.638658	0.059	0.221	6.39826e-05	Dermal DC 1	NET1
C10orf128	1.65876e-09	0.468275	0.209	0.074	6.57632e-05	Dermal DC 1	C10orf128
ATP1B1	1.6937e-09	0.303893	0.579	0.35	6.71485e-05	Dermal DC 1	ATP1B1
CHD2	1.73513e-09	0.421203	0.527	0.31	6.87908e-05	Dermal DC 1	CHD2
PDE4B	1.80091e-09	0.380304	0.637	0.42	7.13988e-05	Dermal DC 1	PDE4B
POLR2E	1.80764e-09	0.345973	0.392	0.198	7.16657e-05	Dermal DC 1	POLR2E
NLRP3	2.01502e-09	0.415067	0.385	0.19	7.98876e-05	Dermal DC 1	NLRP3
PID1	2.0737e-09	0.385342	0.374	0.181	8.2214e-05	Dermal DC 1	PID1
AVPI1	2.17362e-09	0.394146	0.271	0.111	8.61753e-05	Dermal DC 1	AVPI1
ARPC5	2.43727e-09	0.349041	0.637	0.414	9.66281e-05	Dermal DC 1	ARPC5
CFLAR	2.69376e-09	0.313945	0.791	0.599	0.000106797	Dermal DC 1	CFLAR
GLUL	2.75482e-09	0.376168	0.52	0.301	0.000109218	Dermal DC 1	GLUL
CD53	2.75917e-09	0.309034	0.637	0.394	0.00010939	Dermal DC 1	CD53
MXD1	3.51162e-09	0.454161	0.568	0.36	0.000139222	Dermal DC 1	MXD1
CORO1C	3.92364e-09	0.441088	0.388	0.204	0.000155557	Dermal DC 1	CORO1C
PTPN1	3.94982e-09	0.255754	0.711	0.466	0.000156595	Dermal DC 1	PTPN1
PTGER4	3.97576e-09	0.322493	0.538	0.327	0.000157623	Dermal DC 1	PTGER4
JHDM1D	4.12108e-09	0.321083	0.451	0.255	0.000163384	Dermal DC 1	JHDM1D
GPR137B	4.37454e-09	0.348866	0.476	0.274	0.000173433	Dermal DC 1	GPR137B
HLA-DMB	4.4837e-09	0.343097	0.707	0.504	0.000177761	Dermal DC 1	HLA-DMB
ZFAND5	4.53984e-09	0.520056	0.546	0.354	0.000179986	Dermal DC 1	ZFAND5
TACSTD2	4.54274e-09	-1.24435	0.022	0.155	0.000180101	Dermal DC 1	TACSTD2
PHF20	4.8642e-09	0.410027	0.319	0.153	0.000192846	Dermal DC 1	PHF20
ETS2	4.88675e-09	0.341332	0.52	0.299	0.00019374	Dermal DC 1	ETS2
MPEG1	5.28756e-09	-0.920101	0.154	0.324	0.000209631	Dermal DC 1	MPEG1
ETF1	5.65133e-09	0.345736	0.524	0.316	0.000224053	Dermal DC 1	ETF1
ANXA5	5.84552e-09	0.262086	0.813	0.578	0.000231751	Dermal DC 1	ANXA5
GPX1	6.50868e-09	0.324649	0.601	0.381	0.000258043	Dermal DC 1	GPX1
OAZ1	6.65439e-09	0.283381	0.857	0.696	0.00026382	Dermal DC 1	OAZ1
LPXN	6.94432e-09	0.313864	0.454	0.245	0.000275315	Dermal DC 1	LPXN
KCTD20	7.09785e-09	0.375044	0.516	0.311	0.000281402	Dermal DC 1	KCTD20
TMEM176B	7.48651e-09	-0.644801	0.059	0.211	0.00029681	Dermal DC 1	TMEM176B
BCL3	7.79659e-09	0.34005	0.429	0.235	0.000309104	Dermal DC 1	BCL3
GPBP1	7.90901e-09	0.333062	0.659	0.428	0.000313561	Dermal DC 1	GPBP1
METRNL	8.49638e-09	0.377061	0.586	0.388	0.000336847	Dermal DC 1	METRNL
CYP2S1	8.66116e-09	0.318156	0.498	0.298	0.00034338	Dermal DC 1	CYP2S1
CAPG	9.09746e-09	0.388067	0.425	0.236	0.000360678	Dermal DC 1	CAPG
ACTR2	9.84707e-09	0.349509	0.681	0.468	0.000390397	Dermal DC 1	ACTR2
PPFIBP1	1.00002e-08	0.386097	0.103	0.019	0.000396467	Dermal DC 1	PPFIBP1
EIF4G1	1.0151e-08	0.409292	0.267	0.114	0.000402447	Dermal DC 1	EIF4G1
CTSL	1.05744e-08	-1.13677	0.084	0.239	0.000419234	Dermal DC 1	CTSL
SACS	1.14861e-08	0.312913	0.172	0.055	0.000455378	Dermal DC 1	SACS
MT-RNR1	1.37976e-08	-0.344368	0.879	0.904	0.000547022	Dermal DC 1	MT-RNR1
SETD2	1.45078e-08	0.414316	0.363	0.189	0.000575175	Dermal DC 1	SETD2
MED29	1.5749e-08	0.347573	0.337	0.168	0.000624384	Dermal DC 1	MED29
CPM	1.62443e-08	0.372525	0.194	0.069	0.000644021	Dermal DC 1	CPM
PURB	1.65889e-08	0.38306	0.341	0.173	0.000657685	Dermal DC 1	PURB
TES	1.70957e-08	0.328124	0.535	0.329	0.000677775	Dermal DC 1	TES
HGSNAT	1.9945e-08	0.349182	0.256	0.111	0.000790738	Dermal DC 1	HGSNAT
TET2	2.01049e-08	0.341793	0.571	0.366	0.000797078	Dermal DC 1	TET2
CXXC5	2.07513e-08	0.511987	0.264	0.121	0.000822705	Dermal DC 1	CXXC5
VAC14	2.08462e-08	-0.483944	0.048	0.19	0.00082647	Dermal DC 1	VAC14
GPR157	3.09057e-08	0.361548	0.637	0.426	0.00122529	Dermal DC 1	GPR157
TACC1	3.12535e-08	0.340785	0.498	0.294	0.00123908	Dermal DC 1	TACC1
CMTM6	3.39595e-08	0.288585	0.784	0.606	0.00134636	Dermal DC 1	CMTM6
PVRL2	3.4812e-08	0.344887	0.388	0.215	0.00138016	Dermal DC 1	PVRL2
C11orf24	3.68033e-08	0.263207	0.132	0.035	0.0014591	Dermal DC 1	C11orf24
FLT1	3.83108e-08	0.464241	0.234	0.1	0.00151887	Dermal DC 1	FLT1
ITM2C	4.06239e-08	0.32085	0.22	0.087	0.00161058	Dermal DC 1	ITM2C
CAMK2D	4.15014e-08	-0.386063	0.022	0.146	0.00164536	Dermal DC 1	CAMK2D
S100A11	4.15367e-08	0.33718	0.458	0.267	0.00164676	Dermal DC 1	S100A11
CHML	4.36382e-08	0.335691	0.363	0.193	0.00173008	Dermal DC 1	CHML
NAA50	4.45161e-08	0.338147	0.429	0.249	0.00176488	Dermal DC 1	NAA50
GADD45A	5.24071e-08	0.493303	0.385	0.212	0.00207773	Dermal DC 1	GADD45A
ACSL3	5.99099e-08	0.320396	0.436	0.249	0.00237519	Dermal DC 1	ACSL3
ACSL4	6.11614e-08	0.398129	0.355	0.186	0.00242481	Dermal DC 1	ACSL4
MCL1	6.18849e-08	0.406208	0.703	0.541	0.00245349	Dermal DC 1	MCL1
DMXL2	6.23571e-08	-0.709457	0.059	0.193	0.00247221	Dermal DC 1	DMXL2
FOSL2	6.48623e-08	0.373136	0.498	0.31	0.00257153	Dermal DC 1	FOSL2
FPR1	7.19009e-08	0.334108	0.293	0.139	0.00285058	Dermal DC 1	FPR1
SLC12A7	7.27735e-08	0.383496	0.33	0.168	0.00288518	Dermal DC 1	SLC12A7
ARFGAP3	7.75835e-08	0.446787	0.443	0.273	0.00307587	Dermal DC 1	ARFGAP3
HDGF	8.62661e-08	0.313426	0.374	0.202	0.00342011	Dermal DC 1	HDGF
VAPA	8.7867e-08	0.315655	0.33	0.164	0.00348358	Dermal DC 1	VAPA
ENPP4	8.98818e-08	0.326833	0.231	0.102	0.00356345	Dermal DC 1	ENPP4
PMEPA1	9.12798e-08	0.258508	0.179	0.063	0.00361888	Dermal DC 1	PMEPA1
SNX9	1.04215e-07	0.332445	0.527	0.345	0.00413171	Dermal DC 1	SNX9
PSAP	1.05234e-07	-0.480788	0.821	0.783	0.00417209	Dermal DC 1	PSAP
ABL2	1.05994e-07	0.339108	0.381	0.201	0.00420224	Dermal DC 1	ABL2
TNFRSF18	1.0845e-07	0.274006	0.22	0.09	0.00429961	Dermal DC 1	TNFRSF18
JMJD1C	1.11431e-07	0.312451	0.535	0.33	0.0044178	Dermal DC 1	JMJD1C
SIPA1L1	1.1635e-07	0.289972	0.56	0.355	0.00461281	Dermal DC 1	SIPA1L1
CACUL1	1.19241e-07	0.519379	0.271	0.134	0.00472742	Dermal DC 1	CACUL1
ARF1	1.25322e-07	0.28622	0.538	0.351	0.00496851	Dermal DC 1	ARF1
HSPA1B	1.2738e-07	-0.868709	0.267	0.422	0.0050501	Dermal DC 1	HSPA1B
CD63	1.53106e-07	0.295703	0.696	0.501	0.00607006	Dermal DC 1	CD63
CAMSAP2	1.55394e-07	0.291904	0.147	0.046	0.00616074	Dermal DC 1	CAMSAP2
XYLT1	1.63489e-07	0.338071	0.22	0.091	0.00648168	Dermal DC 1	XYLT1
C15orf48	1.70148e-07	0.41823	0.63	0.465	0.00674569	Dermal DC 1	C15orf48
PLEK	1.75954e-07	0.275904	0.879	0.785	0.00697588	Dermal DC 1	PLEK
MKNK2	1.77274e-07	0.304926	0.344	0.181	0.0070282	Dermal DC 1	MKNK2
TESK1	1.89036e-07	0.258071	0.256	0.115	0.00749452	Dermal DC 1	TESK1
SERINC1	1.95364e-07	0.305573	0.392	0.221	0.00774541	Dermal DC 1	SERINC1
PON2	2.01136e-07	0.262216	0.165	0.059	0.00797426	Dermal DC 1	PON2
KIAA1598	2.06693e-07	-0.722264	0.216	0.351	0.00819456	Dermal DC 1	KIAA1598
SERF2	2.2135e-07	0.287325	0.667	0.478	0.00877562	Dermal DC 1	SERF2
ATP6V0E1	2.21538e-07	0.316889	0.498	0.31	0.00878311	Dermal DC 1	ATP6V0E1
CYBA	2.33124e-07	0.257923	0.659	0.459	0.00924242	Dermal DC 1	CYBA
SEC61A1	2.4465e-07	0.334518	0.187	0.074	0.00969939	Dermal DC 1	SEC61A1
CALR	2.48322e-07	0.357001	0.615	0.41	0.00984496	Dermal DC 1	CALR
FKBP5	2.51701e-07	0.72892	0.286	0.158	0.00997893	Dermal DC 1	FKBP5
TMEM66	2.75804e-07	0.377784	0.498	0.319	0.0109345	Dermal DC 1	TMEM66
LAMB3	2.91474e-07	0.526417	0.282	0.142	0.0115558	Dermal DC 1	LAMB3
SLC11A1	3.03755e-07	-0.743694	0.018	0.124	0.0120427	Dermal DC 1	SLC11A1
UBE2D3	3.07547e-07	0.271695	0.678	0.487	0.012193	Dermal DC 1	UBE2D3
STK17B	3.143e-07	0.364537	0.498	0.324	0.0124607	Dermal DC 1	STK17B
PPP1CB	3.42356e-07	0.343808	0.52	0.338	0.013573	Dermal DC 1	PPP1CB
SERP1	3.64339e-07	0.302466	0.498	0.308	0.0144446	Dermal DC 1	SERP1
SPIB	3.7068e-07	0.324688	0.176	0.066	0.014696	Dermal DC 1	SPIB
SLC31A2	3.91375e-07	0.252762	0.348	0.184	0.0155164	Dermal DC 1	SLC31A2
OSBPL8	3.91618e-07	0.35797	0.513	0.333	0.0155261	Dermal DC 1	OSBPL8
SH3BGRL3	4.01849e-07	0.318692	0.623	0.437	0.0159317	Dermal DC 1	SH3BGRL3
TRAF1	4.08285e-07	0.297498	0.648	0.456	0.0161869	Dermal DC 1	TRAF1
MAPKAPK2	4.09641e-07	0.261952	0.447	0.264	0.0162406	Dermal DC 1	MAPKAPK2
STX11	4.37959e-07	0.254989	0.495	0.307	0.0173633	Dermal DC 1	STX11
BIN1	4.41497e-07	0.343567	0.308	0.164	0.0175036	Dermal DC 1	BIN1
MAP3K8	5.07263e-07	0.307644	0.469	0.286	0.0201109	Dermal DC 1	MAP3K8
SSR3	5.62082e-07	0.321605	0.41	0.245	0.0222843	Dermal DC 1	SSR3
CD59	6.20249e-07	0.332279	0.374	0.214	0.0245904	Dermal DC 1	CD59
RAB31	6.22278e-07	0.282081	0.645	0.438	0.0246708	Dermal DC 1	RAB31
SLC7A11	6.45766e-07	0.435702	0.465	0.304	0.025602	Dermal DC 1	SLC7A11
EIF2AK4	6.50673e-07	0.372364	0.267	0.133	0.0257966	Dermal DC 1	EIF2AK4
ESYT2	6.84239e-07	0.384038	0.264	0.133	0.0271273	Dermal DC 1	ESYT2
THEMIS2	6.87124e-07	0.254106	0.344	0.192	0.0272417	Dermal DC 1	THEMIS2
EPS8	7.19184e-07	0.258962	0.106	0.028	0.0285128	Dermal DC 1	EPS8
RGL1	7.21871e-07	0.288171	0.187	0.077	0.0286193	Dermal DC 1	RGL1
RIT1	7.51886e-07	0.304818	0.469	0.294	0.0298093	Dermal DC 1	RIT1
CD302	7.72308e-07	0.264683	0.26	0.13	0.0306189	Dermal DC 1	CD302
SAT1	8.30741e-07	0.276251	0.952	0.845	0.0329356	Dermal DC 1	SAT1
ATP6V1B2	8.72033e-07	0.3703	0.447	0.271	0.0345726	Dermal DC 1	ATP6V1B2
FOXP1	9.15599e-07	0.336567	0.333	0.181	0.0362999	Dermal DC 1	FOXP1
GCSAM	9.44806e-07	-0.255657	0.011	0.106	0.0374578	Dermal DC 1	GCSAM
MTSS1	9.62263e-07	0.33046	0.308	0.164	0.0381499	Dermal DC 1	MTSS1
IL23A	9.7566e-07	0.650791	0.136	0.046	0.038681	Dermal DC 1	IL23A
TAB2	9.84684e-07	0.326951	0.495	0.317	0.0390388	Dermal DC 1	TAB2
CCL4	1.12117e-06	-1.33663	0.168	0.301	0.0444499	Dermal DC 1	CCL4
SLAMF7	1.13781e-06	-0.52404	0.377	0.524	0.0451095	Dermal DC 1	SLAMF7
TP53BP2	1.16531e-06	0.365894	0.476	0.314	0.0461998	Dermal DC 1	TP53BP2
TSC22D3	1.18354e-06	0.437205	0.308	0.168	0.0469228	Dermal DC 1	TSC22D3
RAB9A	1.20232e-06	0.295078	0.363	0.209	0.0476671	Dermal DC 1	RAB9A
PCGF5	1.33283e-06	0.270314	0.322	0.176	0.0528414	Dermal DC 1	PCGF5
MAP4K4	1.34565e-06	0.358588	0.634	0.41	0.0533497	Dermal DC 1	MAP4K4
SPAG9	1.37103e-06	0.303487	0.637	0.453	0.054356	Dermal DC 1	SPAG9
AGAP3	1.38368e-06	0.268692	0.352	0.204	0.0548573	Dermal DC 1	AGAP3
MIR22HG	1.47763e-06	0.295067	0.429	0.26	0.058582	Dermal DC 1	MIR22HG
UFM1	1.48332e-06	0.315683	0.322	0.18	0.0588079	Dermal DC 1	UFM1
SH3BGRL	1.52031e-06	0.254145	0.505	0.332	0.0602742	Dermal DC 1	SH3BGRL
MT-CO1	1.53955e-06	-0.434011	0.491	0.645	0.0610369	Dermal DC 1	MT-CO1
CDC42	1.63681e-06	0.270282	0.538	0.358	0.0648928	Dermal DC 1	CDC42
SUPT5H	1.65926e-06	0.29989	0.297	0.158	0.0657831	Dermal DC 1	SUPT5H
PER1	1.69515e-06	0.305658	0.168	0.066	0.0672057	Dermal DC 1	PER1
GNA12	1.76214e-06	0.376074	0.516	0.372	0.0698617	Dermal DC 1	GNA12
MAFF	1.83169e-06	0.312478	0.575	0.409	0.0726192	Dermal DC 1	MAFF
SLC16A3	1.90463e-06	0.273846	0.37	0.212	0.075511	Dermal DC 1	SLC16A3
YME1L1	1.93268e-06	0.341661	0.407	0.252	0.076623	Dermal DC 1	YME1L1
GLUD1	1.94059e-06	0.336863	0.337	0.192	0.0769365	Dermal DC 1	GLUD1
CD1A	1.96541e-06	0.289962	0.165	0.063	0.0779207	Dermal DC 1	CD1A
SLCO4A1	1.98971e-06	0.280269	0.19	0.083	0.0788841	Dermal DC 1	SLCO4A1
FLNA	2.00143e-06	0.276184	0.711	0.528	0.0793485	Dermal DC 1	FLNA
AGPS	2.09494e-06	0.30462	0.245	0.122	0.0830562	Dermal DC 1	AGPS
HSPA6	2.11238e-06	-1.4352	0.11	0.23	0.0837474	Dermal DC 1	HSPA6
PPP2CA	2.20578e-06	0.299842	0.421	0.264	0.0874503	Dermal DC 1	PPP2CA
WDR1	2.28903e-06	0.288115	0.465	0.301	0.0907507	Dermal DC 1	WDR1
HIPK1	2.38179e-06	0.314446	0.286	0.152	0.0944283	Dermal DC 1	HIPK1
SLC25A19	2.42967e-06	0.352188	0.374	0.224	0.0963268	Dermal DC 1	SLC25A19
SH2B3	2.43145e-06	0.254767	0.549	0.383	0.0963973	Dermal DC 1	SH2B3
WAC	2.53279e-06	0.278339	0.454	0.292	0.100415	Dermal DC 1	WAC
UBASH3B	2.58897e-06	0.271645	0.289	0.153	0.102642	Dermal DC 1	UBASH3B
AIM1	2.67681e-06	0.407639	0.304	0.17	0.106125	Dermal DC 1	AIM1
PKP2	2.85637e-06	0.300219	0.168	0.069	0.113243	Dermal DC 1	PKP2
ZFP36	2.92957e-06	0.397788	0.557	0.394	0.116146	Dermal DC 1	ZFP36
MORF4L2	3.15641e-06	0.265202	0.26	0.131	0.125139	Dermal DC 1	MORF4L2
CALCRL	3.19479e-06	0.386219	0.209	0.099	0.126661	Dermal DC 1	CALCRL
PSMD2	3.31192e-06	0.329842	0.245	0.122	0.131305	Dermal DC 1	PSMD2
STK24	3.48783e-06	0.294113	0.22	0.105	0.138278	Dermal DC 1	STK24
GSTO1	3.56947e-06	0.307388	0.465	0.294	0.141515	Dermal DC 1	GSTO1
YWHAZ	3.61416e-06	0.288583	0.553	0.392	0.143287	Dermal DC 1	YWHAZ
PAPSS2	3.6315e-06	0.252311	0.366	0.209	0.143974	Dermal DC 1	PAPSS2
SH3KBP1	3.93046e-06	0.266534	0.396	0.239	0.155827	Dermal DC 1	SH3KBP1
HOMER2	4.05469e-06	0.316313	0.201	0.093	0.160752	Dermal DC 1	HOMER2
EMP1	4.18582e-06	0.400619	0.359	0.206	0.165951	Dermal DC 1	EMP1
HLA-C	4.35005e-06	-0.252895	0.784	0.76	0.172462	Dermal DC 1	HLA-C
MN1	4.367e-06	0.325598	0.125	0.043	0.173134	Dermal DC 1	MN1
CD69	4.60669e-06	0.312371	0.117	0.038	0.182637	Dermal DC 1	CD69
RAB14	4.64159e-06	0.313691	0.216	0.103	0.18402	Dermal DC 1	RAB14
ARF4	5.114e-06	0.257151	0.264	0.137	0.20275	Dermal DC 1	ARF4
AKIRIN2	5.33344e-06	0.250428	0.271	0.143	0.21145	Dermal DC 1	AKIRIN2
CHST11	5.56363e-06	0.283413	0.278	0.15	0.220576	Dermal DC 1	CHST11
VASP	5.60955e-06	0.279837	0.542	0.386	0.222396	Dermal DC 1	VASP
DUSP5	6.07368e-06	0.369707	0.462	0.302	0.240797	Dermal DC 1	DUSP5
G0S2	6.49095e-06	0.387646	0.652	0.497	0.25734	Dermal DC 1	G0S2
RB1	6.68417e-06	0.340595	0.3	0.171	0.265001	Dermal DC 1	RB1
CYCS	7.31034e-06	0.292542	0.297	0.161	0.289826	Dermal DC 1	CYCS
PELI1	7.33617e-06	0.333456	0.454	0.296	0.29085	Dermal DC 1	PELI1
DBI	7.65362e-06	0.350722	0.381	0.237	0.303435	Dermal DC 1	DBI
BTG1	7.65598e-06	0.272022	0.864	0.718	0.303529	Dermal DC 1	BTG1
CHMP4B	7.68635e-06	0.252606	0.505	0.33	0.304733	Dermal DC 1	CHMP4B
GLRX	7.81384e-06	0.260987	0.366	0.218	0.309788	Dermal DC 1	GLRX
LGALS1	8.15019e-06	0.251889	0.74	0.555	0.323122	Dermal DC 1	LGALS1
MED13L	8.31167e-06	0.326402	0.359	0.214	0.329524	Dermal DC 1	MED13L
IQGAP2	8.40914e-06	0.344392	0.469	0.314	0.333389	Dermal DC 1	IQGAP2
PSMB9	8.95477e-06	-0.488054	0.099	0.218	0.355021	Dermal DC 1	PSMB9
ARL5B	9.35081e-06	0.340115	0.399	0.257	0.370722	Dermal DC 1	ARL5B
YTHDC1	1.05667e-05	0.355955	0.249	0.131	0.418927	Dermal DC 1	YTHDC1
EIF2S2	1.08028e-05	0.299862	0.234	0.119	0.428289	Dermal DC 1	EIF2S2
MAP2K3	1.15146e-05	0.263164	0.396	0.26	0.456506	Dermal DC 1	MAP2K3
USP53	1.15268e-05	0.257951	0.242	0.125	0.456993	Dermal DC 1	USP53
PDIA3	1.27581e-05	0.269222	0.553	0.379	0.505807	Dermal DC 1	PDIA3
IFNGR1	1.38503e-05	0.27513	0.333	0.198	0.549107	Dermal DC 1	IFNGR1
AFF4	1.41547e-05	0.277027	0.418	0.267	0.561177	Dermal DC 1	AFF4
FGL2	1.54026e-05	0.250191	0.586	0.417	0.61065	Dermal DC 1	FGL2
PLEC	1.58663e-05	0.261241	0.341	0.201	0.629034	Dermal DC 1	PLEC
MAD2L2	1.85007e-05	0.268378	0.198	0.096	0.733478	Dermal DC 1	MAD2L2
SNHG15	1.85134e-05	0.253138	0.275	0.152	0.733984	Dermal DC 1	SNHG15
HIVEP2	1.90885e-05	0.316906	0.33	0.199	0.756784	Dermal DC 1	HIVEP2
RHOA	1.92378e-05	0.266931	0.612	0.456	0.762704	Dermal DC 1	RHOA
TPRA1	1.95605e-05	0.267575	0.425	0.282	0.775494	Dermal DC 1	TPRA1
ZFP91	2.06551e-05	0.325444	0.308	0.186	0.818893	Dermal DC 1	ZFP91
SIK3	2.16196e-05	0.252095	0.238	0.121	0.857132	Dermal DC 1	SIK3
RBPJ	2.37262e-05	0.271768	0.436	0.295	0.940647	Dermal DC 1	RBPJ
SQSTM1	2.40517e-05	0.300367	0.74	0.569	0.953553	Dermal DC 1	SQSTM1
HCAR2	2.45045e-05	0.261688	0.161	0.071	0.971504	Dermal DC 1	HCAR2
SRSF2	2.50106e-05	0.31194	0.341	0.211	0.99157	Dermal DC 1	SRSF2
SAMD8	2.50654e-05	0.273835	0.212	0.109	0.993741	Dermal DC 1	SAMD8
ARRDC3	2.53176e-05	0.260021	0.245	0.134	1	Dermal DC 1	ARRDC3
GNB1	2.5398e-05	0.281377	0.491	0.341	1	Dermal DC 1	GNB1
ISG20	2.58161e-05	0.259731	0.447	0.295	1	Dermal DC 1	ISG20
CD226	2.59963e-05	-0.26543	0.022	0.103	1	Dermal DC 1	CD226
AQP9	2.62919e-05	-0.889085	0.037	0.124	1	Dermal DC 1	AQP9
AMPD2	2.70605e-05	0.294172	0.275	0.159	1	Dermal DC 1	AMPD2
LYRM4	2.89204e-05	-0.315065	0.04	0.131	1	Dermal DC 1	LYRM4
RUNX3	3.01225e-05	0.271397	0.487	0.332	1	Dermal DC 1	RUNX3
CAT	3.0213e-05	0.260017	0.366	0.233	1	Dermal DC 1	CAT
SERPINH1	3.07607e-05	-0.797789	0.062	0.159	1	Dermal DC 1	SERPINH1
CTTNBP2NL	3.19137e-05	0.302871	0.355	0.221	1	Dermal DC 1	CTTNBP2NL
MAP7D1	3.22533e-05	0.309764	0.271	0.155	1	Dermal DC 1	MAP7D1
LHFPL2	3.23131e-05	-0.562405	0.055	0.152	1	Dermal DC 1	LHFPL2
TMX4	3.37345e-05	0.260929	0.179	0.084	1	Dermal DC 1	TMX4
PNMA1	3.78826e-05	-0.3623	0.051	0.145	1	Dermal DC 1	PNMA1
CTNNA1	3.88039e-05	0.283069	0.385	0.248	1	Dermal DC 1	CTNNA1
MYH9	3.88332e-05	0.270387	0.538	0.388	1	Dermal DC 1	MYH9
ATF5	3.96621e-05	0.398777	0.509	0.366	1	Dermal DC 1	ATF5
FUCA1	4.09485e-05	-0.403832	0.029	0.111	1	Dermal DC 1	FUCA1
HOOK3	4.20461e-05	0.258255	0.352	0.218	1	Dermal DC 1	HOOK3
ERICH1	4.22926e-05	-0.410606	0.044	0.133	1	Dermal DC 1	ERICH1
DDX21	4.4397e-05	0.302445	0.41	0.267	1	Dermal DC 1	DDX21
KPNA4	4.54403e-05	0.276026	0.297	0.178	1	Dermal DC 1	KPNA4
CXCL1	4.55147e-05	-1.23726	0.029	0.111	1	Dermal DC 1	CXCL1
TNIP2	4.65987e-05	0.257181	0.385	0.257	1	Dermal DC 1	TNIP2
ALPK3	4.8259e-05	0.343223	0.114	0.043	1	Dermal DC 1	ALPK3
MFSD12	4.85052e-05	0.346575	0.319	0.201	1	Dermal DC 1	MFSD12
PRDM1	5.001e-05	0.254087	0.33	0.198	1	Dermal DC 1	PRDM1
SGK1	5.15094e-05	0.316855	0.608	0.453	1	Dermal DC 1	SGK1
HLA-F	5.22086e-05	-0.472781	0.278	0.386	1	Dermal DC 1	HLA-F
FOSB	5.40106e-05	0.311746	0.52	0.372	1	Dermal DC 1	FOSB
ACSL5	6.11083e-05	0.310194	0.414	0.282	1	Dermal DC 1	ACSL5
SDS	6.1996e-05	0.34144	0.194	0.097	1	Dermal DC 1	SDS
TRPS1	6.27792e-05	0.346027	0.249	0.139	1	Dermal DC 1	TRPS1
CCL20	6.29297e-05	-0.904268	0.044	0.131	1	Dermal DC 1	CCL20
USP7	6.34599e-05	0.266707	0.264	0.15	1	Dermal DC 1	USP7
LIMCH1	6.53353e-05	-0.526426	0.029	0.108	1	Dermal DC 1	LIMCH1
RHOG	6.55075e-05	0.268592	0.473	0.329	1	Dermal DC 1	RHOG
TNFRSF4	7.2181e-05	0.300632	0.183	0.091	1	Dermal DC 1	TNFRSF4
MT-ATP6	7.30037e-05	-0.35734	0.476	0.615	1	Dermal DC 1	MT-ATP6
ALDOA	7.84293e-05	0.269341	0.491	0.341	1	Dermal DC 1	ALDOA
CHD4	7.86424e-05	0.391504	0.315	0.202	1	Dermal DC 1	CHD4
RAB34	8.17364e-05	0.32474	0.227	0.125	1	Dermal DC 1	RAB34
SPRED2	8.37324e-05	0.273148	0.271	0.161	1	Dermal DC 1	SPRED2
DNAJB1	9.68119e-05	-0.86057	0.271	0.372	1	Dermal DC 1	DNAJB1
ACTB	9.82347e-05	-0.593988	0.652	0.655	1	Dermal DC 1	ACTB
IGF2R	0.00010167	-0.449562	0.073	0.168	1	Dermal DC 1	IGF2R
REV3L	0.000107612	0.291091	0.297	0.18	1	Dermal DC 1	REV3L
LY9	0.000111131	0.256425	0.168	0.081	1	Dermal DC 1	LY9
SURF4	0.000111449	0.293698	0.223	0.125	1	Dermal DC 1	SURF4
ATF3	0.000113566	0.278648	0.476	0.327	1	Dermal DC 1	ATF3
TMEM176A	0.00011453	-0.56716	0.062	0.152	1	Dermal DC 1	TMEM176A
MAGT1	0.00011545	0.269009	0.304	0.187	1	Dermal DC 1	MAGT1
NEAT1	0.000118353	-1.04519	0.073	0.165	1	Dermal DC 1	NEAT1
LY6K	0.000120949	0.262921	0.161	0.077	1	Dermal DC 1	LY6K
CLEC4E	0.000122658	-0.422327	0.048	0.13	1	Dermal DC 1	CLEC4E
MOB1B	0.000124487	0.264355	0.308	0.192	1	Dermal DC 1	MOB1B
GUK1	0.000127121	0.275542	0.414	0.288	1	Dermal DC 1	GUK1
ACTG1	0.00013011	-0.446741	0.582	0.593	1	Dermal DC 1	ACTG1
S100B	0.000134758	-0.804396	0.198	0.292	1	Dermal DC 1	S100B
KIF2A	0.000148358	-0.625623	0.125	0.221	1	Dermal DC 1	KIF2A
MT2A	0.000159519	0.397422	0.194	0.106	1	Dermal DC 1	MT2A
PTEN	0.000160112	0.268694	0.205	0.112	1	Dermal DC 1	PTEN
CEBPD	0.000166056	0.312246	0.26	0.156	1	Dermal DC 1	CEBPD
RGS2	0.000176588	0.37406	0.476	0.338	1	Dermal DC 1	RGS2
ST3GAL5	0.000176782	-0.365161	0.048	0.127	1	Dermal DC 1	ST3GAL5
ZNF296	0.00018275	-0.289185	0.033	0.106	1	Dermal DC 1	ZNF296
NCS1	0.000201838	0.253365	0.176	0.091	1	Dermal DC 1	NCS1
ANKRD28	0.000205757	0.250459	0.187	0.097	1	Dermal DC 1	ANKRD28
NFKBIE	0.000238924	0.254134	0.388	0.265	1	Dermal DC 1	NFKBIE
APOBEC3A	0.000246063	-0.436537	0.106	0.202	1	Dermal DC 1	APOBEC3A
MAN1A1	0.000281957	0.259634	0.209	0.118	1	Dermal DC 1	MAN1A1
SELPLG	0.000302176	-0.405851	0.143	0.237	1	Dermal DC 1	SELPLG
RASAL2	0.000321723	0.285987	0.128	0.06	1	Dermal DC 1	RASAL2
CTSD	0.000331126	-0.493562	0.048	0.124	1	Dermal DC 1	CTSD
TNIP3	0.000338493	-0.530152	0.037	0.108	1	Dermal DC 1	TNIP3
UCP2	0.000346673	-0.437445	0.179	0.277	1	Dermal DC 1	UCP2
HECA	0.000367581	0.253948	0.282	0.181	1	Dermal DC 1	HECA
EML4	0.00037248	-0.359036	0.037	0.108	1	Dermal DC 1	EML4
SLC1A4	0.000373398	0.30578	0.161	0.084	1	Dermal DC 1	SLC1A4
MBOAT7	0.000374477	0.260777	0.242	0.145	1	Dermal DC 1	MBOAT7
RASSF2	0.000378935	0.254715	0.542	0.409	1	Dermal DC 1	RASSF2
ITGAV	0.000416261	0.266085	0.168	0.088	1	Dermal DC 1	ITGAV
PAFAH1B2	0.000438233	0.270277	0.179	0.097	1	Dermal DC 1	PAFAH1B2
IBTK	0.000481637	0.313138	0.183	0.1	1	Dermal DC 1	IBTK
PADI2	0.000518596	0.280373	0.297	0.189	1	Dermal DC 1	PADI2
SPN	0.000521015	-0.339044	0.048	0.119	1	Dermal DC 1	SPN
GNG5	0.000637185	0.253541	0.484	0.367	1	Dermal DC 1	GNG5
TNFSF13B	0.000665494	0.279328	0.355	0.242	1	Dermal DC 1	TNFSF13B
TNFAIP6	0.000681564	-0.669586	0.055	0.128	1	Dermal DC 1	TNFAIP6
COPA	0.000696498	0.268039	0.3	0.198	1	Dermal DC 1	COPA
EIF4A3	0.000700499	0.369978	0.242	0.15	1	Dermal DC 1	EIF4A3
NFAT5	0.000726463	0.293377	0.264	0.17	1	Dermal DC 1	NFAT5
GCLM	0.000786385	0.252977	0.19	0.109	1	Dermal DC 1	GCLM
HSPA1A	0.000792367	-0.476062	0.535	0.59	1	Dermal DC 1	HSPA1A
SOX4	0.000792909	-0.577644	0.073	0.15	1	Dermal DC 1	SOX4
PAK1	0.000874367	0.280495	0.396	0.289	1	Dermal DC 1	PAK1
ICAM3	0.000889763	-0.313856	0.128	0.215	1	Dermal DC 1	ICAM3
MAP3K13	0.000911007	-0.29377	0.132	0.221	1	Dermal DC 1	MAP3K13
CPVL	0.000962946	-0.837896	0.586	0.566	1	Dermal DC 1	CPVL
SEPHS2	0.00104066	-0.33232	0.048	0.114	1	Dermal DC 1	SEPHS2
PAPD5	0.00108763	-0.560227	0.147	0.23	1	Dermal DC 1	PAPD5
MCM5	0.00114091	-0.320149	0.062	0.134	1	Dermal DC 1	MCM5
ANXA6	0.00115156	-0.467044	0.238	0.319	1	Dermal DC 1	ANXA6
IL1B	0.00119235	-0.256379	0.711	0.472	1	Dermal DC 1	IL1B
TJP2	0.00123271	-0.283277	0.106	0.193	1	Dermal DC 1	TJP2
CBL	0.0012804	-0.322157	0.114	0.199	1	Dermal DC 1	CBL
HDAC9	0.00140597	-0.294376	0.066	0.137	1	Dermal DC 1	HDAC9
HIPK3	0.00145098	0.261537	0.19	0.114	1	Dermal DC 1	HIPK3
RAB32	0.00147302	-0.329162	0.143	0.224	1	Dermal DC 1	RAB32
TAP1	0.00159647	-0.38797	0.282	0.358	1	Dermal DC 1	TAP1
DDX24	0.00176018	0.250089	0.19	0.114	1	Dermal DC 1	DDX24
PPA1	0.0018118	-0.280093	0.187	0.274	1	Dermal DC 1	PPA1
NRIP1	0.00182224	0.261863	0.231	0.149	1	Dermal DC 1	NRIP1
IFIT2	0.00186879	-0.909813	0.062	0.127	1	Dermal DC 1	IFIT2
PRDX1	0.00190788	0.277229	0.436	0.336	1	Dermal DC 1	PRDX1
TIAM1	0.00192642	0.268073	0.22	0.139	1	Dermal DC 1	TIAM1
NBEAL2	0.00210058	-0.348338	0.073	0.143	1	Dermal DC 1	NBEAL2
USP36	0.00210065	0.318125	0.179	0.106	1	Dermal DC 1	USP36
LRRK2	0.00213867	-0.378448	0.077	0.145	1	Dermal DC 1	LRRK2
STAB1	0.00216438	-0.314283	0.048	0.111	1	Dermal DC 1	STAB1
IER5	0.0026302	-0.619175	0.377	0.432	1	Dermal DC 1	IER5
GNPTAB	0.00274672	0.262785	0.22	0.143	1	Dermal DC 1	GNPTAB
PTMS	0.00325719	-0.292178	0.07	0.133	1	Dermal DC 1	PTMS
TAPBP	0.00325946	-0.441219	0.308	0.367	1	Dermal DC 1	TAPBP
BAG3	0.00378601	-0.792217	0.194	0.268	1	Dermal DC 1	BAG3
RGS10	0.00381982	-0.416611	0.396	0.434	1	Dermal DC 1	RGS10
MYCL	0.00390748	-0.283331	0.048	0.105	1	Dermal DC 1	MYCL
CCND1	0.0039472	-0.304895	0.059	0.119	1	Dermal DC 1	CCND1
TCF4	0.00400359	0.310429	0.147	0.084	1	Dermal DC 1	TCF4
ASAH1	0.00443459	-0.438679	0.132	0.201	1	Dermal DC 1	ASAH1
CD93	0.00453618	-0.526553	0.139	0.209	1	Dermal DC 1	CD93
LPCAT1	0.00455466	-0.358136	0.132	0.206	1	Dermal DC 1	LPCAT1
GBP5	0.00552232	-0.35225	0.07	0.133	1	Dermal DC 1	GBP5
TNF	0.00578363	-0.672664	0.286	0.353	1	Dermal DC 1	TNF
ATP5A1	0.00583692	-0.409711	0.132	0.198	1	Dermal DC 1	ATP5A1
TMEM97	0.00615674	-0.369728	0.059	0.114	1	Dermal DC 1	TMEM97
MZT2A	0.00619556	-0.326837	0.095	0.158	1	Dermal DC 1	MZT2A
COX7C	0.00622717	-0.420288	0.304	0.358	1	Dermal DC 1	COX7C
MAFB	0.00631389	-0.301693	0.125	0.198	1	Dermal DC 1	MAFB
THBD	0.00689248	0.321139	0.264	0.187	1	Dermal DC 1	THBD
CCNG2	0.00731891	-0.260393	0.07	0.127	1	Dermal DC 1	CCNG2
CREG1	0.00765428	-0.422346	0.201	0.27	1	Dermal DC 1	CREG1
STK40	0.00786227	0.288085	0.286	0.208	1	Dermal DC 1	STK40
CYB561A3	0.00802079	-0.260564	0.051	0.103	1	Dermal DC 1	CYB561A3
CTNNBL1	0.00816853	-0.273318	0.132	0.199	1	Dermal DC 1	CTNNBL1
GRSF1	0.00927041	-0.360594	0.125	0.184	1	Dermal DC 1	GRSF1
WDFY4.1	1.29082e-117	2.33726	0.807	0.088	5.1176e-113	cDC1	WDFY4
CPNE3.1	9.53685e-97	2.06826	0.714	0.088	3.78098e-92	cDC1	CPNE3
DNASE1L3.1	1.56973e-92	1.88176	0.606	0.03	6.22336e-88	cDC1	DNASE1L3
XCR1.1	8.98493e-89	1.71127	0.502	0	3.56217e-84	cDC1	XCR1
C1orf54.1	9.31403e-80	1.61354	0.653	0.095	3.69264e-75	cDC1	C1orf54
CPVL.1	2.37791e-79	1.80914	0.903	0.448	9.42747e-75	cDC1	CPVL
SOD2	1.13243e-74	-2.8379	0.17	0.806	4.48961e-70	cDC1	SOD2
CADM1.1	5.64565e-71	1.33638	0.44	0.009	2.23828e-66	cDC1	CADM1
TYROBP.1	3.69475e-68	-1.71085	0.212	0.816	1.46482e-63	cDC1	TYROBP
IL8	6.06011e-68	-2.78927	0.313	0.831	2.40259e-63	cDC1	IL8
CLEC9A.1	2.07669e-66	0.903078	0.39	0.001	8.23326e-62	cDC1	CLEC9A
S100B.1	2.25053e-66	1.82099	0.641	0.124	8.92243e-62	cDC1	S100B
MPEG1.1	1.2535e-61	1.70963	0.641	0.139	4.96963e-57	cDC1	MPEG1
KIAA0226L.1	1.26355e-60	1.14042	0.471	0.039	5.00945e-56	cDC1	KIAA0226L
CD44.1	3.40704e-58	-1.56124	0.378	0.832	1.35076e-53	cDC1	CD44
IL1B.1	9.12575e-57	-3.13843	0.124	0.697	3.61799e-52	cDC1	IL1B
CTSB	1.05907e-56	-2.88485	0.035	0.642	4.19879e-52	cDC1	CTSB
FTH1.1	3.90278e-55	-1.00414	0.838	0.968	1.54729e-50	cDC1	FTH1
RPL8	1.23303e-54	0.840875	0.927	0.717	4.88848e-50	cDC1	RPL8
RPS11	2.98293e-54	0.739944	0.965	0.845	1.18261e-49	cDC1	RPS11
CLCN4.1	2.00773e-53	1.09862	0.336	0.006	7.95985e-49	cDC1	CLCN4
EREG	6.12754e-53	-3.06351	0.019	0.598	2.42933e-48	cDC1	EREG
SAMSN1	1.14143e-50	-1.7469	0.042	0.604	4.52531e-46	cDC1	SAMSN1
KYNU.1	2.12333e-50	-1.54092	0.097	0.65	8.41814e-46	cDC1	KYNU
HLA-DPA1	4.33204e-49	0.601508	0.988	0.921	1.71748e-44	cDC1	HLA-DPA1
CXCL3	3.38757e-48	-3.00797	0.023	0.562	1.34304e-43	cDC1	CXCL3
TACSTD2.1	7.96458e-48	1.76931	0.363	0.025	3.15764e-43	cDC1	TACSTD2
BTG1.1	1.45572e-47	-1.24031	0.502	0.857	5.77134e-43	cDC1	BTG1
TNFRSF1B.1	4.10716e-47	-1.52004	0.266	0.751	1.62833e-42	cDC1	TNFRSF1B
SRGN.1	4.32749e-47	-1.03599	0.668	0.944	1.71568e-42	cDC1	SRGN
CD74	2.44811e-46	0.607066	1	0.977	9.70579e-42	cDC1	CD74
KIAA1598.1	4.39237e-46	1.18912	0.622	0.197	1.7414e-41	cDC1	KIAA1598
NAP1L1	7.5117e-46	1.17173	0.799	0.504	2.97809e-41	cDC1	NAP1L1
ZEB2	1.61727e-45	-1.85282	0.012	0.536	6.41182e-41	cDC1	ZEB2
IRF8.1	2.46909e-45	1.21608	0.757	0.348	9.78894e-41	cDC1	IRF8
IL1RN	1.03028e-44	-2.55567	0.015	0.529	4.08464e-40	cDC1	IL1RN
CST3	8.50674e-44	1.05248	0.888	0.711	3.37258e-39	cDC1	CST3
HLA-DPB1	1.37653e-42	0.674414	0.996	0.926	5.45738e-38	cDC1	HLA-DPB1
CXCL2	3.84939e-42	-2.33338	0.05	0.548	1.52613e-37	cDC1	CXCL2
IL7R.1	2.08143e-41	-2.06773	0.069	0.562	8.25206e-37	cDC1	IL7R
PPT1	4.57883e-41	1.23814	0.768	0.412	1.81532e-36	cDC1	PPT1
RPL19	9.01638e-41	0.700034	0.907	0.754	3.57464e-36	cDC1	RPL19
C5AR1	6.68573e-40	-1.846	0.039	0.525	2.65062e-35	cDC1	C5AR1
RPLP1	1.22362e-39	0.662856	0.876	0.723	4.85118e-35	cDC1	RPLP1
IER3	3.97372e-38	-2.09904	0.069	0.539	1.57542e-33	cDC1	IER3
CCL3	1.05284e-37	-2.73994	0.027	0.487	4.17407e-33	cDC1	CCL3
VEGFA.1	5.09986e-37	-1.57661	0.058	0.514	2.02189e-32	cDC1	VEGFA
ATP13A3.1	9.26247e-37	-1.54366	0.158	0.59	3.6722e-32	cDC1	ATP13A3
RPS23	5.14132e-36	0.798301	0.846	0.605	2.03833e-31	cDC1	RPS23
EPB41L3.1	8.24717e-36	-1.44367	0.035	0.477	3.26967e-31	cDC1	EPB41L3
RPS21	8.48891e-36	0.848954	0.846	0.605	3.36551e-31	cDC1	RPS21
ENPP1	1.46569e-35	0.691378	0.224	0.003	5.81088e-31	cDC1	ENPP1
RPS8	3.97761e-35	0.76128	0.826	0.605	1.57696e-30	cDC1	RPS8
RGS10.1	6.74665e-35	0.979858	0.683	0.325	2.67478e-30	cDC1	RGS10
RPL27A	7.30329e-35	0.768308	0.846	0.665	2.89546e-30	cDC1	RPL27A
FPR3.1	1.38472e-34	-1.37334	0.023	0.455	5.48988e-30	cDC1	FPR3
ICAM3.1	1.93119e-34	0.790412	0.44	0.097	7.65639e-30	cDC1	ICAM3
RPS6	2.02769e-34	0.593568	0.927	0.773	8.03897e-30	cDC1	RPS6
SLC15A3	2.19148e-34	-1.14607	0.008	0.434	8.68834e-30	cDC1	SLC15A3
TNFAIP2	2.48006e-34	-1.8266	0.066	0.493	9.83243e-30	cDC1	TNFAIP2
ETS2.1	5.60501e-34	-1.66277	0.054	0.478	2.22216e-29	cDC1	ETS2
RPS14	1.38746e-33	0.625516	0.896	0.763	5.50072e-29	cDC1	RPS14
GNAO1	1.43403e-33	0.588046	0.216	0.004	5.68535e-29	cDC1	GNAO1
RPL4	2.22419e-33	0.694848	0.876	0.647	8.81804e-29	cDC1	RPL4
CCR7.1	2.70293e-33	-1.81451	0.181	0.604	1.0716e-28	cDC1	CCR7
HDAC9.1	5.21608e-33	0.692886	0.32	0.04	2.06797e-28	cDC1	HDAC9
CAMK2D.1	5.70396e-33	0.753258	0.309	0.036	2.26139e-28	cDC1	CAMK2D
ACTB.1	3.62783e-32	0.870679	0.842	0.584	1.43829e-27	cDC1	ACTB
ACTG1.1	4.44572e-32	0.866148	0.792	0.514	1.76255e-27	cDC1	ACTG1
PNRC1	4.72751e-32	-0.962124	0.432	0.764	1.87427e-27	cDC1	PNRC1
NFKB1.1	5.38215e-32	-0.943886	0.409	0.766	2.13381e-27	cDC1	NFKB1
REL.1	5.72048e-32	-1.09993	0.375	0.734	2.26794e-27	cDC1	REL
INHBA	2.65749e-31	-2.83082	0.031	0.426	1.05359e-26	cDC1	INHBA
UCP2.1	3.60786e-31	0.895855	0.502	0.155	1.43037e-26	cDC1	UCP2
FCER1G	7.8368e-31	-1.13529	0.189	0.591	3.10698e-26	cDC1	FCER1G
NEGR1	2.43893e-30	0.66128	0.212	0.009	9.66938e-26	cDC1	NEGR1
ANXA5.1	2.68445e-30	-1.01654	0.44	0.723	1.06428e-25	cDC1	ANXA5
SPN.1	2.88419e-30	0.782537	0.278	0.032	1.14346e-25	cDC1	SPN
RPL35	4.40999e-30	0.788388	0.78	0.555	1.74839e-25	cDC1	RPL35
CLNK	7.12867e-30	0.585969	0.178	0	2.82623e-25	cDC1	CLNK
ARL8B.1	8.63743e-30	-1.10093	0.224	0.601	3.4244e-25	cDC1	ARL8B
TCEA3	9.87942e-30	0.889978	0.243	0.02	3.9168e-25	cDC1	TCEA3
MMP9	1.28918e-29	-1.83134	0.073	0.465	5.1111e-25	cDC1	MMP9
EHD1	1.32167e-29	-1.58672	0.039	0.426	5.23989e-25	cDC1	EHD1
MZT2A.1	1.9381e-29	0.84101	0.34	0.065	7.68377e-25	cDC1	MZT2A
LITAF.1	6.15122e-29	-1.11393	0.236	0.624	2.43871e-24	cDC1	LITAF
KMO	9.46809e-29	-1.14391	0.012	0.379	3.75372e-24	cDC1	KMO
CD226.1	1.22687e-28	0.570483	0.239	0.02	4.86404e-24	cDC1	CD226
PTPN1.1	2.14194e-28	-1.08269	0.27	0.636	8.49195e-24	cDC1	PTPN1
GLUL.1	2.89424e-28	-1.70836	0.081	0.47	1.14745e-23	cDC1	GLUL
TLR2	5.46652e-28	-1.28175	0.015	0.374	2.16726e-23	cDC1	TLR2
PABPC1	1.69808e-27	0.461242	0.954	0.867	6.7322e-23	cDC1	PABPC1
SH3BP5.1	1.79774e-27	-1.16947	0.081	0.465	7.12731e-23	cDC1	SH3BP5
RPS24	4.85172e-27	0.705268	0.799	0.591	1.92351e-22	cDC1	RPS24
PLAUR	8.84071e-27	-1.16363	0.436	0.721	3.50499e-22	cDC1	PLAUR
MYCL.1	1.10881e-26	0.736101	0.247	0.029	4.39598e-22	cDC1	MYCL
SIRPA	1.15571e-26	-0.915259	0	0.341	4.58194e-22	cDC1	SIRPA
FTL	1.29258e-26	-0.971515	0.722	0.864	5.12455e-22	cDC1	FTL
GPR183.1	1.43886e-26	-0.893197	0.51	0.824	5.70452e-22	cDC1	GPR183
GCSAM.1	3.21391e-26	0.393415	0.232	0.022	1.27419e-21	cDC1	GCSAM
NFKBIA	3.71935e-26	-0.758494	0.668	0.864	1.47457e-21	cDC1	NFKBIA
CFLAR.1	3.82731e-26	-0.83745	0.448	0.731	1.51738e-21	cDC1	CFLAR
NAMPT.1	6.43687e-26	-0.913307	0.405	0.723	2.55196e-21	cDC1	NAMPT
LILRB2	6.57268e-26	-1.13095	0.035	0.382	2.60581e-21	cDC1	LILRB2
NRP2	9.95783e-26	-1.25251	0.008	0.341	3.94788e-21	cDC1	NRP2
DYSF	1.14152e-25	0.692873	0.212	0.017	4.52566e-21	cDC1	DYSF
COX7C.1	1.38187e-25	0.91823	0.56	0.262	5.47854e-21	cDC1	COX7C
PTGS2	2.56553e-25	-1.75434	0.089	0.445	1.01713e-20	cDC1	PTGS2
APOBR	2.83421e-25	0.689146	0.502	0.184	1.12365e-20	cDC1	APOBR
CTSH.1	3.61479e-25	-1.11623	0.166	0.522	1.43312e-20	cDC1	CTSH
CYBB	6.09461e-25	-1.24448	0.012	0.344	2.41627e-20	cDC1	CYBB
RPL37A	1.19865e-24	0.608267	0.784	0.559	4.75217e-20	cDC1	RPL37A
LPXN.1	1.56629e-24	-0.966166	0.05	0.4	6.20973e-20	cDC1	LPXN
NAAA	1.6195e-24	0.885858	0.382	0.113	6.42066e-20	cDC1	NAAA
WTAP	1.63726e-24	-1.38369	0.112	0.457	6.49109e-20	cDC1	WTAP
LCP1	1.87092e-24	0.614092	0.884	0.766	7.41746e-20	cDC1	LCP1
TRAF1.1	2.06783e-24	-1.02254	0.266	0.603	8.1981e-20	cDC1	TRAF1
CCND1.1	2.65917e-24	0.993806	0.263	0.042	1.05426e-19	cDC1	CCND1
EGLN3	2.7979e-24	0.784486	0.278	0.048	1.10926e-19	cDC1	EGLN3
NFKBIZ	3.19674e-24	-1.18963	0.162	0.51	1.26738e-19	cDC1	NFKBIZ
MMP19	4.1579e-24	-1.56935	0.004	0.321	1.64844e-19	cDC1	MMP19
FBXO27	5.82709e-24	0.509124	0.174	0.009	2.31021e-19	cDC1	FBXO27
ITGAX	6.04678e-24	-1.02268	0.058	0.4	2.39731e-19	cDC1	ITGAX
CBL.1	6.70198e-24	0.763036	0.375	0.1	2.65707e-19	cDC1	CBL
ICAM1	9.49184e-24	-1.20273	0.112	0.468	3.76313e-19	cDC1	ICAM1
RPL5	1.37401e-23	0.744502	0.734	0.509	5.4474e-19	cDC1	RPL5
ATP6V1B2.1	1.41386e-23	-1.15771	0.073	0.415	5.6054e-19	cDC1	ATP6V1B2
NINJ1.1	1.46357e-23	-0.971247	0.309	0.646	5.80248e-19	cDC1	NINJ1
FUCA1.1	2.01048e-23	0.677278	0.236	0.032	7.97073e-19	cDC1	FUCA1
TMEM97.1	2.72968e-23	0.773363	0.251	0.04	1.08221e-18	cDC1	TMEM97
BAG3.1	3.60825e-23	1.23061	0.459	0.168	1.43053e-18	cDC1	BAG3
NCF2.1	3.64933e-23	-1.0042	0.081	0.425	1.44681e-18	cDC1	NCF2
PID1.1	4.82648e-23	-0.973688	0.012	0.321	1.91351e-18	cDC1	PID1
SMAP2.1	7.71457e-23	-1.05426	0.185	0.523	3.05852e-18	cDC1	SMAP2
C1orf162	8.05721e-23	0.824588	0.471	0.185	3.19436e-18	cDC1	C1orf162
RPL30	1.11198e-22	0.585097	0.853	0.682	4.40854e-18	cDC1	RPL30
LYRM4.1	1.30253e-22	0.625054	0.263	0.046	5.16401e-18	cDC1	LYRM4
PNMA1.1	1.57585e-22	0.690136	0.282	0.056	6.24761e-18	cDC1	PNMA1
PEA15.1	1.66917e-22	-0.891163	0.359	0.653	6.6176e-18	cDC1	PEA15
RPLP0	2.53794e-22	0.651761	0.768	0.574	1.00619e-17	cDC1	RPLP0
SNX3	3.51393e-22	0.897429	0.525	0.266	1.39313e-17	cDC1	SNX3
BTLA	3.56905e-22	0.428164	0.158	0.007	1.41499e-17	cDC1	BTLA
RPL31	4.69862e-22	0.656857	0.822	0.636	1.86282e-17	cDC1	RPL31
MARCKS	5.03693e-22	-1.15655	0.127	0.451	1.99694e-17	cDC1	MARCKS
CCL4.1	8.53182e-22	-2.35775	0.042	0.345	3.38253e-17	cDC1	CCL4
RPL11	9.29498e-22	0.511551	0.88	0.73	3.68509e-17	cDC1	RPL11
SLC43A2	1.06154e-21	-1.17283	0.073	0.387	4.20856e-17	cDC1	SLC43A2
FAM107B	1.19189e-21	-0.976862	0.151	0.496	4.72536e-17	cDC1	FAM107B
GLS.1	1.33604e-21	-1.03714	0.127	0.458	5.29685e-17	cDC1	GLS
PARM1	1.94253e-21	0.794433	0.378	0.121	7.70134e-17	cDC1	PARM1
TNFAIP3	2.55678e-21	-1.01241	0.347	0.658	1.01366e-16	cDC1	TNFAIP3
OLR1	2.64602e-21	-1.64221	0.027	0.322	1.04904e-16	cDC1	OLR1
FCGR2A.1	3.00765e-21	-1.07205	0.039	0.338	1.19241e-16	cDC1	FCGR2A
CLEC7A	3.3867e-21	0.718684	0.541	0.254	1.34269e-16	cDC1	CLEC7A
DNAJB1.1	6.01396e-21	1.2782	0.537	0.27	2.38429e-16	cDC1	DNAJB1
RNF130	6.22836e-21	-0.789098	0.012	0.301	2.46929e-16	cDC1	RNF130
MIR155HG	7.41559e-21	-1.1148	0.023	0.314	2.93999e-16	cDC1	MIR155HG
ALCAM.1	7.56134e-21	-0.893551	0.386	0.653	2.99777e-16	cDC1	ALCAM
HSPA6.1	7.69869e-21	1.45452	0.378	0.127	3.05222e-16	cDC1	HSPA6
SERPINH1.1	9.07093e-21	1.0233	0.297	0.069	3.59626e-16	cDC1	SERPINH1
RPLP2	1.09138e-20	0.494959	0.83	0.688	4.32688e-16	cDC1	RPLP2
TOX	1.83016e-20	0.474124	0.143	0.006	7.25586e-16	cDC1	TOX
HSPA8	2.81096e-20	0.774054	0.726	0.491	1.11443e-15	cDC1	HSPA8
VAC14.1	3.44391e-20	0.675906	0.32	0.085	1.36537e-15	cDC1	VAC14
FKBP1B	3.47299e-20	0.371283	0.17	0.014	1.3769e-15	cDC1	FKBP1B
RPL23	4.73256e-20	0.6451	0.78	0.604	1.87627e-15	cDC1	RPL23
LRRK2.1	7.11177e-20	0.739559	0.282	0.066	2.81953e-15	cDC1	LRRK2
RPL27	8.77634e-20	0.528182	0.807	0.626	3.47947e-15	cDC1	RPL27
IL13RA1.1	9.72478e-20	-0.893368	0.104	0.418	3.85549e-15	cDC1	IL13RA1
CD68	1.06427e-19	-0.988096	0.178	0.475	4.21942e-15	cDC1	CD68
DPP4	1.23594e-19	0.443132	0.166	0.014	4.9e-15	cDC1	DPP4
KIF16B	1.45115e-19	0.61767	0.313	0.085	5.75324e-15	cDC1	KIF16B
RPS12	1.51131e-19	0.599909	0.78	0.598	5.99173e-15	cDC1	RPS12
PILRA	2.05568e-19	-0.7758	0.004	0.264	8.14997e-15	cDC1	PILRA
MTSS1.1	2.47262e-19	-0.997013	0.012	0.277	9.80294e-15	cDC1	MTSS1
FAM49A.1	2.49328e-19	-0.743139	0.243	0.574	9.88487e-15	cDC1	FAM49A
RPS13	3.19518e-19	0.578557	0.753	0.59	1.26676e-14	cDC1	RPS13
S100A4.1	3.28284e-19	-1.02274	0.151	0.451	1.30151e-14	cDC1	S100A4
CSF1R.1	3.8978e-19	-0.862371	0.015	0.283	1.54532e-14	cDC1	CSF1R
PPY	4.13824e-19	0.270111	0.112	0	1.64065e-14	cDC1	PPY
PLCD1	4.95126e-19	0.428639	0.174	0.019	1.96298e-14	cDC1	PLCD1
C3orf58	4.96553e-19	0.72041	0.34	0.104	1.96863e-14	cDC1	C3orf58
CD300E	5.64557e-19	-1.30584	0.012	0.272	2.23824e-14	cDC1	CD300E
IFI30.1	8.88643e-19	-0.723919	0.591	0.815	3.52311e-14	cDC1	IFI30
P2RY14	1.10029e-18	0.693949	0.224	0.042	4.36222e-14	cDC1	P2RY14
FFAR4	1.10453e-18	0.339407	0.116	0.001	4.37901e-14	cDC1	FFAR4
IFITM3.1	1.38478e-18	-1.13095	0.004	0.257	5.49009e-14	cDC1	IFITM3
DOCK4	1.40601e-18	-0.92306	0.004	0.254	5.57427e-14	cDC1	DOCK4
OPN3.1	1.5062e-18	-0.860649	0.135	0.441	5.97148e-14	cDC1	OPN3
DRAM1	2.07153e-18	-0.818176	0.066	0.358	8.21277e-14	cDC1	DRAM1
LAMP3	2.0725e-18	-1.25965	0.039	0.306	8.21663e-14	cDC1	LAMP3
IFT20	2.82755e-18	0.481575	0.266	0.061	1.12101e-13	cDC1	IFT20
NFATC2	3.1262e-18	0.548508	0.232	0.045	1.23941e-13	cDC1	NFATC2
P2RY6	3.58463e-18	0.374154	0.143	0.01	1.42116e-13	cDC1	P2RY6
SERPINA1	5.28921e-18	-0.764212	0.046	0.316	2.09696e-13	cDC1	SERPINA1
ZNF366	5.47115e-18	0.561576	0.232	0.046	2.16909e-13	cDC1	ZNF366
NRARP	6.25348e-18	0.845885	0.301	0.085	2.47926e-13	cDC1	NRARP
FBL	6.94351e-18	0.736375	0.402	0.159	2.75283e-13	cDC1	FBL
CACYBP	7.61526e-18	0.863429	0.452	0.202	3.01915e-13	cDC1	CACYBP
G0S2.1	8.25995e-18	-0.990751	0.328	0.621	3.27474e-13	cDC1	G0S2
IRF4.1	8.96299e-18	-1.14638	0.058	0.328	3.55347e-13	cDC1	IRF4
PPM1J	9.82177e-18	0.299547	0.131	0.007	3.89394e-13	cDC1	PPM1J
NET1.1	9.85539e-18	0.646323	0.347	0.11	3.90727e-13	cDC1	NET1
PAK3	1.00902e-17	0.392738	0.116	0.003	4.00036e-13	cDC1	PAK3
THBS1	1.14853e-17	-2.86807	0.008	0.25	4.55347e-13	cDC1	THBS1
RP11-389C8.2	1.22324e-17	0.501276	0.189	0.029	4.84966e-13	cDC1	RP11-389C8.2
SDCBP.1	1.26449e-17	-0.846778	0.22	0.503	5.01321e-13	cDC1	SDCBP
2020-03-01	1.32474e-17	0.628693	0.236	0.052	5.25206e-13	cDC1	2020-03-01
FCGR2B.1	1.40223e-17	-0.795554	0.012	0.259	5.55929e-13	cDC1	FCGR2B
TMEM14A	1.4395e-17	0.275064	0.12	0.004	5.70705e-13	cDC1	TMEM14A
G3BP2	1.56623e-17	0.895589	0.51	0.269	6.20948e-13	cDC1	G3BP2
CORO1A	1.60898e-17	0.616731	0.429	0.181	6.37895e-13	cDC1	CORO1A
KCND3	1.89492e-17	0.349863	0.108	0.001	7.5126e-13	cDC1	KCND3
LIMS1	1.98672e-17	-1.04737	0.124	0.399	7.87655e-13	cDC1	LIMS1
RPS5	3.38797e-17	0.528123	0.78	0.653	1.3432e-12	cDC1	RPS5
PRDM1.1	3.46159e-17	-1.0677	0.05	0.305	1.37238e-12	cDC1	PRDM1
PTK2B	3.84467e-17	-0.853913	0.004	0.237	1.52426e-12	cDC1	PTK2B
CD63.1	3.89577e-17	-0.76395	0.386	0.621	1.54452e-12	cDC1	CD63
BIRC3	3.92062e-17	-0.954422	0.44	0.704	1.55437e-12	cDC1	BIRC3
ENSA	4.49842e-17	0.753181	0.44	0.197	1.78344e-12	cDC1	ENSA
MAP2K1.1	4.76663e-17	-0.817754	0.22	0.49	1.88978e-12	cDC1	MAP2K1
DUSP6	4.87193e-17	-1.30382	0.015	0.256	1.93152e-12	cDC1	DUSP6
EEF1B2	5.03937e-17	0.788253	0.459	0.231	1.99791e-12	cDC1	EEF1B2
CLEC5A.1	5.98385e-17	-0.828931	0.012	0.25	2.37236e-12	cDC1	CLEC5A
FOXN2	6.21246e-17	0.711793	0.398	0.165	2.46299e-12	cDC1	FOXN2
CYFIP2	6.87696e-17	0.579568	0.313	0.095	2.72644e-12	cDC1	CYFIP2
CYTH1	7.12812e-17	-0.878931	0.178	0.458	2.82602e-12	cDC1	CYTH1
IDO1.1	7.56482e-17	0.586232	0.548	0.264	2.99915e-12	cDC1	IDO1
ATP5A1.1	7.68603e-17	0.666472	0.34	0.118	3.04721e-12	cDC1	ATP5A1
GBP2	7.74988e-17	-1.22526	0.023	0.264	3.07252e-12	cDC1	GBP2
PPP1R15B	9.13114e-17	-1.04732	0.154	0.428	3.62013e-12	cDC1	PPP1R15B
BCL2A1	9.69935e-17	-0.660256	0.444	0.723	3.84541e-12	cDC1	BCL2A1
CD274	9.89007e-17	-0.80955	0.027	0.273	3.92102e-12	cDC1	CD274
GNAS	1.00014e-16	0.444926	0.826	0.695	3.96514e-12	cDC1	GNAS
USP12.1	1.24042e-16	-0.709361	0.278	0.579	4.91778e-12	cDC1	USP12
LIMD2	1.31294e-16	0.488725	0.216	0.045	5.20526e-12	cDC1	LIMD2
SAMHD1	1.31294e-16	0.836196	0.409	0.172	5.20527e-12	cDC1	SAMHD1
CTSL.1	1.35789e-16	-1.70691	0.023	0.259	5.38347e-12	cDC1	CTSL
H2AFY	1.59582e-16	0.714945	0.622	0.393	6.32679e-12	cDC1	H2AFY
DMD	1.73508e-16	0.443195	0.127	0.009	6.87891e-12	cDC1	DMD
CCND2.1	1.98904e-16	-0.948578	0.046	0.308	7.88574e-12	cDC1	CCND2
SAT1.1	3.8022e-16	-0.520687	0.78	0.912	1.50742e-11	cDC1	SAT1
PSMB9.1	3.81868e-16	0.687361	0.344	0.124	1.51395e-11	cDC1	PSMB9
TRERF1	4.43466e-16	0.468562	0.181	0.03	1.75817e-11	cDC1	TRERF1
CASP1	5.6438e-16	-0.759552	0.035	0.275	2.23754e-11	cDC1	CASP1
CHST11.1	6.02649e-16	-0.775213	0.019	0.25	2.38926e-11	cDC1	CHST11
TREM1	6.55e-16	-0.870456	0.004	0.221	2.59681e-11	cDC1	TREM1
SLC16A10	7.28378e-16	-1.08862	0.019	0.249	2.88773e-11	cDC1	SLC16A10
LTB	8.69896e-16	0.635663	0.243	0.061	3.44879e-11	cDC1	LTB
GSTO1.1	9.70942e-16	-0.748554	0.147	0.416	3.8494e-11	cDC1	GSTO1
GNB2L1	9.84548e-16	0.479455	0.795	0.665	3.90334e-11	cDC1	GNB2L1
DMXL2.1	1.01574e-15	-0.906996	0	0.212	4.02701e-11	cDC1	DMXL2
GBP1	1.20687e-15	-1.24682	0.012	0.233	4.78475e-11	cDC1	GBP1
CCRL2	1.22338e-15	-0.795089	0.042	0.277	4.85023e-11	cDC1	CCRL2
HSPA1B.1	1.37712e-15	0.871063	0.556	0.311	5.45973e-11	cDC1	HSPA1B
FRY	1.58623e-15	0.518396	0.158	0.022	6.28877e-11	cDC1	FRY
SLC39A8.1	1.59856e-15	-0.997199	0.093	0.335	6.33764e-11	cDC1	SLC39A8
CTD-2319I12.1	2.05748e-15	0.595085	0.494	0.231	8.1571e-11	cDC1	CTD-2319I12.1
INSIG1.1	2.16308e-15	-0.947959	0.459	0.665	8.57575e-11	cDC1	INSIG1
FCN1	2.84472e-15	-1.03907	0	0.207	1.12782e-10	cDC1	FCN1
NLRP3.1	2.93488e-15	-0.9261	0.069	0.312	1.16356e-10	cDC1	NLRP3
ABL2.1	3.29965e-15	-1.0601	0.077	0.318	1.30818e-10	cDC1	ABL2
RHBDF2	3.63101e-15	-0.592777	0.012	0.227	1.43955e-10	cDC1	RHBDF2
IGSF6	3.76803e-15	-0.638095	0.031	0.264	1.49387e-10	cDC1	IGSF6
MAP2K6	3.7815e-15	0.31306	0.104	0.004	1.49921e-10	cDC1	MAP2K6
TNFAIP8	4.17649e-15	-0.651823	0.305	0.582	1.65581e-10	cDC1	TNFAIP8
C14orf2	4.48495e-15	0.631804	0.301	0.101	1.7781e-10	cDC1	C14orf2
FPR1.1	4.61718e-15	-0.95171	0.023	0.243	1.83053e-10	cDC1	FPR1
FAU	4.64922e-15	0.437254	0.795	0.672	1.84323e-10	cDC1	FAU
PARP14	4.77304e-15	-1.0053	0.05	0.286	1.89232e-10	cDC1	PARP14
CCT2	4.88142e-15	0.693943	0.371	0.156	1.93529e-10	cDC1	CCT2
CTSS	5.34632e-15	-0.78298	0.463	0.662	2.1196e-10	cDC1	CTSS
SIGLEC10	5.50518e-15	0.398757	0.205	0.043	2.18258e-10	cDC1	SIGLEC10
NAGA	5.78434e-15	0.514591	0.409	0.171	2.29326e-10	cDC1	NAGA
LAG3	6.10388e-15	0.358797	0.131	0.013	2.41995e-10	cDC1	LAG3
MTHFD2.1	6.31662e-15	-0.902882	0.232	0.48	2.50429e-10	cDC1	MTHFD2
MAP4K1	8.32572e-15	0.523731	0.251	0.072	3.30081e-10	cDC1	MAP4K1
NFE2L2.1	1.20702e-14	-0.62973	0.317	0.585	4.78533e-10	cDC1	NFE2L2
LCP2	1.23312e-14	-0.821939	0.124	0.377	4.88883e-10	cDC1	LCP2
CARD16	1.71776e-14	-0.687136	0.062	0.29	6.81022e-10	cDC1	CARD16
MIR29B1	1.73527e-14	-0.801353	0.015	0.224	6.87966e-10	cDC1	MIR29B1
EIF3L	1.74272e-14	0.659006	0.506	0.28	6.90918e-10	cDC1	EIF3L
TMEM176B.1	1.83164e-14	-0.894212	0.015	0.224	7.26173e-10	cDC1	TMEM176B
SEMA6B	1.99861e-14	-0.654305	0.046	0.272	7.92371e-10	cDC1	SEMA6B
AIM2	2.22426e-14	0.310993	0.131	0.014	8.8183e-10	cDC1	AIM2
GSTP1	2.23087e-14	0.758335	0.568	0.348	8.84449e-10	cDC1	GSTP1
RPL37	2.28421e-14	0.634034	0.653	0.462	9.05599e-10	cDC1	RPL37
2020-09-11	2.47697e-14	0.627235	0.375	0.153	9.82019e-10	cDC1	2020-09-11
RPS3	2.54043e-14	0.465676	0.764	0.613	1.00718e-09	cDC1	RPS3
ATP6V1C1	3.36716e-14	-0.680301	0.104	0.35	1.33495e-09	cDC1	ATP6V1C1
HLA-DOB	3.42477e-14	0.574463	0.328	0.127	1.35778e-09	cDC1	HLA-DOB
USP1	3.46439e-14	0.708076	0.301	0.107	1.37349e-09	cDC1	USP1
SIPA1L1.1	3.64413e-14	-0.720557	0.22	0.487	1.44475e-09	cDC1	SIPA1L1
TAGAP	3.83004e-14	-0.82347	0.039	0.257	1.51846e-09	cDC1	TAGAP
ELL2	3.89877e-14	-0.877453	0.039	0.262	1.54571e-09	cDC1	ELL2
ARHGAP10	4.90599e-14	-0.707953	0.008	0.207	1.94503e-09	cDC1	ARHGAP10
AP1G2	5.16708e-14	0.530203	0.185	0.039	2.04854e-09	cDC1	AP1G2
ISG20.1	5.54363e-14	-0.816458	0.158	0.406	2.19783e-09	cDC1	ISG20
NME4	5.8103e-14	0.532861	0.278	0.091	2.30355e-09	cDC1	NME4
CD97.1	6.40786e-14	-0.750401	0.073	0.301	2.54046e-09	cDC1	CD97
PSME1	6.4437e-14	0.719316	0.517	0.311	2.55467e-09	cDC1	PSME1
MAMLD1.1	6.68225e-14	-0.477402	0.004	0.195	2.64924e-09	cDC1	MAMLD1
CDH1	6.81264e-14	0.545061	0.135	0.017	2.70094e-09	cDC1	CDH1
CCR5	7.16343e-14	-0.777606	0.008	0.202	2.84001e-09	cDC1	CCR5
MAPK9	7.20997e-14	0.564921	0.243	0.072	2.85847e-09	cDC1	MAPK9
EMILIN2.1	7.40848e-14	-0.672248	0.371	0.605	2.93717e-09	cDC1	EMILIN2
GPR171	7.4633e-14	0.31454	0.143	0.02	2.9589e-09	cDC1	GPR171
PSTPIP1	7.66566e-14	0.438084	0.259	0.078	3.03913e-09	cDC1	PSTPIP1
ATG3	8.21521e-14	0.636028	0.494	0.275	3.257e-09	cDC1	ATG3
RGS1.1	8.54956e-14	-0.876687	0.436	0.655	3.38956e-09	cDC1	RGS1
TFEC	8.97344e-14	-0.595759	0.004	0.195	3.55761e-09	cDC1	TFEC
TNFRSF9	9.52374e-14	-0.656891	0.008	0.201	3.77578e-09	cDC1	TNFRSF9
RPL13	1.01223e-13	0.414695	0.795	0.673	4.01307e-09	cDC1	RPL13
FAM129A	1.08193e-13	0.614953	0.575	0.337	4.28942e-09	cDC1	FAM129A
IL4I1.1	1.11649e-13	-0.762751	0.274	0.53	4.42645e-09	cDC1	IL4I1
NKRF	1.13936e-13	0.772054	0.236	0.069	4.51711e-09	cDC1	NKRF
ATP2B1	1.35615e-13	-0.688596	0.456	0.671	5.37658e-09	cDC1	ATP2B1
GNS	1.37364e-13	-0.872845	0.058	0.279	5.44594e-09	cDC1	GNS
ZDHHC17	1.43193e-13	0.437596	0.212	0.053	5.67703e-09	cDC1	ZDHHC17
PLXNC1	1.57683e-13	-0.652776	0.042	0.26	6.25151e-09	cDC1	PLXNC1
STX4	1.78165e-13	-0.803119	0.085	0.315	7.06353e-09	cDC1	STX4
PDE4B.1	1.83671e-13	-0.681597	0.309	0.548	7.28183e-09	cDC1	PDE4B
VDR	1.87166e-13	0.623935	0.432	0.201	7.42039e-09	cDC1	VDR
TNIP1	1.8747e-13	-0.783185	0.243	0.481	7.43242e-09	cDC1	TNIP1
RPL32	1.94972e-13	0.484654	0.714	0.545	7.72985e-09	cDC1	RPL32
PTK2	2.10213e-13	0.411094	0.151	0.025	8.33412e-09	cDC1	PTK2
DPYSL2	2.12143e-13	0.677474	0.394	0.184	8.41062e-09	cDC1	DPYSL2
ZNF267	2.20414e-13	-0.562649	0.127	0.384	8.73853e-09	cDC1	ZNF267
PPM1M	2.22213e-13	0.379468	0.158	0.029	8.80986e-09	cDC1	PPM1M
CD52	2.25297e-13	0.439785	0.413	0.184	8.93212e-09	cDC1	CD52
BANK1	2.37046e-13	0.408455	0.212	0.056	9.39793e-09	cDC1	BANK1
IL1R2.1	2.48471e-13	-1.09685	0.236	0.477	9.8509e-09	cDC1	IL1R2
RP11-145M9.4	2.51297e-13	0.449302	0.201	0.049	9.96294e-09	cDC1	RP11-145M9.4
APOL3	2.62733e-13	0.623968	0.178	0.038	1.04163e-08	cDC1	APOL3
PRKAR2B	2.76626e-13	0.466324	0.301	0.108	1.09671e-08	cDC1	PRKAR2B
MTDH	2.84193e-13	0.651378	0.514	0.302	1.12671e-08	cDC1	MTDH
GK	3.18013e-13	-0.57594	0.039	0.241	1.26079e-08	cDC1	GK
SLC31A2.1	3.30487e-13	-0.581929	0.066	0.293	1.31025e-08	cDC1	SLC31A2
ALOX5AP.1	3.32247e-13	-0.629933	0.015	0.208	1.31723e-08	cDC1	ALOX5AP
RPL18	3.39835e-13	0.471952	0.772	0.652	1.34731e-08	cDC1	RPL18
RPL34	3.4473e-13	0.498339	0.745	0.614	1.36672e-08	cDC1	RPL34
IL4R	3.66909e-13	-0.661679	0.023	0.22	1.45465e-08	cDC1	IL4R
C1QA	3.90923e-13	-0.950756	0.035	0.237	1.54985e-08	cDC1	C1QA
CKS2	3.91665e-13	0.672857	0.239	0.074	1.5528e-08	cDC1	CKS2
ITGAL	4.12386e-13	0.307448	0.12	0.013	1.63495e-08	cDC1	ITGAL
PLSCR1.1	4.23837e-13	-0.613961	0.104	0.342	1.68034e-08	cDC1	PLSCR1
CCL22.1	4.68874e-13	-2.12409	0.069	0.282	1.8589e-08	cDC1	CCL22
ITGB7	4.72715e-13	0.379537	0.201	0.049	1.87413e-08	cDC1	ITGB7
FLNA.1	4.79258e-13	-0.73827	0.452	0.629	1.90007e-08	cDC1	FLNA
RPS20	5.11758e-13	0.517493	0.745	0.566	2.02892e-08	cDC1	RPS20
CYB5R3	5.50759e-13	0.611439	0.27	0.092	2.18354e-08	cDC1	CYB5R3
FAM65B	6.11051e-13	0.411722	0.166	0.033	2.42257e-08	cDC1	FAM65B
F13A1	6.29518e-13	-0.859328	0.008	0.192	2.49579e-08	cDC1	F13A1
MS4A7	6.48824e-13	-0.6886	0.147	0.386	2.57233e-08	cDC1	MS4A7
LIMA1	6.78912e-13	0.545562	0.139	0.022	2.69161e-08	cDC1	LIMA1
TLR3	7.86701e-13	0.309145	0.104	0.009	3.11896e-08	cDC1	TLR3
SLAMF8	8.96547e-13	0.675386	0.324	0.134	3.55445e-08	cDC1	SLAMF8
CD48	9.25893e-13	0.454772	0.432	0.211	3.6708e-08	cDC1	CD48
GNB4	9.45709e-13	0.578089	0.243	0.078	3.74936e-08	cDC1	GNB4
MS4A6A.1	1.04273e-12	-0.737356	0.116	0.342	4.13401e-08	cDC1	MS4A6A
FOXN3.1	1.08981e-12	-0.768922	0.131	0.366	4.32067e-08	cDC1	FOXN3
FNDC3B	1.47306e-12	-0.824097	0.027	0.218	5.84008e-08	cDC1	FNDC3B
ARRB2	1.51333e-12	-0.582052	0.247	0.487	5.99973e-08	cDC1	ARRB2
HLA-DRB1.1	1.5654e-12	0.330019	0.981	0.949	6.20618e-08	cDC1	HLA-DRB1
SELPLG.1	1.61505e-12	0.537736	0.359	0.155	6.40302e-08	cDC1	SELPLG
GPX3	1.632e-12	0.647587	0.228	0.068	6.47024e-08	cDC1	GPX3
RASGEF1B	1.65605e-12	-0.541017	0.208	0.454	6.56559e-08	cDC1	RASGEF1B
THAP2	1.66433e-12	-0.582979	0.062	0.276	6.59839e-08	cDC1	THAP2
ARPC2	1.67681e-12	0.457043	0.788	0.666	6.64787e-08	cDC1	ARPC2
TUBA1A	1.75335e-12	0.569916	0.398	0.185	6.95132e-08	cDC1	TUBA1A
AGPAT9.1	1.90965e-12	-0.770063	0.378	0.581	7.57101e-08	cDC1	AGPAT9
PTPN22	2.13002e-12	0.358897	0.22	0.062	8.44469e-08	cDC1	PTPN22
CDCP1	2.27973e-12	-0.732552	0.004	0.176	9.0382e-08	cDC1	CDCP1
FOXO3	2.28961e-12	-0.612933	0.035	0.233	9.0774e-08	cDC1	FOXO3
SCRN1	2.34834e-12	0.538112	0.212	0.061	9.31022e-08	cDC1	SCRN1
RPS29	2.60906e-12	0.585256	0.645	0.468	1.03439e-07	cDC1	RPS29
FLT3	2.74004e-12	0.372015	0.328	0.134	1.08631e-07	cDC1	FLT3
GPX4	2.8364e-12	-0.715324	0.263	0.487	1.12452e-07	cDC1	GPX4
RASSF4	2.95161e-12	-1.02001	0.062	0.267	1.1702e-07	cDC1	RASSF4
RNF144B.1	3.27377e-12	-0.646518	0.151	0.39	1.29792e-07	cDC1	RNF144B
PXN	3.38164e-12	0.454439	0.189	0.048	1.34068e-07	cDC1	PXN
PARVG	3.79665e-12	0.46211	0.27	0.097	1.50522e-07	cDC1	PARVG
DCTPP1	4.03415e-12	0.357066	0.154	0.03	1.59938e-07	cDC1	DCTPP1
IL1R1.1	4.37207e-12	-0.766278	0.178	0.41	1.73335e-07	cDC1	IL1R1
RILPL2	4.5361e-12	-0.68004	0.236	0.458	1.79838e-07	cDC1	RILPL2
LYST	4.5695e-12	-0.799183	0.035	0.224	1.81163e-07	cDC1	LYST
HSPA1L	4.67369e-12	0.271995	0.116	0.014	1.85293e-07	cDC1	HSPA1L
TMEM176A.1	4.74937e-12	-0.817864	0.004	0.172	1.88293e-07	cDC1	TMEM176A
WBSCR22	4.77269e-12	0.402209	0.243	0.079	1.89218e-07	cDC1	WBSCR22
SOX4.1	4.79063e-12	0.857435	0.247	0.084	1.89929e-07	cDC1	SOX4
MSR1	4.81135e-12	-0.676945	0.004	0.172	1.90751e-07	cDC1	MSR1
HSP90AB1	5.05355e-12	0.581177	0.741	0.604	2.00353e-07	cDC1	HSP90AB1
RPS2	5.30374e-12	0.488879	0.734	0.578	2.10272e-07	cDC1	RPS2
MAFF.1	6.14099e-12	-0.585472	0.293	0.517	2.43466e-07	cDC1	MAFF
RALA.1	9.29675e-12	-0.624962	0.317	0.529	3.68579e-07	cDC1	RALA
SNX22	1.03239e-11	0.516073	0.116	0.016	4.093e-07	cDC1	SNX22
STAT3	1.06005e-11	-0.742672	0.035	0.221	4.20265e-07	cDC1	STAT3
CD40	1.28551e-11	-0.551718	0.197	0.436	5.09652e-07	cDC1	CD40
MALAT1	1.3281e-11	-0.666239	0.51	0.73	5.26539e-07	cDC1	MALAT1
GPR126	1.37032e-11	0.30202	0.112	0.014	5.43277e-07	cDC1	GPR126
TRIP10	1.47442e-11	-0.537032	0.081	0.292	5.84549e-07	cDC1	TRIP10
SNN	1.52449e-11	-0.619978	0.089	0.296	6.044e-07	cDC1	SNN
INPP5D	1.52674e-11	0.353586	0.247	0.082	6.0529e-07	cDC1	INPP5D
NDRG2	1.54942e-11	0.561949	0.27	0.101	6.14282e-07	cDC1	NDRG2
CEP170	1.58931e-11	-0.617534	0.097	0.306	6.301e-07	cDC1	CEP170
SPAG9.1	1.64437e-11	-0.564593	0.336	0.569	6.51926e-07	cDC1	SPAG9
AGO2	1.66676e-11	-0.522325	0.112	0.332	6.60804e-07	cDC1	AGO2
CCDC86	1.68909e-11	0.376982	0.135	0.025	6.69655e-07	cDC1	CCDC86
RPL13A	1.88425e-11	0.556545	0.664	0.51	7.4703e-07	cDC1	RPL13A
DHTKD1	1.92365e-11	0.517474	0.193	0.055	7.6265e-07	cDC1	DHTKD1
SMOX	2.0469e-11	-0.830619	0.015	0.182	8.11513e-07	cDC1	SMOX
PADI2.1	2.20553e-11	0.651242	0.359	0.168	8.74406e-07	cDC1	PADI2
STAT5A	2.21197e-11	-0.578898	0.097	0.311	8.76959e-07	cDC1	STAT5A
ARHGAP30	2.27993e-11	0.548578	0.417	0.212	9.03901e-07	cDC1	ARHGAP30
TPRA1.1	2.4352e-11	-0.551953	0.158	0.384	9.65461e-07	cDC1	TPRA1
STMN1	2.46878e-11	0.552417	0.216	0.066	9.78773e-07	cDC1	STMN1
MZT2B	2.60923e-11	0.563219	0.378	0.185	1.03446e-06	cDC1	MZT2B
CD163	2.68631e-11	-0.682141	0	0.153	1.06502e-06	cDC1	CD163
SATB1.1	2.75537e-11	-0.794141	0.089	0.288	1.09239e-06	cDC1	SATB1
SLAMF7.1	2.84383e-11	0.353017	0.672	0.41	1.12747e-06	cDC1	SLAMF7
ABL1	2.8997e-11	0.399184	0.131	0.023	1.14962e-06	cDC1	ABL1
MPP1	2.97351e-11	-0.616871	0.039	0.22	1.17888e-06	cDC1	MPP1
SSB	2.97676e-11	0.461433	0.247	0.088	1.18016e-06	cDC1	SSB
HSPD1	3.07807e-11	0.997723	0.583	0.432	1.22033e-06	cDC1	HSPD1
ABCA1	3.13691e-11	-0.81811	0.046	0.228	1.24366e-06	cDC1	ABCA1
PACSIN2	3.45262e-11	0.721847	0.375	0.197	1.36883e-06	cDC1	PACSIN2
2020-09-06	3.4869e-11	0.568604	0.517	0.322	1.38241e-06	cDC1	2020-09-06
SOD1	3.64597e-11	0.684426	0.355	0.169	1.44548e-06	cDC1	SOD1
TMEM123.1	3.79295e-11	-0.556548	0.278	0.514	1.50375e-06	cDC1	TMEM123
CCDC50.1	3.82219e-11	-0.518244	0.039	0.224	1.51534e-06	cDC1	CCDC50
ZNF296.1	3.83159e-11	0.409188	0.181	0.049	1.51907e-06	cDC1	ZNF296
CHST7	4.02823e-11	-0.58519	0.05	0.231	1.59703e-06	cDC1	CHST7
DNAJA4	4.08664e-11	0.779545	0.336	0.156	1.62019e-06	cDC1	DNAJA4
CHML.1	4.3163e-11	-0.59753	0.093	0.298	1.71124e-06	cDC1	CHML
MAPKAPK2.1	4.54249e-11	-0.68295	0.162	0.374	1.80092e-06	cDC1	MAPKAPK2
RPS16	4.54888e-11	0.333254	0.861	0.783	1.80345e-06	cDC1	RPS16
PTGER3	4.88625e-11	0.337674	0.135	0.026	1.9372e-06	cDC1	PTGER3
DST	5.028e-11	0.732629	0.22	0.071	1.9934e-06	cDC1	DST
C15orf48.1	5.18027e-11	-0.720294	0.363	0.568	2.05377e-06	cDC1	C15orf48
HSPA1A.1	5.21719e-11	0.597541	0.687	0.532	2.06841e-06	cDC1	HSPA1A
TACC1.1	5.43232e-11	-0.670869	0.193	0.412	2.1537e-06	cDC1	TACC1
VAPA.1	6.20092e-11	-0.584825	0.073	0.263	2.45842e-06	cDC1	VAPA
ANTXR2	6.51678e-11	-0.702245	0.17	0.389	2.58364e-06	cDC1	ANTXR2
NCAPH	6.6407e-11	0.264562	0.104	0.013	2.63277e-06	cDC1	NCAPH
SLC2A6	7.11841e-11	-0.582145	0.023	0.191	2.82216e-06	cDC1	SLC2A6
AMPD3	7.83624e-11	-0.486349	0.012	0.171	3.10675e-06	cDC1	AMPD3
PCNA	7.90649e-11	0.468062	0.162	0.04	3.13461e-06	cDC1	PCNA
ANXA1	8.37048e-11	-0.668139	0.444	0.626	3.31856e-06	cDC1	ANXA1
AKAP11	8.5791e-11	0.500319	0.236	0.082	3.40127e-06	cDC1	AKAP11
TIAM1.1	8.57983e-11	-0.686611	0.035	0.21	3.40156e-06	cDC1	TIAM1
TAP1.1	8.59443e-11	0.603403	0.475	0.285	3.40735e-06	cDC1	TAP1
CLEC4E.1	8.81025e-11	-0.63334	0	0.146	3.49291e-06	cDC1	CLEC4E
TMEM50B	9.34548e-11	0.361536	0.174	0.046	3.70511e-06	cDC1	TMEM50B
SLC2A1	9.41516e-11	0.626084	0.174	0.046	3.73273e-06	cDC1	SLC2A1
RAB32.1	9.62038e-11	0.538512	0.328	0.153	3.81409e-06	cDC1	RAB32
AXL.1	9.72104e-11	-0.613114	0.035	0.205	3.854e-06	cDC1	AXL
NCKAP5	9.86657e-11	0.386237	0.143	0.03	3.9117e-06	cDC1	NCKAP5
CSRP1	1.01606e-10	0.609773	0.205	0.065	4.02827e-06	cDC1	CSRP1
TNFSF13B.1	1.05357e-10	-0.713363	0.131	0.328	4.177e-06	cDC1	TNFSF13B
RNF145	1.10403e-10	-0.545888	0.158	0.376	4.37702e-06	cDC1	RNF145
EMP1.1	1.34968e-10	-1.01812	0.108	0.303	5.35095e-06	cDC1	EMP1
PVRL2.1	1.3832e-10	-0.546867	0.12	0.319	5.48385e-06	cDC1	PVRL2
RNF13	1.51685e-10	-0.577449	0.062	0.24	6.0137e-06	cDC1	RNF13
TCTN3	1.66126e-10	0.572138	0.216	0.072	6.58622e-06	cDC1	TCTN3
GPR132	1.73751e-10	-0.571456	0.12	0.316	6.88854e-06	cDC1	GPR132
DENND5A	1.75337e-10	-0.575481	0.181	0.397	6.95139e-06	cDC1	DENND5A
ARHGAP26	2.03244e-10	-0.598633	0.031	0.198	8.05781e-06	cDC1	ARHGAP26
UBA52	2.29615e-10	0.410198	0.784	0.699	9.10332e-06	cDC1	UBA52
GRINA	2.32961e-10	-0.622348	0.178	0.377	9.23596e-06	cDC1	GRINA
CD1B	2.48711e-10	-0.761172	0.004	0.147	9.86041e-06	cDC1	CD1B
TTYH3	2.51168e-10	-0.522652	0.039	0.205	9.95781e-06	cDC1	TTYH3
KCNN4.1	2.68807e-10	-0.43723	0.039	0.21	1.06571e-05	cDC1	KCNN4
RNASE6	2.78822e-10	0.479329	0.355	0.178	1.10542e-05	cDC1	RNASE6
DUSP4	2.82289e-10	0.755121	0.556	0.382	1.11916e-05	cDC1	DUSP4
BTG3	2.88956e-10	-0.449488	0.05	0.231	1.14559e-05	cDC1	BTG3
BCAT1.1	2.89511e-10	-0.703415	0.247	0.451	1.14779e-05	cDC1	BCAT1
TSPAN33	3.08408e-10	0.425668	0.514	0.306	1.22271e-05	cDC1	TSPAN33
SDC4	3.0934e-10	-0.657643	0.023	0.181	1.22641e-05	cDC1	SDC4
PLA2G7	3.24428e-10	-0.565268	0.004	0.146	1.28623e-05	cDC1	PLA2G7
TOMM7	3.47272e-10	0.595979	0.402	0.227	1.3768e-05	cDC1	TOMM7
RPL28	3.67085e-10	0.457767	0.637	0.506	1.45535e-05	cDC1	RPL28
SLC46A3	3.82101e-10	0.323679	0.131	0.027	1.51488e-05	cDC1	SLC46A3
CD37	3.91446e-10	0.502363	0.359	0.179	1.55193e-05	cDC1	CD37
RNF213	4.05871e-10	-0.764501	0.004	0.145	1.60911e-05	cDC1	RNF213
MXD1.1	4.35842e-10	-0.698919	0.27	0.475	1.72794e-05	cDC1	MXD1
LY86	4.99216e-10	0.477994	0.317	0.147	1.97919e-05	cDC1	LY86
SERPINF2	5.00078e-10	0.270633	0.166	0.045	1.98261e-05	cDC1	SERPINF2
PTAFR	5.0604e-10	-0.598437	0.008	0.15	2.00625e-05	cDC1	PTAFR
PAPD5.1	5.11449e-10	0.715965	0.328	0.16	2.02769e-05	cDC1	PAPD5
BIRC2	5.37563e-10	-0.613936	0.12	0.311	2.13122e-05	cDC1	BIRC2
IRAK3	5.72489e-10	-0.483697	0.004	0.143	2.26969e-05	cDC1	IRAK3
SRSF7	5.9496e-10	0.676489	0.336	0.169	2.35878e-05	cDC1	SRSF7
TNFRSF4.1	6.21893e-10	-0.505653	0.012	0.158	2.46556e-05	cDC1	TNFRSF4
MYO9B	6.23021e-10	-0.676489	0.263	0.468	2.47003e-05	cDC1	MYO9B
GPR65	6.96249e-10	0.545093	0.278	0.118	2.76035e-05	cDC1	GPR65
RPL14	7.17425e-10	0.476791	0.61	0.452	2.8443e-05	cDC1	RPL14
HCAR2.1	7.26899e-10	-0.517553	0	0.133	2.88186e-05	cDC1	HCAR2
GPX1.1	7.31734e-10	-0.488916	0.282	0.504	2.90103e-05	cDC1	GPX1
SNHG5	7.89618e-10	0.552488	0.514	0.344	3.13052e-05	cDC1	SNHG5
PPA1.1	8.06658e-10	0.399297	0.382	0.199	3.19808e-05	cDC1	PPA1
RAPGEF2	8.19206e-10	-0.779831	0.1	0.288	3.24783e-05	cDC1	RAPGEF2
RAPGEF1.1	8.87972e-10	-0.431962	0.375	0.604	3.52045e-05	cDC1	RAPGEF1
ANKLE2	9.01314e-10	-0.648169	0.139	0.337	3.57335e-05	cDC1	ANKLE2
MAP3K8.1	9.47234e-10	-0.616722	0.189	0.395	3.7554e-05	cDC1	MAP3K8
PIM3	1.01331e-09	-0.487625	0.224	0.444	4.01737e-05	cDC1	PIM3
VCAN	1.04147e-09	-1.49896	0.004	0.139	4.12902e-05	cDC1	VCAN
DOT1L	1.04502e-09	-0.498287	0.042	0.208	4.14307e-05	cDC1	DOT1L
PDP1	1.07291e-09	0.370307	0.185	0.058	4.25366e-05	cDC1	PDP1
TRPV2	1.16085e-09	0.393844	0.274	0.117	4.60229e-05	cDC1	TRPV2
SQRDL	1.193e-09	-0.482512	0.058	0.225	4.72977e-05	cDC1	SQRDL
ACSL1	1.22055e-09	-0.791404	0.154	0.344	4.83901e-05	cDC1	ACSL1
GPR84	1.22613e-09	-0.458342	0.008	0.145	4.86111e-05	cDC1	GPR84
CEBPB	1.28143e-09	-0.735697	0.031	0.182	5.08035e-05	cDC1	CEBPB
IL10	1.31408e-09	-0.851799	0.019	0.163	5.2098e-05	cDC1	IL10
TNFAIP6.1	1.40793e-09	-0.981903	0.008	0.145	5.58187e-05	cDC1	TNFAIP6
RAB7L1	1.42352e-09	0.409438	0.355	0.172	5.6437e-05	cDC1	RAB7L1
SPHK1	1.47599e-09	-0.558769	0.05	0.215	5.8517e-05	cDC1	SPHK1
ADAM19	1.64684e-09	0.55115	0.359	0.175	6.52907e-05	cDC1	ADAM19
ID2	1.64741e-09	0.422859	0.71	0.514	6.53131e-05	cDC1	ID2
S100A11.1	1.67466e-09	-0.579555	0.178	0.376	6.63938e-05	cDC1	S100A11
PLEKHM2	1.68701e-09	-0.447894	0.062	0.231	6.6883e-05	cDC1	PLEKHM2
GRAMD1A	1.82459e-09	-0.581786	0.077	0.25	7.23379e-05	cDC1	GRAMD1A
STAB1.1	1.83644e-09	-0.64748	0	0.127	7.28076e-05	cDC1	STAB1
SPATS2L	1.84752e-09	0.654821	0.228	0.087	7.32467e-05	cDC1	SPATS2L
CHMP4B.1	1.88878e-09	-0.512682	0.236	0.435	7.48824e-05	cDC1	CHMP4B
IL1A	1.93425e-09	-0.832564	0.054	0.214	7.66854e-05	cDC1	IL1A
CD1E	1.96024e-09	-0.566922	0.008	0.143	7.77156e-05	cDC1	CD1E
MPHOSPH6	1.9678e-09	-0.472424	0.031	0.182	7.80155e-05	cDC1	MPHOSPH6
LAMB3.1	1.96796e-09	-0.816494	0.062	0.227	7.80216e-05	cDC1	LAMB3
CCL20.1	1.98433e-09	-1.11458	0.008	0.143	7.86708e-05	cDC1	CCL20
AQP9.1	2.01121e-09	-0.979824	0.004	0.134	7.97365e-05	cDC1	AQP9
CCL3L1	2.04315e-09	-0.467295	0.004	0.134	8.10029e-05	cDC1	CCL3L1
CD109	2.12609e-09	-0.608496	0.019	0.163	8.4291e-05	cDC1	CD109
EVI2B	2.137e-09	0.513173	0.359	0.191	8.47236e-05	cDC1	EVI2B
HSD17B12	2.16051e-09	0.522045	0.282	0.124	8.56554e-05	cDC1	HSD17B12
NCOA4	2.165e-09	-0.628219	0.166	0.361	8.58338e-05	cDC1	NCOA4
P2RX7	2.27386e-09	-0.518288	0.004	0.134	9.01494e-05	cDC1	P2RX7
RPL35A	2.34351e-09	0.361063	0.764	0.66	9.29107e-05	cDC1	RPL35A
IFITM2.1	2.69164e-09	-0.775588	0.054	0.217	0.000106713	cDC1	IFITM2
C1QB	2.78523e-09	-0.69409	0.031	0.179	0.000110423	cDC1	C1QB
PREX1	2.84242e-09	0.457766	0.378	0.197	0.000112691	cDC1	PREX1
PDE2A	2.90806e-09	-0.418272	0.008	0.14	0.000115293	cDC1	PDE2A
PTMA	3.04574e-09	0.459131	0.668	0.513	0.000120751	cDC1	PTMA
GBP5.1	3.1027e-09	-0.850323	0.015	0.152	0.000123009	cDC1	GBP5
LDLRAD4	3.3405e-09	0.626415	0.378	0.212	0.000132437	cDC1	LDLRAD4
GRASP.1	3.3785e-09	-0.599308	0.189	0.387	0.000133944	cDC1	GRASP
RAB11FIP1	3.49979e-09	0.530842	0.502	0.328	0.000138753	cDC1	RAB11FIP1
AGAP3.1	3.63657e-09	-0.433381	0.108	0.298	0.000144176	cDC1	AGAP3
PTGER2	3.67119e-09	-0.56154	0.031	0.176	0.000145548	cDC1	PTGER2
PARP1	3.85421e-09	0.50412	0.193	0.066	0.000152804	cDC1	PARP1
PTMS.1	4.03677e-09	0.426177	0.212	0.078	0.000160042	cDC1	PTMS
IFIT2.1	4.04406e-09	-1.14193	0.012	0.145	0.000160331	cDC1	IFIT2
TUBB2A	4.0888e-09	0.58388	0.185	0.062	0.000162105	cDC1	TUBB2A
APLP2	4.26052e-09	-0.71652	0.236	0.412	0.000168912	cDC1	APLP2
ARAP2	4.31045e-09	-0.605133	0.042	0.199	0.000170892	cDC1	ARAP2
RPS15	4.33666e-09	0.517811	0.544	0.406	0.000171931	cDC1	RPS15
CNN2	4.36511e-09	0.493795	0.336	0.172	0.000173059	cDC1	CNN2
AGPAT1	4.41191e-09	0.294543	0.17	0.052	0.000174914	cDC1	AGPAT1
RPL10A	4.47292e-09	0.522778	0.533	0.397	0.000177334	cDC1	RPL10A
UPF2	4.4768e-09	0.622184	0.363	0.192	0.000177487	cDC1	UPF2
CFP	4.51302e-09	-0.411881	0.143	0.342	0.000178923	cDC1	CFP
ITGAM	4.60889e-09	-0.361278	0	0.121	0.000182724	cDC1	ITGAM
TNFRSF18.1	4.80009e-09	-0.442748	0.023	0.166	0.000190304	cDC1	TNFRSF18
ARHGAP17	5.22436e-09	0.409885	0.17	0.052	0.000207125	cDC1	ARHGAP17
HIF1A	5.45233e-09	-0.841619	0.154	0.335	0.000216163	cDC1	HIF1A
IL10RA	5.50579e-09	-0.561584	0.359	0.542	0.000218282	cDC1	IL10RA
RAB12	5.75524e-09	-0.258529	0.031	0.181	0.000228172	cDC1	RAB12
MT2A.1	5.79604e-09	-0.790449	0.027	0.171	0.00022979	cDC1	MT2A
ITGB8	5.8886e-09	-0.591347	0.004	0.127	0.00023346	cDC1	ITGB8
SESN2.1	6.07699e-09	-0.465339	0.042	0.195	0.000240928	cDC1	SESN2
SLC11A1.1	6.13382e-09	-0.773068	0.004	0.127	0.000243181	cDC1	SLC11A1
HPS5	6.21703e-09	0.594197	0.363	0.198	0.000246481	cDC1	HPS5
RAB9A.1	6.2578e-09	-0.450782	0.12	0.303	0.000248097	cDC1	RAB9A
NACA	6.48106e-09	0.417101	0.637	0.5	0.000256948	cDC1	NACA
SNRNP25	6.67781e-09	0.425175	0.197	0.071	0.000264749	cDC1	SNRNP25
SLC6A6	6.79772e-09	-0.534265	0.05	0.204	0.000269503	cDC1	SLC6A6
RASSF3.1	6.79778e-09	-0.558399	0.151	0.327	0.000269505	cDC1	RASSF3
ADM	6.81932e-09	-0.709448	0.046	0.198	0.000270359	cDC1	ADM
DNAJB6	7.26291e-09	-0.576569	0.127	0.301	0.000287945	cDC1	DNAJB6
HSP90AA1	7.48843e-09	0.555772	0.849	0.816	0.000296886	cDC1	HSP90AA1
RBM47	7.56805e-09	-0.570379	0.139	0.321	0.000300043	cDC1	RBM47
WDR41	7.58539e-09	0.378871	0.201	0.074	0.000300731	cDC1	WDR41
IL18BP	7.96896e-09	-0.474401	0.023	0.16	0.000315937	cDC1	IL18BP
RPL12	8.11901e-09	0.495624	0.598	0.474	0.000321886	cDC1	RPL12
FAM160A2	8.64877e-09	0.26354	0.162	0.049	0.000342889	cDC1	FAM160A2
FAS	9.0694e-09	-0.411915	0.035	0.181	0.000359565	cDC1	FAS
HSPH1	9.26346e-09	0.871645	0.641	0.555	0.000367259	cDC1	HSPH1
SLC25A6	9.33795e-09	0.468314	0.622	0.494	0.000370212	cDC1	SLC25A6
TOM1	9.38539e-09	-0.512172	0.031	0.173	0.000372093	cDC1	TOM1
CDKN1A.1	9.5067e-09	-0.411708	0.579	0.747	0.000376903	cDC1	CDKN1A
FOSL2.1	1.02719e-08	-0.509192	0.224	0.416	0.00040724	cDC1	FOSL2
LGALS2	1.03455e-08	0.572512	0.49	0.332	0.00041016	cDC1	LGALS2
DENND3	1.05e-08	-0.510599	0.008	0.132	0.000416285	cDC1	DENND3
VMO1	1.12621e-08	0.827772	0.452	0.288	0.000446498	cDC1	VMO1
LGALS9	1.13889e-08	0.462209	0.359	0.195	0.000451523	cDC1	LGALS9
DSC2	1.1492e-08	-0.485793	0	0.116	0.000455613	cDC1	DSC2
SFT2D2	1.17012e-08	0.596007	0.212	0.085	0.000463905	cDC1	SFT2D2
ANKRD28.1	1.1893e-08	-0.625662	0.023	0.16	0.000471511	cDC1	ANKRD28
ADAM9	1.19553e-08	-0.440546	0.046	0.199	0.00047398	cDC1	ADAM9
NRIP1.1	1.20102e-08	-0.654786	0.062	0.214	0.000476155	cDC1	NRIP1
TLR4	1.214e-08	-0.446576	0.008	0.132	0.000481303	cDC1	TLR4
ARHGDIB	1.21685e-08	0.644415	0.459	0.311	0.000482432	cDC1	ARHGDIB
MAFG	1.33353e-08	-0.502279	0.166	0.351	0.000528691	cDC1	MAFG
C12orf45	1.40166e-08	0.398668	0.243	0.103	0.000555703	cDC1	C12orf45
HCAR3	1.44266e-08	-0.495031	0	0.114	0.000571958	cDC1	HCAR3
SLC25A33	1.46165e-08	0.405926	0.17	0.056	0.000579486	cDC1	SLC25A33
HSPB11	1.54675e-08	0.25069	0.127	0.032	0.000613224	cDC1	HSPB11
APOL6	1.54828e-08	-0.56502	0.019	0.152	0.000613832	cDC1	APOL6
CD86.1	1.55856e-08	-0.607763	0.382	0.543	0.000617906	cDC1	CD86
CTSD.1	1.66208e-08	-0.811651	0.012	0.136	0.00065895	cDC1	CTSD
HSPE1	1.7272e-08	0.703312	0.386	0.231	0.000684766	cDC1	HSPE1
BATF3	1.77402e-08	0.299214	0.185	0.064	0.000703327	cDC1	BATF3
TANK	1.83775e-08	-0.431147	0.181	0.377	0.000728595	cDC1	TANK
EIF3K	1.86319e-08	0.541512	0.398	0.244	0.000738679	cDC1	EIF3K
FAM46C	1.87413e-08	0.444506	0.201	0.075	0.000743016	cDC1	FAM46C
RGL1.1	1.92476e-08	-0.405544	0.015	0.143	0.000763091	cDC1	RGL1
B4GALT1.1	1.92726e-08	-0.537064	0.139	0.322	0.000764081	cDC1	B4GALT1
NBN	1.96811e-08	-0.618767	0.069	0.223	0.000780278	cDC1	NBN
PPP1CC	1.98811e-08	0.299235	0.178	0.059	0.000788206	cDC1	PPP1CC
EMD	2.00437e-08	-0.441654	0.089	0.254	0.000794651	cDC1	EMD
EI24	2.0259e-08	0.474587	0.201	0.075	0.000803188	cDC1	EI24
HMGA1	2.04955e-08	0.45715	0.359	0.198	0.000812565	cDC1	HMGA1
SCARB1	2.08048e-08	0.328168	0.131	0.035	0.000824829	cDC1	SCARB1
COX5A	2.08254e-08	0.45738	0.29	0.142	0.000825643	cDC1	COX5A
PLIN2	2.0901e-08	-1.04744	0.05	0.197	0.000828641	cDC1	PLIN2
ATP5F1	2.0954e-08	0.389518	0.274	0.127	0.000830744	cDC1	ATP5F1
SCN9A	2.23139e-08	0.274364	0.12	0.029	0.000884657	cDC1	SCN9A
CXCL1.1	2.31503e-08	-1.51145	0.004	0.118	0.000917818	cDC1	CXCL1
ST14	2.46043e-08	0.407419	0.12	0.029	0.000975461	cDC1	ST14
BLVRA	2.4882e-08	-0.420951	0.023	0.153	0.000986471	cDC1	BLVRA
RGS18	2.61927e-08	0.283552	0.139	0.039	0.00103844	cDC1	RGS18
RSL1D1	2.62516e-08	0.502132	0.386	0.218	0.00104077	cDC1	RSL1D1
PTPN12	2.62677e-08	-0.505777	0.201	0.382	0.00104141	cDC1	PTPN12
TCP1	2.68502e-08	0.762564	0.371	0.224	0.0010645	cDC1	TCP1
ARL5A	2.76631e-08	0.372115	0.208	0.084	0.00109673	cDC1	ARL5A
TRIM26	2.7721e-08	0.531719	0.255	0.116	0.00109903	cDC1	TRIM26
CHSY1	2.81314e-08	-0.501277	0.008	0.124	0.0011153	cDC1	CHSY1
DNAJA1	2.94355e-08	0.817851	0.575	0.491	0.001167	cDC1	DNAJA1
RHOU	2.94732e-08	-0.544126	0.035	0.173	0.00116849	cDC1	RHOU
LPCAT1.1	3.15066e-08	-0.561919	0.073	0.227	0.00124911	cDC1	LPCAT1
CBX6	3.20759e-08	0.499102	0.386	0.217	0.00127168	cDC1	CBX6
FLOT2	3.25556e-08	0.340392	0.174	0.059	0.0012907	cDC1	FLOT2
SLC43A3	3.33199e-08	-0.47495	0.104	0.273	0.001321	cDC1	SLC43A3
LHFPL2.1	3.45002e-08	-0.559659	0.027	0.16	0.0013678	cDC1	LHFPL2
ALOX5.1	3.50044e-08	-0.356077	0.019	0.146	0.00138778	cDC1	ALOX5
ICOSLG	3.54622e-08	0.436966	0.324	0.171	0.00140593	cDC1	ICOSLG
INPP5F	3.68814e-08	0.433861	0.212	0.085	0.0014622	cDC1	INPP5F
ITM2B	3.93989e-08	-0.608124	0.178	0.348	0.00156201	cDC1	ITM2B
ACSL3.1	3.96231e-08	-0.50096	0.166	0.354	0.0015709	cDC1	ACSL3
DNAJC4	4.47445e-08	0.279572	0.224	0.091	0.00177394	cDC1	DNAJC4
IER5.1	4.48413e-08	0.763688	0.517	0.379	0.00177778	cDC1	IER5
CD99.1	4.70305e-08	-0.581325	0.093	0.247	0.00186457	cDC1	CD99
NCR3LG1	4.72642e-08	-0.332195	0.012	0.13	0.00187384	cDC1	NCR3LG1
LILRB4	5.10664e-08	-0.479305	0.031	0.16	0.00202458	cDC1	LILRB4
RBM3	5.14341e-08	0.503649	0.533	0.405	0.00203916	cDC1	RBM3
ATF3.1	5.43135e-08	-0.651491	0.236	0.421	0.00215331	cDC1	ATF3
RPS19	5.52887e-08	0.261383	0.815	0.728	0.00219197	cDC1	RPS19
PMEPA1.1	5.91916e-08	-0.448576	0.012	0.129	0.00234671	cDC1	PMEPA1
CSK	5.97863e-08	0.375743	0.255	0.118	0.00237029	cDC1	CSK
TMEM194A.1	6.10811e-08	-0.424868	0.108	0.275	0.00242162	cDC1	TMEM194A
RASD1	6.39728e-08	0.533265	0.104	0.023	0.00253627	cDC1	RASD1
LAD1	6.54304e-08	-0.736227	0.012	0.127	0.00259406	cDC1	LAD1
DPYD	6.71291e-08	-0.351776	0.008	0.12	0.0026614	cDC1	DPYD
CREG1.1	6.73882e-08	-0.659146	0.135	0.293	0.00267167	cDC1	CREG1
ASAH1.1	6.94086e-08	-0.608631	0.073	0.221	0.00275178	cDC1	ASAH1
RPL3	7.37172e-08	0.35214	0.683	0.555	0.00292259	cDC1	RPL3
UBAC2	7.60601e-08	-0.382258	0.066	0.217	0.00301548	cDC1	UBAC2
RPS15A	7.76608e-08	0.52784	0.475	0.329	0.00307894	cDC1	RPS15A
GPCPD1	7.83515e-08	-0.62569	0.158	0.325	0.00310632	cDC1	GPCPD1
MRPL18	7.91752e-08	0.720884	0.282	0.149	0.00313898	cDC1	MRPL18
AHR.1	7.98423e-08	-0.6975	0.178	0.348	0.00316543	cDC1	AHR
HCST	8.00296e-08	-0.351767	0.062	0.207	0.00317285	cDC1	HCST
ARF6	8.08895e-08	0.526245	0.313	0.169	0.00320694	cDC1	ARF6
HIVEP2.1	8.20663e-08	-0.60839	0.12	0.28	0.0032536	cDC1	HIVEP2
TMSB4X	8.39059e-08	0.257582	0.892	0.759	0.00332653	cDC1	TMSB4X
TNF.1	8.65195e-08	-1.07644	0.212	0.379	0.00343015	cDC1	TNF
HNRNPR	9.26708e-08	0.440064	0.27	0.129	0.00367403	cDC1	HNRNPR
N4BP2	9.30928e-08	0.446147	0.247	0.113	0.00369076	cDC1	N4BP2
ATP6V1G1	9.64453e-08	-0.53065	0.174	0.344	0.00382367	cDC1	ATP6V1G1
LPGAT1	9.72489e-08	0.386152	0.309	0.156	0.00385553	cDC1	LPGAT1
ETHE1	1.00027e-07	-0.293699	0.031	0.16	0.00396568	cDC1	ETHE1
RALB	1.00277e-07	0.390852	0.305	0.156	0.0039756	cDC1	RALB
NLRC5	1.0584e-07	0.329631	0.124	0.033	0.00419615	cDC1	NLRC5
IFI16	1.06412e-07	0.551044	0.205	0.085	0.00421882	cDC1	IFI16
EIF3M	1.07377e-07	0.466949	0.309	0.159	0.00425705	cDC1	EIF3M
CLIC2	1.07426e-07	0.293854	0.61	0.439	0.004259	cDC1	CLIC2
TNIP3.1	1.07636e-07	-0.631443	0.008	0.117	0.00426735	cDC1	TNIP3
DOCK2	1.17164e-07	0.414256	0.332	0.185	0.00464509	cDC1	DOCK2
RPS28	1.19523e-07	0.447803	0.336	0.189	0.00473861	cDC1	RPS28
UBB	1.21286e-07	0.649175	0.606	0.517	0.00480852	cDC1	UBB
FNDC3A	1.22128e-07	-0.619594	0.058	0.195	0.00484187	cDC1	FNDC3A
UPP1	1.29676e-07	-0.56076	0.162	0.337	0.00514115	cDC1	UPP1
CNOT7	1.2983e-07	0.289506	0.127	0.036	0.00514725	cDC1	CNOT7
CHD2.1	1.3241e-07	-0.561249	0.247	0.419	0.00524953	cDC1	CHD2
SERPINB6	1.41839e-07	0.38767	0.255	0.118	0.00562335	cDC1	SERPINB6
EFNB1	1.45207e-07	0.436835	0.135	0.042	0.0057569	cDC1	EFNB1
LAIR1	1.4731e-07	-0.454752	0.004	0.107	0.00584025	cDC1	LAIR1
WBP2	1.50669e-07	-0.422913	0.073	0.22	0.00597341	cDC1	WBP2
CLCF1	1.53369e-07	-0.3542	0.019	0.136	0.00608048	cDC1	CLCF1
SNX9.1	1.64857e-07	-0.277085	0.259	0.449	0.00653591	cDC1	SNX9
NME1	1.65862e-07	0.306593	0.116	0.03	0.00657577	cDC1	NME1
B3GNT5.1	1.66166e-07	-0.493945	0.097	0.253	0.00658781	cDC1	B3GNT5
ERAP2	1.67864e-07	0.442814	0.131	0.039	0.00665515	cDC1	ERAP2
PDGFB	1.75965e-07	-0.425021	0.054	0.186	0.00697631	cDC1	PDGFB
EIF4EBP1	1.78313e-07	0.281898	0.154	0.052	0.00706941	cDC1	EIF4EBP1
STK4.1	1.79317e-07	-0.424825	0.355	0.545	0.0071092	cDC1	STK4
XYLT1.1	1.88979e-07	-0.356718	0.035	0.163	0.00749225	cDC1	XYLT1
SLC1A5	1.91539e-07	0.299241	0.17	0.062	0.00759375	cDC1	SLC1A5
SPRED2.1	1.94418e-07	-0.451536	0.085	0.233	0.00770789	cDC1	SPRED2
STX3	1.94654e-07	0.313056	0.278	0.134	0.00771727	cDC1	STX3
GRN	2.05184e-07	0.419851	0.552	0.395	0.00813474	cDC1	GRN
NHP2L1	2.05286e-07	0.459595	0.197	0.079	0.00813876	cDC1	NHP2L1
RIPK2	2.07247e-07	-0.508381	0.197	0.37	0.0082165	cDC1	RIPK2
PLK2	2.07483e-07	0.542659	0.154	0.053	0.00822587	cDC1	PLK2
FGR.1	2.2157e-07	-0.516329	0.185	0.351	0.00878435	cDC1	FGR
RPL26	2.22653e-07	0.467088	0.541	0.419	0.00882729	cDC1	RPL26
MYO1G	2.27568e-07	-0.566436	0.143	0.295	0.00902217	cDC1	MYO1G
CD14	2.31295e-07	-0.541457	0.023	0.14	0.00916991	cDC1	CD14
PDXK	2.35395e-07	-0.476062	0.077	0.221	0.00933246	cDC1	PDXK
TPRG1L	2.36028e-07	0.369478	0.127	0.038	0.00935755	cDC1	TPRG1L
LST1.1	2.41147e-07	-0.419055	0.317	0.483	0.00956053	cDC1	LST1
NPC1	2.47632e-07	-0.478298	0.027	0.146	0.00981762	cDC1	NPC1
MT-ND5	2.50131e-07	-0.614224	0.208	0.38	0.00991668	cDC1	MT-ND5
SLC9A7	2.5014e-07	0.26544	0.197	0.079	0.00991707	cDC1	SLC9A7
SH3BP1	2.51427e-07	0.258259	0.174	0.065	0.00996809	cDC1	SH3BP1
PMAIP1	2.58608e-07	-0.695234	0.205	0.367	0.0102528	cDC1	PMAIP1
MBOAT7.1	2.61566e-07	-0.41754	0.069	0.211	0.01037	cDC1	MBOAT7
NQO2.1	2.63078e-07	-0.3962	0.085	0.234	0.01043	cDC1	NQO2
PAPSS2.1	2.6361e-07	-0.377587	0.131	0.301	0.0104511	cDC1	PAPSS2
ARHGAP18.1	2.72809e-07	-0.336512	0.093	0.247	0.0108158	cDC1	ARHGAP18
EIF3H	2.74595e-07	0.457999	0.49	0.36	0.0108866	cDC1	EIF3H
ST3GAL1	2.74792e-07	-0.583318	0.062	0.195	0.0108944	cDC1	ST3GAL1
ZFYVE16	2.77266e-07	-0.548686	0.127	0.277	0.0109925	cDC1	ZFYVE16
WDR91	2.81406e-07	0.35319	0.181	0.071	0.0111566	cDC1	WDR91
P2RX4	2.81728e-07	-0.370847	0.039	0.165	0.0111694	cDC1	P2RX4
NBEAL2.1	2.87586e-07	0.424655	0.212	0.09	0.0114016	cDC1	NBEAL2
BCL2L11	2.96051e-07	0.640115	0.371	0.23	0.0117373	cDC1	BCL2L11
ITGA5	2.96503e-07	-0.573373	0.062	0.197	0.0117552	cDC1	ITGA5
MFSD12.1	2.99971e-07	-0.50368	0.124	0.276	0.0118926	cDC1	MFSD12
EML4.1	3.05639e-07	0.454236	0.162	0.059	0.0121173	cDC1	EML4
RRAGD	3.14596e-07	-0.32728	0.027	0.145	0.0124725	cDC1	RRAGD
C1QC	3.18558e-07	-0.491574	0.039	0.163	0.0126296	cDC1	C1QC
RPS18	3.34703e-07	0.347124	0.668	0.588	0.0132696	cDC1	RPS18
KLHL6	3.48754e-07	0.373794	0.266	0.132	0.0138267	cDC1	KLHL6
ATP5E	3.59717e-07	0.336109	0.587	0.46	0.0142613	cDC1	ATP5E
KDM6B.1	3.62829e-07	-0.481207	0.166	0.328	0.0143847	cDC1	KDM6B
KIAA0040	3.63216e-07	0.355267	0.12	0.035	0.0144001	cDC1	KIAA0040
CASP4	3.64167e-07	-0.355037	0.085	0.234	0.0144378	cDC1	CASP4
BEST1	3.71186e-07	-0.512948	0.05	0.182	0.014716	cDC1	BEST1
KCNK6	3.72585e-07	0.360403	0.143	0.048	0.0147715	cDC1	KCNK6
STX11.1	3.73802e-07	-0.382633	0.228	0.41	0.0148198	cDC1	STX11
ARF1.1	3.75369e-07	-0.508379	0.293	0.447	0.0148819	cDC1	ARF1
KAT2B	3.91298e-07	0.42458	0.351	0.214	0.0155134	cDC1	KAT2B
MEFV	4.16366e-07	-0.405427	0.008	0.108	0.0165072	cDC1	MEFV
ZCCHC2	4.31534e-07	0.423192	0.263	0.129	0.0171086	cDC1	ZCCHC2
SERPINB9.1	4.38791e-07	-0.382392	0.541	0.71	0.0173963	cDC1	SERPINB9
JARID2.1	4.38875e-07	-0.596773	0.301	0.455	0.0173996	cDC1	JARID2
FNIP1	4.48115e-07	-0.402399	0.062	0.197	0.017766	cDC1	FNIP1
CCSER1	4.57388e-07	0.342738	0.178	0.069	0.0181336	cDC1	CCSER1
MANBA	4.966e-07	-0.355994	0.042	0.165	0.0196882	cDC1	MANBA
DARS	5.00756e-07	0.270182	0.166	0.062	0.019853	cDC1	DARS
MALT1.1	5.0156e-07	-0.420784	0.243	0.423	0.0198848	cDC1	MALT1
FURIN.1	5.21714e-07	-0.433246	0.062	0.194	0.0206839	cDC1	FURIN
AIF1	5.25984e-07	-0.622474	0.405	0.519	0.0208532	cDC1	AIF1
ATP1B3.1	5.56956e-07	-0.542933	0.39	0.552	0.0220811	cDC1	ATP1B3
LYN	5.71077e-07	-0.450849	0.34	0.512	0.0226409	cDC1	LYN
FRMD4A	5.76112e-07	0.282114	0.124	0.036	0.0228405	cDC1	FRMD4A
SSH1	5.85248e-07	-0.408597	0.012	0.114	0.0232028	cDC1	SSH1
HSPB1	5.89074e-07	0.581025	0.405	0.25	0.0233544	cDC1	HSPB1
CSF3R	5.91654e-07	-0.334578	0.012	0.113	0.0234567	cDC1	CSF3R
GPRIN3	5.95051e-07	0.39839	0.243	0.114	0.0235914	cDC1	GPRIN3
RPS27A	6.05415e-07	0.409665	0.556	0.426	0.0240023	cDC1	RPS27A
COX4I1	6.2769e-07	0.34448	0.641	0.529	0.0248854	cDC1	COX4I1
USPL1	6.30416e-07	0.483342	0.185	0.078	0.0249935	cDC1	USPL1
EVL	6.32507e-07	0.253895	0.127	0.039	0.0250764	cDC1	EVL
IL6	6.38263e-07	-0.738852	0.008	0.105	0.0253046	cDC1	IL6
CCDC6	6.45741e-07	0.446511	0.212	0.095	0.025601	cDC1	CCDC6
TOP2B	6.60515e-07	0.369112	0.29	0.152	0.0261868	cDC1	TOP2B
IDH2	6.86893e-07	0.389604	0.189	0.078	0.0272325	cDC1	IDH2
CPEB4	6.95843e-07	-0.501406	0.108	0.251	0.0275874	cDC1	CPEB4
HDGF.1	7.03654e-07	-0.446469	0.139	0.293	0.0278971	cDC1	HDGF
ATP5G2	7.21806e-07	0.415309	0.324	0.189	0.0286167	cDC1	ATP5G2
EIF4B	7.43293e-07	0.428811	0.344	0.202	0.0294686	cDC1	EIF4B
APP	7.45763e-07	-0.463261	0.012	0.111	0.0295665	cDC1	APP
CSGALNACT2	7.53502e-07	-0.511982	0.232	0.382	0.0298734	cDC1	CSGALNACT2
HINT1	7.64963e-07	0.454002	0.394	0.257	0.0303277	cDC1	HINT1
GLRX.1	7.92828e-07	-0.490969	0.147	0.303	0.0314325	cDC1	GLRX
EMR2	8.259e-07	-0.374686	0.027	0.139	0.0327436	cDC1	EMR2
NPC2	8.37649e-07	-0.544446	0.201	0.351	0.0332095	cDC1	NPC2
MSANTD3	8.41245e-07	-0.314763	0.042	0.165	0.033352	cDC1	MSANTD3
ADA	8.84973e-07	-0.583971	0.042	0.159	0.0350857	cDC1	ADA
KMT2E	8.85514e-07	-0.439782	0.278	0.452	0.0351071	cDC1	KMT2E
BTG2	8.9068e-07	0.396601	0.239	0.113	0.0353119	cDC1	BTG2
FGD6	8.92575e-07	0.34837	0.143	0.049	0.035387	cDC1	FGD6
PSMB8	9.26725e-07	0.459371	0.263	0.134	0.0367409	cDC1	PSMB8
IL3RA	9.40737e-07	-0.377369	0.027	0.137	0.0372964	cDC1	IL3RA
FARP2	9.61917e-07	0.300943	0.127	0.04	0.0381362	cDC1	FARP2
PRKD3	9.64106e-07	0.443753	0.255	0.13	0.0382229	cDC1	PRKD3
NUCKS1	9.86047e-07	0.447661	0.359	0.218	0.0390928	cDC1	NUCKS1
GAS7	1.01108e-06	0.518298	0.193	0.082	0.0400854	cDC1	GAS7
SLC7A5	1.0638e-06	-0.502053	0.097	0.234	0.0421752	cDC1	SLC7A5
RFX2	1.06948e-06	-0.317426	0.008	0.103	0.0424008	cDC1	RFX2
MGLL	1.07197e-06	-0.659829	0.077	0.205	0.0424994	cDC1	MGLL
ANPEP	1.08309e-06	-0.539594	0.274	0.436	0.04294	cDC1	ANPEP
TAPBP.1	1.11478e-06	0.416479	0.463	0.308	0.0441964	cDC1	TAPBP
BRI3BP	1.13922e-06	0.281018	0.147	0.052	0.0451654	cDC1	BRI3BP
PPP3CA	1.21809e-06	-0.468355	0.035	0.147	0.0482925	cDC1	PPP3CA
RHOQ	1.2612e-06	-0.254364	0.093	0.234	0.0500014	cDC1	RHOQ
NFIL3	1.26258e-06	-0.523046	0.12	0.26	0.0500561	cDC1	NFIL3
PRKDC	1.2866e-06	0.35989	0.116	0.035	0.0510087	cDC1	PRKDC
CORO1C.1	1.33975e-06	-0.586562	0.154	0.295	0.0531157	cDC1	CORO1C
EAF1	1.34507e-06	-0.521498	0.046	0.162	0.0533267	cDC1	EAF1
IL2RG.1	1.38138e-06	-0.310508	0.112	0.262	0.0547661	cDC1	IL2RG
ACTR3	1.3993e-06	0.419773	0.614	0.5	0.0554765	cDC1	ACTR3
TYMP	1.4221e-06	-0.442208	0.313	0.471	0.0563805	cDC1	TYMP
EIF5B	1.42661e-06	0.596081	0.239	0.12	0.0565594	cDC1	EIF5B
SSR1	1.42704e-06	0.476095	0.398	0.259	0.0565766	cDC1	SSR1
MYO1F	1.44187e-06	0.340303	0.212	0.094	0.0571643	cDC1	MYO1F
KLHL5	1.44695e-06	0.327008	0.197	0.087	0.0573659	cDC1	KLHL5
RAP1B	1.50562e-06	-0.408228	0.174	0.327	0.0596917	cDC1	RAP1B
PHB2	1.51315e-06	0.381633	0.274	0.145	0.0599904	cDC1	PHB2
PEBP1	1.5143e-06	0.370359	0.228	0.107	0.0600358	cDC1	PEBP1
C6orf62	1.5643e-06	-0.415117	0.158	0.309	0.0620184	cDC1	C6orf62
MCTP1	1.58178e-06	-0.284035	0.019	0.121	0.0627113	cDC1	MCTP1
NSMAF	1.58668e-06	0.340531	0.239	0.118	0.0629054	cDC1	NSMAF
SECTM1	1.5999e-06	-0.402205	0.039	0.152	0.0634298	cDC1	SECTM1
ACER3	1.612e-06	0.305738	0.232	0.111	0.0639092	cDC1	ACER3
CD300C	1.64528e-06	-0.271718	0.015	0.114	0.0652288	cDC1	CD300C
ATP6AP1	1.66646e-06	-0.406239	0.124	0.27	0.0660683	cDC1	ATP6AP1
ZNFX1	1.6709e-06	-0.450615	0.143	0.293	0.0662444	cDC1	ZNFX1
ELF1.1	1.67946e-06	-0.529864	0.274	0.428	0.0665837	cDC1	ELF1
ADPRH	1.71378e-06	-0.2835	0.046	0.166	0.0679445	cDC1	ADPRH
UNC119	1.83712e-06	0.331079	0.32	0.179	0.0728344	cDC1	UNC119
CREBL2	1.88343e-06	-0.348947	0.093	0.227	0.0746704	cDC1	CREBL2
HK2	1.89776e-06	-0.505798	0.042	0.156	0.0752388	cDC1	HK2
PKP2.1	1.98378e-06	0.311353	0.174	0.069	0.0786488	cDC1	PKP2
DOK2.1	1.98634e-06	-0.327002	0.081	0.22	0.0787506	cDC1	DOK2
ODC1	1.9921e-06	0.353085	0.131	0.045	0.078979	cDC1	ODC1
KIAA1430	2.0815e-06	0.299655	0.108	0.032	0.082523	cDC1	KIAA1430
TIMP1.1	2.10565e-06	-0.567342	0.386	0.543	0.0834805	cDC1	TIMP1
CBFA2T3	2.13918e-06	0.302873	0.205	0.092	0.0848098	cDC1	CBFA2T3
FNBP1	2.20366e-06	0.324524	0.722	0.618	0.0873661	cDC1	FNBP1
HBP1	2.20877e-06	-0.440076	0.073	0.199	0.087569	cDC1	HBP1
OGFRL1.1	2.21034e-06	-0.50565	0.375	0.509	0.0876312	cDC1	OGFRL1
LASP1	2.22226e-06	0.405958	0.293	0.163	0.0881038	cDC1	LASP1
SERINC1.1	2.24451e-06	-0.435768	0.158	0.312	0.0889858	cDC1	SERINC1
ARHGEF2	2.34828e-06	-0.419659	0.127	0.266	0.0931	cDC1	ARHGEF2
SLCO4A1.1	2.37573e-06	-0.392177	0.035	0.143	0.0941883	cDC1	SLCO4A1
AC069363.1	2.38222e-06	-0.336364	0.012	0.104	0.0944454	cDC1	AC069363.1
ZFC3H1	2.49672e-06	-0.486726	0.1	0.237	0.0989851	cDC1	ZFC3H1
GABARAPL1	2.61608e-06	-0.413665	0.054	0.173	0.103717	cDC1	GABARAPL1
RIT1.1	2.65024e-06	-0.374553	0.224	0.389	0.105071	cDC1	RIT1
TMCC3	2.67005e-06	-0.32962	0.012	0.104	0.105857	cDC1	TMCC3
RSBN1L	2.71167e-06	0.319088	0.158	0.062	0.107507	cDC1	RSBN1L
CD80	2.80969e-06	-0.281142	0.069	0.195	0.111393	cDC1	CD80
MT-TL1	2.83652e-06	-0.545578	0.062	0.181	0.112457	cDC1	MT-TL1
CAMLG	2.85163e-06	0.383791	0.282	0.155	0.113056	cDC1	CAMLG
GBP4	2.89349e-06	-0.370506	0.012	0.104	0.114715	cDC1	GBP4
CCSAP	3.05933e-06	0.318605	0.174	0.072	0.12129	cDC1	CCSAP
CALM2	3.07129e-06	0.421866	0.421	0.28	0.121764	cDC1	CALM2
RAC2	3.08961e-06	-0.320579	0.019	0.116	0.122491	cDC1	RAC2
NDUFS4	3.09523e-06	0.302226	0.201	0.091	0.122714	cDC1	NDUFS4
SEC61A1.1	3.16035e-06	-0.395282	0.031	0.134	0.125295	cDC1	SEC61A1
PTRHD1	3.17503e-06	0.2819	0.228	0.113	0.125877	cDC1	PTRHD1
ETV3.1	3.1818e-06	-0.391989	0.371	0.535	0.126146	cDC1	ETV3
SAV1	3.30311e-06	-0.344305	0.015	0.11	0.130955	cDC1	SAV1
GSE1	3.48675e-06	0.307899	0.112	0.035	0.138236	cDC1	GSE1
SMARCC1	3.61383e-06	0.361851	0.251	0.127	0.143274	cDC1	SMARCC1
VPS37B	3.62009e-06	-0.311968	0.019	0.116	0.143522	cDC1	VPS37B
WDR44	3.66368e-06	0.313971	0.17	0.072	0.14525	cDC1	WDR44
LINC00936	3.67017e-06	-0.33717	0.062	0.182	0.145508	cDC1	LINC00936
ADCY7	3.9227e-06	0.410021	0.255	0.134	0.155519	cDC1	ADCY7
TWF2	3.93415e-06	0.280351	0.201	0.092	0.155974	cDC1	TWF2
ZNRF1	4.03836e-06	-0.29758	0.015	0.108	0.160105	cDC1	ZNRF1
PLEKHA3	4.14579e-06	0.343329	0.139	0.052	0.164364	cDC1	PLEKHA3
OASL	4.18312e-06	-0.370693	0.019	0.116	0.165844	cDC1	OASL
CYBA.1	4.27438e-06	-0.376686	0.421	0.552	0.169462	cDC1	CYBA
CXXC5.1	4.36369e-06	-0.465385	0.073	0.195	0.173003	cDC1	CXXC5
RAB21.1	4.73008e-06	-0.407521	0.174	0.321	0.187529	cDC1	RAB21
SNX20	5.01238e-06	0.334004	0.255	0.136	0.198721	cDC1	SNX20
IFNAR2	5.11186e-06	-0.297717	0.058	0.176	0.202665	cDC1	IFNAR2
SWAP70	5.39918e-06	-0.369934	0.131	0.269	0.214056	cDC1	SWAP70
SH3KBP1.1	5.54798e-06	-0.429653	0.181	0.322	0.219955	cDC1	SH3KBP1
RMND5A	5.80741e-06	0.320556	0.193	0.088	0.230241	cDC1	RMND5A
PLCB2	5.86992e-06	0.339498	0.22	0.108	0.232719	cDC1	PLCB2
MOB3B	5.98145e-06	-0.296306	0.015	0.105	0.237141	cDC1	MOB3B
GDI2	5.98369e-06	0.289263	0.521	0.384	0.237229	cDC1	GDI2
SDS.1	6.01924e-06	-0.587555	0.046	0.155	0.238639	cDC1	SDS
ADSL	6.18098e-06	0.280413	0.116	0.039	0.245051	cDC1	ADSL
TNFRSF1A	6.23772e-06	-0.302933	0.039	0.145	0.247301	cDC1	TNFRSF1A
TJP2.1	6.32493e-06	0.399407	0.255	0.136	0.250758	cDC1	TJP2
LANCL2	6.53183e-06	0.308169	0.139	0.053	0.258961	cDC1	LANCL2
LAPTM5.1	6.61871e-06	-0.400472	0.68	0.704	0.262405	cDC1	LAPTM5
TFAM	6.64631e-06	0.295751	0.108	0.035	0.2635	cDC1	TFAM
ACSL4.1	6.89607e-06	-0.450612	0.135	0.272	0.273402	cDC1	ACSL4
TRMT112	6.90964e-06	0.49771	0.243	0.13	0.27394	cDC1	TRMT112
THOC7	7.12065e-06	0.306568	0.147	0.058	0.282305	cDC1	THOC7
RWDD1	7.14856e-06	0.26066	0.174	0.077	0.283412	cDC1	RWDD1
PIK3CG	7.15456e-06	0.441474	0.189	0.088	0.28365	cDC1	PIK3CG
CHD3	7.23069e-06	-0.530732	0.062	0.176	0.286668	cDC1	CHD3
IVNS1ABP	7.28551e-06	-0.621248	0.151	0.279	0.288841	cDC1	IVNS1ABP
RNA28S5	7.47374e-06	0.260037	0.73	0.731	0.296304	cDC1	RNA28S5
PIK3R5	7.71436e-06	-0.331373	0.332	0.49	0.305843	cDC1	PIK3R5
NDUFA2	7.94403e-06	0.283411	0.216	0.105	0.314949	cDC1	NDUFA2
QKI	7.98576e-06	-0.411413	0.208	0.351	0.316603	cDC1	QKI
NCOA7	8.1533e-06	0.4552	0.201	0.097	0.323246	cDC1	NCOA7
OAZ2	8.46531e-06	0.373051	0.239	0.126	0.335615	cDC1	OAZ2
TRAFD1	8.978e-06	-0.351222	0.027	0.121	0.355942	cDC1	TRAFD1
SIK3.1	9.11369e-06	-0.384315	0.069	0.186	0.361321	cDC1	SIK3
RPL23A	9.15158e-06	0.480164	0.351	0.224	0.362824	cDC1	RPL23A
PIK3AP1	9.2836e-06	-0.457806	0.127	0.26	0.368057	cDC1	PIK3AP1
FGD2	9.38678e-06	0.266545	0.139	0.053	0.372148	cDC1	FGD2
LY6K.1	9.5634e-06	-0.34717	0.031	0.127	0.379151	cDC1	LY6K
SUB1	9.61668e-06	0.336644	0.421	0.283	0.381263	cDC1	SUB1
HSDL2	9.78283e-06	0.279663	0.135	0.052	0.38785	cDC1	HSDL2
CDC37.1	9.7902e-06	-0.364811	0.239	0.39	0.388142	cDC1	CDC37
PPFIA1	9.85119e-06	-0.477913	0.104	0.227	0.39056	cDC1	PPFIA1
LACTB	1.0086e-05	-0.403217	0.236	0.374	0.399869	cDC1	LACTB
SCNM1	1.02194e-05	0.281068	0.193	0.091	0.405157	cDC1	SCNM1
MAPK6	1.06282e-05	-0.421107	0.097	0.217	0.421365	cDC1	MAPK6
DOCK5	1.07311e-05	0.272164	0.181	0.081	0.425445	cDC1	DOCK5
SUPT4H1	1.09143e-05	0.344736	0.301	0.178	0.432707	cDC1	SUPT4H1
ZNF503	1.10156e-05	0.288609	0.185	0.087	0.436726	cDC1	ZNF503
IRF1	1.10458e-05	-0.650281	0.108	0.23	0.437923	cDC1	IRF1
STAT4	1.12553e-05	-0.311303	0.019	0.108	0.446227	cDC1	STAT4
HN1	1.13211e-05	0.414363	0.282	0.165	0.448838	cDC1	HN1
STAG2	1.13563e-05	-0.311499	0.154	0.299	0.450234	cDC1	STAG2
NAMPTL	1.14311e-05	-0.307316	0.104	0.231	0.453197	cDC1	NAMPTL
GAB2	1.15871e-05	-0.313929	0.12	0.254	0.459383	cDC1	GAB2
EIF1	1.19687e-05	-0.273241	0.68	0.744	0.474511	cDC1	EIF1
JAK2	1.2173e-05	0.412546	0.236	0.127	0.482609	cDC1	JAK2
FCER1A.1	1.2281e-05	-0.579496	0.205	0.342	0.486894	cDC1	FCER1A
PIK3CA	1.24068e-05	-0.278822	0.05	0.156	0.491879	cDC1	PIK3CA
ST3GAL6	1.25004e-05	-0.298933	0.05	0.158	0.49559	cDC1	ST3GAL6
NSA2	1.26143e-05	0.40127	0.27	0.153	0.500106	cDC1	NSA2
MYO1E.1	1.27909e-05	-0.323784	0.05	0.158	0.507107	cDC1	MYO1E
BNIP3L	1.29316e-05	-0.678265	0.305	0.441	0.512687	cDC1	BNIP3L
STIM2	1.31682e-05	0.285139	0.147	0.059	0.522066	cDC1	STIM2
ELOVL5	1.32539e-05	0.461369	0.367	0.249	0.525465	cDC1	ELOVL5
ITGAV.1	1.38024e-05	-0.359142	0.039	0.139	0.547209	cDC1	ITGAV
RUNX2	1.3883e-05	-0.252429	0.019	0.105	0.550404	cDC1	RUNX2
CTB-58E17.1	1.38918e-05	-0.261545	0.027	0.118	0.550755	cDC1	CTB-58E17.1
ATP6V1F	1.40479e-05	-0.349591	0.197	0.334	0.556943	cDC1	ATP6V1F
FAM135A	1.46963e-05	0.259276	0.12	0.043	0.582648	cDC1	FAM135A
SLC25A37	1.49786e-05	-0.432724	0.023	0.111	0.59384	cDC1	SLC25A37
JHDM1D.1	1.51809e-05	-0.48852	0.212	0.348	0.601862	cDC1	JHDM1D
MECP2	1.53563e-05	-0.296782	0.054	0.162	0.608816	cDC1	MECP2
HNRNPUL1	1.54646e-05	0.421138	0.324	0.198	0.613109	cDC1	HNRNPUL1
CPM.1	1.57144e-05	-0.338067	0.035	0.132	0.623015	cDC1	CPM
SNX30	1.60144e-05	0.295139	0.116	0.04	0.634905	cDC1	SNX30
RAB20	1.66722e-05	-0.408439	0.046	0.145	0.660987	cDC1	RAB20
NAB1	1.69493e-05	-0.376658	0.046	0.147	0.671973	cDC1	NAB1
RPL36	1.74657e-05	0.384637	0.421	0.299	0.692447	cDC1	RPL36
THUMPD3	1.74738e-05	0.252357	0.124	0.046	0.692765	cDC1	THUMPD3
TBC1D8	1.76863e-05	-0.291937	0.039	0.136	0.70119	cDC1	TBC1D8
SMCO4	1.79273e-05	0.281604	0.201	0.101	0.710747	cDC1	SMCO4
SYTL3.1	1.80996e-05	-0.301008	0.054	0.16	0.717579	cDC1	SYTL3
ATP6V0B	1.82949e-05	-0.364332	0.282	0.422	0.725319	cDC1	ATP6V0B
SGPL1	1.84322e-05	-0.379826	0.046	0.145	0.730762	cDC1	SGPL1
ZNF710	1.85475e-05	0.308486	0.228	0.12	0.735332	cDC1	ZNF710
SOAT1	1.85875e-05	-0.335594	0.085	0.201	0.736919	cDC1	SOAT1
NDUFB11	1.85939e-05	0.34579	0.247	0.136	0.737172	cDC1	NDUFB11
NUMB	1.92374e-05	-0.346172	0.093	0.212	0.762687	cDC1	NUMB
FYB	1.98114e-05	-0.479239	0.066	0.173	0.785443	cDC1	FYB
IL6R	1.98432e-05	-0.587552	0.301	0.423	0.786705	cDC1	IL6R
N4BP2L1	2.00313e-05	-0.286527	0.035	0.129	0.794159	cDC1	N4BP2L1
APBB1IP	2.02025e-05	0.256312	0.151	0.064	0.800948	cDC1	APBB1IP
SEPHS2.1	2.02299e-05	0.383892	0.158	0.071	0.802036	cDC1	SEPHS2
FAM126A	2.03249e-05	-0.295292	0.039	0.134	0.805802	cDC1	FAM126A
ITGB2	2.16515e-05	0.331483	0.645	0.516	0.858394	cDC1	ITGB2
CACUL1.1	2.18161e-05	-0.392536	0.089	0.205	0.864921	cDC1	CACUL1
PPM1G	2.18373e-05	0.381727	0.239	0.127	0.86576	cDC1	PPM1G
VEGFB	2.20095e-05	0.318734	0.228	0.121	0.872589	cDC1	VEGFB
LSM6	2.20953e-05	0.325177	0.112	0.04	0.875992	cDC1	LSM6
GJB2	2.21511e-05	-0.627987	0.039	0.133	0.878203	cDC1	GJB2
LRRFIP1.1	2.25328e-05	-0.365358	0.521	0.626	0.893336	cDC1	LRRFIP1
CTSC	2.42954e-05	-0.406163	0.054	0.156	0.963215	cDC1	CTSC
SESTD1	2.45104e-05	-0.375781	0.097	0.215	0.971738	cDC1	SESTD1
PRNP	2.50469e-05	-0.515752	0.131	0.257	0.99301	cDC1	PRNP
ZNF217	2.54019e-05	-0.425729	0.097	0.215	1	cDC1	ZNF217
PURB.1	2.56729e-05	-0.353524	0.127	0.256	1	cDC1	PURB
NR4A3.1	2.71693e-05	-0.307285	0.471	0.632	1	cDC1	NR4A3
DUSP5.1	2.74902e-05	-0.555389	0.255	0.383	1	cDC1	DUSP5
TMED3	2.76913e-05	0.254487	0.112	0.04	1	cDC1	TMED3
XRCC6	2.83498e-05	0.355591	0.32	0.199	1	cDC1	XRCC6
PTPRE	2.90074e-05	0.325721	0.506	0.371	1	cDC1	PTPRE
SH3BP2	2.95955e-05	-0.26379	0.054	0.155	1	cDC1	SH3BP2
ATP1A1	2.99145e-05	0.440704	0.456	0.338	1	cDC1	ATP1A1
PCNX	3.05797e-05	-0.298483	0.042	0.142	1	cDC1	PCNX
LAMP2	3.07853e-05	-0.271964	0.1	0.224	1	cDC1	LAMP2
PELI1.1	3.14568e-05	-0.44464	0.239	0.38	1	cDC1	PELI1
VIMP	3.15019e-05	-0.359866	0.108	0.228	1	cDC1	VIMP
USP53.1	3.16923e-05	-0.43267	0.081	0.188	1	cDC1	USP53
TCIRG1	3.21797e-05	-0.28994	0.054	0.158	1	cDC1	TCIRG1
PTPLAD2	3.22738e-05	0.264481	0.154	0.069	1	cDC1	PTPLAD2
GRB2.1	3.26966e-05	-0.38242	0.506	0.595	1	cDC1	GRB2
ZFP36.1	3.33802e-05	-0.401793	0.34	0.478	1	cDC1	ZFP36
SRSF11	3.36002e-05	0.357676	0.336	0.208	1	cDC1	SRSF11
NDE1	3.37773e-05	-0.420687	0.031	0.117	1	cDC1	NDE1
SNRNP200	3.41861e-05	0.396355	0.127	0.051	1	cDC1	SNRNP200
SEMA7A	3.42961e-05	0.338874	0.239	0.13	1	cDC1	SEMA7A
IFNGR2	3.44281e-05	-0.391438	0.131	0.249	1	cDC1	IFNGR2
NCS1.1	3.45201e-05	-0.330741	0.046	0.142	1	cDC1	NCS1
UQCRH	3.47256e-05	0.486991	0.344	0.23	1	cDC1	UQCRH
ARNTL2	3.62122e-05	-0.255193	0.023	0.107	1	cDC1	ARNTL2
FIBP	3.64292e-05	0.268186	0.151	0.065	1	cDC1	FIBP
MAFB.1	3.65587e-05	-0.399635	0.093	0.208	1	cDC1	MAFB
CCDC107	3.65937e-05	-0.292061	0.039	0.132	1	cDC1	CCDC107
FOXP1.1	3.68961e-05	-0.410812	0.135	0.259	1	cDC1	FOXP1
MIR22HG.1	3.69761e-05	-0.307889	0.208	0.345	1	cDC1	MIR22HG
VRK2	3.80874e-05	-0.326457	0.112	0.231	1	cDC1	VRK2
DGKA	3.8319e-05	-0.335697	0.042	0.137	1	cDC1	DGKA
AKAP13.1	3.83584e-05	-0.33446	0.467	0.603	1	cDC1	AKAP13
TUBA1B	3.87061e-05	0.421119	0.44	0.316	1	cDC1	TUBA1B
PHF20.1	4.00392e-05	-0.438589	0.12	0.231	1	cDC1	PHF20
ZFHX3	4.05644e-05	0.443968	0.259	0.152	1	cDC1	ZFHX3
PHLDA1	4.10217e-05	-0.658026	0.112	0.221	1	cDC1	PHLDA1
C1orf21	4.17659e-05	0.257498	0.104	0.036	1	cDC1	C1orf21
JAK1	4.24323e-05	-0.516091	0.313	0.428	1	cDC1	JAK1
SERPINF1	4.25821e-05	0.576241	0.251	0.15	1	cDC1	SERPINF1
CTSA	4.26671e-05	-0.268372	0.031	0.12	1	cDC1	CTSA
TESK1.1	4.26685e-05	-0.334047	0.077	0.185	1	cDC1	TESK1
HIVEP1	4.26868e-05	-0.290294	0.193	0.341	1	cDC1	HIVEP1
TTYH2.1	4.31842e-05	-0.353471	0.344	0.483	1	cDC1	TTYH2
ZFAND2A	4.3362e-05	0.745933	0.313	0.214	1	cDC1	ZFAND2A
RAB1A	4.40285e-05	-0.302685	0.158	0.29	1	cDC1	RAB1A
SLC16A3.1	4.41991e-05	-0.36421	0.166	0.292	1	cDC1	SLC16A3
USP15	4.43373e-05	-0.416296	0.139	0.263	1	cDC1	USP15
PRKAG2	4.57495e-05	-0.276796	0.039	0.13	1	cDC1	PRKAG2
TLE4	4.59408e-05	-0.333863	0.046	0.14	1	cDC1	TLE4
GTF3A	4.66494e-05	0.364416	0.212	0.113	1	cDC1	GTF3A
CSF2RB	4.69138e-05	-0.411575	0.081	0.188	1	cDC1	CSF2RB
TOP1MT	4.79566e-05	0.281244	0.124	0.049	1	cDC1	TOP1MT
GSAP	4.94515e-05	-0.287867	0.031	0.117	1	cDC1	GSAP
ATP5L	4.9531e-05	0.317993	0.39	0.277	1	cDC1	ATP5L
TVP23A	4.97551e-05	-0.306655	0.05	0.146	1	cDC1	TVP23A
COTL1	5.03942e-05	0.301304	0.637	0.546	1	cDC1	COTL1
CSNK1E	5.08409e-05	0.261772	0.147	0.064	1	cDC1	CSNK1E
RPL6	5.09093e-05	0.375906	0.336	0.22	1	cDC1	RPL6
FOS	5.11848e-05	0.544892	0.398	0.272	1	cDC1	FOS
TMBIM6	5.30348e-05	-0.325452	0.444	0.565	1	cDC1	TMBIM6
ZBTB43	5.3112e-05	-0.42916	0.116	0.231	1	cDC1	ZBTB43
AOAH	5.38481e-05	-0.295318	0.062	0.163	1	cDC1	AOAH
TCERG1	5.57309e-05	0.316915	0.193	0.098	1	cDC1	TCERG1
CAND1	5.7066e-05	0.353265	0.212	0.114	1	cDC1	CAND1
PPIB	5.77085e-05	0.393384	0.39	0.272	1	cDC1	PPIB
MTMR9	5.79337e-05	-0.283425	0.042	0.134	1	cDC1	MTMR9
NDUFC2	5.8416e-05	0.321508	0.147	0.066	1	cDC1	NDUFC2
PIM1	5.85564e-05	-0.437107	0.066	0.166	1	cDC1	PIM1
LONRF1	5.86327e-05	0.272258	0.185	0.092	1	cDC1	LONRF1
SH3BP4	5.88298e-05	0.279946	0.158	0.072	1	cDC1	SH3BP4
QPCT	5.94402e-05	0.300396	0.236	0.134	1	cDC1	QPCT
TADA2B	6.03111e-05	0.261898	0.116	0.045	1	cDC1	TADA2B
KCTD12	6.04707e-05	0.477761	0.166	0.079	1	cDC1	KCTD12
EIF4G2.1	6.13533e-05	-0.325179	0.49	0.617	1	cDC1	EIF4G2
UNC93B1	6.199e-05	0.304373	0.131	0.056	1	cDC1	UNC93B1
EIF5	6.30234e-05	-0.345253	0.34	0.484	1	cDC1	EIF5
ALAS1	6.31335e-05	-0.306987	0.058	0.156	1	cDC1	ALAS1
DCTN5	6.34672e-05	0.2877	0.127	0.052	1	cDC1	DCTN5
TBCB	6.35574e-05	0.327917	0.201	0.105	1	cDC1	TBCB
NFKB2	6.37338e-05	-0.285126	0.201	0.335	1	cDC1	NFKB2
REV3L.1	6.41844e-05	-0.449874	0.127	0.246	1	cDC1	REV3L
FYTTD1	6.49409e-05	-0.304346	0.127	0.246	1	cDC1	FYTTD1
SPI1	6.66985e-05	0.278165	0.359	0.243	1	cDC1	SPI1
THEMIS2.1	6.74187e-05	-0.349826	0.151	0.267	1	cDC1	THEMIS2
ARL5B.1	6.79231e-05	-0.385485	0.201	0.334	1	cDC1	ARL5B
GOLGA4	6.9485e-05	-0.347547	0.124	0.249	1	cDC1	GOLGA4
FAM110A	7.00844e-05	0.259677	0.17	0.082	1	cDC1	FAM110A
ARAP1	7.13986e-05	-0.327827	0.058	0.153	1	cDC1	ARAP1
PACS2	7.17691e-05	0.258407	0.139	0.059	1	cDC1	PACS2
CAPNS1	7.19286e-05	0.349898	0.409	0.289	1	cDC1	CAPNS1
UFM1.1	7.2242e-05	-0.333556	0.135	0.253	1	cDC1	UFM1
C9orf78	7.41112e-05	0.294578	0.162	0.077	1	cDC1	C9orf78
NDUFA4	7.50091e-05	0.462499	0.324	0.223	1	cDC1	NDUFA4
DECR1	7.53704e-05	0.256218	0.178	0.087	1	cDC1	DECR1
RELT	7.77788e-05	-0.361205	0.124	0.234	1	cDC1	RELT
CD53.1	7.83306e-05	-0.386665	0.386	0.493	1	cDC1	CD53
RAB30	7.89023e-05	0.380014	0.185	0.095	1	cDC1	RAB30
SDC2	8.03369e-05	-0.497347	0.131	0.244	1	cDC1	SDC2
SLFN11	8.16764e-05	-0.289558	0.027	0.107	1	cDC1	SLFN11
SPAG5	8.2234e-05	-0.294644	0.039	0.124	1	cDC1	SPAG5
MAP4K4.1	8.2303e-05	-0.271595	0.355	0.519	1	cDC1	MAP4K4
TBK1	8.29795e-05	-0.313312	0.089	0.197	1	cDC1	TBK1
LARP1B	8.46525e-05	0.2551	0.162	0.077	1	cDC1	LARP1B
MOB1B.1	8.5505e-05	-0.323078	0.139	0.257	1	cDC1	MOB1B
SLC25A5	8.78056e-05	0.484858	0.324	0.228	1	cDC1	SLC25A5
NCL	8.98086e-05	0.343121	0.44	0.316	1	cDC1	NCL
PPP1R18	9.37118e-05	-0.280031	0.251	0.395	1	cDC1	PPP1R18
SP110	9.64354e-05	0.295019	0.131	0.056	1	cDC1	SP110
CDC42SE1	9.65802e-05	-0.37704	0.151	0.266	1	cDC1	CDC42SE1
MTRNR2L1	9.77136e-05	0.827812	0.309	0.21	1	cDC1	MTRNR2L1
MLLT6	9.91079e-05	-0.301465	0.035	0.12	1	cDC1	MLLT6
RGS19	0.000102242	0.259446	0.17	0.085	1	cDC1	RGS19
NHP2	0.00010243	0.333466	0.147	0.068	1	cDC1	NHP2
GNAI2	0.000102764	0.268116	0.595	0.497	1	cDC1	GNAI2
GCLM.1	0.000105164	-0.276753	0.062	0.159	1	cDC1	GCLM
ZFAND5.1	0.00010839	-0.42598	0.317	0.444	1	cDC1	ZFAND5
RPL22	0.000109806	0.355249	0.336	0.236	1	cDC1	RPL22
VASH1	0.000109836	0.270316	0.178	0.091	1	cDC1	VASH1
EIF3A	0.00011007	0.319429	0.436	0.322	1	cDC1	EIF3A
C4orf3	0.00011027	-0.298042	0.089	0.194	1	cDC1	C4orf3
PTPN18	0.000116782	0.278995	0.158	0.075	1	cDC1	PTPN18
IRAK2	0.000118126	-0.318473	0.22	0.35	1	cDC1	IRAK2
HADHA	0.000120591	0.341013	0.34	0.227	1	cDC1	HADHA
DEF8	0.000122892	0.272481	0.147	0.068	1	cDC1	DEF8
LRRC8C	0.000124695	-0.279811	0.085	0.188	1	cDC1	LRRC8C
IL10RB	0.000127839	-0.326482	0.104	0.21	1	cDC1	IL10RB
C19orf10	0.000128386	-0.305236	0.093	0.195	1	cDC1	C19orf10
LAMTOR3	0.00013309	-0.317437	0.089	0.188	1	cDC1	LAMTOR3
LATS2	0.000134196	-0.331515	0.062	0.155	1	cDC1	LATS2
FILIP1L.1	0.000137425	-0.538771	0.108	0.21	1	cDC1	FILIP1L
LAPTM4A.1	0.000144042	-0.341339	0.185	0.303	1	cDC1	LAPTM4A
EIF3D	0.000144315	0.363648	0.282	0.178	1	cDC1	EIF3D
CRK	0.00014807	-0.289775	0.077	0.176	1	cDC1	CRK
MESDC2	0.000153522	0.300876	0.178	0.091	1	cDC1	MESDC2
KCTD20.1	0.000153937	-0.39976	0.286	0.402	1	cDC1	KCTD20
MAP2K3.1	0.00016219	-0.314663	0.212	0.331	1	cDC1	MAP2K3
NOP58	0.000163084	0.376582	0.232	0.137	1	cDC1	NOP58
RPS7	0.00016391	0.329333	0.293	0.189	1	cDC1	RPS7
COPA.1	0.000165726	-0.51004	0.151	0.256	1	cDC1	COPA
HTATIP2	0.000166861	-0.314024	0.039	0.118	1	cDC1	HTATIP2
RSL24D1	0.000170008	0.388683	0.263	0.166	1	cDC1	RSL24D1
SLC44A1	0.00017522	-0.426044	0.05	0.136	1	cDC1	SLC44A1
ARF4.1	0.000178611	-0.29216	0.1	0.201	1	cDC1	ARF4
HIST1H2BK	0.00017932	0.325617	0.174	0.09	1	cDC1	HIST1H2BK
YWHAB	0.000179969	0.265821	0.552	0.438	1	cDC1	YWHAB
ZNF516	0.000182193	0.323406	0.293	0.188	1	cDC1	ZNF516
CNBP	0.000183597	0.319568	0.444	0.324	1	cDC1	CNBP
CFL1	0.000185313	0.30894	0.622	0.575	1	cDC1	CFL1
CASC7	0.000185601	-0.321586	0.108	0.21	1	cDC1	CASC7
GLA	0.000186706	-0.377343	0.263	0.402	1	cDC1	GLA
ALDOA.1	0.000189913	-0.445208	0.297	0.416	1	cDC1	ALDOA
SDHA	0.000192752	0.269329	0.151	0.072	1	cDC1	SDHA
MLLT4	0.000195964	-0.354902	0.042	0.124	1	cDC1	MLLT4
CLINT1	0.000197096	-0.293003	0.131	0.24	1	cDC1	CLINT1
CSF2RA	0.000198202	-0.310889	0.494	0.59	1	cDC1	CSF2RA
DCAF6	0.000206679	-0.326255	0.069	0.162	1	cDC1	DCAF6
RUNX3.1	0.000207424	0.361494	0.452	0.348	1	cDC1	RUNX3
FAM129B	0.000211984	-0.319317	0.1	0.201	1	cDC1	FAM129B
CAP1	0.000212779	0.350222	0.541	0.445	1	cDC1	CAP1
VMP1	0.000213599	-0.318992	0.066	0.158	1	cDC1	VMP1
ARID4B	0.000213983	-0.281544	0.178	0.302	1	cDC1	ARID4B
ARL4C.1	0.0002218	0.322816	0.683	0.6	1	cDC1	ARL4C
BCL2	0.000223908	-0.308953	0.066	0.155	1	cDC1	BCL2
CCT8	0.000229835	0.380557	0.243	0.149	1	cDC1	CCT8
SAMD8.1	0.000231293	-0.290031	0.073	0.163	1	cDC1	SAMD8
HIPK3.1	0.000233215	-0.336778	0.069	0.16	1	cDC1	HIPK3
SSR4	0.000237238	0.293822	0.375	0.263	1	cDC1	SSR4
APAF1	0.00024025	0.298957	0.22	0.127	1	cDC1	APAF1
MAZ	0.000242638	0.257066	0.154	0.075	1	cDC1	MAZ
TPM3	0.000243049	0.277582	0.629	0.564	1	cDC1	TPM3
TXN	0.000249192	0.430109	0.668	0.585	1	cDC1	TXN
TIPARP.1	0.000250503	-0.314295	0.216	0.345	1	cDC1	TIPARP
NR4A1	0.000253743	0.553937	0.29	0.192	1	cDC1	NR4A1
DUSP1	0.00026288	0.506687	0.456	0.35	1	cDC1	DUSP1
CD9	0.00026488	-0.333321	0.039	0.116	1	cDC1	CD9
AFF4.1	0.000268994	-0.344917	0.224	0.342	1	cDC1	AFF4
NEU1	0.000271044	-0.324025	0.039	0.117	1	cDC1	NEU1
NFKBID	0.000272215	-0.318583	0.124	0.225	1	cDC1	NFKBID
ATP6AP2	0.000274314	-0.264687	0.158	0.269	1	cDC1	ATP6AP2
SLC11A2	0.00027829	-0.307242	0.042	0.121	1	cDC1	SLC11A2
RNF24	0.000282095	-0.365643	0.058	0.142	1	cDC1	RNF24
SLC8B1	0.000284404	-0.286356	0.046	0.129	1	cDC1	SLC8B1
UGCG	0.000284838	0.510521	0.224	0.137	1	cDC1	UGCG
MIS18BP1	0.00030258	0.284347	0.205	0.114	1	cDC1	MIS18BP1
ETF1.1	0.00030831	-0.339322	0.29	0.408	1	cDC1	ETF1
POR	0.000309044	-0.267238	0.031	0.104	1	cDC1	POR
ARPC1B	0.000310491	0.334952	0.448	0.348	1	cDC1	ARPC1B
DHX36	0.00032178	0.267063	0.255	0.155	1	cDC1	DHX36
CYLD	0.000333948	-0.277359	0.255	0.383	1	cDC1	CYLD
SQSTM1.1	0.000335482	-0.256216	0.506	0.66	1	cDC1	SQSTM1
DHRS3	0.00033865	0.257653	0.104	0.043	1	cDC1	DHRS3
GUK1.1	0.000340372	-0.408916	0.243	0.354	1	cDC1	GUK1
APOBEC3C	0.000351147	0.281091	0.124	0.056	1	cDC1	APOBEC3C
PLXND1	0.00035466	-0.259803	0.062	0.15	1	cDC1	PLXND1
ADAM10	0.000356425	-0.266396	0.069	0.16	1	cDC1	ADAM10
THUMPD1	0.0003599	0.325714	0.139	0.068	1	cDC1	THUMPD1
CCT6A	0.000366514	0.32113	0.29	0.191	1	cDC1	CCT6A
RAB8A	0.000370162	0.354098	0.232	0.142	1	cDC1	RAB8A
STK40.1	0.000375849	-0.367726	0.154	0.259	1	cDC1	STK40
EIF4E	0.000387854	-0.272719	0.054	0.136	1	cDC1	EIF4E
RPSA	0.000392233	0.257087	0.278	0.176	1	cDC1	RPSA
GSTK1	0.000394625	0.355767	0.255	0.162	1	cDC1	GSTK1
PLEKHA5	0.000395005	0.250954	0.216	0.121	1	cDC1	PLEKHA5
BRI3	0.000395859	-0.326499	0.205	0.312	1	cDC1	BRI3
MGAT1	0.000399951	-0.314525	0.309	0.422	1	cDC1	MGAT1
CD4	0.000402706	-0.28938	0.236	0.355	1	cDC1	CD4
NRIP3	0.000406888	-0.273362	0.085	0.176	1	cDC1	NRIP3
CECR1	0.000408205	0.286494	0.463	0.368	1	cDC1	CECR1
CD1C.1	0.00041383	-0.31085	0.151	0.259	1	cDC1	CD1C
ZNF622	0.000414031	0.262137	0.197	0.113	1	cDC1	ZNF622
COX20	0.000417104	0.26542	0.116	0.052	1	cDC1	COX20
NEAT1.1	0.000421278	-0.585296	0.073	0.163	1	cDC1	NEAT1
MDM2	0.000424817	-0.331085	0.104	0.202	1	cDC1	MDM2
RHOG.1	0.000426227	-0.280769	0.278	0.405	1	cDC1	RHOG
ATP5B	0.000426699	0.329567	0.463	0.366	1	cDC1	ATP5B
PTPN2	0.000444226	0.406454	0.32	0.228	1	cDC1	PTPN2
AGPAT6	0.000445091	-0.28374	0.17	0.277	1	cDC1	AGPAT6
MAEA	0.000445276	-0.268589	0.042	0.117	1	cDC1	MAEA
SGTB	0.000449628	-0.293158	0.147	0.251	1	cDC1	SGTB
EP300	0.000456838	0.33758	0.282	0.185	1	cDC1	EP300
N4BP2L2	0.000460812	-0.335592	0.046	0.124	1	cDC1	N4BP2L2
RBMX	0.000464319	0.267501	0.216	0.126	1	cDC1	RBMX
EGR2	0.000474076	-0.26991	0.039	0.113	1	cDC1	EGR2
SLC12A7.1	0.000481605	-0.318928	0.139	0.243	1	cDC1	SLC12A7
EIF2AK3	0.000491331	-0.253349	0.139	0.246	1	cDC1	EIF2AK3
PNPLA8	0.000496266	-0.37001	0.27	0.383	1	cDC1	PNPLA8
UBTD2	0.000515557	-0.267228	0.062	0.143	1	cDC1	UBTD2
H2AFX	0.000516667	0.316441	0.178	0.098	1	cDC1	H2AFX
CYP1B1	0.00052006	-0.39744	0.069	0.158	1	cDC1	CYP1B1
TET2.1	0.000523043	-0.267791	0.332	0.46	1	cDC1	TET2
FGD4	0.000523197	-0.277518	0.035	0.105	1	cDC1	FGD4
UBALD2	0.000524206	-0.270801	0.081	0.169	1	cDC1	UBALD2
RNF19B	0.000543216	-0.300795	0.097	0.186	1	cDC1	RNF19B
JHDM1D-AS1	0.000555417	-0.349478	0.066	0.146	1	cDC1	JHDM1D-AS1
TRAP1	0.000581257	0.254361	0.104	0.045	1	cDC1	TRAP1
KDM4B	0.000583733	0.311845	0.147	0.075	1	cDC1	KDM4B
SMIM14	0.000593181	0.278387	0.17	0.091	1	cDC1	SMIM14
SYAP1.1	0.000619252	-0.346964	0.328	0.444	1	cDC1	SYAP1
PCF11	0.000621479	-0.316288	0.135	0.237	1	cDC1	PCF11
PBRM1	0.000623432	0.381555	0.224	0.137	1	cDC1	PBRM1
PLEKHB2	0.000630171	-0.34208	0.259	0.368	1	cDC1	PLEKHB2
TP53BP2.1	0.000634952	-0.296781	0.278	0.392	1	cDC1	TP53BP2
CD83.1	0.000638059	-0.268879	0.768	0.837	1	cDC1	CD83
CNDP2	0.000638068	0.395943	0.216	0.133	1	cDC1	CNDP2
SAP18	0.000645659	0.33779	0.328	0.228	1	cDC1	SAP18
ANKIB1	0.000660418	0.279082	0.131	0.064	1	cDC1	ANKIB1
GLUD1.1	0.000660497	-0.350419	0.162	0.26	1	cDC1	GLUD1
PAPD7	0.000676695	-0.28745	0.042	0.114	1	cDC1	PAPD7
SDF4	0.000683165	-0.317972	0.104	0.197	1	cDC1	SDF4
ISG15	0.000691554	-0.726045	0.158	0.254	1	cDC1	ISG15
RUNX1	0.000693573	0.290405	0.232	0.143	1	cDC1	RUNX1
SEC61B	0.000704659	-0.29126	0.239	0.335	1	cDC1	SEC61B
PPP1CB.1	0.00071359	-0.315171	0.305	0.422	1	cDC1	PPP1CB
XBP1	0.000718884	-0.323696	0.197	0.301	1	cDC1	XBP1
RPS25	0.000748782	0.319061	0.452	0.363	1	cDC1	RPS25
SOCS3	0.000769651	-0.346233	0.162	0.266	1	cDC1	SOCS3
MYO9A	0.000785665	0.319466	0.147	0.077	1	cDC1	MYO9A
MX2	0.000786618	0.263305	0.154	0.081	1	cDC1	MX2
DYNLL1	0.000788824	0.323059	0.282	0.189	1	cDC1	DYNLL1
AMICA1.1	0.000790456	-0.362659	0.243	0.338	1	cDC1	AMICA1
ZBTB1	0.000794112	-0.262273	0.108	0.205	1	cDC1	ZBTB1
ACSL5.1	0.000794848	-0.318365	0.247	0.347	1	cDC1	ACSL5
ARFGAP3.1	0.000802897	-0.397396	0.247	0.35	1	cDC1	ARFGAP3
PTBP3	0.000809199	0.281234	0.332	0.238	1	cDC1	PTBP3
MED29.1	0.000817824	-0.313135	0.147	0.243	1	cDC1	MED29
TXN2	0.000821031	0.280692	0.166	0.091	1	cDC1	TXN2
SAR1A	0.000845182	-0.25524	0.104	0.199	1	cDC1	SAR1A
NFKBIE.1	0.000853049	-0.341457	0.232	0.327	1	cDC1	NFKBIE
SLC25A29	0.000883463	0.281773	0.193	0.116	1	cDC1	SLC25A29
MAP3K14	0.000884777	0.330515	0.266	0.172	1	cDC1	MAP3K14
YTHDF3	0.000896045	-0.342966	0.178	0.273	1	cDC1	YTHDF3
TBL1XR1	0.000899434	0.336651	0.17	0.094	1	cDC1	TBL1XR1
EIF6	0.000901454	0.350054	0.239	0.152	1	cDC1	EIF6
WIPF1	0.00092216	-0.316903	0.236	0.337	1	cDC1	WIPF1
GNL3	0.000929429	0.32407	0.147	0.078	1	cDC1	GNL3
CBX4	0.000948499	0.313948	0.147	0.078	1	cDC1	CBX4
SLC2A3	0.00095006	-0.400651	0.367	0.486	1	cDC1	SLC2A3
RPL39	0.000963789	0.421222	0.347	0.267	1	cDC1	RPL39
NDUFS6	0.000967613	0.283742	0.158	0.085	1	cDC1	NDUFS6
CYP2S1.1	0.000975602	0.30269	0.425	0.329	1	cDC1	CYP2S1
CD55.1	0.000991476	-0.371051	0.347	0.452	1	cDC1	CD55
SEC22B	0.00101129	-0.270214	0.054	0.127	1	cDC1	SEC22B
CLK3	0.00103619	-0.251382	0.058	0.133	1	cDC1	CLK3
SLC4A1AP	0.00105402	0.275621	0.116	0.056	1	cDC1	SLC4A1AP
IFIH1	0.00106658	-0.528838	0.151	0.244	1	cDC1	IFIH1
DYNC1H1	0.00107957	-0.316703	0.263	0.376	1	cDC1	DYNC1H1
MT-ND1	0.00109934	-0.32028	0.39	0.473	1	cDC1	MT-ND1
EIF3F	0.00111929	0.34266	0.239	0.153	1	cDC1	EIF3F
LDHB	0.00114245	0.307538	0.193	0.113	1	cDC1	LDHB
ZBTB11	0.00119826	0.27623	0.154	0.085	1	cDC1	ZBTB11
LMO4	0.00120305	0.253064	0.189	0.11	1	cDC1	LMO4
ARHGEF6	0.00121608	0.294599	0.205	0.126	1	cDC1	ARHGEF6
KLHL21	0.0012778	-0.375083	0.069	0.146	1	cDC1	KLHL21
CCDC69	0.00128724	0.322233	0.139	0.074	1	cDC1	CCDC69
LAT2	0.00128768	-0.287709	0.181	0.277	1	cDC1	LAT2
RPL38	0.00130304	0.259316	0.587	0.542	1	cDC1	RPL38
MORF4L2.1	0.00130596	-0.262868	0.104	0.192	1	cDC1	MORF4L2
TGS1	0.00130651	0.356701	0.112	0.055	1	cDC1	TGS1
DYNC1LI1	0.00133998	0.338058	0.255	0.171	1	cDC1	DYNC1LI1
CERK	0.00137711	-0.30478	0.062	0.134	1	cDC1	CERK
EIF3G	0.00138227	0.357609	0.286	0.201	1	cDC1	EIF3G
MRPL11	0.0013864	0.357812	0.135	0.072	1	cDC1	MRPL11
ARMCX3	0.00139818	-0.283293	0.069	0.145	1	cDC1	ARMCX3
ATP2C1	0.00139999	-0.277678	0.097	0.179	1	cDC1	ATP2C1
CAMK1D	0.00140441	0.278389	0.189	0.111	1	cDC1	CAMK1D
TBC1D12	0.00143536	-0.272939	0.073	0.149	1	cDC1	TBC1D12
MYL12A.1	0.0014682	0.302683	0.448	0.377	1	cDC1	MYL12A
AP2S1	0.00147123	0.302542	0.251	0.169	1	cDC1	AP2S1
HLX	0.00152925	-0.272312	0.046	0.113	1	cDC1	HLX
SLC16A6	0.00155091	-0.29135	0.066	0.14	1	cDC1	SLC16A6
RPN2	0.00156463	0.294257	0.286	0.198	1	cDC1	RPN2
MTF1	0.00161392	-0.27917	0.062	0.134	1	cDC1	MTF1
HNRNPAB	0.00162098	0.283631	0.22	0.14	1	cDC1	HNRNPAB
KDM6A	0.0016321	-0.287342	0.069	0.145	1	cDC1	KDM6A
XIST	0.0016447	-0.365434	0.12	0.205	1	cDC1	XIST
ITPRIP	0.00165485	-0.309847	0.05	0.117	1	cDC1	ITPRIP
SKIL	0.00166023	-0.271089	0.166	0.267	1	cDC1	SKIL
NAA15	0.00166228	0.25064	0.143	0.078	1	cDC1	NAA15
RAB18	0.00166526	-0.309936	0.054	0.123	1	cDC1	RAB18
RDX	0.00167463	-0.337788	0.081	0.159	1	cDC1	RDX
ARID5A	0.00169753	-0.280162	0.116	0.201	1	cDC1	ARID5A
SNRPD2	0.00175411	0.284006	0.355	0.262	1	cDC1	SNRPD2
UBN2	0.00177294	0.313902	0.127	0.066	1	cDC1	UBN2
HCLS1	0.0017895	0.327885	0.444	0.351	1	cDC1	HCLS1
AP1S2	0.0018386	0.333875	0.382	0.298	1	cDC1	AP1S2
ARID1A	0.00191264	0.322125	0.151	0.085	1	cDC1	ARID1A
TUBB6	0.00193421	-0.395002	0.124	0.207	1	cDC1	TUBB6
GZF1	0.00194393	0.311088	0.178	0.107	1	cDC1	GZF1
VPS26A	0.00195965	-0.278514	0.174	0.269	1	cDC1	VPS26A
EIF2AK1	0.00200362	0.303933	0.174	0.103	1	cDC1	EIF2AK1
ZFAND3	0.00204646	-0.253059	0.085	0.159	1	cDC1	ZFAND3
CITED2	0.00209338	-0.369969	0.089	0.163	1	cDC1	CITED2
NUB1	0.00215766	-0.874081	0.208	0.28	1	cDC1	NUB1
ENPP4.1	0.00216799	-0.296367	0.085	0.159	1	cDC1	ENPP4
COX6C	0.00225342	0.317513	0.224	0.145	1	cDC1	COX6C
NBPF10	0.00227545	-0.310906	0.097	0.173	1	cDC1	NBPF10
MED13L.1	0.00229315	-0.254164	0.181	0.283	1	cDC1	MED13L
PFDN2	0.00230153	0.304209	0.22	0.145	1	cDC1	PFDN2
CTCF	0.00233391	0.322437	0.135	0.075	1	cDC1	CTCF
TCF4.1	0.00237991	-0.377383	0.054	0.12	1	cDC1	TCF4
EIF2S2.1	0.00239051	-0.284736	0.097	0.173	1	cDC1	EIF2S2
CHD1	0.00240199	-0.262037	0.193	0.288	1	cDC1	CHD1
CCDC88A	0.00240658	0.262257	0.656	0.571	1	cDC1	CCDC88A
TPP1	0.00247593	0.304987	0.344	0.26	1	cDC1	TPP1
PTTG1IP	0.00249348	0.363927	0.317	0.231	1	cDC1	PTTG1IP
HSPA5	0.0025508	-0.3991	0.413	0.529	1	cDC1	HSPA5
POGLUT1	0.00259693	-0.384785	0.151	0.237	1	cDC1	POGLUT1
ATP6V1H	0.00262512	-0.291814	0.1	0.178	1	cDC1	ATP6V1H
ELMSAN1	0.00267379	0.26916	0.151	0.085	1	cDC1	ELMSAN1
C7orf50	0.00267466	0.27618	0.174	0.105	1	cDC1	C7orf50
ANKRD12	0.00267945	-0.326462	0.247	0.347	1	cDC1	ANKRD12
UXT	0.00268561	0.313471	0.313	0.231	1	cDC1	UXT
TSC22D3.1	0.00269042	-0.309653	0.147	0.231	1	cDC1	TSC22D3
EIF3E	0.00269958	0.29182	0.282	0.201	1	cDC1	EIF3E
OSM	0.00277203	-0.615375	0.042	0.103	1	cDC1	OSM
STAT1	0.00292618	-0.461455	0.093	0.168	1	cDC1	STAT1
SNAP23	0.00300449	-0.262212	0.154	0.243	1	cDC1	SNAP23
DDOST	0.00300553	0.25777	0.154	0.09	1	cDC1	DDOST
SPATS2	0.0030132	0.288972	0.108	0.053	1	cDC1	SPATS2
GCLC	0.00303516	0.329305	0.116	0.061	1	cDC1	GCLC
CHMP1B	0.0030503	-0.277697	0.239	0.338	1	cDC1	CHMP1B
SYK	0.00318103	0.34433	0.228	0.155	1	cDC1	SYK
AGPAT3	0.00323347	0.303908	0.22	0.149	1	cDC1	AGPAT3
ROCK1	0.00327708	-0.26389	0.32	0.421	1	cDC1	ROCK1
CD93.1	0.00337156	-0.469183	0.131	0.211	1	cDC1	CD93
DNAJB4	0.0035113	-0.289274	0.062	0.129	1	cDC1	DNAJB4
HES4	0.00369835	-0.309409	0.058	0.121	1	cDC1	HES4
SLC25A3	0.00373815	0.305963	0.444	0.364	1	cDC1	SLC25A3
CCT4	0.00393521	0.306149	0.208	0.139	1	cDC1	CCT4
USP36.1	0.00395047	-0.368537	0.077	0.146	1	cDC1	USP36
SSR3.1	0.00411306	-0.314533	0.232	0.315	1	cDC1	SSR3
ANP32B	0.00413009	0.38441	0.297	0.221	1	cDC1	ANP32B
LDHA.1	0.00418317	-0.349143	0.452	0.509	1	cDC1	LDHA
ZBTB10	0.00423752	-0.358833	0.208	0.292	1	cDC1	ZBTB10
PUF60	0.00425623	0.254605	0.143	0.082	1	cDC1	PUF60
OGDH	0.00427795	-0.273664	0.131	0.208	1	cDC1	OGDH
VAMP8	0.00431872	0.272981	0.317	0.236	1	cDC1	VAMP8
CLN8	0.00444645	-0.257695	0.058	0.12	1	cDC1	CLN8
DEK	0.0044478	0.335365	0.421	0.357	1	cDC1	DEK
RPL24	0.00450992	0.25296	0.479	0.413	1	cDC1	RPL24
RAD21	0.00451378	-0.310762	0.232	0.318	1	cDC1	RAD21
DDIT4	0.00453863	0.462115	0.17	0.105	1	cDC1	DDIT4
ZFP91.1	0.00469155	-0.271626	0.158	0.244	1	cDC1	ZFP91
DDX21.1	0.00501493	0.291036	0.371	0.285	1	cDC1	DDX21
LMNA.1	0.00505849	-0.281113	0.668	0.682	1	cDC1	LMNA
TNFRSF14	0.00512509	-0.284792	0.147	0.223	1	cDC1	TNFRSF14
NPM1	0.00526725	0.334585	0.255	0.181	1	cDC1	NPM1
OTUD1	0.00544333	-0.313279	0.236	0.324	1	cDC1	OTUD1
BLOC1S6	0.00545038	0.268087	0.363	0.285	1	cDC1	BLOC1S6
DESI2	0.00546367	0.274343	0.151	0.092	1	cDC1	DESI2
RPL18A	0.00563447	0.308375	0.324	0.254	1	cDC1	RPL18A
HNRNPLL	0.00564198	0.29934	0.236	0.166	1	cDC1	HNRNPLL
NANS	0.00589224	-0.268107	0.085	0.153	1	cDC1	NANS
KARS	0.00601154	0.267149	0.158	0.097	1	cDC1	KARS
EPSTI1	0.00609024	-0.260524	0.112	0.186	1	cDC1	EPSTI1
KBTBD8	0.00611514	0.356333	0.247	0.175	1	cDC1	KBTBD8
PRCP	0.00640378	0.298669	0.251	0.182	1	cDC1	PRCP
CCDC88B	0.00657921	0.250036	0.147	0.088	1	cDC1	CCDC88B
KIF1B	0.00694857	-0.271239	0.085	0.15	1	cDC1	KIF1B
HUWE1	0.00738218	-0.327988	0.112	0.181	1	cDC1	HUWE1
NOLC1	0.0076591	0.264927	0.139	0.084	1	cDC1	NOLC1
SYNCRIP	0.00767103	0.310355	0.178	0.116	1	cDC1	SYNCRIP
DENND4A	0.007672	-0.265224	0.135	0.211	1	cDC1	DENND4A
SLC27A3	0.00773387	0.31192	0.116	0.066	1	cDC1	SLC27A3
RB1CC1	0.00778218	-0.295504	0.104	0.175	1	cDC1	RB1CC1
TRIM38	0.00779605	0.267797	0.197	0.13	1	cDC1	TRIM38
IRAK1	0.00779958	-0.252827	0.131	0.207	1	cDC1	IRAK1
PTPRC	0.00785004	-0.29295	0.521	0.59	1	cDC1	PTPRC
P2RY10	0.00802536	0.254284	0.154	0.095	1	cDC1	P2RY10
JMY	0.0080712	-0.266766	0.05	0.105	1	cDC1	JMY
ACADVL	0.00808122	-0.270532	0.089	0.152	1	cDC1	ACADVL
LY9.1	0.00830873	0.318501	0.147	0.091	1	cDC1	LY9
H3F3B	0.00854999	0.285426	0.71	0.668	1	cDC1	H3F3B
TRPS1.1	0.00870788	-0.306546	0.12	0.189	1	cDC1	TRPS1
JUNB	0.00895097	0.250539	0.363	0.275	1	cDC1	JUNB
ARID5B	0.00913776	-0.374029	0.089	0.152	1	cDC1	ARID5B
P4HB	0.00915669	-0.274713	0.174	0.251	1	cDC1	P4HB
CNPPD1	0.00930397	0.294363	0.189	0.127	1	cDC1	CNPPD1
MYADM	0.00988666	0.31633	0.34	0.266	1	cDC1	MYADM
CTSL.2	7.6294e-74	2.00032	0.658	0.083	3.02475e-69	Dermal DC 2	CTSL
CTSB.1	4.15595e-71	1.86555	0.929	0.368	1.64767e-66	Dermal DC 2	CTSB
SLC11A1.2	8.04181e-61	1.60489	0.408	0.018	3.18826e-56	Dermal DC 2	SLC11A1
SOD2.1	9.72923e-61	1.25547	0.984	0.549	3.85725e-56	Dermal DC 2	SOD2
IER3.1	8.97143e-60	1.70287	0.842	0.308	3.55681e-55	Dermal DC 2	IER3
THBS1.1	1.16547e-58	2.25698	0.587	0.087	4.62061e-54	Dermal DC 2	THBS1
CXCL2.1	1.43845e-56	1.45103	0.864	0.304	5.70287e-52	Dermal DC 2	CXCL2
C5AR1.1	4.7831e-54	1.19787	0.88	0.275	1.89631e-49	Dermal DC 2	C5AR1
CD300E.1	4.56247e-52	1.51298	0.587	0.108	1.80884e-47	Dermal DC 2	CD300E
EREG.1	1.15548e-51	1.60997	0.853	0.342	4.58101e-47	Dermal DC 2	EREG
CXCL3.1	1.17051e-51	1.48378	0.848	0.312	4.64062e-47	Dermal DC 2	CXCL3
CYBB.1	1.72006e-51	1.28692	0.668	0.154	6.81933e-47	Dermal DC 2	CYBB
FTL.1	3.56675e-51	1.14387	0.973	0.79	1.41407e-46	Dermal DC 2	FTL
PSAP.1	4.98151e-51	1.0847	0.978	0.75	1.97497e-46	Dermal DC 2	PSAP
PLAUR.1	6.35424e-48	1.20205	0.957	0.568	2.5192e-43	Dermal DC 2	PLAUR
MMP19.1	5.33557e-43	1.38115	0.609	0.145	2.11534e-38	Dermal DC 2	MMP19
FCER1G.1	1.14293e-42	1.10416	0.826	0.399	4.53126e-38	Dermal DC 2	FCER1G
IL1B.2	6.2579e-42	1.41523	0.886	0.458	2.48101e-37	Dermal DC 2	IL1B
CTB-61M7.2	1.26932e-40	0.989954	0.283	0.013	5.03233e-36	Dermal DC 2	CTB-61M7.2
VCAN.1	2.03672e-40	2.04819	0.364	0.039	8.07478e-36	Dermal DC 2	VCAN
DMXL2.2	3.645e-40	1.19646	0.462	0.081	1.4451e-35	Dermal DC 2	DMXL2
TLR2.1	6.06344e-40	1.12127	0.647	0.188	2.40391e-35	Dermal DC 2	TLR2
IL8.1	2.97724e-39	0.961318	0.978	0.621	1.18036e-34	Dermal DC 2	IL8
SERPINB2	7.76037e-39	2.61602	0.245	0.007	3.07668e-34	Dermal DC 2	SERPINB2
CTSD.2	8.6623e-36	1.35542	0.348	0.043	3.43426e-31	Dermal DC 2	CTSD
LHFPL2.2	1.77524e-35	1.21395	0.391	0.06	7.03813e-31	Dermal DC 2	LHFPL2
CEBPB.1	2.84988e-35	0.980643	0.424	0.073	1.12986e-30	Dermal DC 2	CEBPB
SLC16A10.1	6.86224e-35	1.20434	0.495	0.112	2.7206e-30	Dermal DC 2	SLC16A10
CTSS.1	7.53051e-35	0.969489	0.87	0.545	2.98555e-30	Dermal DC 2	CTSS
STAB1.2	3.0126e-34	1.03175	0.326	0.037	1.19438e-29	Dermal DC 2	STAB1
CD14.1	3.11271e-34	1.10153	0.353	0.05	1.23406e-29	Dermal DC 2	CD14
ASAH1.2	3.44809e-34	1.18628	0.473	0.111	1.36703e-29	Dermal DC 2	ASAH1
OLR1.1	1.76827e-33	1.6082	0.56	0.166	7.01048e-29	Dermal DC 2	OLR1
IL1RN.1	7.69516e-33	1.26218	0.728	0.308	3.05082e-28	Dermal DC 2	IL1RN
PTGS2.1	3.37735e-32	1.46463	0.674	0.27	1.33899e-27	Dermal DC 2	PTGS2
GLUL.2	4.56643e-32	1.24345	0.707	0.282	1.81041e-27	Dermal DC 2	GLUL
AQP9.2	7.21221e-32	1.59781	0.326	0.044	2.85935e-27	Dermal DC 2	AQP9
CCL20.2	3.69997e-31	1.55988	0.342	0.05	1.46689e-26	Dermal DC 2	CCL20
ATP13A3.2	5.3657e-31	0.990802	0.766	0.402	2.12728e-26	Dermal DC 2	ATP13A3
LCP2.1	3.17343e-30	0.91607	0.647	0.227	1.25814e-25	Dermal DC 2	LCP2
RPS21.1	3.7846e-29	-1.16018	0.391	0.738	1.50044e-24	Dermal DC 2	RPS21
[truncated: 3,287 more rows]

## Sheet: EndothelialSignatures
	p_val	avg_logFC	pct.1	pct.2	p_val_adj	cluster	gene
COL1A2	0	2.92002	0.597	0.047	0	VSMC - 1	COL1A2
COL3A1	0	2.88331	0.645	0.058	0	VSMC - 1	COL3A1
COL1A1	0	2.67013	0.421	0.032	0	VSMC - 1	COL1A1
RGS5	0	2.5128	0.617	0.07	0	VSMC - 1	RGS5
COL6A1	0	2.26758	0.556	0.06	0	VSMC - 1	COL6A1
COL6A3	0	2.114	0.408	0.024	0	VSMC - 1	COL6A3
COL6A2	0	2.08913	0.627	0.094	0	VSMC - 1	COL6A2
ACTA2	0	1.9632	0.643	0.096	0	VSMC - 1	ACTA2
PRRX1	0	1.83011	0.603	0.073	0	VSMC - 1	PRRX1
PDGFRB	0	1.79324	0.551	0.055	0	VSMC - 1	PDGFRB
SERPINF1	0	1.69885	0.459	0.049	0	VSMC - 1	SERPINF1
ID4	0	1.69606	0.551	0.067	0	VSMC - 1	ID4
STEAP4	0	1.68243	0.39	0.024	0	VSMC - 1	STEAP4
THY1	0	1.61479	0.316	0.024	0	VSMC - 1	THY1
NOTCH3	0	1.61053	0.576	0.073	0	VSMC - 1	NOTCH3
ABCC9	0	1.57786	0.445	0.04	0	VSMC - 1	ABCC9
TAGLN	0	1.55871	0.755	0.204	0	VSMC - 1	TAGLN
C1R	0	1.55495	0.526	0.109	0	VSMC - 1	C1R
COL5A2	0	1.5272	0.358	0.025	0	VSMC - 1	COL5A2
GUCY1A2	0	1.52326	0.395	0.014	0	VSMC - 1	GUCY1A2
COL14A1	0	1.50893	0.409	0.061	0	VSMC - 1	COL14A1
CALD1	0	1.50836	0.867	0.404	0	VSMC - 1	CALD1
CPE	0	1.49943	0.585	0.098	0	VSMC - 1	CPE
SYNPO2	0	1.47823	0.483	0.073	0	VSMC - 1	SYNPO2
EGFL6	0	1.4707	0.388	0.029	0	VSMC - 1	EGFL6
ITGA7	0	1.46428	0.532	0.066	0	VSMC - 1	ITGA7
BGN	0	1.45433	0.465	0.079	0	VSMC - 1	BGN
TPM1	0	1.42233	0.596	0.176	0	VSMC - 1	TPM1
SLIT3	0	1.42002	0.473	0.076	0	VSMC - 1	SLIT3
SMOC2	0	1.4172	0.437	0.045	0	VSMC - 1	SMOC2
AEBP1	0	1.39906	0.459	0.072	0	VSMC - 1	AEBP1
C1S	0	1.33859	0.347	0.041	0	VSMC - 1	C1S
MAP1B	0	1.31356	0.638	0.221	0	VSMC - 1	MAP1B
PCOLCE	0	1.31316	0.362	0.032	0	VSMC - 1	PCOLCE
MFGE8	0	1.30618	0.513	0.1	0	VSMC - 1	MFGE8
PARM1	0	1.29746	0.504	0.085	0	VSMC - 1	PARM1
MYL9	0	1.28849	0.691	0.229	0	VSMC - 1	MYL9
NDUFA4L2	0	1.28173	0.388	0.038	0	VSMC - 1	NDUFA4L2
FAT1	0	1.27103	0.362	0.036	0	VSMC - 1	FAT1
ZEB2	0	1.27067	0.489	0.111	0	VSMC - 1	ZEB2
MRVI1	0	1.24613	0.458	0.063	0	VSMC - 1	MRVI1
EGFLAM	0	1.24046	0.415	0.038	0	VSMC - 1	EGFLAM
SDC2	0	1.23024	0.412	0.063	0	VSMC - 1	SDC2
CCDC102B	0	1.21572	0.357	0.038	0	VSMC - 1	CCDC102B
TPM2	0	1.20861	0.539	0.114	0	VSMC - 1	TPM2
SLC7A2	0	1.16354	0.358	0.047	0	VSMC - 1	SLC7A2
TBX2	0	1.16225	0.401	0.058	0	VSMC - 1	TBX2
CRISPLD2	0	1.12491	0.506	0.084	0	VSMC - 1	CRISPLD2
LGI4	0	1.12056	0.38	0.049	0	VSMC - 1	LGI4
ADCY3	0	1.08465	0.403	0.061	0	VSMC - 1	ADCY3
ENPEP	0	1.07165	0.356	0.042	0	VSMC - 1	ENPEP
C11orf96	0	1.02553	0.656	0.185	0	VSMC - 1	C11orf96
GPM6B	0	1.00755	0.326	0.018	0	VSMC - 1	GPM6B
TRPC6	0	0.972186	0.331	0.03	0	VSMC - 1	TRPC6
COL5A3	0	0.891449	0.279	0.019	0	VSMC - 1	COL5A3
HLA-E	0	-1.53099	0.541	0.92	0	VSMC - 1	HLA-E
CD93	0	-2.03523	0.101	0.625	0	VSMC - 1	CD93
TM4SF1	0	-2.25792	0.137	0.726	0	VSMC - 1	TM4SF1
CD74	0	-2.47739	0.075	0.674	0	VSMC - 1	CD74
MRGPRF	2.51552e-305	0.820698	0.316	0.032	9.97302e-301	VSMC - 1	MRGPRF
EDNRA	2.81129e-305	1.04479	0.38	0.057	1.11457e-300	VSMC - 1	EDNRA
VWF	4.30822e-305	-2.34013	0.032	0.539	1.70804e-300	VSMC - 1	VWF
PI15	2.32496e-300	1.5947	0.301	0.029	9.21755e-296	VSMC - 1	PI15
MYH11	2.36018e-299	0.835709	0.491	0.095	9.35717e-295	VSMC - 1	MYH11
PDE5A	6.47186e-297	1.03549	0.38	0.058	2.56584e-292	VSMC - 1	PDE5A
SEMA5A	3.50772e-292	0.985936	0.271	0.02	1.39067e-287	VSMC - 1	SEMA5A
OLFML2B	1.15335e-284	0.890156	0.292	0.029	4.57257e-280	VSMC - 1	OLFML2B
CD44	2.79537e-282	1.28683	0.465	0.107	1.10825e-277	VSMC - 1	CD44
CPM	2.91426e-282	1.10557	0.347	0.05	1.15539e-277	VSMC - 1	CPM
LMOD1	2.41594e-281	0.914337	0.416	0.074	9.57824e-277	VSMC - 1	LMOD1
ECSCR	9.21796e-272	-1.41376	0.035	0.513	3.65455e-267	VSMC - 1	ECSCR
HLA-DRB1	1.65451e-271	-1.92795	0.059	0.535	6.55947e-267	VSMC - 1	HLA-DRB1
MYO1B	5.86894e-269	1.24956	0.532	0.172	2.3268e-264	VSMC - 1	MYO1B
TGFBI	8.73092e-268	1.42871	0.33	0.049	3.46146e-263	VSMC - 1	TGFBI
ITGA6	1.4785e-266	-1.7389	0.055	0.529	5.86167e-262	VSMC - 1	ITGA6
NCKAP5	4.06836e-266	0.855266	0.241	0.016	1.61294e-261	VSMC - 1	NCKAP5
DDR2	5.01496e-265	1.06002	0.375	0.068	1.98823e-260	VSMC - 1	DDR2
ADRA2A	6.59567e-259	0.888236	0.382	0.067	2.61492e-254	VSMC - 1	ADRA2A
ELTD1	6.85465e-254	-1.41728	0.043	0.501	2.7176e-249	VSMC - 1	ELTD1
2020-09-04	6.52775e-250	0.84156	0.279	0.032	2.58799e-245	VSMC - 1	2020-09-04
ETS2	9.33171e-250	-1.50252	0.145	0.59	3.69965e-245	VSMC - 1	ETS2
DARC	3.08216e-249	-2.16634	0.043	0.487	1.22195e-244	VSMC - 1	DARC
TWIST1	6.6306e-248	1.02286	0.284	0.035	2.62877e-243	VSMC - 1	TWIST1
INPP4B	1.48896e-247	1.03109	0.35	0.064	5.90311e-243	VSMC - 1	INPP4B
CYP26B1	5.37417e-246	1.02585	0.218	0.013	2.13064e-241	VSMC - 1	CYP26B1
KCNE4	2.34106e-244	1.05908	0.32	0.048	9.28138e-240	VSMC - 1	KCNE4
PLVAP	2.45012e-244	-1.79398	0.05	0.494	9.71373e-240	VSMC - 1	PLVAP
KANK2	5.7235e-244	1.04047	0.431	0.105	2.26914e-239	VSMC - 1	KANK2
TGFBR2	3.44855e-239	-1.52992	0.116	0.543	1.36721e-234	VSMC - 1	TGFBR2
SELE	7.14412e-238	-2.43844	0.077	0.51	2.83236e-233	VSMC - 1	SELE
LGALS3BP	1.83728e-237	0.80512	0.252	0.026	7.28407e-233	VSMC - 1	LGALS3BP
APOE	3.29361e-235	1.37236	0.294	0.042	1.30579e-230	VSMC - 1	APOE
PPP1R12B	6.02473e-234	0.989739	0.39	0.084	2.38856e-229	VSMC - 1	PPP1R12B
EMCN	6.07547e-232	-1.35255	0.053	0.488	2.40868e-227	VSMC - 1	EMCN
FMO3	2.80302e-231	0.950868	0.255	0.029	1.11129e-226	VSMC - 1	FMO3
CD34	1.36956e-229	-1.50313	0.044	0.472	5.42976e-225	VSMC - 1	CD34
PDGFA	1.78986e-228	1.11924	0.55	0.204	7.09608e-224	VSMC - 1	PDGFA
SYTL2	3.07867e-227	0.889115	0.299	0.046	1.22057e-222	VSMC - 1	SYTL2
MCTP1	5.20417e-226	-1.55234	0.044	0.464	2.06325e-221	VSMC - 1	MCTP1
ENG	5.342e-226	-1.57566	0.122	0.534	2.11789e-221	VSMC - 1	ENG
GJC1	3.45444e-225	1.07379	0.396	0.099	1.36955e-220	VSMC - 1	GJC1
SOD3	1.44369e-223	0.94496	0.338	0.063	5.72366e-219	VSMC - 1	SOD3
CDH6	2.13002e-223	0.910689	0.294	0.045	8.44469e-219	VSMC - 1	CDH6
PCDH18	3.83433e-217	0.718689	0.244	0.028	1.52016e-212	VSMC - 1	PCDH18
LGALS1	2.78101e-213	1.09009	0.602	0.279	1.10256e-208	VSMC - 1	LGALS1
ANO1	1.09893e-212	0.719012	0.242	0.028	4.35683e-208	VSMC - 1	ANO1
KCNJ8	1.11287e-212	0.685819	0.214	0.019	4.41207e-208	VSMC - 1	KCNJ8
RERG	5.09796e-210	0.698184	0.234	0.027	2.02114e-205	VSMC - 1	RERG
HOPX	1.39764e-209	0.824939	0.211	0.018	5.5411e-205	VSMC - 1	HOPX
NR2F2	7.60737e-207	1.08782	0.607	0.296	3.01602e-202	VSMC - 1	NR2F2
ADAMTS5	8.20171e-207	0.866281	0.262	0.037	3.25165e-202	VSMC - 1	ADAMTS5
CLDN5	3.29672e-205	-1.62576	0.033	0.423	1.30702e-200	VSMC - 1	CLDN5
WFDC1	1.69681e-204	0.826581	0.261	0.038	6.72717e-200	VSMC - 1	WFDC1
EMP1	1.59392e-203	-1.33936	0.341	0.693	6.31924e-199	VSMC - 1	EMP1
MYLK	1.23303e-201	1.02075	0.633	0.328	4.88849e-197	VSMC - 1	MYLK
COL12A1	6.2969e-201	1.05059	0.284	0.049	2.49647e-196	VSMC - 1	COL12A1
PRKAR2B	9.79892e-201	0.735513	0.251	0.035	3.88488e-196	VSMC - 1	PRKAR2B
ITGB5	1.64333e-200	0.819705	0.263	0.04	6.51515e-196	VSMC - 1	ITGB5
ERG	2.23649e-198	-1.19834	0.031	0.415	8.86678e-194	VSMC - 1	ERG
GEM	9.70459e-197	1.12571	0.349	0.08	3.84748e-192	VSMC - 1	GEM
HSPG2	1.79603e-195	-1.60746	0.062	0.445	7.12055e-191	VSMC - 1	HSPG2
MAP1A	2.26548e-194	0.810652	0.235	0.03	8.98172e-190	VSMC - 1	MAP1A
TSPAN7	1.45507e-192	-1.18092	0.032	0.409	5.76877e-188	VSMC - 1	TSPAN7
KCTD12	2.4359e-189	-1.51382	0.13	0.498	9.65739e-185	VSMC - 1	KCTD12
LZTS1	7.67208e-189	0.499477	0.169	0.01	3.04167e-184	VSMC - 1	LZTS1
PLXDC1	1.08632e-188	0.695281	0.156	0.007	4.30681e-184	VSMC - 1	PLXDC1
CDH5	1.0421e-187	-1.27343	0.029	0.394	4.13152e-183	VSMC - 1	CDH5
FLT1	1.05531e-187	-1.49693	0.089	0.468	4.18389e-183	VSMC - 1	FLT1
ANGPT1	2.71605e-187	0.815915	0.233	0.032	1.0768e-182	VSMC - 1	ANGPT1
PTPRB	1.01721e-186	-1.38858	0.021	0.384	4.03284e-182	VSMC - 1	PTPRB
SPARC	1.19646e-185	1.0202	0.842	0.69	4.74348e-181	VSMC - 1	SPARC
IFI27	1.29458e-185	-1.37826	0.179	0.533	5.13247e-181	VSMC - 1	IFI27
GNG11	4.96854e-184	-1.19716	0.192	0.552	1.96983e-179	VSMC - 1	GNG11
PDE3A	2.49489e-183	0.755922	0.295	0.058	9.89126e-179	VSMC - 1	PDE3A
PLEKHA4	4.88555e-183	0.876231	0.31	0.067	1.93692e-178	VSMC - 1	PLEKHA4
RAMP3	8.29511e-183	-1.25548	0.036	0.4	3.28868e-178	VSMC - 1	RAMP3
RASL12	4.68626e-182	0.615399	0.234	0.033	1.85791e-177	VSMC - 1	RASL12
TPM3	6.18851e-181	-1.22683	0.129	0.493	2.4535e-176	VSMC - 1	TPM3
HLA-DRA	5.05988e-180	-1.64742	0.046	0.41	2.00604e-175	VSMC - 1	HLA-DRA
MOCS1	9.86487e-180	0.619996	0.245	0.039	3.91102e-175	VSMC - 1	MOCS1
CD248	8.84002e-178	0.567202	0.173	0.014	3.50472e-173	VSMC - 1	CD248
CD4	1.08506e-177	0.585363	0.203	0.023	4.30184e-173	VSMC - 1	CD4
AC011526.1	2.82515e-177	-1.03741	0.031	0.387	1.12006e-172	VSMC - 1	AC011526.1
JAM2	1.27897e-176	-1.09947	0.032	0.386	5.07061e-172	VSMC - 1	JAM2
KDR	1.94267e-176	-1.22678	0.038	0.396	7.7019e-172	VSMC - 1	KDR
S100A4	3.9326e-176	0.901449	0.542	0.223	1.55912e-171	VSMC - 1	S100A4
ARHGEF17	4.76286e-176	0.706996	0.245	0.04	1.88828e-171	VSMC - 1	ARHGEF17
NDRG1	1.30199e-175	-1.63349	0.157	0.513	5.16186e-171	VSMC - 1	NDRG1
SH3PXD2A	6.21174e-175	0.95106	0.269	0.051	2.46271e-170	VSMC - 1	SH3PXD2A
RAB31	1.28146e-173	0.9222	0.4	0.123	5.08048e-169	VSMC - 1	RAB31
NPDC1	1.37434e-173	-1.08852	0.059	0.415	5.44872e-169	VSMC - 1	NPDC1
ARHGAP42	2.22023e-172	0.704687	0.247	0.042	8.80231e-168	VSMC - 1	ARHGAP42
FBLIM1	1.42399e-170	0.708797	0.276	0.054	5.64554e-166	VSMC - 1	FBLIM1
COL5A1	1.82933e-170	0.975187	0.179	0.017	7.25255e-166	VSMC - 1	COL5A1
APCDD1	4.92404e-170	1.12119	0.284	0.061	1.95219e-165	VSMC - 1	APCDD1
SPECC1	1.31869e-168	0.908172	0.378	0.112	5.22806e-164	VSMC - 1	SPECC1
ANTXR1	1.57051e-168	0.732369	0.238	0.039	6.22645e-164	VSMC - 1	ANTXR1
ADAMTS2	7.18019e-168	0.589541	0.141	0.007	2.84666e-163	VSMC - 1	ADAMTS2
PNP	1.94956e-167	-1.45468	0.077	0.423	7.72924e-163	VSMC - 1	PNP
KIRREL	1.95054e-167	0.791683	0.288	0.063	7.73311e-163	VSMC - 1	KIRREL
CLU	6.02995e-167	-1.42254	0.125	0.484	2.39064e-162	VSMC - 1	CLU
RASD1	6.36293e-167	1.31553	0.311	0.078	2.52265e-162	VSMC - 1	RASD1
CTSH	2.05585e-166	-1.29638	0.06	0.405	8.15063e-162	VSMC - 1	CTSH
LBH	2.69716e-166	0.929995	0.465	0.172	1.06932e-161	VSMC - 1	LBH
ZNF703	9.62105e-164	0.603115	0.205	0.028	3.81436e-159	VSMC - 1	ZNF703
FRZB	1.79855e-161	0.692995	0.232	0.039	7.13052e-157	VSMC - 1	FRZB
EPS8	5.66562e-159	0.910589	0.632	0.383	2.24619e-154	VSMC - 1	EPS8
CYYR1	3.90652e-158	-0.988561	0.033	0.362	1.54878e-153	VSMC - 1	CYYR1
UPP1	9.48329e-158	-1.41028	0.06	0.39	3.75974e-153	VSMC - 1	UPP1
LMO2	4.48217e-157	-1.02484	0.029	0.353	1.777e-152	VSMC - 1	LMO2
S1PR1	9.46494e-156	-1.05756	0.027	0.348	3.75247e-151	VSMC - 1	S1PR1
CALCRL	1.18632e-155	-1.06951	0.076	0.407	4.70329e-151	VSMC - 1	CALCRL
ST5	5.33614e-155	0.598246	0.235	0.042	2.11556e-150	VSMC - 1	ST5
HLA-DPA1	4.21543e-154	-1.45521	0.041	0.364	1.67125e-149	VSMC - 1	HLA-DPA1
GJA1	6.5866e-154	-1.57595	0.029	0.345	2.61132e-149	VSMC - 1	GJA1
SCN4B	2.50861e-153	0.537344	0.184	0.023	9.94564e-149	VSMC - 1	SCN4B
ARHGAP6	1.7397e-152	0.587312	0.189	0.025	6.89721e-148	VSMC - 1	ARHGAP6
SH3BP5	4.16542e-152	-1.08755	0.058	0.387	1.65142e-147	VSMC - 1	SH3BP5
C1QTNF1	5.24768e-151	0.808455	0.424	0.155	2.08049e-146	VSMC - 1	C1QTNF1
ITM2A	7.84338e-151	-1.0707	0.026	0.339	3.10959e-146	VSMC - 1	ITM2A
DCLK1	7.95342e-151	0.572063	0.155	0.014	3.15321e-146	VSMC - 1	DCLK1
FAM198B	1.2448e-150	-1.06338	0.057	0.379	4.93513e-146	VSMC - 1	FAM198B
CTB-167B5.2	1.31376e-150	0.462217	0.121	0.005	5.20854e-146	VSMC - 1	CTB-167B5.2
2020-09-07	2.47248e-150	0.936741	0.563	0.306	9.80238e-146	VSMC - 1	2020-09-07
DAAM2	2.74599e-150	0.592802	0.223	0.039	1.08867e-145	VSMC - 1	DAAM2
COL15A1	4.86053e-150	-1.28625	0.087	0.419	1.92701e-145	VSMC - 1	COL15A1
LYPD1	5.9824e-150	0.450578	0.12	0.005	2.37178e-145	VSMC - 1	LYPD1
TNC	2.93377e-149	1.10386	0.228	0.042	1.16312e-144	VSMC - 1	TNC
RNASE1	5.6442e-149	-1.07508	0.018	0.324	2.2377e-144	VSMC - 1	RNASE1
FLNA	3.29083e-148	0.79731	0.611	0.335	1.30468e-143	VSMC - 1	FLNA
GIMAP8	5.26533e-148	-1.12633	0.03	0.336	2.08749e-143	VSMC - 1	GIMAP8
ECM2	2.77282e-147	0.514768	0.181	0.023	1.09931e-142	VSMC - 1	ECM2
MMRN2	4.93647e-147	-0.965843	0.033	0.342	1.95711e-142	VSMC - 1	MMRN2
RCAN1	1.29161e-146	-1.35924	0.086	0.411	5.12071e-142	VSMC - 1	RCAN1
RARRES2	2.43418e-146	0.726061	0.233	0.045	9.65056e-142	VSMC - 1	RARRES2
CLIC2	4.61346e-145	-0.9659	0.055	0.37	1.82905e-140	VSMC - 1	CLIC2
GPR176	1.0421e-144	0.489324	0.181	0.024	4.13151e-140	VSMC - 1	GPR176
ADAMTS12	1.37806e-144	0.613904	0.156	0.016	5.46346e-140	VSMC - 1	ADAMTS12
EGFL7	2.01375e-144	-0.988155	0.038	0.346	7.98371e-140	VSMC - 1	EGFL7
CLEC14A	7.6153e-144	-1.03394	0.038	0.343	3.01916e-139	VSMC - 1	CLEC14A
LURAP1L	3.52364e-143	0.399818	0.156	0.016	1.39698e-138	VSMC - 1	LURAP1L
TPPP3	3.6187e-143	0.680832	0.215	0.038	1.43467e-138	VSMC - 1	TPPP3
CRYAB	4.93379e-143	0.875032	0.265	0.06	1.95605e-138	VSMC - 1	CRYAB
MLTK	6.22755e-143	0.822999	0.42	0.153	2.46897e-138	VSMC - 1	MLTK
ROBO4	5.21356e-142	-0.975195	0.022	0.319	2.06697e-137	VSMC - 1	ROBO4
SAT1	4.88428e-141	-1.37009	0.15	0.479	1.93642e-136	VSMC - 1	SAT1
MAP3K7CL	2.79546e-140	0.716593	0.215	0.04	1.10829e-135	VSMC - 1	MAP3K7CL
CDC42EP3	4.19637e-140	-1.20633	0.056	0.36	1.66369e-135	VSMC - 1	CDC42EP3
VASN	7.62067e-140	0.652029	0.215	0.039	3.02129e-135	VSMC - 1	VASN
TIE1	7.90612e-139	-0.963019	0.013	0.299	3.13446e-134	VSMC - 1	TIE1
LPPR4	9.33865e-139	0.480187	0.139	0.012	3.7024e-134	VSMC - 1	LPPR4
ZFHX3	2.43758e-138	0.823163	0.331	0.098	9.66402e-134	VSMC - 1	ZFHX3
CXorf36	2.7076e-138	-0.916488	0.021	0.314	1.07346e-133	VSMC - 1	CXorf36
GPX3	5.62054e-138	0.967259	0.386	0.146	2.22832e-133	VSMC - 1	GPX3
GIMAP7	3.4515e-137	-0.984325	0.03	0.326	1.36838e-132	VSMC - 1	GIMAP7
AXL	3.79183e-137	0.519425	0.238	0.049	1.50331e-132	VSMC - 1	AXL
GJA4	4.92725e-137	0.903396	0.369	0.124	1.95346e-132	VSMC - 1	GJA4
NEDD9	5.52723e-137	-1.1102	0.105	0.418	2.19133e-132	VSMC - 1	NEDD9
GUCY1B3	7.62588e-137	0.693936	0.291	0.079	3.02336e-132	VSMC - 1	GUCY1B3
ELK3	8.48443e-137	-0.9668	0.152	0.461	3.36374e-132	VSMC - 1	ELK3
ABLIM1	5.84569e-136	-1.22871	0.085	0.386	2.31758e-131	VSMC - 1	ABLIM1
ZNF385D	2.36894e-135	-0.958038	0.03	0.323	9.39192e-131	VSMC - 1	ZNF385D
TNFSF10	2.49942e-135	-1.19127	0.037	0.331	9.9092e-131	VSMC - 1	TNFSF10
CSPG4	4.72737e-135	0.642489	0.219	0.042	1.87421e-130	VSMC - 1	CSPG4
REM1	4.84965e-135	0.342351	0.124	0.008	1.92269e-130	VSMC - 1	REM1
WWTR1	1.20429e-134	-1.08108	0.146	0.45	4.77452e-130	VSMC - 1	WWTR1
CCDC69	1.66665e-134	-0.984269	0.027	0.316	6.60759e-130	VSMC - 1	CCDC69
MCAM	3.5994e-134	0.821442	0.612	0.343	1.42702e-129	VSMC - 1	MCAM
SHROOM4	8.85686e-134	-1.03192	0.04	0.333	3.51139e-129	VSMC - 1	SHROOM4
LHFP	1.24083e-133	0.99239	0.485	0.245	4.91941e-129	VSMC - 1	LHFP
AGAP1	1.94261e-133	0.673103	0.247	0.057	7.70169e-129	VSMC - 1	AGAP1
GPNMB	2.07157e-133	0.599509	0.178	0.026	8.21293e-129	VSMC - 1	GPNMB
AVPR1A	2.1355e-133	0.583326	0.227	0.046	8.4664e-129	VSMC - 1	AVPR1A
HLA-B	9.73573e-133	-0.458433	0.777	0.908	3.85983e-128	VSMC - 1	HLA-B
DCN	1.28698e-131	1.24971	0.221	0.045	5.10236e-127	VSMC - 1	DCN
APP	1.39783e-131	-0.98383	0.24	0.535	5.54182e-127	VSMC - 1	APP
NFATC4	2.84753e-131	0.573259	0.195	0.034	1.12893e-126	VSMC - 1	NFATC4
HLA-DPB1	4.03575e-131	-1.33018	0.045	0.333	1.60001e-126	VSMC - 1	HLA-DPB1
LINGO1	4.62467e-131	0.453061	0.152	0.018	1.8335e-126	VSMC - 1	LINGO1
DNAJA1	5.7242e-131	-0.919187	0.306	0.598	2.26942e-126	VSMC - 1	DNAJA1
GUCY1A3	7.88868e-130	0.832136	0.359	0.123	3.12755e-125	VSMC - 1	GUCY1A3
PALMD	8.04781e-130	-1.06844	0.049	0.338	3.19064e-125	VSMC - 1	PALMD
TSC22D1	2.21139e-129	-1.01796	0.226	0.531	8.76729e-125	VSMC - 1	TSC22D1
VEGFA	1.08241e-128	0.974226	0.235	0.054	4.29131e-124	VSMC - 1	VEGFA
HNMT	1.72414e-128	0.328106	0.146	0.016	6.83554e-124	VSMC - 1	HNMT
DUSP6	2.42559e-128	-1.28055	0.049	0.334	9.6165e-124	VSMC - 1	DUSP6
CFI	3.94181e-128	-0.813426	0.025	0.304	1.56277e-123	VSMC - 1	CFI
PTPN13	6.61875e-128	0.580753	0.144	0.015	2.62407e-123	VSMC - 1	PTPN13
MMRN1	1.87182e-127	-1.68035	0.027	0.302	7.42101e-123	VSMC - 1	MMRN1
PLAC9	5.77181e-127	0.592466	0.264	0.068	2.28829e-122	VSMC - 1	PLAC9
FGD5	8.81503e-127	-0.963881	0.035	0.313	3.49481e-122	VSMC - 1	FGD5
CCL19	1.26813e-126	1.67978	0.178	0.029	5.02761e-122	VSMC - 1	CCL19
PLEKHA2	2.30268e-126	0.571153	0.189	0.033	9.12922e-122	VSMC - 1	PLEKHA2
ADAM33	1.06837e-125	0.516798	0.154	0.02	4.23565e-121	VSMC - 1	ADAM33
HIGD1B	1.30551e-125	0.400315	0.123	0.01	5.17584e-121	VSMC - 1	HIGD1B
PRCP	1.40713e-125	-1.04703	0.077	0.362	5.57871e-121	VSMC - 1	PRCP
C2CD4B	4.7954e-125	-1.02943	0.02	0.289	1.90118e-120	VSMC - 1	C2CD4B
PODXL	2.10279e-124	-1.22278	0.032	0.307	8.33674e-120	VSMC - 1	PODXL
CLMN	2.93404e-124	0.652629	0.269	0.072	1.16323e-119	VSMC - 1	CLMN
ADAP2	5.41847e-124	0.400153	0.125	0.01	2.14821e-119	VSMC - 1	ADAP2
FLNB	9.97662e-124	-1.20216	0.021	0.287	3.95533e-119	VSMC - 1	FLNB
THSD7A	1.13126e-123	-0.9532	0.019	0.286	4.48501e-119	VSMC - 1	THSD7A
GIMAP6	1.59094e-123	-0.857899	0.028	0.299	6.30743e-119	VSMC - 1	GIMAP6
CSF2RB	2.38481e-123	-1.15545	0.013	0.272	9.4548e-119	VSMC - 1	CSF2RB
DZIP1	3.28804e-123	0.521387	0.162	0.023	1.30358e-118	VSMC - 1	DZIP1
TBX15	3.9333e-123	0.429494	0.161	0.023	1.55939e-118	VSMC - 1	TBX15
ISLR	5.439e-123	0.496276	0.166	0.025	2.15634e-118	VSMC - 1	ISLR
NGFR	9.82635e-123	0.608043	0.142	0.017	3.89576e-118	VSMC - 1	NGFR
SWAP70	2.09554e-122	-1.03102	0.168	0.46	8.30796e-118	VSMC - 1	SWAP70
HSPB2	3.05416e-122	0.315372	0.142	0.016	1.21085e-117	VSMC - 1	HSPB2
LPP	6.29306e-122	0.877322	0.485	0.238	2.49495e-117	VSMC - 1	LPP
COL18A1	9.92927e-122	1.09428	0.558	0.348	3.93656e-117	VSMC - 1	COL18A1
FLI1	1.8319e-121	-0.815641	0.033	0.303	7.26274e-117	VSMC - 1	FLI1
EFHD1	3.67173e-121	0.548619	0.219	0.048	1.45569e-116	VSMC - 1	EFHD1
PPP3CA	3.87456e-121	-0.92779	0.096	0.382	1.53611e-116	VSMC - 1	PPP3CA
TEK	2.26101e-120	-0.836005	0.014	0.272	8.96402e-116	VSMC - 1	TEK
PAG1	2.78533e-120	0.533034	0.163	0.024	1.10427e-115	VSMC - 1	PAG1
GRASP	2.88227e-120	-0.841827	0.054	0.331	1.1427e-115	VSMC - 1	GRASP
PTEN	4.874e-120	0.71526	0.348	0.124	1.93234e-115	VSMC - 1	PTEN
SELP	6.84935e-120	-1.12539	0.018	0.275	2.71549e-115	VSMC - 1	SELP
HSP90AB1	7.22574e-120	-0.576215	0.6	0.801	2.86472e-115	VSMC - 1	HSP90AB1
HEYL	1.21402e-119	0.434157	0.205	0.042	4.81312e-115	VSMC - 1	HEYL
KCNQ3	1.01009e-118	0.369311	0.114	0.008	4.00462e-114	VSMC - 1	KCNQ3
MYCT1	2.1757e-118	-0.736771	0.039	0.309	8.62579e-114	VSMC - 1	MYCT1
CNKSR3	3.22588e-118	-1.11168	0.036	0.301	1.27893e-113	VSMC - 1	CNKSR3
NT5DC2	4.33844e-118	0.494377	0.188	0.036	1.72002e-113	VSMC - 1	NT5DC2
TMSB10	1.01665e-117	-0.58366	0.594	0.811	4.0306e-113	VSMC - 1	TMSB10
COL4A2	3.2131e-117	1.00452	0.657	0.463	1.27387e-112	VSMC - 1	COL4A2
MSN	5.07724e-117	-0.872432	0.313	0.577	2.01292e-112	VSMC - 1	MSN
CSF3	1.23374e-116	-1.64855	0.023	0.279	4.8913e-112	VSMC - 1	CSF3
VGLL3	1.66289e-116	0.489782	0.131	0.014	6.59268e-112	VSMC - 1	VGLL3
RHOQ	4.89934e-116	0.576833	0.284	0.085	1.94239e-111	VSMC - 1	RHOQ
HEPH	6.52014e-116	0.405047	0.147	0.02	2.58498e-111	VSMC - 1	HEPH
RCSD1	2.10194e-115	0.564428	0.222	0.052	8.33337e-111	VSMC - 1	RCSD1
GIMAP5	2.4242e-115	-0.799832	0.028	0.287	9.61097e-111	VSMC - 1	GIMAP5
CHCHD10	4.00195e-115	0.522748	0.247	0.065	1.58661e-110	VSMC - 1	CHCHD10
GIMAP4	2.03169e-114	-0.756174	0.029	0.287	8.05485e-110	VSMC - 1	GIMAP4
IL33	3.33842e-114	-0.88487	0.038	0.301	1.32355e-109	VSMC - 1	IL33
COX4I2	8.47501e-114	0.298758	0.13	0.014	3.36e-109	VSMC - 1	COX4I2
TRNP1	1.10788e-113	0.328229	0.131	0.015	4.39231e-109	VSMC - 1	TRNP1
BMPR2	1.18496e-113	-1.02237	0.173	0.445	4.69791e-109	VSMC - 1	BMPR2
DKK3	1.35912e-113	0.593427	0.34	0.117	5.38837e-109	VSMC - 1	DKK3
PTTG1IP	1.4518e-113	-0.863155	0.23	0.503	5.75581e-109	VSMC - 1	PTTG1IP
RP11-834C11.4	6.35586e-113	0.341399	0.131	0.015	2.51985e-108	VSMC - 1	RP11-834C11.4
ITGA1	3.34385e-112	1.00975	0.344	0.14	1.3257e-107	VSMC - 1	ITGA1
SSFA2	3.81992e-112	-0.994687	0.113	0.385	1.51445e-107	VSMC - 1	SSFA2
ICAM1	6.32104e-112	-1.11893	0.221	0.499	2.50604e-107	VSMC - 1	ICAM1
RAI14	6.57905e-112	-0.898786	0.113	0.389	2.60833e-107	VSMC - 1	RAI14
PDLIM1	2.87522e-111	-0.904714	0.275	0.535	1.13991e-106	VSMC - 1	PDLIM1
OLFM1	4.3781e-111	-0.838243	0.059	0.323	1.73574e-106	VSMC - 1	OLFM1
PRKCH	5.69218e-111	-0.786983	0.017	0.261	2.25672e-106	VSMC - 1	PRKCH
TNS1	2.9914e-110	0.681019	0.509	0.25	1.18597e-105	VSMC - 1	TNS1
BASP1	4.4152e-110	0.588733	0.157	0.025	1.75045e-105	VSMC - 1	BASP1
CEBPB	7.34286e-110	0.728166	0.193	0.042	2.91115e-105	VSMC - 1	CEBPB
BACE2	7.4329e-109	-0.848737	0.126	0.395	2.94685e-104	VSMC - 1	BACE2
ARHGAP10	8.28873e-109	0.611416	0.247	0.069	3.28615e-104	VSMC - 1	ARHGAP10
TACR1	1.12997e-108	-0.827244	0.017	0.256	4.47989e-104	VSMC - 1	TACR1
RALGAPA2	5.55304e-108	-0.880919	0.043	0.296	2.20156e-103	VSMC - 1	RALGAPA2
DST	1.6988e-107	0.835143	0.441	0.2	6.73505e-103	VSMC - 1	DST
EMX2	3.6063e-107	0.407218	0.138	0.019	1.42976e-102	VSMC - 1	EMX2
NCOA7	4.84211e-107	-1.21103	0.183	0.44	1.9197e-102	VSMC - 1	NCOA7
TPT1	9.37106e-107	-0.382539	0.785	0.9	3.71525e-102	VSMC - 1	TPT1
ADAM15	1.99068e-106	-0.850142	0.035	0.278	7.89226e-102	VSMC - 1	ADAM15
RND1	2.63232e-106	-1.12234	0.027	0.265	1.04361e-101	VSMC - 1	RND1
HSPH1	4.8697e-106	-0.946097	0.264	0.55	1.93064e-101	VSMC - 1	HSPH1
COL4A1	4.98587e-106	0.911299	0.647	0.45	1.9767e-101	VSMC - 1	COL4A1
PLEKHG1	6.50717e-106	-0.811722	0.028	0.268	2.57983e-101	VSMC - 1	PLEKHG1
CD59	7.20204e-106	-0.769999	0.458	0.668	2.85532e-101	VSMC - 1	CD59
NEGR1	2.11341e-105	0.449375	0.105	0.008	8.37883e-101	VSMC - 1	NEGR1
ARHGEF3	6.94175e-105	-0.780598	0.046	0.295	2.75213e-100	VSMC - 1	ARHGEF3
SUSD2	3.49504e-104	0.449079	0.137	0.02	1.38564e-99	VSMC - 1	SUSD2
PREX2	1.26938e-103	-0.778066	0.06	0.315	5.03259e-99	VSMC - 1	PREX2
GNAI2	2.14075e-103	-0.799481	0.26	0.511	8.48723e-99	VSMC - 1	GNAI2
GBP4	1.42698e-101	-0.885031	0.056	0.302	5.65741e-97	VSMC - 1	GBP4
SOX17	1.66756e-101	-0.855233	0.019	0.245	6.61122e-97	VSMC - 1	SOX17
PLEKHO2	1.93533e-101	-0.710961	0.033	0.27	7.67279e-97	VSMC - 1	PLEKHO2
PTGIR	2.88244e-101	0.374566	0.129	0.017	1.14277e-96	VSMC - 1	PTGIR
MEOX1	3.30712e-101	-0.752557	0.022	0.252	1.31114e-96	VSMC - 1	MEOX1
PTPRM	4.78469e-101	-0.837558	0.049	0.292	1.89694e-96	VSMC - 1	PTPRM
HES4	6.32337e-101	0.431476	0.283	0.09	2.50696e-96	VSMC - 1	HES4
CD55	8.04996e-101	-1.27714	0.077	0.323	3.19149e-96	VSMC - 1	CD55
VWA1	1.01096e-100	-0.832373	0.059	0.303	4.00803e-96	VSMC - 1	VWA1
HYAL2	1.46266e-100	-0.839118	0.051	0.292	5.79885e-96	VSMC - 1	HYAL2
VCL	2.58452e-100	0.849519	0.426	0.214	1.02466e-95	VSMC - 1	VCL
EBF2	3.72201e-100	0.316541	0.118	0.014	1.47563e-95	VSMC - 1	EBF2
PRRX2	4.5266e-100	0.337715	0.131	0.018	1.79461e-95	VSMC - 1	PRRX2
CPXM2	1.07584e-99	-0.768985	0.015	0.237	4.26529e-95	VSMC - 1	CPXM2
MET	1.20747e-99	-0.753236	0.02	0.246	4.78713e-95	VSMC - 1	MET
MLLT4	1.38552e-99	-0.839678	0.022	0.247	5.49303e-95	VSMC - 1	MLLT4
RHOJ	2.84113e-99	-0.855831	0.089	0.336	1.1264e-94	VSMC - 1	RHOJ
F10	2.89969e-99	0.429583	0.15	0.026	1.14961e-94	VSMC - 1	F10
KIAA1462	4.16831e-99	-0.921432	0.034	0.264	1.65257e-94	VSMC - 1	KIAA1462
ARHGAP31	4.55612e-99	-0.876818	0.05	0.285	1.80632e-94	VSMC - 1	ARHGAP31
FOXP1	5.58167e-99	-0.950045	0.142	0.395	2.21291e-94	VSMC - 1	FOXP1
ARHGAP1	1.13441e-98	0.549216	0.275	0.092	4.4975e-94	VSMC - 1	ARHGAP1
BCL6B	1.15362e-98	-0.823766	0.018	0.239	4.57363e-94	VSMC - 1	BCL6B
TSHZ2	3.36484e-98	-0.80546	0.026	0.253	1.33403e-93	VSMC - 1	TSHZ2
TNFRSF1B	3.88616e-98	-1.0587	0.052	0.287	1.54071e-93	VSMC - 1	TNFRSF1B
SERPING1	4.22311e-98	0.812986	0.462	0.246	1.67429e-93	VSMC - 1	SERPING1
HBEGF	1.08177e-97	-1.19448	0.065	0.303	4.28878e-93	VSMC - 1	HBEGF
C1orf115	1.33769e-97	-0.765252	0.029	0.257	5.30341e-93	VSMC - 1	C1orf115
IL3RA	2.88641e-97	-0.64277	0.015	0.233	1.14435e-92	VSMC - 1	IL3RA
ADAMTS9	5.06918e-97	-1.15665	0.193	0.445	2.00973e-92	VSMC - 1	ADAMTS9
SHE	2.06494e-96	-0.690828	0.019	0.239	8.18665e-92	VSMC - 1	SHE
RAMP1	2.37241e-96	0.422615	0.153	0.028	9.40567e-92	VSMC - 1	RAMP1
MATN2	2.45144e-96	-0.865114	0.018	0.235	9.71897e-92	VSMC - 1	MATN2
TM4SF18	2.90373e-96	-0.745344	0.023	0.247	1.15121e-91	VSMC - 1	TM4SF18
TEX41	3.96403e-96	0.266628	0.106	0.011	1.57158e-91	VSMC - 1	TEX41
MT-CO3	4.97527e-96	0.604298	0.705	0.518	1.97249e-91	VSMC - 1	MT-CO3
HLA-DRB5	6.88118e-96	-1.11558	0.017	0.231	2.72811e-91	VSMC - 1	HLA-DRB5
HAS2	1.09881e-95	0.905272	0.158	0.031	4.35635e-91	VSMC - 1	HAS2
SPNS2	1.33092e-95	-0.68176	0.041	0.271	5.27656e-91	VSMC - 1	SPNS2
RAMP2	1.71763e-95	-0.621183	0.022	0.242	6.80973e-91	VSMC - 1	RAMP2
PPP1R14A	2.63413e-95	0.464816	0.186	0.043	1.04433e-90	VSMC - 1	PPP1R14A
RAB34	5.40106e-95	0.547664	0.235	0.069	2.1413e-90	VSMC - 1	RAB34
LIFR	6.7417e-95	-0.904765	0.118	0.367	2.67281e-90	VSMC - 1	LIFR
ITGA5	9.20508e-95	-0.818421	0.084	0.329	3.64944e-90	VSMC - 1	ITGA5
INSIG1	9.28335e-95	-1.12243	0.081	0.321	3.68048e-90	VSMC - 1	INSIG1
BCL2	2.79374e-94	0.44355	0.149	0.027	1.10761e-89	VSMC - 1	BCL2
SLCO2A1	6.98454e-94	-0.863883	0.021	0.236	2.76909e-89	VSMC - 1	SLCO2A1
MIR143HG	8.83871e-94	0.573437	0.123	0.017	3.5042e-89	VSMC - 1	MIR143HG
LIN7A	2.273e-93	0.285389	0.112	0.013	9.01153e-89	VSMC - 1	LIN7A
ELOVL7	2.73187e-93	-0.688252	0.014	0.223	1.08308e-88	VSMC - 1	ELOVL7
LDB2	3.70256e-93	-0.710741	0.065	0.302	1.46792e-88	VSMC - 1	LDB2
APOL3	7.53113e-93	-0.763299	0.071	0.307	2.98579e-88	VSMC - 1	APOL3
SMARCD3	1.53531e-92	0.429179	0.146	0.027	6.08689e-88	VSMC - 1	SMARCD3
SSTR2	1.99194e-92	0.366355	0.12	0.016	7.89724e-88	VSMC - 1	SSTR2
HSPB6	1.32624e-91	0.28971	0.139	0.024	5.25801e-87	VSMC - 1	HSPB6
SEMA6A	2.08859e-91	-0.770997	0.025	0.239	8.28043e-87	VSMC - 1	SEMA6A
RCN3	3.87501e-91	0.375196	0.113	0.014	1.53629e-86	VSMC - 1	RCN3
DOCK9	4.35269e-91	-0.850579	0.056	0.282	1.72567e-86	VSMC - 1	DOCK9
FZD6	1.64586e-90	-0.640077	0.02	0.229	6.52517e-86	VSMC - 1	FZD6
CAP2	1.707e-90	0.497797	0.182	0.044	6.76755e-86	VSMC - 1	CAP2
IGFBP7	1.72455e-90	0.472872	0.861	0.767	6.83715e-86	VSMC - 1	IGFBP7
EFNB2	4.92657e-90	-0.979274	0.068	0.295	1.95319e-85	VSMC - 1	EFNB2
CRIP2	7.7847e-90	-0.758218	0.282	0.515	3.08632e-85	VSMC - 1	CRIP2
LUM	9.51349e-90	0.530129	0.101	0.011	3.77172e-85	VSMC - 1	LUM
RP11-588K22.2	1.11789e-89	0.52819	0.221	0.065	4.43197e-85	VSMC - 1	RP11-588K22.2
MAST4	1.51308e-89	-1.07646	0.022	0.227	5.99877e-85	VSMC - 1	MAST4
MT-CO2	2.22466e-89	0.613956	0.655	0.453	8.81988e-85	VSMC - 1	MT-CO2
RASIP1	4.64457e-89	-0.622535	0.025	0.234	1.84139e-84	VSMC - 1	RASIP1
PXN	4.83297e-89	-0.702805	0.036	0.248	1.91608e-84	VSMC - 1	PXN
JAG1	6.46409e-89	0.649403	0.485	0.258	2.56275e-84	VSMC - 1	JAG1
ANXA6	8.13248e-89	0.707267	0.326	0.138	3.2242e-84	VSMC - 1	ANXA6
EVA1C	9.96355e-89	-0.70241	0.078	0.308	3.95015e-84	VSMC - 1	EVA1C
ABCB1	1.33016e-88	-0.730218	0.024	0.233	5.27354e-84	VSMC - 1	ABCB1
ZFP36L1	1.61935e-88	0.758733	0.566	0.376	6.42007e-84	VSMC - 1	ZFP36L1
SDCBP	1.69399e-88	-0.779053	0.152	0.392	6.71601e-84	VSMC - 1	SDCBP
GPRC5C	1.96184e-88	0.408621	0.165	0.037	7.77791e-84	VSMC - 1	GPRC5C
DOCK10	2.49245e-88	0.39969	0.136	0.024	9.88155e-84	VSMC - 1	DOCK10
JMJD1C	2.65055e-88	-0.926828	0.178	0.418	1.05084e-83	VSMC - 1	JMJD1C
PKP4	3.66321e-88	-0.755286	0.066	0.293	1.45232e-83	VSMC - 1	PKP4
LPCAT2	3.69016e-88	-0.669646	0.018	0.221	1.463e-83	VSMC - 1	LPCAT2
TNFRSF10D	6.98587e-88	-0.985285	0.062	0.282	2.76962e-83	VSMC - 1	TNFRSF10D
SHANK3	1.31642e-87	-0.606778	0.02	0.223	5.21907e-83	VSMC - 1	SHANK3
C20orf27	2.41109e-87	0.421955	0.17	0.04	9.55899e-83	VSMC - 1	C20orf27
SORBS3	3.82952e-87	0.570525	0.31	0.126	1.51825e-82	VSMC - 1	SORBS3
MYO5C	5.88083e-87	-0.675053	0.013	0.211	2.33151e-82	VSMC - 1	MYO5C
ITGB4	1.1211e-86	-0.786935	0.02	0.221	4.4447e-82	VSMC - 1	ITGB4
MT1E	1.23605e-86	0.550475	0.189	0.049	4.90046e-82	VSMC - 1	MT1E
MPRIP	1.49452e-86	0.676937	0.435	0.227	5.92519e-82	VSMC - 1	MPRIP
SOX18	1.52483e-86	-0.712797	0.028	0.234	6.04536e-82	VSMC - 1	SOX18
MXRA8	3.57292e-86	0.434121	0.106	0.013	1.41652e-81	VSMC - 1	MXRA8
C1orf198	5.22419e-86	0.571081	0.258	0.09	2.07118e-81	VSMC - 1	C1orf198
GALNT16	6.81763e-86	0.302753	0.121	0.019	2.70292e-81	VSMC - 1	GALNT16
ITM2B	8.23466e-86	-0.706445	0.352	0.553	3.26471e-81	VSMC - 1	ITM2B
FOXO1	9.86449e-86	-0.681587	0.068	0.295	3.91088e-81	VSMC - 1	FOXO1
NDN	1.20912e-85	0.428989	0.164	0.038	4.79366e-81	VSMC - 1	NDN
CSRNP3	1.75988e-85	0.415432	0.11	0.015	6.97721e-81	VSMC - 1	CSRNP3
ITGA9	1.94773e-85	-0.748488	0.013	0.206	7.72197e-81	VSMC - 1	ITGA9
A2M	2.451e-85	-0.635675	0.574	0.75	9.71724e-81	VSMC - 1	A2M
CD200	2.55791e-85	-0.70906	0.021	0.22	1.01411e-80	VSMC - 1	CD200
MTHFD2	2.68282e-85	0.652869	0.387	0.181	1.06363e-80	VSMC - 1	MTHFD2
AOC3	2.72874e-85	0.70956	0.359	0.164	1.08184e-80	VSMC - 1	AOC3
ARHGEF25	1.7699e-84	0.334598	0.126	0.021	7.01693e-80	VSMC - 1	ARHGEF25
LRP1	2.08335e-84	0.536563	0.111	0.016	8.25964e-80	VSMC - 1	LRP1
MAP9	2.39593e-84	0.361804	0.114	0.017	9.49891e-80	VSMC - 1	MAP9
STAB1	5.49891e-84	-0.671395	0.013	0.205	2.1801e-79	VSMC - 1	STAB1
SH3KBP1	5.91323e-84	0.614337	0.27	0.099	2.34436e-79	VSMC - 1	SH3KBP1
MECOM	1.3228e-83	-0.769485	0.023	0.22	5.24437e-79	VSMC - 1	MECOM
PAWR	1.64125e-83	0.602295	0.235	0.077	6.50692e-79	VSMC - 1	PAWR
CNTNAP1	2.3408e-83	0.264728	0.114	0.017	9.28034e-79	VSMC - 1	CNTNAP1
CBR1	2.35926e-83	0.370592	0.148	0.031	9.35352e-79	VSMC - 1	CBR1
SNAI2	3.6456e-83	0.565827	0.198	0.057	1.44534e-78	VSMC - 1	SNAI2
PLEKHH3	5.75969e-83	0.436678	0.164	0.039	2.28348e-78	VSMC - 1	PLEKHH3
TNFRSF10A	5.84796e-83	-0.669277	0.013	0.202	2.31848e-78	VSMC - 1	TNFRSF10A
SCARF2	8.63173e-83	0.286223	0.123	0.021	3.42213e-78	VSMC - 1	SCARF2
FAM20C	1.0144e-82	0.320527	0.133	0.025	4.0217e-78	VSMC - 1	FAM20C
RHOBTB3	1.3176e-82	0.50035	0.156	0.035	5.22377e-78	VSMC - 1	RHOBTB3
RPS6KA2	1.72163e-82	-0.671323	0.064	0.28	6.82557e-78	VSMC - 1	RPS6KA2
PRSS23	1.78956e-82	-0.723673	0.174	0.419	7.09488e-78	VSMC - 1	PRSS23
EPHA3	2.1512e-82	0.376417	0.127	0.022	8.52864e-78	VSMC - 1	EPHA3
LDB3	3.74501e-82	0.474821	0.131	0.024	1.48475e-77	VSMC - 1	LDB3
ARHGEF15	7.35407e-82	-0.60245	0.012	0.198	2.91559e-77	VSMC - 1	ARHGEF15
FMOD	7.94069e-82	0.400779	0.182	0.046	3.14817e-77	VSMC - 1	FMOD
CYP7B1	9.46752e-82	0.384119	0.136	0.026	3.75349e-77	VSMC - 1	CYP7B1
CBX6	9.61364e-82	0.597027	0.292	0.115	3.81143e-77	VSMC - 1	CBX6
SPARCL1	1.46527e-81	-0.493496	0.732	0.808	5.80921e-77	VSMC - 1	SPARCL1
MARVELD1	1.78434e-81	0.385671	0.158	0.037	7.07419e-77	VSMC - 1	MARVELD1
TRPV2	1.90322e-81	0.342002	0.14	0.028	7.54552e-77	VSMC - 1	TRPV2
SMAD1	2.15138e-81	-0.70824	0.041	0.243	8.52937e-77	VSMC - 1	SMAD1
MT-ATP6	4.28572e-81	0.562405	0.723	0.589	1.69912e-76	VSMC - 1	MT-ATP6
SYDE1	6.22117e-81	0.327969	0.153	0.034	2.46645e-76	VSMC - 1	SYDE1
LAMA4	6.26899e-81	0.656321	0.48	0.266	2.4854e-76	VSMC - 1	LAMA4
AJUBA	1.9148e-80	0.328279	0.112	0.017	7.59142e-76	VSMC - 1	AJUBA
ADRBK2	2.19569e-80	0.358422	0.103	0.014	8.70503e-76	VSMC - 1	ADRBK2
EHD4	3.87294e-80	-0.693314	0.035	0.234	1.53547e-75	VSMC - 1	EHD4
CCDC80	5.32631e-80	0.756977	0.264	0.096	2.11167e-75	VSMC - 1	CCDC80
HRH1	5.53814e-80	-0.681044	0.022	0.211	2.19565e-75	VSMC - 1	HRH1
PALLD	6.03345e-80	0.806344	0.297	0.122	2.39202e-75	VSMC - 1	PALLD
ARRDC4	6.77754e-80	0.391371	0.157	0.037	2.68702e-75	VSMC - 1	ARRDC4
ADCY4	2.29441e-79	-0.666523	0.078	0.295	9.09643e-75	VSMC - 1	ADCY4
MT-RNR2	3.33313e-79	0.391446	0.965	0.942	1.32145e-74	VSMC - 1	MT-RNR2
SPTBN1	3.80044e-79	-0.602915	0.474	0.659	1.50672e-74	VSMC - 1	SPTBN1
SULF2	4.22029e-79	-0.750598	0.065	0.279	1.67318e-74	VSMC - 1	SULF2
OLFML1	4.80642e-79	0.32862	0.107	0.015	1.90555e-74	VSMC - 1	OLFML1
TEAD3	5.525e-79	0.286179	0.119	0.02	2.19044e-74	VSMC - 1	TEAD3
S100A10	6.02274e-79	-0.749416	0.203	0.439	2.38777e-74	VSMC - 1	S100A10
NOSTRIN	1.8994e-78	-0.671616	0.026	0.216	7.53036e-74	VSMC - 1	NOSTRIN
SYNE2	2.67768e-78	-0.59753	0.315	0.559	1.06159e-73	VSMC - 1	SYNE2
C10orf128	4.96523e-78	-0.589337	0.016	0.199	1.96851e-73	VSMC - 1	C10orf128
HLA-DMA	1.05567e-77	-0.652715	0.027	0.216	4.18531e-73	VSMC - 1	HLA-DMA
GBP2	1.25736e-77	-0.872709	0.152	0.37	4.98493e-73	VSMC - 1	GBP2
HIPK2	3.35806e-77	0.686708	0.243	0.086	1.33133e-72	VSMC - 1	HIPK2
PHLDA2	3.7464e-77	0.508647	0.161	0.04	1.4853e-72	VSMC - 1	PHLDA2
CTSK	6.44245e-77	0.581238	0.122	0.022	2.55418e-72	VSMC - 1	CTSK
FILIP1L	6.75989e-77	0.791857	0.449	0.26	2.68002e-72	VSMC - 1	FILIP1L
NCK2	7.26787e-77	0.527096	0.272	0.105	2.88142e-72	VSMC - 1	NCK2
EFEMP2	8.20661e-77	0.419937	0.149	0.034	3.25359e-72	VSMC - 1	EFEMP2
CFLAR	1.26582e-76	-0.811869	0.117	0.331	5.01848e-72	VSMC - 1	CFLAR
ICA1	2.02734e-76	-0.571078	0.013	0.19	8.03761e-72	VSMC - 1	ICA1
ACAN	2.30605e-76	0.379121	0.112	0.018	9.14258e-72	VSMC - 1	ACAN
CYFIP2	3.10401e-76	0.378165	0.103	0.015	1.23062e-71	VSMC - 1	CYFIP2
CAMK2N1	1.0351e-75	0.361395	0.151	0.036	4.10374e-71	VSMC - 1	CAMK2N1
FEZ1	2.31475e-75	0.296042	0.109	0.018	9.17708e-71	VSMC - 1	FEZ1
ACTG2	3.2051e-75	0.65444	0.115	0.02	1.27069e-70	VSMC - 1	ACTG2
MAP3K11	3.41086e-75	-0.639684	0.039	0.232	1.35227e-70	VSMC - 1	MAP3K11
MT1M	7.44434e-75	0.454471	0.179	0.05	2.95138e-70	VSMC - 1	MT1M
NEXN	1.9224e-74	0.46273	0.141	0.031	7.62156e-70	VSMC - 1	NEXN
PIK3R3	2.84293e-74	-0.747102	0.039	0.228	1.12711e-69	VSMC - 1	PIK3R3
ELMO1	7.47354e-74	-0.58117	0.015	0.189	2.96296e-69	VSMC - 1	ELMO1
GPR68	7.55246e-74	-0.535867	0.025	0.207	2.99425e-69	VSMC - 1	GPR68
CD97	1.08658e-73	0.403555	0.145	0.034	4.30784e-69	VSMC - 1	CD97
DOCK4	1.26069e-73	-0.61475	0.015	0.188	4.99813e-69	VSMC - 1	DOCK4
EPB41L1	1.82964e-73	0.358901	0.144	0.033	7.25381e-69	VSMC - 1	EPB41L1
PLCB1	4.32996e-73	-0.55579	0.039	0.229	1.71665e-68	VSMC - 1	PLCB1
MAMDC2	1.09588e-72	0.308241	0.107	0.018	4.34471e-68	VSMC - 1	MAMDC2
CLEC2B	1.89869e-72	-0.673564	0.051	0.243	7.52755e-68	VSMC - 1	CLEC2B
CMIP	2.40042e-72	-0.651144	0.077	0.277	9.51671e-68	VSMC - 1	CMIP
ST6GAL1	2.78649e-72	-0.542379	0.019	0.193	1.10473e-67	VSMC - 1	ST6GAL1
TNS3	2.98372e-72	0.395569	0.15	0.037	1.18293e-67	VSMC - 1	TNS3
DLG3	3.03464e-72	0.30983	0.102	0.016	1.20311e-67	VSMC - 1	DLG3
CFH	4.10508e-72	0.859817	0.272	0.112	1.6275e-67	VSMC - 1	CFH
DMD	7.21308e-72	0.490118	0.162	0.043	2.8597e-67	VSMC - 1	DMD
LRRC8C	8.0872e-72	-0.674963	0.084	0.283	3.20625e-67	VSMC - 1	LRRC8C
KLF9	1.60762e-71	0.709127	0.541	0.36	6.37358e-67	VSMC - 1	KLF9
FRMD4B	1.77385e-71	-0.682652	0.031	0.211	7.0326e-67	VSMC - 1	FRMD4B
PPFIBP2	2.06922e-71	0.318324	0.105	0.017	8.20363e-67	VSMC - 1	PPFIBP2
ZEB1	2.19228e-71	-0.562709	0.149	0.372	8.6915e-67	VSMC - 1	ZEB1
HHEX	2.24546e-71	-0.543637	0.02	0.192	8.90235e-67	VSMC - 1	HHEX
PPP1R12A	3.10961e-71	0.659993	0.519	0.336	1.23284e-66	VSMC - 1	PPP1R12A
HRC	4.12881e-71	0.388698	0.128	0.027	1.63691e-66	VSMC - 1	HRC
BAG3	5.21532e-71	-0.803892	0.198	0.421	2.06767e-66	VSMC - 1	BAG3
ISYNA1	5.55366e-71	0.393591	0.189	0.058	2.20181e-66	VSMC - 1	ISYNA1
LUZP1	6.83652e-71	-0.741843	0.129	0.337	2.71041e-66	VSMC - 1	LUZP1
ARHGEF10L	7.45615e-71	0.367605	0.139	0.032	2.95607e-66	VSMC - 1	ARHGEF10L
GPR56	8.5281e-71	-0.623971	0.012	0.177	3.38105e-66	VSMC - 1	GPR56
INHBB	1.16321e-70	-0.712537	0.016	0.184	4.61166e-66	VSMC - 1	INHBB
DYSF	1.2552e-70	-0.583254	0.03	0.208	4.97636e-66	VSMC - 1	DYSF
ABHD2	1.43715e-70	0.670412	0.341	0.164	5.69772e-66	VSMC - 1	ABHD2
KLHL23	1.67847e-70	0.475189	0.173	0.049	6.65448e-66	VSMC - 1	KLHL23
RASGRP2	2.00744e-70	0.349502	0.125	0.026	7.9587e-66	VSMC - 1	RASGRP2
ENPP2	2.80631e-70	-0.81727	0.036	0.216	1.11259e-65	VSMC - 1	ENPP2
MTUS1	2.80788e-70	-0.687029	0.188	0.405	1.11321e-65	VSMC - 1	MTUS1
ICAM2	4.32146e-70	-0.578039	0.038	0.218	1.71329e-65	VSMC - 1	ICAM2
TMTC1	5.0461e-70	-0.577004	0.047	0.234	2.00058e-65	VSMC - 1	TMTC1
CHN1	8.43485e-70	0.550985	0.249	0.099	3.34408e-65	VSMC - 1	CHN1
GPC1	8.75478e-70	0.350262	0.125	0.026	3.47092e-65	VSMC - 1	GPC1
SPHK1	8.76225e-70	-0.618347	0.095	0.302	3.47388e-65	VSMC - 1	SPHK1
PDE2A	9.02469e-70	-0.598621	0.093	0.294	3.57793e-65	VSMC - 1	PDE2A
ZNF267	1.10005e-69	-0.625584	0.062	0.254	4.36125e-65	VSMC - 1	ZNF267
TTLL7	2.09233e-69	0.404434	0.132	0.03	8.29526e-65	VSMC - 1	TTLL7
AFAP1L1	2.33831e-69	-0.611784	0.04	0.22	9.27045e-65	VSMC - 1	AFAP1L1
CYTH3	2.78443e-69	0.510085	0.233	0.087	1.10391e-64	VSMC - 1	CYTH3
EPB41L3	3.92982e-69	-0.638023	0.022	0.191	1.55802e-64	VSMC - 1	EPB41L3
RNF152	5.58776e-69	0.530494	0.249	0.096	2.21532e-64	VSMC - 1	RNF152
NXN	6.91668e-69	-0.569835	0.051	0.238	2.74219e-64	VSMC - 1	NXN
PPFIBP1	8.91284e-69	-0.894933	0.111	0.308	3.53359e-64	VSMC - 1	PPFIBP1
SQSTM1	1.09294e-68	-0.719806	0.268	0.482	4.33305e-64	VSMC - 1	SQSTM1
TGFBR3	1.6577e-68	-0.700901	0.077	0.272	6.57213e-64	VSMC - 1	TGFBR3
G0S2	1.95853e-68	-1.23104	0.052	0.234	7.76479e-64	VSMC - 1	G0S2
CHRD	2.11266e-68	0.335833	0.109	0.02	8.37584e-64	VSMC - 1	CHRD
SLCO4A1	2.27937e-68	-0.596845	0.011	0.171	9.03678e-64	VSMC - 1	SLCO4A1
EPB41L2	2.42095e-68	0.627016	0.307	0.139	9.59808e-64	VSMC - 1	EPB41L2
GNS	3.26441e-68	-0.788616	0.086	0.276	1.29421e-63	VSMC - 1	GNS
STC1	3.35944e-68	-1.4674	0.022	0.188	1.33188e-63	VSMC - 1	STC1
DPYSL3	5.31476e-68	-0.626015	0.055	0.241	2.10709e-63	VSMC - 1	DPYSL3
NUAK1	8.18266e-68	-0.757554	0.051	0.234	3.2441e-63	VSMC - 1	NUAK1
EDN1	9.85268e-68	-0.865706	0.029	0.2	3.90619e-63	VSMC - 1	EDN1
ATP1B2	1.32883e-67	0.31378	0.119	0.024	5.26828e-63	VSMC - 1	ATP1B2
CYTH1	1.36498e-67	-0.68214	0.054	0.237	5.41159e-63	VSMC - 1	CYTH1
SNX18	1.38785e-67	0.464965	0.22	0.079	5.50228e-63	VSMC - 1	SNX18
RCAN2	1.82126e-67	0.583233	0.305	0.136	7.22056e-63	VSMC - 1	RCAN2
POSTN	1.85204e-67	1.26495	0.198	0.069	7.34261e-63	VSMC - 1	POSTN
SSPN	2.04797e-67	0.352752	0.125	0.027	8.11939e-63	VSMC - 1	SSPN
MYRIP	2.21297e-67	-0.517298	0.003	0.153	8.77354e-63	VSMC - 1	MYRIP
SSH1	2.45138e-67	-0.739136	0.073	0.262	9.71874e-63	VSMC - 1	SSH1
KANK3	2.52455e-67	-0.525367	0.033	0.207	1.00088e-62	VSMC - 1	KANK3
TLN1	2.82203e-67	0.642848	0.498	0.319	1.11882e-62	VSMC - 1	TLN1
MLKL	2.97545e-67	-0.681911	0.024	0.189	1.17965e-62	VSMC - 1	MLKL
RALB	3.73243e-67	-0.587597	0.118	0.317	1.47976e-62	VSMC - 1	RALB
NDRG2	5.81171e-67	0.440793	0.197	0.065	2.30411e-62	VSMC - 1	NDRG2
KTN1	9.1344e-67	-0.542615	0.383	0.577	3.62142e-62	VSMC - 1	KTN1
TMEM200B	1.17351e-66	0.260725	0.115	0.023	4.6525e-62	VSMC - 1	TMEM200B
JAG2	1.3275e-66	-0.697221	0.017	0.178	5.263e-62	VSMC - 1	JAG2
RDX	1.50106e-66	-0.671621	0.16	0.365	5.95112e-62	VSMC - 1	RDX
NID2	1.73864e-66	0.452138	0.146	0.038	6.89303e-62	VSMC - 1	NID2
TRIB1	2.97412e-66	-0.742559	0.075	0.264	1.17912e-61	VSMC - 1	TRIB1
FCGRT	5.10405e-66	-0.647448	0.118	0.318	2.02355e-61	VSMC - 1	FCGRT
YES1	7.29827e-66	-0.567496	0.096	0.293	2.89347e-61	VSMC - 1	YES1
ARRDC3	9.78787e-66	-0.801833	0.147	0.349	3.8805e-61	VSMC - 1	ARRDC3
SCARF1	1.26247e-65	-0.444165	0.015	0.174	5.00518e-61	VSMC - 1	SCARF1
SEMA6D	1.2952e-65	0.352434	0.137	0.034	5.13496e-61	VSMC - 1	SEMA6D
TIMP3	1.32051e-65	0.503422	0.674	0.486	5.23528e-61	VSMC - 1	TIMP3
HIPK3	3.16679e-65	-0.720567	0.213	0.411	1.25551e-60	VSMC - 1	HIPK3
ADCY6	3.86277e-65	0.460559	0.179	0.057	1.53143e-60	VSMC - 1	ADCY6
RASGRF2	4.75382e-65	-0.546873	0.017	0.173	1.8847e-60	VSMC - 1	RASGRF2
C12orf57	4.8564e-65	0.584968	0.393	0.214	1.92537e-60	VSMC - 1	C12orf57
TNFRSF10B	5.55946e-65	-0.623243	0.083	0.272	2.2041e-60	VSMC - 1	TNFRSF10B
SOCS2	5.8052e-65	-0.647483	0.05	0.228	2.30153e-60	VSMC - 1	SOCS2
ITM2C	6.05495e-65	0.369673	0.126	0.029	2.40054e-60	VSMC - 1	ITM2C
TMEM2	6.404e-65	-0.915546	0.129	0.318	2.53893e-60	VSMC - 1	TMEM2
GNAI1	8.39941e-65	0.431187	0.166	0.049	3.33003e-60	VSMC - 1	GNAI1
TSPAN13	8.71474e-65	-0.485388	0.028	0.193	3.45505e-60	VSMC - 1	TSPAN13
ARPC5L	1.31868e-64	-0.596927	0.075	0.259	5.22805e-60	VSMC - 1	ARPC5L
BDKRB2	1.42179e-64	-0.551617	0.016	0.173	5.63684e-60	VSMC - 1	BDKRB2
HEY2	2.04869e-64	0.327702	0.154	0.043	8.12223e-60	VSMC - 1	HEY2
TP53INP2	2.17664e-64	0.488972	0.239	0.094	8.62952e-60	VSMC - 1	TP53INP2
S100A16	4.46741e-64	-0.681841	0.02	0.179	1.77115e-59	VSMC - 1	S100A16
ENAH	5.97307e-64	0.743797	0.305	0.147	2.36808e-59	VSMC - 1	ENAH
RAPGEF3	1.04816e-63	-0.513062	0.015	0.169	4.15554e-59	VSMC - 1	RAPGEF3
CACNA1H	1.08687e-63	0.358696	0.149	0.041	4.30901e-59	VSMC - 1	CACNA1H
PLXNA2	1.21544e-63	-0.649793	0.034	0.199	4.81872e-59	VSMC - 1	PLXNA2
NR5A2	1.59049e-63	-0.502891	0.013	0.165	6.30567e-59	VSMC - 1	NR5A2
CCL8	2.33584e-63	0.497856	0.102	0.019	9.26066e-59	VSMC - 1	CCL8
RAPGEF4	2.73012e-63	-0.492908	0.018	0.172	1.08238e-58	VSMC - 1	RAPGEF4
TLR4	3.25916e-63	-0.553207	0.013	0.162	1.29213e-58	VSMC - 1	TLR4
TRIP6	3.98306e-63	0.499175	0.204	0.073	1.57912e-58	VSMC - 1	TRIP6
CDC37	4.36812e-63	-0.653512	0.146	0.341	1.73179e-58	VSMC - 1	CDC37
TNFAIP1	2.00878e-62	-0.553913	0.087	0.272	7.964e-58	VSMC - 1	TNFAIP1
RASL11A	2.86352e-62	0.394833	0.203	0.072	1.13527e-57	VSMC - 1	RASL11A
SEC14L1	3.60534e-62	-0.647174	0.094	0.277	1.42937e-57	VSMC - 1	SEC14L1
CASP10	3.72034e-62	-0.466344	0.014	0.165	1.47497e-57	VSMC - 1	CASP10
ABCG1	3.92394e-62	-0.478416	0.013	0.161	1.55569e-57	VSMC - 1	ABCG1
ARPC5	5.54886e-62	0.648385	0.413	0.246	2.1999e-57	VSMC - 1	ARPC5
FZD7	5.90791e-62	0.346691	0.106	0.021	2.34225e-57	VSMC - 1	FZD7
CNNM2	9.21659e-62	0.463467	0.134	0.034	3.65401e-57	VSMC - 1	CNNM2
FKBP1A	1.07908e-61	-0.594217	0.165	0.355	4.27811e-57	VSMC - 1	FKBP1A
FARP1	2.04849e-61	0.501789	0.178	0.059	8.12145e-57	VSMC - 1	FARP1
AKAP13	2.74397e-61	-0.674119	0.258	0.457	1.08787e-56	VSMC - 1	AKAP13
COL23A1	4.08297e-61	0.317333	0.118	0.027	1.61873e-56	VSMC - 1	COL23A1
RALGDS	4.13247e-61	-0.620298	0.025	0.18	1.63836e-56	VSMC - 1	RALGDS
TINAGL1	4.17062e-61	0.61411	0.42	0.257	1.65349e-56	VSMC - 1	TINAGL1
LIMCH1	9.0109e-61	-0.575014	0.025	0.18	3.57246e-56	VSMC - 1	LIMCH1
EIF1	1.07164e-60	-0.475506	0.442	0.615	4.24864e-56	VSMC - 1	EIF1
KIAA0355	3.0633e-60	-0.518747	0.074	0.253	1.21448e-55	VSMC - 1	KIAA0355
GIMAP1	3.6533e-60	-0.443552	0.019	0.17	1.44839e-55	VSMC - 1	GIMAP1
MAP2	6.9868e-60	0.431298	0.162	0.05	2.76999e-55	VSMC - 1	MAP2
HDGFRP3	8.33306e-60	-0.505004	0.121	0.308	3.30373e-55	VSMC - 1	HDGFRP3
SETBP1	9.67005e-60	0.484557	0.194	0.068	3.83379e-55	VSMC - 1	SETBP1
PLSCR1	1.29737e-59	-0.517853	0.086	0.267	5.14354e-55	VSMC - 1	PLSCR1
MID1	1.83785e-59	-0.53805	0.01	0.15	7.28633e-55	VSMC - 1	MID1
ARHGAP29	2.29963e-59	-0.579212	0.313	0.507	9.11712e-55	VSMC - 1	ARHGAP29
SORT1	2.33909e-59	0.48402	0.265	0.114	9.27357e-55	VSMC - 1	SORT1
FTH1	2.60983e-59	0.500104	0.538	0.368	1.03469e-54	VSMC - 1	FTH1
ANK2	3.80954e-59	0.559945	0.146	0.042	1.51033e-54	VSMC - 1	ANK2
CD276	7.27867e-59	0.458737	0.177	0.059	2.8857e-54	VSMC - 1	CD276
RHOU	7.38423e-59	-0.541678	0.034	0.19	2.92755e-54	VSMC - 1	RHOU
HLA-DQB1	9.63142e-59	-0.724097	0.015	0.159	3.81847e-54	VSMC - 1	HLA-DQB1
FAM43A	1.1039e-58	-0.612232	0.039	0.196	4.37651e-54	VSMC - 1	FAM43A
ADAMTS10	1.3477e-58	0.370421	0.137	0.037	5.34311e-54	VSMC - 1	ADAMTS10
CLDN11	2.21004e-58	-0.499644	0.008	0.145	8.76194e-54	VSMC - 1	CLDN11
DUSP23	5.83103e-58	-0.574662	0.051	0.21	2.31177e-53	VSMC - 1	DUSP23
FAM107A	5.89114e-58	-0.587341	0.039	0.197	2.3356e-53	VSMC - 1	FAM107A
HSP90AA1	7.70229e-58	-0.377695	0.686	0.824	3.05365e-53	VSMC - 1	HSP90AA1
UBC	1.05377e-57	-0.491165	0.43	0.625	4.17778e-53	VSMC - 1	UBC
OAT	1.05848e-57	0.376016	0.195	0.071	4.19646e-53	VSMC - 1	OAT
IGFBP5	2.80317e-57	0.723025	0.25	0.106	1.11134e-52	VSMC - 1	IGFBP5
DUSP5	3.48985e-57	-0.651611	0.073	0.244	1.38359e-52	VSMC - 1	DUSP5
HLA-A	3.93303e-57	-0.397141	0.594	0.765	1.55929e-52	VSMC - 1	HLA-A
NTRK2	4.68763e-57	0.517625	0.234	0.093	1.85846e-52	VSMC - 1	NTRK2
GRB10	5.51363e-57	-0.508309	0.07	0.239	2.18593e-52	VSMC - 1	GRB10
FNIP2	6.55984e-57	-0.622444	0.085	0.257	2.60072e-52	VSMC - 1	FNIP2
PKD2	1.05318e-56	0.405714	0.215	0.084	4.17545e-52	VSMC - 1	PKD2
TGFB1I1	1.28974e-56	0.431701	0.245	0.106	5.11329e-52	VSMC - 1	TGFB1I1
RRAD	1.33634e-56	0.607268	0.182	0.064	5.29804e-52	VSMC - 1	RRAD
SLC6A6	2.08103e-56	-0.846842	0.024	0.168	8.25047e-52	VSMC - 1	SLC6A6
FHL5	2.15237e-56	0.369977	0.121	0.03	8.53327e-52	VSMC - 1	FHL5
CALM2	2.34089e-56	0.557605	0.514	0.362	9.28069e-52	VSMC - 1	CALM2
LOXL2	3.15717e-56	0.521139	0.234	0.1	1.25169e-51	VSMC - 1	LOXL2
PRKG1	3.58992e-56	0.323114	0.15	0.045	1.42326e-51	VSMC - 1	PRKG1
RAPGEF5	4.25292e-56	-0.567363	0.082	0.252	1.68611e-51	VSMC - 1	RAPGEF5
ACSL5	5.07206e-56	-0.439604	0.014	0.151	2.01087e-51	VSMC - 1	ACSL5
SERPINI1	5.27605e-56	0.40082	0.173	0.06	2.09174e-51	VSMC - 1	SERPINI1
TIFA	6.16438e-56	-0.47926	0.035	0.187	2.44393e-51	VSMC - 1	TIFA
SH3BGRL2	6.59466e-56	-0.467983	0.016	0.153	2.61452e-51	VSMC - 1	SH3BGRL2
LIF	7.43003e-56	0.572409	0.124	0.032	2.94571e-51	VSMC - 1	LIF
FNBP1L	7.64496e-56	-0.48641	0.054	0.214	3.03092e-51	VSMC - 1	FNBP1L
HLA-DQA1	8.90936e-56	-0.75841	0.014	0.15	3.5322e-51	VSMC - 1	HLA-DQA1
MAPK11	1.09385e-55	-0.402629	0.019	0.158	4.33667e-51	VSMC - 1	MAPK11
PABPC1	1.11513e-55	-0.399579	0.571	0.718	4.42104e-51	VSMC - 1	PABPC1
TIMP1	1.15965e-55	0.715351	0.384	0.226	4.59756e-51	VSMC - 1	TIMP1
LMCD1	2.12916e-55	-0.576676	0.099	0.276	8.44127e-51	VSMC - 1	LMCD1
KCNK5	4.29827e-55	-0.510183	0.013	0.147	1.70409e-50	VSMC - 1	KCNK5
HSPA12B	4.3127e-55	-0.459359	0.01	0.142	1.70981e-50	VSMC - 1	HSPA12B
GATA2	5.35127e-55	-0.596207	0.019	0.159	2.12156e-50	VSMC - 1	GATA2
BMP6	5.90914e-55	-0.474947	0.01	0.142	2.34274e-50	VSMC - 1	BMP6
FSTL3	6.41541e-55	0.341413	0.131	0.036	2.54345e-50	VSMC - 1	FSTL3
ITPKC	7.16983e-55	-0.712537	0.038	0.188	2.84255e-50	VSMC - 1	ITPKC
SNTA1	1.06886e-54	0.303329	0.135	0.039	4.2376e-50	VSMC - 1	SNTA1
RAB11A	1.27301e-54	-0.670226	0.105	0.272	5.04696e-50	VSMC - 1	RAB11A
SERPINE1	1.50883e-54	-1.13715	0.112	0.284	5.98192e-50	VSMC - 1	SERPINE1
ABLIM3	1.53784e-54	-0.438972	0.01	0.142	6.0969e-50	VSMC - 1	ABLIM3
THBD	1.63272e-54	-0.757534	0.164	0.344	6.47307e-50	VSMC - 1	THBD
TSHZ1	1.71756e-54	-0.634692	0.107	0.278	6.80943e-50	VSMC - 1	TSHZ1
TMEM74B	2.59834e-54	0.268149	0.119	0.03	1.03014e-49	VSMC - 1	TMEM74B
SYNJ2	4.05474e-54	-0.618685	0.035	0.18	1.60754e-49	VSMC - 1	SYNJ2
MT1A	1.19468e-53	0.413886	0.17	0.057	4.73644e-49	VSMC - 1	MT1A
HLA-DMB	1.3426e-53	-0.462792	0.018	0.152	5.32287e-49	VSMC - 1	HLA-DMB
IVNS1ABP	2.21343e-53	-0.819559	0.062	0.218	8.77535e-49	VSMC - 1	IVNS1ABP
CCDC50	2.9694e-53	-0.533303	0.245	0.425	1.17725e-48	VSMC - 1	CCDC50
PHLDB1	3.96226e-53	0.476758	0.223	0.092	1.57088e-48	VSMC - 1	PHLDB1
EMILIN1	5.69319e-53	0.38775	0.143	0.044	2.25712e-48	VSMC - 1	EMILIN1
KLF4	7.30591e-53	-0.681762	0.115	0.292	2.8965e-48	VSMC - 1	KLF4
BCR	8.03442e-53	-0.524991	0.039	0.185	3.18532e-48	VSMC - 1	BCR
PDE1A	9.91371e-53	0.282112	0.135	0.039	3.93039e-48	VSMC - 1	PDE1A
HCP5	1.04571e-52	-0.473149	0.027	0.165	4.14583e-48	VSMC - 1	HCP5
PCDH19	1.17815e-52	-0.516403	0.012	0.139	4.6709e-48	VSMC - 1	PCDH19
KMT2E	1.47642e-52	-0.617576	0.266	0.451	5.85343e-48	VSMC - 1	KMT2E
HEG1	1.96548e-52	-0.737449	0.141	0.312	7.79236e-48	VSMC - 1	HEG1
HSPA8	2.80138e-52	-0.505107	0.371	0.554	1.11064e-47	VSMC - 1	HSPA8
SLCO3A1	3.91992e-52	0.574255	0.254	0.119	1.55409e-47	VSMC - 1	SLCO3A1
MGAT4A	3.9479e-52	-0.418132	0.02	0.154	1.56519e-47	VSMC - 1	MGAT4A
MSC	4.64909e-52	0.382796	0.105	0.025	1.84318e-47	VSMC - 1	MSC
CD109	7.17315e-52	-0.596282	0.099	0.262	2.84387e-47	VSMC - 1	CD109
APLP2	1.04758e-51	-0.445391	0.348	0.536	4.15324e-47	VSMC - 1	APLP2
DDX3X	1.32158e-51	-0.547054	0.277	0.463	5.23954e-47	VSMC - 1	DDX3X
PITPNC1	1.44379e-51	-0.480416	0.091	0.258	5.72404e-47	VSMC - 1	PITPNC1
ANKRD28	1.55962e-51	-0.580586	0.058	0.211	6.18326e-47	VSMC - 1	ANKRD28
CADPS2	2.63343e-51	-0.421627	0.041	0.185	1.04405e-46	VSMC - 1	CADPS2
CHD7	2.88037e-51	-0.604363	0.051	0.2	1.14195e-46	VSMC - 1	CHD7
CD2AP	2.93794e-51	-0.482609	0.099	0.266	1.16478e-46	VSMC - 1	CD2AP
PMEPA1	3.06878e-51	0.568987	0.248	0.115	1.21665e-46	VSMC - 1	PMEPA1
HOXD9	3.95737e-51	-0.403744	0.019	0.149	1.56894e-46	VSMC - 1	HOXD9
ESAM	4.09044e-51	-0.49692	0.221	0.399	1.6217e-46	VSMC - 1	ESAM
SGCB	4.46722e-51	0.388124	0.202	0.08	1.77107e-46	VSMC - 1	SGCB
ARL15	4.81802e-51	-0.585188	0.04	0.182	1.91015e-46	VSMC - 1	ARL15
RP11-572C15.6	5.17349e-51	0.326326	0.101	0.023	2.05108e-46	VSMC - 1	RP11-572C15.6
INPP1	7.75312e-51	-0.437304	0.058	0.21	3.0738e-46	VSMC - 1	INPP1
PIM3	7.89689e-51	-0.590486	0.103	0.271	3.1308e-46	VSMC - 1	PIM3
FAM213A	1.1719e-50	-0.544177	0.075	0.231	4.64611e-46	VSMC - 1	FAM213A
CEP68	1.28923e-50	-0.519392	0.064	0.217	5.1113e-46	VSMC - 1	CEP68
AKR1C3	1.33445e-50	-0.459582	0.041	0.184	5.29055e-46	VSMC - 1	AKR1C3
NFKBIA	1.3501e-50	-0.453145	0.449	0.652	5.35261e-46	VSMC - 1	NFKBIA
CTSS	1.39714e-50	-0.527818	0.04	0.182	5.53909e-46	VSMC - 1	CTSS
LHX6	1.42485e-50	-0.380737	0.007	0.126	5.64895e-46	VSMC - 1	LHX6
ITPRIPL2	1.79459e-50	0.532037	0.338	0.186	7.11484e-46	VSMC - 1	ITPRIPL2
TMEM173	1.97627e-50	-0.484526	0.161	0.336	7.83512e-46	VSMC - 1	TMEM173
SLC7A5	2.89261e-50	0.358913	0.121	0.034	1.1468e-45	VSMC - 1	SLC7A5
H2AFJ	2.929e-50	0.475665	0.245	0.114	1.16123e-45	VSMC - 1	H2AFJ
PLCB4	3.10325e-50	-0.514398	0.068	0.222	1.23031e-45	VSMC - 1	PLCB4
SUSD5	4.37026e-50	0.408608	0.141	0.044	1.73263e-45	VSMC - 1	SUSD5
DACH1	6.43296e-50	-0.436132	0.018	0.145	2.55041e-45	VSMC - 1	DACH1
PAPSS2	7.72216e-50	0.318752	0.117	0.032	3.06153e-45	VSMC - 1	PAPSS2
APOL1	9.49529e-50	-0.58582	0.042	0.182	3.7645e-45	VSMC - 1	APOL1
GPR124	1.05048e-49	0.513715	0.345	0.191	4.16475e-45	VSMC - 1	GPR124
KLF7	1.69292e-49	-0.508551	0.094	0.254	6.71177e-45	VSMC - 1	KLF7
RP11-1055B8.7	1.87612e-49	0.31526	0.137	0.042	7.43806e-45	VSMC - 1	RP11-1055B8.7
RPGR	2.06201e-49	-0.416431	0.041	0.182	8.17504e-45	VSMC - 1	RPGR
ATP11C	2.86917e-49	-0.49818	0.125	0.291	1.13751e-44	VSMC - 1	ATP11C
ARSJ	2.91771e-49	0.281905	0.125	0.036	1.15675e-44	VSMC - 1	ARSJ
CEP112	3.71548e-49	-0.435778	0.072	0.228	1.47304e-44	VSMC - 1	CEP112
ARAP3	4.21294e-49	-0.440741	0.015	0.138	1.67026e-44	VSMC - 1	ARAP3
TIMP2	5.89924e-49	0.558191	0.398	0.243	2.33881e-44	VSMC - 1	TIMP2
CTDSPL	6.91714e-49	0.444198	0.211	0.089	2.74237e-44	VSMC - 1	CTDSPL
RASGRP3	9.67348e-49	-0.463817	0.016	0.139	3.83515e-44	VSMC - 1	RASGRP3
TBX18	9.95557e-49	0.314942	0.124	0.036	3.94698e-44	VSMC - 1	TBX18
ANXA1	1.0145e-48	-0.522839	0.299	0.489	4.0221e-44	VSMC - 1	ANXA1
PLEKHG3	1.43139e-48	0.372815	0.143	0.047	5.67489e-44	VSMC - 1	PLEKHG3
SH3BGRL3	1.4648e-48	-0.603229	0.11	0.269	5.80734e-44	VSMC - 1	SH3BGRL3
SEMA6B	1.87404e-48	-0.346887	0.011	0.13	7.42984e-44	VSMC - 1	SEMA6B
ATP1A1	1.92801e-48	-0.611741	0.364	0.511	7.6438e-44	VSMC - 1	ATP1A1
BMX	3.33506e-48	-0.430084	0.007	0.121	1.32222e-43	VSMC - 1	BMX
MYO5A	3.564e-48	-0.592259	0.056	0.2	1.41298e-43	VSMC - 1	MYO5A
FXYD5	3.64362e-48	-0.428917	0.077	0.23	1.44455e-43	VSMC - 1	FXYD5
WWP1	3.83975e-48	-0.451194	0.07	0.221	1.52231e-43	VSMC - 1	WWP1
MT2A	3.85756e-48	0.511124	0.386	0.226	1.52937e-43	VSMC - 1	MT2A
VCAN	5.19843e-48	0.738029	0.16	0.057	2.06097e-43	VSMC - 1	VCAN
SGK1	1.27202e-47	-0.76678	0.061	0.207	5.04304e-43	VSMC - 1	SGK1
MFNG	1.32391e-47	-0.333482	0.01	0.127	5.24877e-43	VSMC - 1	MFNG
ARL4A	1.56952e-47	-0.418972	0.059	0.203	6.22252e-43	VSMC - 1	ARL4A
PDIA5	1.57826e-47	-0.460099	0.074	0.224	6.25717e-43	VSMC - 1	PDIA5
RPS6KA3	2.18816e-47	-0.473201	0.092	0.248	8.67516e-43	VSMC - 1	RPS6KA3
ELF1	3.24416e-47	-0.634892	0.118	0.277	1.28618e-42	VSMC - 1	ELF1
ARHGEF40	4.13374e-47	0.279152	0.105	0.027	1.63886e-42	VSMC - 1	ARHGEF40
RBMS3	4.51561e-47	0.428458	0.24	0.111	1.79026e-42	VSMC - 1	RBMS3
CDH11	5.22946e-47	0.319297	0.108	0.029	2.07327e-42	VSMC - 1	CDH11
DIAPH1	7.92389e-47	-0.605629	0.117	0.273	3.1415e-42	VSMC - 1	DIAPH1
RGS16	8.0257e-47	0.664366	0.473	0.312	3.18187e-42	VSMC - 1	RGS16
LPAR6	8.55161e-47	-0.424681	0.051	0.192	3.39037e-42	VSMC - 1	LPAR6
SH3RF1	8.78251e-47	0.359521	0.171	0.065	3.48191e-42	VSMC - 1	SH3RF1
PPM1L	9.16655e-47	0.383025	0.151	0.052	3.63417e-42	VSMC - 1	PPM1L
FGL2	9.79297e-47	-0.617785	0.031	0.162	3.88252e-42	VSMC - 1	FGL2
LDHB	9.95422e-47	0.521126	0.321	0.179	3.94645e-42	VSMC - 1	LDHB
ECE1	1.53254e-46	-0.577853	0.253	0.416	6.0759e-42	VSMC - 1	ECE1
CCDC109B	2.50041e-46	-0.344818	0.027	0.155	9.91314e-42	VSMC - 1	CCDC109B
CNN1	2.57717e-46	0.302944	0.137	0.044	1.02175e-41	VSMC - 1	CNN1
TES	3.10836e-46	-0.493105	0.082	0.233	1.23234e-41	VSMC - 1	TES
EXOC6	3.14939e-46	-0.393385	0.015	0.133	1.24861e-41	VSMC - 1	EXOC6
MAGI1	3.45055e-46	-0.44633	0.056	0.196	1.36801e-41	VSMC - 1	MAGI1
UBA2	3.71218e-46	0.479496	0.342	0.197	1.47173e-41	VSMC - 1	UBA2
PHACTR2	3.81696e-46	-0.496284	0.141	0.305	1.51327e-41	VSMC - 1	PHACTR2
HSPD1	7.50573e-46	-0.621681	0.271	0.438	2.97572e-41	VSMC - 1	HSPD1
GFOD1	9.57297e-46	-0.436799	0.035	0.164	3.7953e-41	VSMC - 1	GFOD1
INHBA	9.84244e-46	0.618524	0.118	0.034	3.90213e-41	VSMC - 1	INHBA
PTK2	1.17305e-45	0.525096	0.382	0.238	4.65066e-41	VSMC - 1	PTK2
WARS	1.50681e-45	-0.701231	0.109	0.257	5.9739e-41	VSMC - 1	WARS
CEBPD	1.61863e-45	0.66018	0.482	0.343	6.4172e-41	VSMC - 1	CEBPD
WNK1	1.69328e-45	-0.555505	0.158	0.323	6.71317e-41	VSMC - 1	WNK1
CASP4	1.84112e-45	-0.449389	0.056	0.197	7.2993e-41	VSMC - 1	CASP4
STARD13	2.18827e-45	0.42263	0.19	0.079	8.67563e-41	VSMC - 1	STARD13
NPR1	2.76975e-45	-0.335796	0.021	0.141	1.0981e-40	VSMC - 1	NPR1
ENTPD1	3.03417e-45	-0.540613	0.109	0.262	1.20293e-40	VSMC - 1	ENTPD1
RNF125	3.36553e-45	-0.345497	0.015	0.132	1.3343e-40	VSMC - 1	RNF125
ZNF521	3.47059e-45	-0.43027	0.041	0.172	1.37595e-40	VSMC - 1	ZNF521
FAM101B	4.12783e-45	-0.509016	0.034	0.16	1.63652e-40	VSMC - 1	FAM101B
DNAJB4	4.2274e-45	-0.53468	0.19	0.36	1.676e-40	VSMC - 1	DNAJB4
PVRL2	4.57316e-45	-0.483829	0.117	0.272	1.81308e-40	VSMC - 1	PVRL2
S100A13	4.84186e-45	-0.410609	0.086	0.238	1.9196e-40	VSMC - 1	S100A13
CPD	5.21593e-45	-0.619966	0.11	0.261	2.06791e-40	VSMC - 1	CPD
CPNE8	6.43956e-45	-0.38993	0.056	0.194	2.55303e-40	VSMC - 1	CPNE8
GPX1	7.26921e-45	-0.497988	0.182	0.348	2.88195e-40	VSMC - 1	GPX1
ABI3	8.44543e-45	-0.355183	0.017	0.132	3.34827e-40	VSMC - 1	ABI3
FAM84B	9.06609e-45	-0.377373	0.016	0.131	3.59434e-40	VSMC - 1	FAM84B
EVA1B	9.68119e-45	0.354367	0.216	0.097	3.83821e-40	VSMC - 1	EVA1B
PTP4A3	1.08653e-44	0.392023	0.223	0.102	4.30767e-40	VSMC - 1	PTP4A3
TGFB3	1.27638e-44	0.516707	0.176	0.071	5.06032e-40	VSMC - 1	TGFB3
MAP3K5	1.82173e-44	0.337932	0.119	0.036	7.22242e-40	VSMC - 1	MAP3K5
MT-ATP8	3.9931e-44	0.598186	0.378	0.237	1.58311e-39	VSMC - 1	MT-ATP8
TOP1	4.13427e-44	-0.625735	0.174	0.333	1.63907e-39	VSMC - 1	TOP1
SELM	4.7361e-44	0.515673	0.366	0.228	1.87767e-39	VSMC - 1	SELM
C21orf91	4.86396e-44	-0.396567	0.052	0.187	1.92837e-39	VSMC - 1	C21orf91
SELENBP1	5.73315e-44	0.377057	0.155	0.057	2.27297e-39	VSMC - 1	SELENBP1
PLCL1	6.51322e-44	0.339287	0.112	0.032	2.58223e-39	VSMC - 1	PLCL1
RGS3	6.70702e-44	-0.427734	0.046	0.18	2.65907e-39	VSMC - 1	RGS3
NRARP	7.23842e-44	0.621196	0.187	0.08	2.86975e-39	VSMC - 1	NRARP
C4orf32	8.56499e-44	-0.439845	0.096	0.242	3.39568e-39	VSMC - 1	C4orf32
SAV1	8.68268e-44	-0.48065	0.166	0.33	3.44234e-39	VSMC - 1	SAV1
PDE4B	8.81732e-44	-0.484565	0.025	0.144	3.49571e-39	VSMC - 1	PDE4B
MICAL1	9.10656e-44	0.30821	0.128	0.041	3.61039e-39	VSMC - 1	MICAL1
CLEC1A	1.18126e-43	-0.321733	0.009	0.117	4.68321e-39	VSMC - 1	CLEC1A
FAM46A	1.28399e-43	0.667452	0.185	0.079	5.0905e-39	VSMC - 1	FAM46A
FGD6	1.30525e-43	-0.393087	0.033	0.156	5.17479e-39	VSMC - 1	FGD6
VEGFC	1.90713e-43	-0.368604	0.016	0.128	7.56099e-39	VSMC - 1	VEGFC
NFATC2	2.06948e-43	-0.45	0.057	0.195	8.20468e-39	VSMC - 1	NFATC2
DDX5	2.38418e-43	-0.420836	0.438	0.585	9.45231e-39	VSMC - 1	DDX5
CTTNBP2NL	2.49863e-43	-0.460995	0.1	0.25	9.90608e-39	VSMC - 1	CTTNBP2NL
NOS3	2.96345e-43	-0.375884	0.012	0.121	1.17489e-38	VSMC - 1	NOS3
GIT1	2.99066e-43	-0.405741	0.055	0.189	1.18568e-38	VSMC - 1	GIT1
RPS6	3.09455e-43	-0.252005	0.78	0.86	1.22686e-38	VSMC - 1	RPS6
HLA-C	3.20789e-43	-0.372049	0.552	0.69	1.2718e-38	VSMC - 1	HLA-C
NRP2	3.38959e-43	-0.535543	0.036	0.16	1.34384e-38	VSMC - 1	NRP2
PLCG2	3.4648e-43	-0.338123	0.005	0.107	1.37365e-38	VSMC - 1	PLCG2
DCBLD2	3.77434e-43	0.25838	0.117	0.036	1.49638e-38	VSMC - 1	DCBLD2
[truncated: 9,456 more rows]

## Sheet: FibroblastSignatures
	p_val	avg_logFC	pct.1	pct.2	p_val_adj	cluster	gene
[truncated: 8,785 more rows]
