# Supplementary material for: Second-Strand Synthesis-Based Massively Parallel scRNA-Seq Reveals Cellular States and Molecular Features of Human Inflammatory Skin Pathologies
Source: Immunity. 2020 Oct 13;53(4):878–894.e7. doi: 10.1016/j.immuni.2020.09.015 (PMC7562821; doi:10.1016/j.immuni.2020.09.015)
Supplement: Table S4. Enrichment of Sub-phenotypes across Inflammatory Skin Conditions, related to Figures 3, 4, and 5 — Statistical significance of proportional differences in immune and stromal sub-phenotypes in inflammatory skin conditions. [file mmc5.xlsx]

## Sheet: T cell
	Acne_Total	Acne_Normal	GA_Total	GA_Normal	Leprosy_Total	Leprosy_Normal	Psoriasis_Total	Psoriasis_Normal	Normal_Total
Heat-shock	0.184727	0.0571429	0.233918	0.4	0.9613	0.114286	0.0436877	0.0357143	0.00825593
CD8	0.262126	0.628571	0.140351	0.4	0.0366357	0.114286	0.0194358	0.25	0.875129
SESN+	0.152219	0.0571429	0.421053	0.8	0.736326	0.228571	0.219298	0.142857	0.0474716
Th17	0.46904	0.0571429	0.0701754	0.2	0.596491	0.0571429	0.297558	0.0714286	0.00412797
Treg	0.152219	0.114286	0.187135	1	0.220846	0.628571	0.0557276	0.142857	0.171311
Naïve	0.809598	0.0571429	0.573099	0.2	0.357069	0.0571429	0.000343997	0.0357143	0.00206398
TTN+	0.0983507	0.049746	0.257994	0.138641	0.394494	0.19909	0.963013	0.230243	0.0382653
NK-Cytotoxic	0.0624355	0.228571	0.842105	0.8	0.530444	0.857143	0.106811	0.392857	0.957688
Proliferating	0.540379	0.270289	1	0.414216	0.696827	0.563703	0.164136	0.0806253	0.152362

## Sheet: Myeloid
	Acne_Total	Acne_Normal	GA_Total	GA_Normal	Leprosy_Total	Leprosy_Normal	Psoriasis_Total	Psoriasis_Normal	Normal_Total
DC	0.152219	0.4	0.654971	0.8	0.0196078	0.228571	0.0870313	0.25	0.875129
Langerhans	0.582154	0.4	0.595002	0.4	0.548331	1	0.0575955	0.0714286	0.198337
Macrophage-1	0.664603	0.857143	1	1	0.885449	1	0.686791	0.571429	0.875129
Macrophage-2	0.616425	0.558452	0.267403	0.683091	0.40379	0.558452	0.642816	0.340617	0.493657
Mast	0.293506	0.628571	0.352214	0.4	0.109443	0.228571	0.029508	0.25	0.866757

## Sheet: Fibroblast
	Acne_Total	Acne_Normal	GA_Total	GA_Normal	Leprosy_Total	Leprosy_Normal	Psoriasis_Total	Psoriasis_Normal	Normal_Total
0	0.809598	0.4	0.748538	1	0.809598	1	1	0.571429	0.4871
1	0.878905	0.854445	0.0916763	0.332922	0.0289781	0.0571429	0.541041	0.0357143	0.211606
2	0.959768	0.228571	0.20294	0.2	0.0134443	0.0435966	0.543763	0.0714286	0.0369109
3	0.120488	0.372456	0.549279	0.8	0.514954	0.628571	0.0862023	0.25	1
4	0.879713	0.19909	0.461045	0.746886	0.391138	0.359012	0.00438773	0.0357701	0.0627224
5	0.55203	0.558452	0.222097	0.683091	0.956883	0.845356	0.316779	0.541193	0.672201
6	0.763167	0.284503	0.142181	0.553617	0.421667	0.721277	0.00608385	0.0357143	0.177799
7	0.76188	1	0.375852	0.746886	0.16336	0.386476	0.694504	0.732678	0.838926
8	0.728882	0.0987286	1	0.2	0.862411	0.049746	0.0689969	0.0168046	0.0036557
9	0.491974	0.558452	0.527402	0.767097	0.36886	0.825498	0.659615	0.759982	0.767617

## Sheet: Endothelial
	Acne_Total	Acne_Normal	GA_Total	GA_Normal	Leprosy_Total	Leprosy_Normal	Psoriasis_Total	Psoriasis_Normal	Normal_Total
Lymphatic	0.0137988	0.439804	0.451366	0.799253	0.0779235	0.117161	0.887229	0.659338	0.649363
Venule - 1	0.345701	0.101626	0.175172	0.429538	0.00440965	0.704767	0.0136832	0.00668921	0.0075919
Venule - 2	0.590933	0.326518	0.893225	0.651724	0.808293	0.607084	0.241926	0.0602131	0.0679919
Venule - 3	0.499394	0.290015	0.712611	0.237567	0.56009	0.142588	0.000903742	0.0853377	0.149734
Venule - 4	0.848987	0.346887	0.695663	0.505928	0.524435	0.406148	0.152927	0.564013	0.11099
Venule - 5	0.1761	0.156613	0.171597	0.5	0.284543	0.174839	0.221875	0.12518	0.0705397
VSCM - 3	0.00395315	0.232414	0.000671149	0.942056	0.0823442	0.273145	0.391518	0.361075	0.381783
VSMC - 1	0.623023	0.141525	0.894289	0.573026	0.509261	0.407475	0.351586	0.977979	0.174914
VSMC - 2	0.0239709	0.144793	0.0349242	0.168923	0.611233	0.808814	0.0980936	0.117592	0.296039
