# Supplementary material for: Second-Strand Synthesis-Based Massively Parallel scRNA-Seq Reveals Cellular States and Molecular Features of Human Inflammatory Skin Pathologies
Source: Immunity. 2020 Oct 13;53(4):878–894.e7. doi: 10.1016/j.immuni.2020.09.015 (PMC7562821; doi:10.1016/j.immuni.2020.09.015)
Supplement: Table S5. Differential Expression and Gene-Set Enrichment Analysis between Langerhan’s Cells from Leprosy and Normal Skin, Related to Figure 4 — Differential expression results between LC cells in Leprosy and normal skin and gene-set enrichment analysis of genes overexpressed in Langerhan’s cells from Leprosy. [file mmc6.xlsx]

## Sheet: LangerhansComparison
	p_val	avg_logFC	pct.1	pct.2	p_val_adj
IDO1	5.43906e-28	1.91392	0.746	0.082	2.15637e-23
STAT1	9.61729e-17	1.45611	0.463	0.035	3.81287e-12
DSG2	1.11305e-20	1.32989	0.552	0.035	4.41282e-16
HLA-A	9.54224e-23	1.28518	0.94	0.69	3.78312e-18
BASP1	1.11088e-13	1.143	0.701	0.193	4.40418e-09
GPR65	1.51523e-11	1.12785	0.627	0.234	6.00728e-07
VCAM1	1.26192e-07	1.08911	0.358	0.088	0.00500301
SERPINB9	1.21312e-12	1.07867	0.597	0.152	4.80953e-08
CREM	1.40197e-11	1.035	0.522	0.129	5.55826e-07
HLA-F	4.86686e-13	0.988228	0.687	0.269	1.92952e-08
NPTX2	5.45177e-16	0.900929	0.522	0.064	2.16141e-11
HLA-B	5.93633e-27	0.898609	1	0.959	2.35352e-22
PXDC1	9.31317e-13	0.867366	0.955	0.713	3.6923e-08
HCAR3	1.09673e-11	0.86369	0.522	0.111	4.34808e-07
B2M	6.77185e-25	0.831158	0.985	0.988	2.68477e-20
TUBA1A	5.65097e-13	0.806239	0.507	0.088	2.24038e-08
SNHG5	5.30192e-09	0.781598	0.657	0.287	0.0002102
C1orf21	2.79209e-17	0.771981	0.463	0.023	1.10695e-12
S100B	9.15376e-08	0.769981	0.866	0.725	0.0036291
FOSL2	2.41797e-09	0.76757	0.687	0.263	9.5863e-05
ATP1B1	2.47594e-11	0.734935	0.851	0.561	9.81611e-07
NRARP	2.33391e-07	0.713983	0.284	0.047	0.00925304
TAP1	2.82745e-07	0.682567	0.701	0.363	0.0112097
CTSS	3.06343e-12	0.676308	0.91	0.825	1.21453e-07
SUB1	3.35117e-10	0.672133	0.731	0.275	1.32861e-05
IRF1	5.68192e-07	0.651522	0.358	0.088	0.0225265
SPIB	2.19983e-08	0.619084	0.254	0.023	0.000872143
CHML	1.89494e-06	0.618691	0.627	0.269	0.0751269
ZNF331	4.44554e-07	0.616785	0.746	0.404	0.0176248
HLA-C	1.10594e-16	0.61239	0.955	0.836	4.38462e-12
S100A11	3.92554e-08	0.605419	0.731	0.409	0.00155632
LYZ	0.134913	0.604743	0.03	0.006	1
GBP1	3.62362e-08	0.592818	0.194	0.006	0.00143662
NUB1	0.000494633	0.59114	0.672	0.462	1
CSF2RB	0.00160936	0.59059	0.687	0.515	1
BTG1	2.35136e-05	0.590291	0.716	0.485	0.93222
FCGR2B	1.99281e-11	0.571829	0.597	0.158	7.90069e-07
PTPN1	1.40961e-09	0.567355	0.552	0.146	5.58855e-05
CECR1	3.00966e-08	0.563866	0.373	0.082	0.00119321
NR4A3	8.01584e-08	0.561998	0.91	0.737	0.00317796
SLC2A3	4.42484e-06	0.558688	0.552	0.246	0.175427
YPEL5	1.16196e-06	0.556813	0.821	0.602	0.0460672
BCL2A1	5.98086e-05	0.551084	0.433	0.187	1
RANBP2	1.49916e-05	0.544553	0.776	0.45	0.594357
ICAM1	1.44823e-06	0.543628	0.507	0.175	0.0574167
CBX6	1.34083e-06	0.537685	0.343	0.082	0.0531585
RAP1B	1.07204e-06	0.537585	0.448	0.152	0.042502
PSME1	3.54683e-06	0.536307	0.746	0.415	0.140618
IFI27	1.89325e-05	0.535837	0.104	0	0.750596
WDR59	0.00522209	0.531613	0.507	0.322	1
CPVL	2.65635e-09	0.529165	0.925	0.906	0.000105314
NCOA7	1.61799e-06	0.528207	0.418	0.129	0.0641469
HLA-E	9.4419e-08	0.519999	0.851	0.713	0.00374334
MX1	3.05062e-06	0.516631	0.164	0.012	0.120945
IFI30	7.37774e-09	0.510185	0.925	0.696	0.000292498
ETV6	1.66282e-07	0.509334	0.328	0.064	0.00659243
TRIP12	3.382e-07	0.506738	0.642	0.246	0.0134083
TPM4	1.00052e-06	0.501652	0.701	0.345	0.0396666
FGL2	0.000216539	0.498404	0.493	0.251	1
TNFRSF10B	9.57499e-10	0.498099	0.403	0.064	3.7961e-05
C15orf48	3.96564e-07	0.494333	0.925	0.784	0.0157222
BACH1	7.25935e-07	0.48956	0.537	0.199	0.0287804
CHMP1B	0.000566089	0.484146	0.776	0.55	1
TAOK1	0.939641	0.483686	0.075	0.082	1
TUBA1B	3.90781e-07	0.483456	0.866	0.731	0.0154929
OPN3	3.92897e-07	0.482893	0.761	0.427	0.0155768
RPS28	6.19244e-08	0.481828	0.478	0.129	0.00245506
SLC7A1	1.45583e-08	0.481032	0.403	0.082	0.000577179
TMSB4X	3.51256e-10	0.478281	0.955	0.83	1.39259e-05
KIF1B	8.1918e-07	0.477547	0.657	0.287	0.0324772
SKP1	1.40938e-06	0.474454	0.627	0.257	0.0558764
ARL5B	6.01623e-05	0.47287	0.552	0.251	1
ERAP2	3.02228e-07	0.47093	0.328	0.064	0.0119821
IL18BP	1.02692e-07	0.469334	0.687	0.316	0.00407132
PLEK	0.000315529	0.466907	0.731	0.468	1
ZNF335	0.283028	0.466811	0.09	0.053	1
SPATA13	3.83427e-05	0.465932	0.448	0.181	1
NRP2	0.123277	0.46241	0.119	0.058	1
UAP1	0.0174572	0.461905	0.254	0.123	1
EDEM1	2.3635e-06	0.459688	0.776	0.421	0.0937032
STX11	2.36716e-06	0.458903	0.731	0.398	0.0938485
MALT1	0.000177243	0.457465	0.761	0.632	1
HIPK3	8.91548e-06	0.457127	0.343	0.099	0.353463
GNA11	1.33423e-08	0.45674	0.448	0.094	0.000528971
KCNMB1	6.05122e-05	0.451692	0.134	0.012	1
FAM110A	1.04745e-07	0.450003	0.358	0.076	0.00415273
SELK	0.000201245	0.449681	0.687	0.415	1
CD207	1.85236e-06	0.448399	1	0.953	0.0734387
YWHAZ	9.25687e-06	0.447332	0.701	0.327	0.366998
UFM1	5.10135e-06	0.445117	0.478	0.164	0.202248
CLEC4F	0.962999	0.442275	0.104	0.111	1
MT-CO1	2.31405e-05	0.441237	0.925	0.637	0.917428
CLIC2	1.52972e-10	0.440972	0.388	0.053	6.06474e-06
AXL	1.61417e-05	0.439544	0.403	0.135	0.639952
HSPA5	0.000670459	0.438274	0.896	0.702	1
LAP3	0.00378448	0.437988	0.299	0.14	1
ADAR	0.000210348	0.436066	0.418	0.181	1
RPL28	7.03987e-06	0.43354	0.791	0.696	0.279103
IL22RA2	4.34835e-08	0.433152	0.209	0.012	0.00172395
AP3D1	0.0349211	0.432683	0.373	0.24	1
MT-CO3	2.89175e-07	0.430962	0.94	0.737	0.0114646
FAM129A	3.69223e-05	0.430572	0.91	0.725	1
KMO	1.71817e-05	0.430452	0.299	0.082	0.681185
INSIG1	4.24428e-06	0.426953	0.746	0.45	0.168269
GPR157	0.000210249	0.426596	0.716	0.427	1
PTP4A1	0.000697642	0.425889	0.552	0.316	1
PTPLB	0.00063107	0.424892	0.388	0.158	1
PSME2	7.52037e-05	0.422138	0.522	0.275	1
GLS	5.82054e-06	0.421368	0.731	0.363	0.230761
HLA-DQB1	2.32051e-11	0.420899	1	0.994	9.19988e-07
SLC7A5	3.5566e-05	0.419729	0.328	0.099	1
CD84	0.0288967	0.419574	0.299	0.164	1
HSPB1	0.464819	0.41941	0.104	0.076	1
PTPRE	7.81404e-09	0.41884	0.269	0.023	0.000309795
CD1C	1.93478e-05	0.418181	0.493	0.205	0.767062
ISG20	1.86979e-10	0.417498	0.224	0	7.41296e-06
ITM2B	3.82172e-05	0.417068	0.791	0.561	1
JOSD1	1.26045e-05	0.416739	0.731	0.363	0.499719
EIF3F	0.000267472	0.411744	0.403	0.158	1
PNISR	0.000235525	0.411289	0.582	0.287	1
C11orf58	7.0366e-06	0.410319	0.418	0.135	0.278973
PARP14	0.00571078	0.407094	0.269	0.123	1
GLA	0.000661776	0.405737	0.672	0.468	1
MAT2A	0.000505313	0.403901	0.343	0.135	1
ZBTB10	0.00106502	0.403544	0.612	0.368	1
PLSCR1	7.87671e-05	0.402174	0.388	0.152	1
ACTB	3.33893e-05	0.401888	0.94	0.673	1
RAB22A	3.3809e-06	0.399968	0.567	0.211	0.134039
MT-ND1	0.000113656	0.399169	0.91	0.632	1
MT-RNR1	1.77175e-06	0.39907	0.97	0.865	0.070243
MYO9A	0.00148798	0.399023	0.194	0.058	1
FAM177A1	0.000195867	0.398336	0.194	0.041	1
CD1B	2.30855e-06	0.396922	0.149	0.006	0.0915247
RTN4	6.5654e-05	0.395638	0.746	0.485	1
PTGS2	5.13181e-05	0.395216	0.507	0.216	1
BST2	5.88207e-09	0.393163	0.299	0.035	0.000233201
JAK1	0.664379	0.391633	0.358	0.333	1
TACSTD2	0.000325506	0.391069	0.552	0.24	1
MT-ND2	0.000105327	0.390069	0.836	0.743	1
MT-CO2	3.56974e-05	0.389683	0.925	0.754	1
IRF7	0.00074695	0.388892	0.343	0.152	1
CTNND1	3.76846e-06	0.388464	0.657	0.287	0.149404
USP12	1.30228e-05	0.388306	0.836	0.538	0.516301
NRN1	5.15836e-05	0.387001	0.254	0.064	1
OTUD4	0.00113646	0.386644	0.403	0.181	1
THAP2	1.66602e-05	0.386191	0.463	0.175	0.660509
CLCN5	0.000937389	0.38374	0.239	0.076	1
ZC3H7B	0.034059	0.382221	0.164	0.07	1
ERGIC3	2.85026e-06	0.380844	0.418	0.123	0.113001
IL1RN	5.76282e-07	0.380545	0.478	0.14	0.0228473
PLBD1	8.0361e-09	0.380333	0.358	0.058	0.000318599
HES4	3.61318e-07	0.379152	0.299	0.053	0.0143248
CYBB	0.00502547	0.377859	0.403	0.251	1
ATP1B3	0.00299917	0.377484	0.657	0.444	1
FCHSD2	0.00227283	0.376142	0.373	0.181	1
EIF4G2	4.02296e-06	0.373817	0.881	0.813	0.159494
UBR4	0.011089	0.373423	0.194	0.076	1
CYCS	2.88105e-06	0.372886	0.493	0.17	0.114222
MYL12B	0.000120425	0.371468	0.701	0.392	1
WTAP	0.00205545	0.371265	0.388	0.193	1
NDUFS1	0.00170619	0.367731	0.149	0.035	1
GPR183	5.66051e-06	0.367567	0.97	0.795	0.224417
SIPA1L1	0.0203683	0.367261	0.269	0.135	1
THAP9-AS1	0.00413583	0.367151	0.403	0.199	1
TMEM165	6.863e-05	0.366805	0.254	0.064	1
ABTB2	6.94304e-05	0.366758	0.224	0.053	1
UBTF	0.000206737	0.365822	0.239	0.064	1
MT-ND5	0.00801153	0.364598	0.776	0.637	1
APOL6	0.00695889	0.363798	0.104	0.023	1
CD52	0.00178298	0.363626	0.716	0.614	1
CLIP1	0.0174912	0.363564	0.313	0.164	1
BRAF	0.0180671	0.363138	0.328	0.175	1
UFC1	5.0667e-06	0.363128	0.463	0.152	0.200875
NPC2	1.80535e-07	0.362859	0.418	0.099	0.0071575
RCC2	1.70233e-05	0.362021	0.239	0.047	0.674906
MAN2A1	0.00300866	0.360496	0.358	0.158	1
AUP1	0.00271947	0.360427	0.284	0.117	1
CD69	0.00415469	0.358458	0.448	0.251	1
LAMP2	0.0018752	0.356914	0.582	0.287	1
CD40	6.20186e-05	0.356371	0.746	0.427	1
MYO19	0.491145	0.355871	0.015	0.006	1
FAM49B	3.16475e-05	0.355044	0.642	0.322	1
LRMP	6.97184e-05	0.354234	0.254	0.064	1
CYLD	0.00374786	0.354164	0.866	0.602	1
MYO1E	7.38535e-07	0.353877	0.433	0.117	0.0292799
ATP6AP2	1.84182e-05	0.353047	0.672	0.31	0.730206
TCEB3	0.0228103	0.352182	0.299	0.152	1
KIF22	0.542866	0.351505	0.104	0.082	1
BZW1	0.000101783	0.351253	0.642	0.298	1
CNOT2	2.60129e-05	0.350959	0.418	0.14	1
TOMM20	0.00034505	0.350128	0.478	0.222	1
AMICA1	8.13512e-10	0.348338	0.209	0	3.22525e-05
CXCL3	0.112234	0.347658	0.015	0	1
CALM2	0.000268536	0.347545	0.746	0.45	1
FAM96A	4.08191e-06	0.346345	0.358	0.099	0.161831
FOXK1	7.24262e-09	0.346117	0.209	0.006	0.000287141
PNPLA8	2.91725e-05	0.34569	0.597	0.263	1
MIDN	2.49713e-05	0.344774	0.269	0.064	0.99001
HCAR2	9.1835e-06	0.344337	0.657	0.292	0.364089
CCR7	0.101618	0.343846	0.119	0.058	1
KLF9	0.00190646	0.343823	0.403	0.193	1
PDCD2	0.0205327	0.343587	0.164	0.064	1
PMAIP1	0.0373177	0.341602	0.612	0.409	1
HPS5	0.00589643	0.340644	0.522	0.281	1
RPL14	0.000635726	0.340071	0.776	0.649	1
CALD1	0.33051	0.339714	0.03	0.012	1
GALC	0.00010715	0.338792	0.284	0.088	1
FNBP1	0.00121736	0.338154	0.731	0.515	1
VCPIP1	0.409697	0.338093	0.179	0.14	1
RALA	0.000365279	0.336861	0.836	0.842	1
RP4-607J23.2	0.396716	0.336756	0.03	0.058	1
CKAP5	0.00563414	0.335893	0.134	0.035	1
TNFSF10	2.37481e-06	0.335176	0.149	0.006	0.0941516
LRCH1	0.0116995	0.334819	0.149	0.053	1
UBE2E2	2.03958e-05	0.334604	0.552	0.246	0.808613
NAPA	0.000105619	0.334589	0.537	0.24	1
ENTPD1	0.00664141	0.333903	0.612	0.421	1
SLC25A6	0.000393841	0.333246	0.776	0.468	1
ICMT	7.59112e-06	0.33289	0.224	0.035	0.300958
LPCAT2	3.27185e-05	0.331517	0.343	0.117	1
NAMPT	6.26818e-06	0.330919	0.925	0.725	0.248508
C4orf3	0.00370029	0.330906	0.373	0.175	1
PEA15	0.0121691	0.330386	0.761	0.579	1
ARL8B	0.000197724	0.330055	0.627	0.333	1
CDC42	0.000564313	0.329697	0.821	0.556	1
DHX15	0.975641	0.329456	0.179	0.164	1
SLFN5	0.235296	0.329345	0.209	0.14	1
HLA-DQA1	1.07777e-07	0.328892	1	0.994	0.00427293
CD274	2.19983e-08	0.328316	0.254	0.023	0.000872143
LYN	0.00114225	0.327858	0.851	0.713	1
MASTL	0.00313794	0.327817	0.313	0.14	1
KIAA0247	0.000161348	0.327381	0.254	0.07	1
TNFAIP2	0.0926387	0.326058	0.299	0.193	1
DSE	0.00252377	0.322063	0.522	0.287	1
ARPC3	0.00182359	0.321866	0.731	0.573	1
NAP1L1	0.000269285	0.321445	0.94	0.678	1
BAK1	0.000143976	0.320577	0.328	0.117	1
PDIA3	0.000533892	0.319684	0.881	0.696	1
DICER1	0.00255381	0.319227	0.179	0.053	1
GSN	0.000165142	0.31875	0.91	0.766	1
GBP5	0.00554834	0.31854	0.045	0	1
IFI16	0.00238022	0.317436	0.179	0.053	1
ADSL	0.0130209	0.317243	0.254	0.117	1
ABCA1	0.000287664	0.317193	0.433	0.175	1
STK24	0.0128755	0.316739	0.119	0.035	1
MBNL1	0.00236616	0.316502	0.687	0.444	1
ABI2	0.00479364	0.316268	0.194	0.07	1
AGPAT9	5.51405e-05	0.315993	0.716	0.368	1
REL	0.00155407	0.315948	0.94	0.789	1
LAMP3	0.0518898	0.315797	0.254	0.14	1
PQLC3	0.00640917	0.314431	0.403	0.222	1
ALS2CL	0.0360288	0.313746	0.045	0.006	1
OXSR1	0.000467749	0.313561	0.597	0.292	1
MTRNR2L12	0.0146281	0.313448	0.164	0.064	1
SLC31A2	0.00823579	0.313173	0.522	0.322	1
RPS29	0.00369043	0.312931	0.746	0.602	1
CLIC1	3.64688e-06	0.312648	0.746	0.357	0.144584
IL4I1	0.00833822	0.310829	0.299	0.152	1
NOM1	0.0149408	0.310796	0.179	0.07	1
STRAP	0.00331771	0.310758	0.373	0.175	1
DOCK10	0.000492181	0.31064	0.507	0.234	1
MT-ATP8	0.00257954	0.310569	0.642	0.415	1
TMSB10	5.19273e-05	0.310107	0.955	0.953	1
TXNIP	0.000743735	0.309436	0.478	0.211	1
FPR1	0.296808	0.309248	0.284	0.222	1
KIAA0226	0.00216989	0.308592	0.343	0.14	1
EHD4	0.00480482	0.308498	0.313	0.135	1
RREB1	1.96132e-05	0.308284	0.522	0.199	0.777584
RABGAP1	0.00309072	0.306266	0.149	0.041	1
TPT1	2.68284e-07	0.305499	0.94	0.924	0.0106364
LGALS2	1.00996e-06	0.305165	0.179	0.012	0.040041
CRTAP	0.00982488	0.304959	0.239	0.099	1
COX7C	0.000417842	0.303711	0.657	0.345	1
PAPD5	0.000364123	0.303528	0.284	0.094	1
SMG1	0.0156782	0.303193	0.299	0.152	1
PAFAH1B2	8.46198e-05	0.302745	0.493	0.205	1
CCDC137	0.113219	0.30263	0.075	0.029	1
PURB	0.000498607	0.301645	0.612	0.304	1
ST8SIA4	0.000855957	0.301572	0.552	0.31	1
C6orf89	0.0157706	0.301214	0.149	0.053	1
FSCN1	0.000832658	0.300872	0.403	0.187	1
PTGER4	0.000886061	0.299837	0.806	0.55	1
RNF213	0.193139	0.299391	0.09	0.047	1
STX3	0.000184066	0.298591	0.478	0.205	1
BRWD3	0.0325759	0.298474	0.254	0.123	1
AFF1	0.0180791	0.29842	0.269	0.129	1
TNFAIP6	0.00244819	0.298118	0.075	0.006	1
DDX5	0.00144174	0.29783	0.821	0.62	1
MAP3K8	0.00380196	0.297422	0.731	0.456	1
FUT7	9.83191e-12	0.297393	0.358	0.029	3.89796e-07
TARDBP	0.000645152	0.296847	0.284	0.099	1
KMT2A	0.0212203	0.29641	0.239	0.111	1
DUSP5	0.000247191	0.296403	0.403	0.164	1
ABCG1	0.294756	0.295934	0.194	0.135	1
SMEK1	0.000739356	0.295849	0.582	0.281	1
ATF5	0.0014436	0.295424	0.388	0.175	1
SRSF5	0.0008793	0.295393	0.612	0.351	1
PARP4	0.0117268	0.294631	0.418	0.269	1
ZC3H12C	0.00239297	0.294391	0.791	0.491	1
MYCBP2	0.428237	0.293518	0.119	0.088	1
RCOR1	0.00866688	0.292618	0.507	0.31	1
RP11-473I1.10	0.000659616	0.291216	0.224	0.064	1
HSPA9	0.000180399	0.291141	0.582	0.269	1
TRPC6	0.0081464	0.290865	0.299	0.146	1
SERINC1	0.00869667	0.290585	0.612	0.368	1
YWHAE	0.00664331	0.289174	0.612	0.374	1
RAB8A	0.000116574	0.289138	0.343	0.111	1
UCHL5	0.00986955	0.288513	0.284	0.135	1
PTBP3	0.00106417	0.288304	0.597	0.316	1
COX20	2.11247e-05	0.287889	0.239	0.047	0.83751
NDUFA10	6.34599e-05	0.287805	0.403	0.14	1
RNF31	0.024109	0.287205	0.09	0.023	1
HDAC2	9.58673e-05	0.286762	0.343	0.105	1
PSMB9	2.1498e-05	0.286439	0.448	0.158	0.852311
2020-09-09	0.00204912	0.286033	0.224	0.076	1
PTPRC	0.00109327	0.285822	0.821	0.784	1
ARIH2	0.0100581	0.284523	0.358	0.181	1
RPS25	0.000530463	0.2832	0.821	0.526	1
METRNL	7.22098e-05	0.28268	0.418	0.152	1
ELMSAN1	0.0201208	0.282081	0.224	0.105	1
NR4A2	0.0358255	0.281474	0.836	0.784	1
TM9SF3	0.00237509	0.281445	0.612	0.339	1
MCTP1	0.000411216	0.281425	0.284	0.099	1
LCP2	0.000381626	0.281296	0.358	0.146	1
STAU1	0.00011383	0.281181	0.507	0.205	1
ZNF655	0.0135707	0.279524	0.239	0.105	1
FNDC3A	0.349902	0.279326	0.269	0.211	1
TPRA1	0.0012496	0.279275	0.522	0.246	1
HLA-DMA	3.52489e-05	0.278793	0.955	0.906	1
CD83	9.36934e-05	0.278644	0.985	0.965	1
PANK3	0.000898408	0.278461	0.194	0.053	1
CDV3	0.00202648	0.278035	0.627	0.357	1
HLA-DMB	0.0016139	0.277576	0.925	0.813	1
EPSTI1	4.59593e-06	0.277285	0.179	0.018	0.18221
PVR	0.000585436	0.276499	0.448	0.205	1
TAPBP	0.00190362	0.276488	0.657	0.462	1
C3	0.111226	0.276445	0.045	0.012	1
GRSF1	0.000695125	0.276264	0.284	0.094	1
MYH9	0.0253882	0.276215	0.731	0.561	1
CLDN1	0.00309452	0.276162	0.806	0.608	1
LRRK2	0.31462	0.275988	0.134	0.088	1
UFL1	0.0924854	0.275924	0.149	0.076	1
BCAP29	2.04248e-05	0.275259	0.254	0.053	0.809763
RXRA	0.000878903	0.274715	0.388	0.164	1
NCOR2	0.000167786	0.273845	0.522	0.234	1
UCHL3	0.73607	0.273315	0.179	0.193	1
LITAF	0.000239801	0.273295	0.851	0.655	1
CMTM6	0.000866794	0.272946	0.91	0.749	1
CALM1	0.0619076	0.272501	0.731	0.55	1
RPA3	0.00812828	0.272181	0.164	0.058	1
WIPF1	0.0484098	0.271563	0.09	0.029	1
CNN2	0.00187266	0.271003	0.403	0.187	1
JUND	0.00789698	0.270785	0.716	0.52	1
LINC00657	5.41802e-05	0.269709	0.373	0.123	1
TNIP1	0.00253199	0.269601	0.418	0.216	1
CLIC4	0.0142357	0.269236	0.119	0.035	1
CYTH2	0.00896241	0.268843	0.179	0.064	1
RPS27A	0.00129476	0.267895	0.806	0.62	1
NEMF	2.34984e-06	0.267708	0.418	0.117	0.0931619
TET3	0.249313	0.267252	0.194	0.129	1
TEP1	0.00140519	0.266886	0.224	0.07	1
PDP1	0.00111402	0.26645	0.284	0.105	1
LGALS3BP	3.5053e-09	0.266376	0.194	0	0.000138971
FTH1	0.011388	0.266131	0.836	0.76	1
XIAP	0.00186684	0.266089	0.284	0.105	1
PDIA6	0.085458	0.266053	0.448	0.292	1
PHF11	0.119604	0.265662	0.149	0.082	1
EXOSC10	0.00423501	0.265585	0.149	0.041	1
CARD16	0.00363236	0.265523	0.209	0.076	1
ZDHHC14	0.0522455	0.265105	0.119	0.047	1
PRPF31	0.0504103	0.26502	0.194	0.094	1
RNA28S5	4.19262e-06	0.26439	0.94	0.883	0.166221
PAXBP1	0.0941455	0.264366	0.164	0.088	1
TMEM39A	0.000412844	0.264149	0.358	0.146	1
DNAJB6	0.000251434	0.264047	0.493	0.216	1
HNRNPH1	0.00466602	0.263586	0.507	0.281	1
CARD9	0.00802037	0.263581	0.388	0.216	1
DRAP1	0.0028204	0.263573	0.478	0.24	1
CFL1	0.00126852	0.26341	0.851	0.76	1
RAB21	0.00092366	0.263194	0.791	0.48	1
ZNF736	0.109516	0.263004	0.104	0.047	1
PFN1	0.00133914	0.262925	0.851	0.608	1
TMCC3	0.00385401	0.262652	0.254	0.099	1
ZNF236	0.160133	0.26206	0.06	0.023	1
TOP2B	0.00022388	0.26194	0.522	0.228	1
CDK9	4.11653e-05	0.26189	0.269	0.064	1
OAZ2	4.06443e-05	0.261644	0.403	0.135	1
SON	0.0697234	0.261522	0.642	0.485	1
SPG21	0.00281389	0.26119	0.328	0.14	1
RPS13	0.00143652	0.26092	0.881	0.713	1
OXTR	0.035204	0.26088	0.045	0.006	1
TFG	0.0059997	0.260523	0.403	0.205	1
ZNF652	0.00213486	0.260331	0.284	0.105	1
TFCP2	0.0434704	0.260329	0.164	0.076	1
IL8	0.218644	0.259142	0.373	0.287	1
MRPL38	0.549627	0.258582	0.03	0.018	1
MT-ATP6	0.0033965	0.258577	0.881	0.667	1
RRS1	0.874804	0.257454	0.03	0.035	1
COMMD3	0.0949284	0.257263	0.104	0.047	1
COX6C	0.00165876	0.25718	0.537	0.269	1
MPEG1	0.00116273	0.256758	0.493	0.263	1
RPL37	0.00283802	0.256526	0.836	0.678	1
ATP6V1B2	0.00196566	0.255993	0.373	0.158	1
SEMA4A	0.00618703	0.255524	0.119	0.029	1
TLR2	0.0106677	0.255372	0.075	0.012	1
TROVE2	0.000323583	0.25506	0.463	0.199	1
GLTP	0.00812055	0.255025	0.104	0.023	1
GADD45A	0.001277	0.254985	0.761	0.52	1
CTNNB1	0.00121313	0.254789	0.537	0.275	1
DNAJA2	0.00179304	0.254682	0.299	0.117	1
TMUB2	0.103221	0.253907	0.179	0.094	1
EPB41L2	0.0213036	0.253371	0.672	0.427	1
DYNC1LI1	4.92976e-05	0.253166	0.418	0.146	1
SOD2	0.0028346	0.252992	0.239	0.088	1
EIF3E	0.00956165	0.252397	0.493	0.269	1
KLHDC10	0.00392015	0.251537	0.194	0.064	1
LGALS3	0.035204	0.251378	0.045	0.006	1
ANAPC5	0.0207611	0.251069	0.164	0.064	1
STX4	0.0146474	0.25042	0.507	0.287	1
TMEM194A	0.000869263	0.250014	0.284	0.105	1
VPS53	0.0339173	0.249702	0.104	0.035	1
IFNGR1	0.00187011	0.248898	0.552	0.292	1
C4orf33	0.0106493	0.248215	0.179	0.07	1
PPP2R3A	0.0681436	0.248184	0.388	0.234	1
IRF2BP2	0.00106508	0.248052	0.507	0.24	1
BMS1	0.389975	0.247514	0.104	0.07	1
ANKLE2	0.0579556	0.247321	0.358	0.228	1
HEXIM1	0.00192418	0.247248	0.373	0.164	1
IFITM3	0.0654378	0.2467	0.373	0.246	1
MORF4L2	0.0120278	0.246682	0.478	0.275	1
PLXNA3	0.00285578	0.246444	0.179	0.053	1
GRN	0.0121826	0.245676	0.776	0.538	1
TAPSAR1	0.299279	0.244935	0.075	0.041	1
PCNT	0.00143775	0.244299	0.179	0.047	1
DNAJC3	0.0334368	0.244263	0.716	0.444	1
BLOC1S6	0.0115952	0.244067	0.537	0.327	1
EIF5	0.0104984	0.243606	0.761	0.573	1
ZNF439	0.555263	0.243489	0.03	0.018	1
FAM26F	0.000152759	0.243486	0.373	0.14	1
MT-ND4L	0.00688452	0.243426	0.552	0.333	1
THUMPD1	0.000318829	0.243017	0.269	0.082	1
ANAPC13	0.0196412	0.242843	0.164	0.064	1
WBP2	0.0160298	0.24281	0.373	0.199	1
UQCRQ	0.000239347	0.241627	0.463	0.187	1
WDR82	0.0330043	0.2412	0.179	0.082	1
EIF1AY	1.89325e-05	0.240976	0.104	0	0.750596
FYTTD1	0.000837666	0.239965	0.582	0.292	1
LTB	0.019017	0.239743	0.403	0.251	1
SBF2	0.0575111	0.239593	0.104	0.041	1
FARP2	0.0558316	0.239355	0.179	0.088	1
USP42	0.337835	0.239258	0.164	0.111	1
USP15	0.00558089	0.239144	0.612	0.363	1
CD6	0.112234	0.239014	0.015	0	1
TET2	0.0013446	0.238928	0.731	0.439	1
NPM1	0.00570884	0.2389	0.478	0.257	1
LPP	0.0111958	0.238704	0.343	0.17	1
RICTOR	0.334288	0.238586	0.134	0.088	1
GPRIN3	0.0147801	0.238311	0.597	0.386	1
PRMT3	0.0343324	0.238182	0.06	0.012	1
APMAP	0.0112031	0.23798	0.552	0.333	1
FMNL3	0.904522	0.237959	0.313	0.31	1
PLEKHA2	0.000993174	0.237393	0.418	0.187	1
PSAP	0.00596294	0.236541	0.806	0.661	1
MT-CYB	0.00898734	0.236022	0.851	0.649	1
FLT1	0.159098	0.235454	0.507	0.427	1
PRKX	0.0634456	0.235289	0.075	0.023	1
NCR3LG1	0.0270119	0.23507	0.239	0.117	1
SPI1	3.86812e-05	0.235049	0.806	0.462	1
FIG4	0.402747	0.234911	0.09	0.058	1
CERS6	0.00837994	0.234657	0.537	0.31	1
RNASE6	4.68727e-05	0.234538	0.522	0.228	1
EMILIN2	0.0015293	0.234195	0.343	0.146	1
ANKRD10	0.0020667	0.234041	0.239	0.082	1
PDE4DIP	0.00206482	0.233296	0.299	0.117	1
MDN1	0.00411144	0.232892	0.149	0.041	1
HNRNPK	0.00594111	0.232045	0.716	0.485	1
CASC5	0.226153	0.230641	0.045	0.018	1
DDX6	0.0136336	0.230441	0.463	0.263	1
IFIT3	0.0330427	0.230424	0.06	0.012	1
SNX27	0.304212	0.230022	0.104	0.064	1
CDK2	0.0170495	0.229853	0.537	0.339	1
C1QC	4.37005e-06	0.229368	0.164	0.012	0.173255
CPED1	0.997183	0.228981	0.134	0.135	1
POLR2B	0.000126426	0.227888	0.358	0.123	1
MLLT4	0.000264172	0.227363	0.343	0.117	1
SLC25A24	0.00575233	0.227305	0.194	0.07	1
SMARCA2	0.361798	0.227254	0.269	0.211	1
RASSF5	0.00069835	0.227066	0.97	0.825	1
GTF3C2	0.02447	0.226975	0.239	0.111	1
ZNF571	5.16682e-05	0.226926	0.239	0.053	1
DDOST	0.00075438	0.225854	0.478	0.228	1
JAK2	0.00434414	0.225548	0.254	0.099	1
AC013394.2	0.00289146	0.22549	0.448	0.222	1
MACF1	0.0336249	0.224933	0.254	0.135	1
MKI67	0.0288362	0.224771	0.075	0.018	1
ATXN10	2.68681e-05	0.224486	0.284	0.07	1
ATP8A1	0.594046	0.224268	0.03	0.047	1
NFKBIB	0.00267527	0.223926	0.388	0.175	1
SYNCRIP	0.023325	0.223841	0.612	0.368	1
CLPTM1	0.0163546	0.223834	0.328	0.17	1
LRRC59	0.00458407	0.223609	0.433	0.205	1
DCD	0.112234	0.223556	0.015	0	1
UHRF1BP1	0.00268387	0.222917	0.343	0.146	1
CREBL2	0.0420889	0.222743	0.343	0.211	1
ITGB7	0.0142823	0.222716	0.612	0.404	1
MX2	4.15788e-05	0.222527	0.119	0.006	1
EIF4ENIF1	0.205723	0.22223	0.09	0.047	1
GRINA	0.00238222	0.221514	0.403	0.187	1
PRDX1	0.00856292	0.221444	0.866	0.737	1
GAB2	0.000334423	0.22114	0.537	0.222	1
FUS	0.0213974	0.220854	0.299	0.152	1
RNF145	0.0842552	0.220682	0.507	0.368	1
FAM118B	0.175368	0.220466	0.104	0.053	1
EML4	0.18619	0.220274	0.194	0.129	1
C3orf17	0.124167	0.219532	0.179	0.105	1
QSOX1	0.000746019	0.219479	0.433	0.175	1
SVIL	0.000261502	0.219452	0.164	0.029	1
PAPD7	0.415004	0.21923	0.104	0.07	1
TRAK1	0.00997391	0.219152	0.179	0.064	1
DHX38	0.000148026	0.219056	0.239	0.058	1
HIGD1A	0.0178301	0.218898	0.209	0.088	1
UBQLN1	0.00375844	0.218576	0.388	0.181	1
MT-ND6	0.83692	0.218042	0.015	0.012	1
CCL4	0.220294	0.217893	0.045	0.018	1
POGLUT1	0.000282545	0.217835	0.239	0.064	1
DCBLD1	0.00059663	0.217737	0.09	0.006	1
CALR	0.019724	0.217543	0.791	0.591	1
RASSF2	0.0595732	0.216821	0.925	0.743	1
IFIT2	0.187586	0.216645	0.075	0.035	1
GARS	0.00109768	0.216222	0.493	0.24	1
COPB2	0.0393738	0.216028	0.254	0.135	1
ABCC4	0.0545225	0.215838	0.627	0.48	1
RAB8B	0.0259353	0.215733	0.776	0.62	1
TGOLN2	0.00808717	0.215585	0.612	0.357	1
SNRPC	0.0247949	0.215086	0.403	0.228	1
CCNG1	0.130977	0.215032	0.224	0.14	1
IDH2	0.00180748	0.214961	0.478	0.234	1
FKBP14	0.00762102	0.214277	0.224	0.088	1
SETX	0.0128124	0.214232	0.493	0.275	1
GLIPR2	0.0211358	0.214129	0.582	0.392	1
REPS2	0.000110715	0.214113	0.343	0.111	1
NUP54	0.0115024	0.21411	0.134	0.041	1
AP2S1	0.021063	0.213833	0.493	0.287	1
EIF4A3	0.0040687	0.213397	0.418	0.216	1
G3BP2	0.00778721	0.213229	0.627	0.433	1
FCGBP	0.00520683	0.213041	0.985	0.924	1
POMP	0.00790124	0.212913	0.493	0.269	1
SCAF11	0.493141	0.212813	0.657	0.52	1
THOC2	0.0162475	0.212096	0.343	0.181	1
PER3	0.743981	0.212089	0.149	0.129	1
MINK1	0.000810943	0.212066	0.134	0.023	1
OSBP	0.0272683	0.211608	0.239	0.123	1
EFTUD2	0.0662368	0.211438	0.254	0.146	1
LAMP1	0.000715482	0.211438	0.119	0.018	1
IFFO2	0.0239799	0.211281	0.03	0	1
ST13	0.000179962	0.211279	0.403	0.152	1
SHOC2	0.0162756	0.211062	0.373	0.187	1
BCL2L11	0.264596	0.211006	0.239	0.187	1
C10orf35	0.0330427	0.210712	0.06	0.012	1
PPP2CB	0.00720937	0.210683	0.284	0.123	1
GNA12	0.00956072	0.209748	0.328	0.164	1
ITPR1	7.15729e-05	0.209666	0.149	0.018	1
NFIL3	0.0173302	0.209431	0.104	0.029	1
TMED9	0.00778445	0.209015	0.507	0.281	1
RIOK3	0.0597228	0.208354	0.239	0.129	1
EIF3J-AS1	0.00967882	0.208149	0.06	0.006	1
MYBPC3	0.00967882	0.208027	0.06	0.006	1
TFCP2L1	0.00389758	0.20747	0.269	0.105	1
TOMM70A	0.16893	0.20732	0.224	0.146	1
CCDC47	0.00503995	0.207079	0.537	0.287	1
TSC22D2	0.0031121	0.206635	0.403	0.187	1
SNRNP48	0.0212244	0.206629	0.164	0.064	1
QSOX2	0.162137	0.206521	0.06	0.023	1
MAN2B1	0.00927342	0.205888	0.493	0.263	1
RPS7	0.00041015	0.205794	0.597	0.269	1
COMMD2	5.19187e-05	0.205672	0.224	0.047	1
TNRC6B	0.00624795	0.205515	0.328	0.152	1
FAM46A	0.00632326	0.20551	0.343	0.17	1
CAPZA1	0.0415057	0.20537	0.463	0.287	1
NABP1	0.000178266	0.205282	0.343	0.117	1
ZEB2	0.00232782	0.204813	0.269	0.099	1
NCOA2	0.843211	0.20472	0.03	0.035	1
EGR1	0.127592	0.20454	0.075	0.029	1
FOCAD	0.0809535	0.204483	0.06	0.018	1
MFNG	0.0652725	0.204482	0.075	0.023	1
UBASH3B	8.80851e-06	0.2043	0.134	0.006	0.349222
DIP2B	0.125515	0.204004	0.119	0.058	1
SACM1L	0.953758	0.203809	0.104	0.111	1
PPIP5K2	0.123305	0.203652	0.343	0.211	1
FMNL1	0.00412184	0.203614	0.627	0.357	1
MB21D2	0.000805554	0.203574	0.403	0.175	1
PCBP2	0.0181469	0.203557	0.657	0.398	1
PSMB1	0.00493796	0.203548	0.582	0.304	1
CSRP2	0.00842229	0.203473	0.269	0.117	1
MREG	0.00167989	0.20312	0.522	0.275	1
IRF8	0.0595052	0.203058	0.731	0.579	1
DENND1A	0.137763	0.202943	0.03	0.006	1
C20orf24	0.0171702	0.202625	0.343	0.175	1
CKB	0.166202	0.202452	0.06	0.023	1
MIER3	0.0294877	0.201692	0.119	0.041	1
CLEC7A	0.0132594	0.20159	0.642	0.48	1
COL4A3BP	0.0349902	0.201466	0.254	0.135	1
G3BP1	0.00322864	0.201458	0.343	0.152	1
MGEA5	0.157838	0.201446	0.134	0.076	1
KSR1	0.622691	0.201342	0.075	0.058	1
MTR	0.000478456	0.201323	0.254	0.076	1
PRELID1	0.00277318	0.201062	0.552	0.287	1
ACTR3	0.0769665	0.200805	0.925	0.696	1
DERL1	0.00246696	0.200667	0.388	0.17	1
SWT1	0.423093	0.200615	0.015	0.035	1
PSMB8	0.0321646	0.20043	0.358	0.211	1
CSF2RA	0.000905178	0.200305	0.537	0.251	1
MTIF2	0.045052	0.200288	0.149	0.064	1
ZNF597	0.00429804	0.200125	0.149	0.041	1
C12orf44	0.0310184	0.199994	0.224	0.105	1
VOPP1	0.000761347	0.199982	0.627	0.357	1
ELOVL5	0.00270502	0.199902	0.448	0.211	1
MTRNR2L4	0.377537	0.199455	0.075	0.047	1
NQO2	0.229115	0.199426	0.179	0.111	1
ISG15	0.482966	0.199225	0.149	0.123	1
SNAP23	0.197923	0.199127	0.463	0.333	1
GSTK1	0.0227071	0.198432	0.418	0.24	1
STK38	0.0374558	0.198388	0.149	0.064	1
MAP3K5	0.0552389	0.197741	0.119	0.047	1
TTYH2	0.00339418	0.197602	0.284	0.117	1
OPA3	0.416025	0.197274	0.075	0.047	1
RAB7L1	0.00191803	0.197147	0.269	0.099	1
FAM211A	2.9081e-05	0.197033	0.239	0.047	1
EAF1	0.339092	0.197013	0.149	0.105	1
INPP5F	0.00640095	0.197011	0.224	0.088	1
OSGIN2	0.000364548	0.196641	0.403	0.152	1
SAMD9L	0.0057306	0.196629	0.254	0.105	1
TTC14	0.00327572	0.196445	0.194	0.064	1
PSD4	0.00044108	0.196093	0.313	0.105	1
FCER1A	0.0351213	0.195989	0.91	0.836	1
FRMD4B	0.0802035	0.195879	0.418	0.269	1
TBC1D23	0.0179288	0.19578	0.254	0.123	1
KCTD20	0.241674	0.195573	0.448	0.368	1
GPNMB	0.112234	0.195564	0.015	0	1
PYHIN1	0.112234	0.195564	0.015	0	1
PTP4A2	0.0354835	0.195555	0.731	0.602	1
HLA-DPB1	7.39431e-06	0.195499	1	1	0.293155
ALPK1	0.0356649	0.194848	0.06	0.012	1
CLN5	0.133597	0.194626	0.119	0.058	1
RPL39	0.0463638	0.194501	0.507	0.409	1
RAPGEF1	0.181195	0.194346	0.627	0.52	1
NHP2L1	0.0320188	0.19402	0.328	0.175	1
MARCKSL1	0.195407	0.19399	0.194	0.129	1
GBP4	4.59159e-06	0.193936	0.119	0	0.182038
SPG11	0.00304638	0.193834	0.104	0.018	1
CEBPZ	0.00455701	0.193663	0.343	0.158	1
SMAD4	0.713891	0.193606	0.104	0.088	1
SQLE	0.0529218	0.193574	0.612	0.421	1
C6orf120	0.109516	0.193446	0.104	0.047	1
ARHGEF7	0.114618	0.193374	0.493	0.357	1
AHSA1	0.00741238	0.19326	0.328	0.152	1
DUSP4	0.111226	0.193206	0.045	0.012	1
RCSD1	0.00276132	0.193149	0.104	0.018	1
ATP5L	0.0414765	0.192578	0.582	0.404	1
TSPAN33	0.0173384	0.192515	0.851	0.678	1
EBF4	1.49649e-08	0.192178	0.179	0	0.0005933
DCAF16	0.0844613	0.19216	0.09	0.035	1
DEPDC5	0.53808	0.191864	0.06	0.041	1
SPAST	0.542116	0.191717	0.09	0.07	1
MT-RNR2	0.0811008	0.191624	0.94	0.906	1
LARP1	0.0132062	0.191386	0.478	0.257	1
PPDPF	0.00287669	0.191356	0.313	0.135	1
JHDM1D	0.000806516	0.191321	0.433	0.187	1
RBM5	0.219847	0.19126	0.164	0.105	1
COPB1	0.127706	0.191247	0.313	0.205	1
GTF3C1	0.0371745	0.191062	0.104	0.035	1
EIF4A2	0.0159862	0.190995	0.373	0.211	1
ADAP2	0.00554834	0.190599	0.045	0	1
MTFR1L	0.0755656	0.190436	0.119	0.053	1
TTTY15	1.89325e-05	0.190351	0.104	0	0.750596
PHACTR1	0.000752775	0.189717	0.328	0.117	1
TNKS1BP1	0.00254016	0.189571	0.134	0.029	1
STAMBP	0.0671427	0.189535	0.075	0.023	1
NCKAP1L	0.055755	0.189491	0.403	0.24	1
MED13L	0.0135613	0.189491	0.567	0.327	1
C6orf62	0.0846137	0.189388	0.328	0.199	1
RIT1	0.0688061	0.189324	0.403	0.275	1
DEK	0.117868	0.189291	0.731	0.509	1
MROH7	0.112234	0.188862	0.015	0	1
RP11-282O18.3	0.112234	0.188862	0.015	0	1
SHISA4	0.112234	0.188862	0.015	0	1
SPAG8	0.112234	0.188862	0.015	0	1
ZNF816	0.112234	0.188862	0.015	0	1
MIEF1	0.164616	0.188761	0.119	0.064	1
GTF3C6	5.73502e-05	0.188666	0.299	0.082	1
MANBA	0.0890119	0.188452	0.254	0.164	1
HLA-DQB1-AS1	0.0194248	0.187951	0.209	0.099	1
TRAF4	0.0318847	0.187819	0.716	0.567	1
MTHFD2	0.117294	0.187807	0.761	0.69	1
CYBA	0.0743691	0.187656	0.627	0.579	1
CSTF1	0.732297	0.18753	0.045	0.035	1
TARS	0.00459442	0.187371	0.478	0.246	1
TSHZ1	0.0190746	0.187235	0.284	0.135	1
CLCN7	0.00255019	0.18711	0.119	0.023	1
TOLLIP	0.00870561	0.186457	0.149	0.047	1
OS9	0.0297582	0.186371	0.612	0.404	1
RASSF7	0.871017	0.185984	0.104	0.111	1
C20orf112	0.543958	0.185573	0.313	0.246	1
USP7	0.00266242	0.18546	0.403	0.181	1
GTF2H1	0.0003521	0.185335	0.358	0.129	1
UBE2L6	0.0174572	0.18493	0.254	0.123	1
VPS37C	0.772308	0.184722	0.075	0.064	1
SGPP1	0.0157467	0.184576	0.313	0.164	1
MARCKS	0.0519008	0.184352	0.761	0.573	1
TMEM259	0.00527136	0.184322	0.493	0.246	1
MAP4	0.0163058	0.183992	0.582	0.345	1
GPR107	0.0497372	0.183901	0.284	0.158	1
FAM208B	0.0245243	0.183836	0.313	0.164	1
EIF2AK2	0.0699377	0.183788	0.239	0.135	1
DGKD	0.154002	0.183756	0.209	0.129	1
RAD50	0.280817	0.183418	0.209	0.14	1
ZNF618	0.0356649	0.183389	0.06	0.012	1
USP8	0.195287	0.183293	0.239	0.158	1
CTSB	0.0208923	0.183285	0.716	0.614	1
MVP	0.000363143	0.183093	0.463	0.187	1
TBC1D15	0.117234	0.183064	0.358	0.222	1
MSI2	0.00242273	0.182922	0.448	0.205	1
LCP1	0.000264504	0.182567	0.985	0.982	1
ADRBK2	0.035291	0.18252	0.597	0.415	1
DHX36	0.100333	0.182169	0.299	0.187	1
NXF1	0.00698711	0.182111	0.224	0.088	1
ALKBH8	0.491145	0.182042	0.015	0.006	1
MICU1	0.00882301	0.18198	0.149	0.047	1
KDSR	0.000942554	0.181931	0.552	0.269	1
BAG5	0.0171346	0.181903	0.224	0.094	1
RP11-115C21.2	0.491145	0.181793	0.015	0.006	1
NDEL1	0.00462935	0.181439	0.299	0.123	1
RPL32	0.0324485	0.181421	0.881	0.766	1
RP11-97O12.6	0.491145	0.181414	0.015	0.006	1
TMX1	0.0580767	0.181401	0.194	0.099	1
YTHDC2	0.0115024	0.181204	0.134	0.041	1
PKM	0.0255173	0.181114	0.866	0.743	1
EXOC8	0.0422367	0.181019	0.164	0.076	1
NME1-NME2	0.00748527	0.180713	0.418	0.234	1
CD164	0.00522209	0.180711	0.552	0.304	1
USP6NL	0.00188514	0.18058	0.209	0.064	1
RIC8A	0.00193594	0.180429	0.209	0.064	1
AOC3	0.491145	0.180364	0.015	0.006	1
ALDH1L1	0.491145	0.180329	0.015	0.006	1
RP2	0.00554277	0.180229	0.478	0.269	1
TIMELESS	0.11313	0.180153	0.045	0.012	1
TXN	0.0355688	0.180039	0.925	0.889	1
CXorf40B	3.74468e-05	0.179981	0.239	0.053	1
ARPC1B	0.0167274	0.179881	0.597	0.404	1
ARFIP1	0.0263079	0.179845	0.119	0.041	1
LARP7	0.000384629	0.17964	0.284	0.088	1
TFRC	0.33854	0.179247	0.388	0.31	1
KIF20B	0.0330327	0.17922	0.104	0.035	1
NOD2	0.0201818	0.179189	0.194	0.082	1
FNTA	0.124609	0.179159	0.075	0.029	1
ANXA6	0.00113354	0.179142	0.209	0.058	1
LST1	0.0656174	0.179039	0.896	0.813	1
C22orf46	0.549627	0.178988	0.03	0.018	1
DAZAP2	0.0328461	0.178954	0.746	0.52	1
ZNF800	0.0492873	0.178836	0.313	0.181	1
MYBPC2	0.0628492	0.178775	0.149	0.07	1
CASP9	0.0976016	0.178554	0.149	0.082	1
EPB41	0.00490326	0.178299	0.239	0.088	1
BCAS2	0.0924854	0.178263	0.149	0.076	1
PSMA3	0.0841048	0.177835	0.299	0.17	1
HLA-DRA	3.15863e-05	0.177364	1	1	1
CIRBP	0.00265992	0.17684	0.657	0.357	1
CABYR	0.96577	0.176695	0.03	0.029	1
CXCR4	0.49152	0.176627	0.075	0.053	1
PURA	0.00972613	0.17655	0.239	0.099	1
HNRNPA3	0.00186982	0.176516	0.328	0.135	1
GABARAP	0.000146088	0.176503	0.418	0.152	1
ECD	1.97298e-05	0.176495	0.254	0.053	0.782206
PPP6R1	0.00404537	0.176412	0.537	0.281	1
RPLP0	0.0595456	0.176409	0.806	0.673	1
RPS2	0.0163038	0.176404	0.881	0.772	1
TRIM69	0.00282893	0.176401	0.224	0.076	1
AKT2	0.00441032	0.176378	0.209	0.07	1
SBNO2	0.0507393	0.176345	0.463	0.292	1
SAMSN1	0.209404	0.176295	0.119	0.07	1
MFHAS1	0.491145	0.176063	0.015	0.006	1
MSL1	0.0272725	0.176061	0.299	0.158	1
MAPK1IP1L	0.0155448	0.176052	0.299	0.14	1
CHD8	0.0624731	0.175477	0.179	0.088	1
B4GALT5	0.0258282	0.175202	0.328	0.17	1
ANKRD16	0.491145	0.175181	0.015	0.006	1
MAML3	0.0226387	0.175078	0.09	0.023	1
TOR1AIP1	0.00853285	0.175071	0.358	0.175	1
IDH3B	0.00273031	0.174956	0.254	0.094	1
ISCU	0.00882869	0.174926	0.448	0.24	1
KIF5B	0.0583533	0.174925	0.627	0.409	1
CCSER1	0.0205795	0.17481	0.09	0.023	1
TRAPPC10	0.0107546	0.174289	0.239	0.099	1
RAB9A	0.00091017	0.17426	0.358	0.14	1
PCYT1A	0.00017572	0.174228	0.493	0.193	1
CLEC5A	0.0183042	0.173496	0.836	0.649	1
SLC25A3	0.0623359	0.1733	0.746	0.55	1
NINJ1	0.0237195	0.173223	0.851	0.626	1
AIF1	0.0348764	0.172785	0.746	0.632	1
G0S2	0.548515	0.172516	0.358	0.333	1
MLLT11	0.0243566	0.172423	0.119	0.041	1
DLAT	0.874804	0.171984	0.03	0.035	1
ATAD5	0.973817	0.171972	0.075	0.07	1
EIF2AK1	0.00172267	0.171927	0.478	0.222	1
COX7A2	0.0230888	0.171749	0.463	0.263	1
PTMS	0.0129109	0.171718	0.582	0.333	1
BCL2L1	0.030442	0.171717	0.164	0.07	1
LDLRAD4	0.0487937	0.171446	0.522	0.368	1
ARHGAP15	0.00287907	0.171302	0.269	0.105	1
TNPO2	0.520645	0.171274	0.09	0.064	1
KIAA1143	0.000399438	0.170907	0.209	0.053	1
CEP152	0.840496	0.170731	0.149	0.14	1
LRRFIP2	0.00684071	0.170151	0.343	0.158	1
PPP1CB	0.070338	0.17013	0.358	0.228	1
SAMHD1	0.64864	0.170044	0.239	0.263	1
TNRC18	0.517745	0.170026	0.075	0.053	1
SMARCAD1	0.409958	0.169855	0.075	0.047	1
ATP11C	0.00465931	0.169737	0.224	0.082	1
PIKFYVE	0.0591561	0.169127	0.343	0.205	1
MAT2B	0.00792236	0.169008	0.194	0.07	1
CDKN2B	0.0887055	0.168841	0.06	0.018	1
SESN3	0.0640367	0.168783	0.149	0.07	1
LRPPRC	4.38681e-05	0.168674	0.269	0.064	1
MCM3AP	0.850179	0.168652	0.149	0.129	1
RAB6A	0.0196058	0.168652	0.254	0.117	1
AC005523.2	0.902722	0.168511	0.015	0.018	1
PLK2	0.96577	0.168459	0.03	0.029	1
KIAA0368	0.107767	0.168436	0.328	0.205	1
RHEB	0.0273201	0.168381	0.627	0.386	1
LAMTOR1	0.0189161	0.168178	0.299	0.146	1
PAIP2	0.109321	0.168113	0.313	0.193	1
RNF10	0.0508756	0.167878	0.299	0.17	1
GPR153	0.0512812	0.167758	0.388	0.251	1
TRIM22	0.000230676	0.167541	0.179	0.035	1
C14orf2	0.00230523	0.167468	0.239	0.082	1
NKX3-1	0.00247079	0.167249	0.224	0.076	1
H2AFZ	0.440638	0.166911	0.761	0.667	1
TIGD7	0.00944467	0.166892	0.06	0.006	1
NUDT17	0.235149	0.166806	0.045	0.018	1
SNX20	0.00348491	0.166637	0.328	0.146	1
POLR3F	0.317289	0.166467	0.104	0.064	1
RPS6KA3	0.0439395	0.166461	0.567	0.363	1
P2RY13	0.0233396	0.165567	0.299	0.158	1
HTT	0.117819	0.165485	0.119	0.058	1
CFP	8.80319e-05	0.165357	0.164	0.023	1
2020-03-07	0.0488076	0.165339	0.433	0.263	1
FAM76B	0.617393	0.165254	0.164	0.14	1
MFAP4	0.0239799	0.165086	0.03	0	1
M1AP	0.035204	0.164666	0.045	0.006	1
HLA-G	0.0055423	0.164665	0.224	0.088	1
ALG2	0.166926	0.164455	0.358	0.263	1
LASP1	0.229922	0.164376	0.358	0.246	1
FGD6	0.0684897	0.164261	0.134	0.058	1
MOB3B	0.00410557	0.164218	0.299	0.123	1
RYK	0.0247253	0.164155	0.418	0.24	1
RAD17	0.454418	0.164138	0.03	0.053	1
NOP16	0.0248747	0.164096	0.09	0.023	1
RNF11	0.000285882	0.164046	0.507	0.216	1
RBM18	0.386514	0.164	0.134	0.099	1
DAP3	0.0416831	0.163966	0.224	0.111	1
CALCOCO2	0.00742931	0.16371	0.358	0.164	1
GTPBP1	9.07704e-05	0.163463	0.313	0.094	1
AKNA	0.196746	0.163403	0.239	0.164	1
CELF1	0.0203831	0.162969	0.328	0.17	1
HNRNPH3	0.0435139	0.162853	0.299	0.181	1
DKC1	0.00279237	0.162851	0.119	0.023	1
TAF12	0.688946	0.162641	0.06	0.047	1
FOXO1	0.00173999	0.16261	0.209	0.064	1
FRYL	0.234011	0.162466	0.164	0.105	1
PPP2R2B	0.29325	0.161895	0.119	0.076	1
VPS4B	0.0221781	0.161421	0.164	0.064	1
FAM83H-AS1	0.0239799	0.161142	0.03	0	1
FAM134A	0.0672043	0.160979	0.239	0.129	1
COA5	0.375135	0.160977	0.045	0.023	1
CYFIP1	0.0165514	0.160858	0.388	0.211	1
RPL22	0.0148683	0.160746	0.507	0.304	1
TOM1	0.035832	0.160122	0.254	0.135	1
STAT5A	0.0596279	0.16002	0.507	0.363	1
RNF103	0.0184592	0.159814	0.149	0.053	1
POLG	0.91508	0.159175	0.119	0.117	1
STK17A	0.0552504	0.159045	0.194	0.099	1
RASSF3	0.23437	0.158963	0.239	0.175	1
HCST	0.0633027	0.158769	0.224	0.123	1
TAOK3	0.0347997	0.158008	0.493	0.304	1
PDE8A	0.23002	0.157491	0.104	0.058	1
PTPN6	0.156634	0.157397	0.478	0.374	1
PNMA1	0.012151	0.157372	0.119	0.035	1
RP11-286H15.1	0.00825979	0.157001	0.104	0.023	1
NGDN	0.00184731	0.15696	0.224	0.07	1
PRKAA1	0.0336823	0.156519	0.06	0.012	1
GBP2	0.03687	0.156468	0.045	0.006	1
NKAP	0.107403	0.156453	0.194	0.111	1
TIAM1	0.052803	0.156435	0.478	0.316	1
CLEC2B	0.185591	0.156396	0.239	0.17	1
VPS13C	0.0117077	0.156295	0.433	0.228	1
TMED8	0.766619	0.156272	0.03	0.023	1
UBXN1	0.0148496	0.15623	0.597	0.363	1
ZNF350	0.208698	0.155944	0.164	0.099	1
CEP170	0.00456888	0.155892	0.418	0.199	1
P2RX4	0.00714825	0.155862	0.119	0.029	1
MANF	0.0553678	0.15582	0.328	0.199	1
ARHGEF5	0.00773883	0.155506	0.284	0.117	1
KIAA0226L	0.030858	0.155361	0.075	0.018	1
CDKN1C	0.377625	0.155265	0.06	0.035	1
MARS2	0.0021862	0.155226	0.179	0.053	1
PUF60	0.000389686	0.155005	0.284	0.088	1
ZNF189	0.000842622	0.154805	0.134	0.023	1
DPP8	0.0171721	0.154752	0.149	0.053	1
AIFM1	0.328306	0.154452	0.134	0.088	1
ANPEP	0.0216566	0.154354	0.194	0.082	1
MRPL51	0.0260222	0.154213	0.239	0.111	1
GLRX	0.0984436	0.154048	0.836	0.696	1
SP3	0.00111111	0.153926	0.284	0.099	1
SERPING1	0.0864691	0.153633	0.09	0.035	1
OAS3	0.2264	0.153332	0.104	0.058	1
UPF1	0.034059	0.153041	0.164	0.07	1
ZBTB1	0.199877	0.15302	0.403	0.304	1
NEDD8	0.00155304	0.152979	0.328	0.129	1
RBMX	0.0218145	0.152655	0.418	0.228	1
CHMP4B	0.0300705	0.152612	0.657	0.433	1
CXCL9	0.112234	0.152597	0.015	0	1
IRF4	0.186769	0.152423	0.149	0.094	1
DMXL1	0.0529371	0.152413	0.239	0.123	1
TLK1	0.793824	0.152391	0.104	0.094	1
NLRP1	0.0895528	0.152388	0.09	0.035	1
C10orf32	0.00458008	0.152379	0.179	0.058	1
CFLAR	0.00781707	0.15228	0.91	0.813	1
EPC1	0.0610278	0.152194	0.284	0.164	1
N4BP2L1	0.817825	0.152151	0.418	0.374	1
ACER3	0.015807	0.152139	0.209	0.088	1
CDK2AP1	0.792679	0.151976	0.06	0.07	1
ARHGDIB	0.0552355	0.151826	0.731	0.561	1
GPCPD1	0.240791	0.151533	0.09	0.047	1
TCF3	0.211724	0.151452	0.194	0.123	1
ANO6	0.137583	0.1513	0.179	0.099	1
FZD7	0.134913	0.151234	0.03	0.006	1
ABCF1	0.115065	0.15104	0.403	0.257	1
TMEM150C	0.325859	0.150905	0.03	0.012	1
NCKAP5	0.000926908	0.150886	0.134	0.023	1
CNOT7	0.131822	0.150829	0.179	0.099	1
LIN54	0.279146	0.150798	0.104	0.064	1
PPP2R1A	0.00765219	0.150781	0.164	0.053	1
CASC7	0.10779	0.150295	0.164	0.088	1
MEI1	0.112234	0.150141	0.015	0	1
SPARCL1	0.0239799	0.150131	0.03	0	1
FPR3	0.00089322	0.150013	0.388	0.17	1
RNF130	0.00160328	0.150002	0.328	0.129	1
MICAL2	0.000659616	0.149995	0.224	0.064	1
IL6R	0.378027	0.149886	0.328	0.263	1
TRAPPC2L	0.365244	0.149845	0.134	0.088	1
NETO2	0.020292	0.149572	0.134	0.047	1
PPWD1	0.00264465	0.149547	0.119	0.023	1
VAMP7	0.00453805	0.149533	0.299	0.123	1
DPM1	0.117799	0.149511	0.194	0.111	1
DDA1	0.212986	0.14951	0.194	0.123	1
SSBP1	0.020533	0.149333	0.388	0.205	1
EGLN2	0.110086	0.149221	0.254	0.152	1
ZFP30	1.01283e-05	0.149212	0.134	0.006	0.401547
PAK1	0.0551476	0.149191	0.746	0.538	1
FBXW11	0.196807	0.149188	0.373	0.257	1
PYURF	4.56577e-05	0.149124	0.284	0.07	1
DST	0.215069	0.148987	0.09	0.047	1
FRMD8	0.0172711	0.148968	0.299	0.146	1
DIAPH1	0.144006	0.148911	0.806	0.626	1
RP11-169K16.9	0.96577	0.14889	0.03	0.029	1
BAG6	0.0480765	0.148815	0.254	0.135	1
PIM1	0.0178563	0.148658	0.104	0.029	1
DGKZ	0.160496	0.148615	0.09	0.041	1
CXCL14	0.134913	0.148367	0.03	0.006	1
RPS15	0.0185353	0.148252	0.776	0.497	1
TOR1A	0.130508	0.14825	0.179	0.105	1
PEX26	0.112234	0.148248	0.015	0	1
TBC1D8B	0.112234	0.148248	0.015	0	1
RP11-379B8.1	7.78547e-05	0.148235	0.09	0	1
EIF1	0.0307183	0.147662	0.91	0.795	1
SPRED2	0.372893	0.147558	0.299	0.246	1
LYST	0.262188	0.14754	0.06	0.029	1
RP4-647J21.1	0.00381671	0.147291	0.149	0.041	1
RNF139-AS1	0.137763	0.147223	0.03	0.006	1
ST3GAL2	0.253164	0.14704	0.358	0.269	1
HK1	0.0288362	0.146869	0.075	0.018	1
CX3CR1	4.88529e-05	0.14666	0.418	0.14	1
CIITA	0.0689852	0.146607	0.776	0.538	1
MAMLD1	0.000251685	0.146576	0.134	0.018	1
POLR3E	0.0117501	0.146526	0.179	0.064	1
COX5A	0.00359022	0.14645	0.463	0.216	1
CLASP1	0.0938015	0.14638	0.09	0.035	1
SLC35D1	0.030858	0.146336	0.075	0.018	1
ACAD10	0.137763	0.146332	0.03	0.006	1
TRMT2B	0.321251	0.146307	0.03	0.012	1
LIMA1	0.243014	0.14591	0.104	0.058	1
NLRP3	0.0273958	0.145872	0.075	0.018	1
KDM5D	0.112234	0.145782	0.015	0	1
RP11-1246C19.1	0.112234	0.145782	0.015	0	1
SLC6A13	0.112234	0.145782	0.015	0	1
TBX3	0.112234	0.145782	0.015	0	1
RP11-50E11.3	0.0239799	0.14562	0.03	0	1
DRAXIN	0.0244893	0.145589	0.09	0.023	1
SRP19	0.0521788	0.145392	0.299	0.175	1
LMTK2	0.00316774	0.145235	0.104	0.018	1
PTPN12	0.00395004	0.145135	0.716	0.409	1
CCND2	0.0319226	0.144994	0.791	0.637	1
BDP1	0.00560767	0.144927	0.418	0.205	1
TMEM59	0.0135639	0.144875	0.209	0.088	1
TNFRSF1A	0.0137502	0.144589	0.164	0.058	1
KPNA2	0.382445	0.144565	0.239	0.181	1
UQCRB	0.033502	0.143952	0.493	0.292	1
AES	0.0352957	0.143816	0.746	0.515	1
SLTM	0.125128	0.143769	0.239	0.146	1
IVNS1ABP	0.00271086	0.143762	0.418	0.187	1
SLU7	0.0677868	0.143742	0.507	0.345	1
ATXN7	0.00918456	0.143732	0.269	0.117	1
CEP350	0.949144	0.143472	0.537	0.485	1
BID	0.138454	0.143414	0.597	0.48	1
CTA-384D8.34	6.75871e-06	0.143343	0.194	0.023	0.267956
ABCC3	0.0761369	0.143318	0.209	0.111	1
MEGF9	0.140872	0.143304	0.209	0.129	1
CTTNBP2NL	0.00181139	0.143173	0.463	0.216	1
PSMB2	8.68584e-05	0.143113	0.433	0.146	1
AKT1	0.153118	0.14303	0.239	0.146	1
JUP	0.0293307	0.142998	0.075	0.018	1
GAN	0.542512	0.142902	0.015	0.029	1
TTTY14	4.59159e-06	0.14279	0.119	0	0.182038
ASXL2	0.618589	0.142778	0.104	0.082	1
FGD5-AS1	0.0122786	0.142204	0.284	0.129	1
ASUN	0.213175	0.142085	0.09	0.047	1
COTL1	0.248246	0.141866	0.209	0.146	1
PHLDB3	0.203473	0.141849	0.075	0.035	1
CYB561	0.000236296	0.141812	0.119	0.012	1
LILRA4	0.000804483	0.141652	0.209	0.058	1
VCAN	0.112234	0.141635	0.015	0	1
MAD2L2	0.012707	0.141552	0.463	0.246	1
GNPTAB	0.116972	0.141458	0.194	0.111	1
DSC2	0.034059	0.14132	0.164	0.07	1
USP3	0.00466156	0.140771	0.343	0.152	1
KPNA6	2.30113e-06	0.140763	0.403	0.105	0.0912308
UBE2B	0.038592	0.140504	0.478	0.292	1
2020-09-07	0.0510678	0.139953	0.418	0.257	1
ATP5G3	0.00853843	0.139945	0.478	0.246	1
COLGALT2	7.78547e-05	0.139914	0.09	0	1
SNX10	0.0664171	0.139841	0.388	0.257	1
GOLGA7	0.0254423	0.13983	0.328	0.17	1
IDI1	0.0167148	0.139735	0.269	0.129	1
CHCHD2	0.11729	0.139234	0.612	0.409	1
DENR	0.0244903	0.13923	0.388	0.216	1
ZNF675	0.0887055	0.139206	0.06	0.018	1
NLGN4Y	0.00132404	0.139075	0.06	0	1
LRFN4	1.06398e-06	0.139064	0.179	0.012	0.0421826
SAP18	0.0806919	0.138879	0.433	0.292	1
PTPLAD2	0.292752	0.13885	0.284	0.199	1
SNRNP70	0.0106618	0.138773	0.209	0.082	1
SLC9A7	0.267792	0.138631	0.433	0.322	1
ACYP2	0.00611497	0.138613	0.239	0.094	1
PRMT10	0.0104172	0.138563	0.463	0.275	1
SERINC3	0.0690215	0.138516	0.194	0.105	1
RP11-215G15.5	0.0256269	0.138506	0.134	0.047	1
KATNB1	0.843211	0.138144	0.03	0.035	1
CDC42SE2	0.122754	0.137847	0.403	0.287	1
CAND1	0.0847444	0.137763	0.403	0.251	1
TMEM70	0.00506429	0.137707	0.284	0.117	1
RAB3GAP1	0.0419443	0.137477	0.433	0.263	1
SEC61A1	0.0169778	0.137383	0.269	0.123	1
C19orf43	0.0223405	0.137346	0.537	0.31	1
PSD3	0.00962101	0.13731	0.075	0.012	1
EIF2S1	0.049734	0.137111	0.09	0.029	1
CCSER2	0.0735172	0.137032	0.343	0.211	1
PWP2	0.217406	0.136888	0.045	0.018	1
EMB	0.000786874	0.136858	0.104	0.012	1
FAM115A	0.0690568	0.136839	0.075	0.023	1
PPIF	0.140327	0.13658	0.836	0.719	1
PTPN22	0.253375	0.136555	0.328	0.257	1
MED22	0.38747	0.136522	0.06	0.035	1
ZFR	0.118505	0.136512	0.388	0.246	1
CENPF	0.541228	0.136478	0.119	0.094	1
ATP5J2	0.00668256	0.136431	0.269	0.111	1
TMEM45A	0.00244819	0.136385	0.075	0.006	1
CAT	0.00797196	0.13638	0.358	0.17	1
GPR137B	0.227298	0.136337	0.582	0.503	1
AC073254.1	0.112234	0.136189	0.015	0	1
CTSL	0.112234	0.136189	0.015	0	1
EPAS1	0.112234	0.136189	0.015	0	1
LRIG1	0.112234	0.136189	0.015	0	1
THBS2	0.112234	0.136189	0.015	0	1
TTF2	0.0746685	0.136117	0.269	0.152	1
FXR1	0.0369559	0.136071	0.507	0.298	1
PLEKHA6	0.273124	0.135842	0.06	0.029	1
MAPKAPK2	0.0688526	0.135739	0.716	0.48	1
SNRNP200	0.0221929	0.135729	0.239	0.111	1
STAP2	0.137763	0.135713	0.03	0.006	1
ZNF841	0.278594	0.135563	0.09	0.053	1
LARP4B	0.0131563	0.135507	0.433	0.234	1
HNRNPA1	0.00195019	0.135475	0.433	0.193	1
KIAA0040	0.0216566	0.135378	0.194	0.082	1
RPLP2	0.0715579	0.135276	0.896	0.842	1
NFYA	0.139801	0.13515	0.134	0.07	1
TNFRSF14	0.0643286	0.135149	0.358	0.216	1
KIF18A	0.754875	0.13509	0.03	0.023	1
SUV420H1	0.057071	0.134961	0.254	0.135	1
RASGEF1B	0.034872	0.134793	0.821	0.696	1
GIGYF2	0.129816	0.134708	0.134	0.07	1
CBX3	0.0218145	0.134559	0.403	0.234	1
RP11-598F7.6	0.491145	0.134554	0.015	0.006	1
ARF3	0.00138098	0.134473	0.328	0.129	1
STARD8	0.00825979	0.134458	0.104	0.023	1
TRMT6	0.0123521	0.134362	0.224	0.094	1
TRIM38	0.0488337	0.134311	0.119	0.047	1
LMO4	0.0044983	0.134191	0.403	0.193	1
ANKFY1	0.00554834	0.133953	0.045	0	1
SLC4A7	0.0844446	0.133865	0.642	0.444	1
SRP9	0.0567079	0.133701	0.239	0.123	1
PPP2R2D	0.00239844	0.133624	0.388	0.17	1
SLC38A2	0.412002	0.133502	0.746	0.579	1
DOCK8	0.954523	0.133456	0.119	0.111	1
MICALCL	0.00342373	0.133349	0.254	0.094	1
FAM105A	0.0641114	0.133144	0.403	0.257	1
CTC-273B12.6	0.137763	0.133067	0.03	0.006	1
RC3H2	0.192004	0.133041	0.209	0.135	1
MNDA	0.0605427	0.132998	0.448	0.298	1
TNKS	0.0310037	0.13299	0.119	0.041	1
ASAP1	0.0504791	0.132969	0.328	0.193	1
FOPNL	0.00237326	0.132665	0.134	0.029	1
SNX18	0.0208037	0.132662	0.134	0.047	1
ARHGEF9	0.103694	0.132617	0.134	0.064	1
DENND5A	0.0395248	0.13258	0.403	0.234	1
ATP2B1	0.128629	0.132451	0.672	0.474	1
ARFGAP2	0.0166298	0.132257	0.119	0.035	1
RP3-395M20.9	0.83692	0.132219	0.015	0.012	1
CDC5L	0.0772994	0.132148	0.373	0.222	1
SLCO3A1	0.0375546	0.132145	0.582	0.351	1
ZBTB11	0.0307478	0.132103	0.224	0.105	1
CYTIP	0.233714	0.132067	0.612	0.573	1
ZC3H12D	0.333036	0.13195	0.433	0.38	1
BCLAF1	0.0357797	0.131732	0.478	0.281	1
RPL27A	0.0915952	0.131693	0.896	0.789	1
SSR1	0.0558259	0.131234	0.582	0.386	1
PARP3	0.0278689	0.131197	0.075	0.018	1
AP2A1	0.106249	0.131181	0.104	0.047	1
SNRK	0.00869042	0.131144	0.104	0.023	1
SLC39A6	0.0068955	0.131017	0.164	0.053	1
PTBP1	0.115029	0.130877	0.373	0.24	1
SLC25A39	0.0863563	0.130466	0.328	0.193	1
GRB2	0.00460139	0.130465	0.761	0.526	1
RNF217	0.0198095	0.130442	0.104	0.029	1
PLEKHM2	0.0950735	0.130044	0.448	0.287	1
LMBR1L	0.00501353	0.130032	0.239	0.088	1
BTG2	0.212932	0.130024	0.313	0.222	1
RBM17	0.129561	0.129851	0.299	0.187	1
GPI	0.0478245	0.12985	0.284	0.158	1
SRGN	0.164994	0.129045	0.627	0.596	1
POLM	0.902722	0.128807	0.015	0.018	1
NPEPPS	0.0371573	0.128769	0.194	0.088	1
MARK2	0.0338642	0.12871	0.299	0.152	1
C14orf119	0.0412323	0.128703	0.134	0.053	1
ACTR10	0.138663	0.128624	0.134	0.07	1
GNL3	0.109221	0.128594	0.388	0.263	1
MAGED2	0.0956421	0.128476	0.134	0.064	1
CSRNP2	0.619182	0.128413	0.075	0.058	1
DDX60	0.0106677	0.128005	0.075	0.012	1
RPL35A	0.0813819	0.12791	0.866	0.819	1
GBA2	0.0659329	0.12761	0.164	0.076	1
CNPPD1	0.00684911	0.127534	0.254	0.099	1
WSB1	0.209284	0.127478	0.388	0.269	1
TPSAB1	0.491145	0.127473	0.015	0.006	1
C1orf52	0.0418123	0.127442	0.179	0.082	1
SIN3B	0.12107	0.127349	0.119	0.058	1
CCDC23	0.034494	0.127238	0.134	0.053	1
PPM1D	0.0509343	0.126635	0.239	0.123	1
TWISTNB	0.0144897	0.126591	0.284	0.135	1
ZNF460	0.149313	0.126579	0.104	0.053	1
SRM	0.541272	0.126489	0.075	0.053	1
RYBP	0.0448468	0.126293	0.522	0.339	1
UBE2D3	0.082284	0.126279	0.761	0.62	1
GHDC	0.754875	0.12623	0.03	0.023	1
ABHD5	0.030858	0.126074	0.075	0.018	1
IPO7	0.0359514	0.125983	0.463	0.292	1
TBCK	0.491145	0.125679	0.015	0.006	1
BIRC2	0.0609245	0.1255	0.299	0.175	1
DIDO1	0.10498	0.125223	0.149	0.076	1
NFKB1	0.191955	0.1252	0.851	0.725	1
RP11-268J15.5	0.203473	0.12515	0.075	0.035	1
LY6E	0.00132404	0.125009	0.06	0	1
LACTB	0.197949	0.124947	0.448	0.322	1
CBWD1	0.20054	0.12493	0.104	0.058	1
ZNF850	0.83692	0.124655	0.015	0.012	1
RAB11FIP3	0.66873	0.124546	0.06	0.047	1
KCNQ1	0.47289	0.1245	0.493	0.38	1
MCMBP	0.17093	0.124446	0.224	0.146	1
RP11-379H18.1	0.00554834	0.124398	0.045	0	1
ZFYVE16	0.0122011	0.124264	0.164	0.058	1
LMNB1	0.394662	0.124174	0.09	0.058	1
SIKE1	0.511556	0.124136	0.09	0.064	1
MTIF3	0.932665	0.124045	0.06	0.064	1
GNA13	0.00251287	0.123986	0.896	0.795	1
HNRNPU-AS1	0.83692	0.123971	0.015	0.012	1
ASPM	0.325859	0.123617	0.03	0.012	1
OARD1	0.304449	0.123571	0.075	0.041	1
FAM60A	0.0943359	0.123364	0.239	0.14	1
SAP30BP	0.0122278	0.123187	0.224	0.094	1
MAP3K1	0.0249417	0.123165	0.179	0.076	1
PPP1R15B	0.144926	0.123152	0.731	0.52	1
FAM221A	0.0356649	0.122968	0.06	0.012	1
KLHL6	0.00975083	0.12278	0.09	0.018	1
WDR26	0.248976	0.122748	0.313	0.228	1
PTPN9	0.865888	0.122499	0.209	0.205	1
GPR85	0.0874873	0.122403	0.09	0.035	1
PARVG	0.0386189	0.122305	0.239	0.123	1
TLE3	0.478144	0.122297	0.269	0.211	1
PFKFB2	0.703886	0.121735	0.045	0.035	1
IST1	0.00127156	0.121555	0.299	0.105	1
C14orf166	0.028129	0.121501	0.313	0.164	1
PEX1	0.145237	0.121286	0.09	0.041	1
RBBP8	0.103978	0.12126	0.299	0.187	1
PSMB6	0.0101615	0.121191	0.358	0.175	1
TNFSF14	0.00726293	0.121168	0.119	0.029	1
GSK3A	0.0504075	0.121151	0.09	0.029	1
ARFGEF1	0.000313917	0.120641	0.418	0.152	1
MCOLN2	0.225735	0.120547	0.761	0.632	1
IL15	4.37005e-06	0.120497	0.164	0.012	0.173255
NOP10	0.00881018	0.120422	0.388	0.187	1
ERBB2IP	0.243259	0.120369	0.179	0.117	1
GPR35	0.83692	0.12026	0.015	0.012	1
HNRNPAB	0.046656	0.12018	0.418	0.269	1
RAD23B	0.00984378	0.120083	0.448	0.216	1
EHF	0.134913	0.120066	0.03	0.006	1
GABARAPL1	0.261111	0.119836	0.164	0.105	1
MYO1C	0.0340389	0.11973	0.567	0.333	1
TM6SF1	0.0339817	0.119565	0.328	0.193	1
UPB1	0.226153	0.119513	0.045	0.018	1
CSTF3	0.0161604	0.119318	0.149	0.053	1
ZNF430	8.62334e-05	0.119296	0.164	0.023	1
MRPL32	0.0376609	0.119284	0.104	0.035	1
EREG	0.0239799	0.119212	0.03	0	1
GFPT1	0.0380361	0.119173	0.284	0.152	1
AKAP7	0.00889104	0.118971	0.09	0.018	1
CHSY1	0.035204	0.118941	0.045	0.006	1
C17orf85	0.674516	0.118932	0.045	0.058	1
YTHDF3	0.091268	0.118888	0.448	0.292	1
ZNFX1	0.0646509	0.118667	0.627	0.409	1
PNRC1	0.15373	0.118646	0.642	0.526	1
LDB2	7.78547e-05	0.118513	0.09	0	1
ORC3	0.0864691	0.118163	0.09	0.035	1
NBR1	0.0676191	0.117859	0.104	0.041	1
NCAPD2	0.00737926	0.117805	0.119	0.029	1
NUFIP2	0.0164972	0.117788	0.403	0.216	1
PHTF2	0.0404991	0.11762	0.328	0.175	1
PRR12	0.741852	0.117576	0.045	0.035	1
RAB2A	0.0655175	0.117417	0.358	0.216	1
FAM127A	0.0297633	0.11724	0.149	0.058	1
MSL2	0.013615	0.117207	0.463	0.257	1
ZC3H12A	0.0487934	0.116785	0.567	0.322	1
TMEM260	0.00840828	0.116641	0.09	0.018	1
FBXO3	0.475499	0.116605	0.075	0.053	1
ERLEC1	0.00809443	0.116491	0.299	0.129	1
ATXN7L3B	0.205723	0.116409	0.09	0.047	1
SRRM1	0.00882377	0.116369	0.537	0.287	1
NRDE2	0.564209	0.116103	0.045	0.029	1
PCMT1	0.000444413	0.116002	0.418	0.152	1
ZDHHC18	0.83692	0.115534	0.015	0.012	1
CSDE1	0.203978	0.115465	0.836	0.673	1
NPAT	0.557064	0.115433	0.104	0.082	1
CTNNA1	0.0416668	0.115412	0.597	0.351	1
C6orf106	0.0125848	0.115372	0.418	0.222	1
TIA1	0.164938	0.115353	0.149	0.088	1
MSRB1	0.151202	0.115329	0.09	0.041	1
NLRC5	0.000320254	0.115189	0.075	0	1
ANKRD42	0.0168602	0.115072	0.179	0.07	1
MAP1S	0.768745	0.114864	0.104	0.094	1
FAM98A	0.325859	0.114809	0.03	0.012	1
NCOA1	0.0350422	0.1148	0.254	0.129	1
FDFT1	0.034059	0.114774	0.164	0.07	1
C14orf169	0.197404	0.114733	0.075	0.035	1
CRK	0.0422975	0.114663	0.269	0.14	1
DCK	0.514428	0.114604	0.075	0.053	1
FUBP1	0.141606	0.114583	0.284	0.181	1
RPS15A	0.132528	0.114579	0.657	0.52	1
MCFD2	0.0200426	0.11448	0.343	0.175	1
XRCC6	0.0478611	0.114458	0.567	0.351	1
TAF4B	0.0927245	0.114418	0.09	0.035	1
HMGN4	0.0182494	0.114407	0.254	0.123	1
KDM6B	0.130747	0.114311	0.731	0.561	1
RGS13	0.0200402	0.114196	0.134	0.047	1
ZFP91	0.00958143	0.114173	0.552	0.304	1
XXbac-BPG254F23.7	3.5053e-09	0.114151	0.194	0	0.000138971
RNF152	0.83692	0.114037	0.015	0.012	1
TXNDC9	0.00681389	0.113984	0.119	0.029	1
FAM210B	0.0435164	0.113955	0.209	0.099	1
EMC4	0.336581	0.113917	0.224	0.158	1
SUMO2	0.2212	0.113549	0.373	0.275	1
FAM115C	0.0412323	0.113527	0.134	0.053	1
FEZ2	0.0872906	0.113486	0.134	0.064	1
PSMD8	0.0160659	0.113475	0.313	0.158	1
PRKCSH	0.0489539	0.113085	0.313	0.181	1
UBLCP1	0.310705	0.113029	0.104	0.064	1
GAPVD1	0.00857759	0.112783	0.403	0.205	1
RP11-356I2.4	0.694505	0.112687	0.03	0.041	1
POLR2A	0.0118945	0.112512	0.254	0.111	1
NADK	0.0531287	0.11239	0.119	0.047	1
CCNF	0.235149	0.112335	0.045	0.018	1
CORO1C	0.0636672	0.112321	0.821	0.643	1
ESD	0.0179958	0.112137	0.179	0.07	1
CYB561A3	0.017018	0.112104	0.343	0.164	1
DCLRE1B	0.0231128	0.112098	0.582	0.333	1
TOPBP1	0.0890119	0.111994	0.269	0.158	1
MRPS5	0.53808	0.11182	0.06	0.041	1
TMOD3	0.000530028	0.111744	0.403	0.158	1
PHC2	0.0678163	0.111711	0.134	0.058	1
ASMTL	0.00370682	0.111512	0.522	0.275	1
TSR2	0.412459	0.111454	0.104	0.07	1
TMEM123	0.0504235	0.11104	0.836	0.643	1
TIGD2	0.00238643	0.110994	0.075	0.006	1
PGRMC2	0.00352843	0.110877	0.164	0.047	1
ATIC	0.0678163	0.110867	0.134	0.058	1
KLHL15	0.287427	0.110769	0.119	0.076	1
DYRK2	0.44863	0.11076	0.343	0.269	1
RPA1	1.0856e-06	0.110747	0.448	0.117	0.0430398
TYMP	0.189506	0.11074	0.313	0.228	1
CTDSP1	0.293882	0.11071	0.134	0.088	1
EIF2B3	0.948836	0.110666	0.06	0.058	1
MPP7	0.778418	0.110621	0.03	0.023	1
MYO15B	0.967869	0.110576	0.045	0.047	1
ARL6IP5	0.284015	0.110542	0.806	0.708	1
RP11-182L21.6	0.166202	0.110531	0.06	0.023	1
RP4-635E18.8	0.134913	0.110337	0.03	0.006	1
HNRNPR	0.0365978	0.110246	0.388	0.216	1
USP9X	0.15185	0.110231	0.433	0.304	1
ABCD4	7.78547e-05	0.110155	0.09	0	1
RP11-961A15.1	0.0239799	0.110107	0.03	0	1
RP11-37B2.1	0.36843	0.110091	0.09	0.058	1
RP11-44K6.2	4.26004e-06	0.110051	0.164	0.012	0.168893
SLX4	0.114596	0.109786	0.075	0.029	1
FH	0.46973	0.109766	0.134	0.099	1
ERAP1	0.0391884	0.10969	0.164	0.07	1
WDR1	0.00229775	0.109597	0.612	0.31	1
C5orf45	0.944749	0.109493	0.06	0.058	1
AKIRIN1	0.0257848	0.109009	0.552	0.322	1
TLR7	0.137763	0.108701	0.03	0.006	1
CD80	0.000320254	0.108622	0.075	0	1
MPPE1	0.561855	0.108593	0.045	0.064	1
PQBP1	0.00983615	0.108394	0.403	0.193	1
BEST1	0.371297	0.108213	0.045	0.023	1
NPFFR1	0.491145	0.107961	0.015	0.006	1
SMG5	0.168713	0.107955	0.119	0.064	1
C17orf49	7.15729e-05	0.107885	0.149	0.018	1
ATOX1	0.0330378	0.107823	0.164	0.07	1
CCP110	0.243014	0.107816	0.104	0.058	1
ATAD1	0.052618	0.107606	0.194	0.094	1
COX5B	0.0621325	0.10747	0.507	0.316	1
SPRR1B	0.137763	0.107391	0.03	0.006	1
DDB1	0.0842188	0.10733	0.179	0.094	1
IKBIP	0.155087	0.1073	0.254	0.164	1
MBP	0.269667	0.107277	0.478	0.345	1
NAA30	0.130085	0.107255	0.119	0.058	1
MEGF8	0.226153	0.107104	0.045	0.018	1
AGAP3	0.0689075	0.107041	0.731	0.538	1
RP11-84A14.5	0.0106677	0.107026	0.075	0.012	1
VTRNA1-1	0.553619	0.106838	0.164	0.129	1
ANKRD44	0.0818722	0.106833	0.224	0.117	1
MLEC	0.00220969	0.106799	0.403	0.17	1
ARMCX4	0.0298606	0.106753	0.119	0.041	1
BAG1	0.123468	0.106573	0.224	0.129	1
SEL1L	0.00113719	0.106573	0.343	0.129	1
SFI1	0.140883	0.106535	0.09	0.041	1
CD47	0.042806	0.10642	0.448	0.246	1
RIN3	0.13008	0.106397	0.537	0.404	1
FFAR4	0.0895892	0.106346	0.269	0.158	1
RPL29	0.030479	0.106335	0.657	0.421	1
G6PC3	0.00483378	0.106317	0.149	0.041	1
CTDNEP1	0.252133	0.106172	0.299	0.205	1
STK19	0.00921558	0.106156	0.06	0.006	1
PHF1	0.158716	0.106057	0.373	0.246	1
COQ10B	0.0330017	0.106033	0.373	0.199	1
COPS8	0.378875	0.106015	0.254	0.187	1
UBE2S	0.120237	0.105902	0.075	0.029	1
UBE2D4	0.0948886	0.105809	0.09	0.035	1
GPATCH4	0.427381	0.105684	0.119	0.082	1
MSN	0.0569491	0.105535	0.701	0.532	1
ITM2C	0.112499	0.105492	0.507	0.392	1
PTGES3	0.00924252	0.10543	0.403	0.199	1
CTC-444N24.11	0.229124	0.105354	0.045	0.018	1
PITHD1	0.242231	0.105309	0.149	0.094	1
DPP9	0.0819457	0.105271	0.119	0.053	1
STIM1	0.0287952	0.105253	0.149	0.058	1
LINC00265	1.89325e-05	0.105107	0.104	0	0.750596
ORAOV1	0.321251	0.105105	0.03	0.012	1
RBM27	0.13885	0.105024	0.388	0.263	1
PLAUR	0.181588	0.10502	0.821	0.731	1
EXOSC8	0.385082	0.104956	0.104	0.07	1
LINC00893	0.0239799	0.104881	0.03	0	1
NARS2	0.00226717	0.104801	0.075	0.006	1
EWSR1	0.0286215	0.104616	0.418	0.234	1
ZNF780A	0.411044	0.104612	0.06	0.035	1
ACTG1	0.00377165	0.104545	0.866	0.696	1
XRN2	0.0225489	0.104504	0.388	0.205	1
LINC00909	0.812338	0.104497	0.045	0.053	1
LYRM2	0.00898854	0.104475	0.104	0.023	1
PLXDC2	0.321459	0.104401	0.313	0.222	1
HNRNPM	0.0209643	0.10434	0.552	0.304	1
RPUSD4	0.000688529	0.104233	0.179	0.041	1
HTATIP2	0.69919	0.10407	0.045	0.035	1
HNRNPF	0.100274	0.104064	0.642	0.409	1
NDRG2	0.179406	0.104064	0.687	0.515	1
NUP93	0.254834	0.103959	0.209	0.135	1
SUCLG1	0.0755796	0.103947	0.149	0.07	1
ARL6IP1	0.00561659	0.103891	0.537	0.263	1
EIF4EBP2	0.00504117	0.103889	0.194	0.064	1
CAPN1	0.000899276	0.103753	0.119	0.018	1
ACLY	0.0529866	0.103699	0.164	0.076	1
ERN1	0.00143644	0.10362	0.194	0.053	1
H2AFY	0.180567	0.103487	0.866	0.772	1
ETF1	0.154837	0.103474	0.731	0.561	1
MBTPS1	0.0827731	0.103428	0.119	0.053	1
AC096772.6	0.0329702	0.103399	0.224	0.105	1
WARS	0.274263	0.103299	0.254	0.187	1
C1QBP	0.0304793	0.103064	0.224	0.105	1
FBXL3	0.0696119	0.103063	0.149	0.07	1
MDH1	0.0331098	0.103013	0.239	0.117	1
DTX3L	0.00745538	0.102977	0.104	0.023	1
RPL7L1	0.390787	0.102949	0.06	0.035	1
OSBPL1A	0.104107	0.102892	0.149	0.076	1
POT1	1.72164e-05	0.102779	0.149	0.012	0.68256
GAS5	0.119051	0.10265	0.478	0.345	1
ANKRD13A	0.00805501	0.102592	0.239	0.094	1
CRTAM	0.321251	0.102587	0.03	0.012	1
SH2D5	0.112234	0.102555	0.015	0	1
STAT4	0.112234	0.102555	0.015	0	1
TM4SF1	0.112234	0.102555	0.015	0	1
VAMP8	0.0347399	0.102554	0.687	0.48	1
NBPF10	0.555263	0.102552	0.03	0.018	1
ALAD	0.00305538	0.102511	0.119	0.023	1
PPP2R5B	0.035204	0.102474	0.045	0.006	1
UBE2N	0.0193607	0.102338	0.328	0.164	1
CCL17	0.112234	0.102304	0.015	0	1
EMC10	0.0134725	0.102233	0.328	0.158	1
ZCCHC9	0.170343	0.102086	0.06	0.023	1
SGK1	0.0537523	0.101841	0.91	0.813	1
FOXN3	0.00898707	0.101427	0.761	0.526	1
MAP3K6	0.0250133	0.101299	0.134	0.047	1
AGPS	0.73833	0.101265	0.09	0.076	1
ICOS	0.112234	0.101232	0.015	0	1
THEMIS	0.112234	0.101232	0.015	0	1
GPR180	0.278708	0.101019	0.06	0.029	1
TRMT2A	0.00323005	0.101013	0.104	0.018	1
SCYL1	0.110053	0.10101	0.239	0.135	1
STX6	0.0145563	0.100998	0.194	0.076	1
L3MBTL1	0.902722	0.100975	0.015	0.018	1
CTB-43P18.1	0.112234	0.100958	0.015	0	1
HOMER3	0.112234	0.100958	0.015	0	1
AP5S1	0.03687	0.1009	0.045	0.006	1
IMPAD1	0.090128	0.100882	0.299	0.175	1
RSL24D1	0.0886845	0.100808	0.582	0.404	1
ASCC3	0.181639	0.100763	0.164	0.099	1
RP11-796E2.4	0.00944467	0.10067	0.06	0.006	1
TSNAX	0.477255	0.100662	0.045	0.07	1
TMEM9B	0.150973	0.100653	0.313	0.222	1
PLEKHH2	0.0239799	0.100612	0.03	0	1
EFNB1	0.030858	0.100422	0.075	0.018	1
RPS20	0.140092	0.100393	0.881	0.807	1
PSMD6	0.00577444	0.100245	0.194	0.064	1
UNC13B	0.299934	0.10023	0.104	0.064	1
ATRX	0.979639	0.100212	0.343	0.298	1
EFR3A	0.542096	0.10005	0.209	0.164	1
WDPCP	0.778418	0.0999479	0.03	0.023	1
MYSM1	0.361016	0.0999063	0.134	0.088	1
DFNB31	0.00991813	0.0998954	0.06	0.006	1
FTCDNL1	8.08137e-05	0.0998944	0.194	0.035	1
NUP160	0.778418	0.0998313	0.03	0.023	1
ATP5A1	0.0660403	0.0996577	0.269	0.152	1
KLF16	0.0244612	0.099563	0.164	0.064	1
SPIDR	0.0517772	0.09954	0.09	0.029	1
MAP1LC3B	0.0173305	0.0994831	0.612	0.415	1
ZNF526	0.902722	0.0992261	0.015	0.018	1
GDAP1	0.000241054	0.0992048	0.134	0.018	1
ZNF839	0.0822059	0.0991577	0.06	0.018	1
PAICS	0.407397	0.0991384	0.104	0.07	1
SGSM3	0.0795131	0.0990907	0.224	0.117	1
SLC35E1	0.041592	0.0989272	0.284	0.146	1
USP47	0.0751781	0.0988932	0.313	0.187	1
MCM8	0.0310037	0.0987555	0.119	0.041	1
FN1	0.0239799	0.0986884	0.03	0	1
HMGCS1	0.00698234	0.0985802	0.179	0.058	1
UBE2H	0.157964	0.0984788	0.284	0.187	1
PAPD4	0.121717	0.0982926	0.239	0.14	1
TMEM68	0.0201033	0.0982202	0.104	0.029	1
AC020571.3	4.59159e-06	0.0981063	0.119	0	0.182038
HVCN1	0.0450916	0.098009	0.119	0.047	1
ANKMY1	0.555263	0.0979597	0.03	0.018	1
TUBA1C	0.0261829	0.0979466	0.343	0.181	1
C1D	7.78636e-05	0.0979077	0.194	0.035	1
SLC25A32	0.608707	0.0978589	0.075	0.058	1
HPRT1	0.0331141	0.0977784	0.418	0.246	1
AUTS2	0.29912	0.0977775	0.164	0.111	1
LPCAT4	0.621204	0.0976448	0.06	0.047	1
NHP2	0.227666	0.0975275	0.194	0.129	1
ZMAT5	0.273124	0.097504	0.06	0.029	1
CTB-89H12.4	0.118807	0.0974607	0.075	0.029	1
RTN3	0.0890561	0.0973365	0.403	0.251	1
SENP1	0.938326	0.0972047	0.119	0.123	1
2020-09-06	0.283457	0.0971696	0.388	0.304	1
TNFSF15	0.134913	0.0971633	0.03	0.006	1
FAM122A	0.139613	0.0968912	0.119	0.058	1
ARNTL2	0.115689	0.0968884	0.119	0.058	1
SDCBP	0.505052	0.0968584	0.672	0.538	1
VSIG10	0.0671427	0.096852	0.075	0.023	1
ZNF432	0.992713	0.0967857	0.075	0.076	1
TOP2A	0.76074	0.0966085	0.03	0.023	1
PRDX5	0.385636	0.096571	0.224	0.164	1
WHAMM	0.162763	0.096516	0.433	0.304	1
COX8A	0.172754	0.0964067	0.463	0.327	1
HDGFRP3	0.0186717	0.096377	0.104	0.029	1
MTF1	0.403943	0.0962996	0.075	0.047	1
DR1	0.0521159	0.0962416	0.373	0.216	1
MLTK	0.352195	0.096231	0.254	0.187	1
TCTEX1D4	0.112234	0.0961213	0.015	0	1
KIAA1598	0.155134	0.0960763	0.448	0.333	1
RLIM	0.00143812	0.0960066	0.284	0.099	1
QKI	0.0594605	0.0959467	0.716	0.474	1
LSM12	0.000628894	0.095792	0.09	0.006	1
RP11-178G16.4	0.00288042	0.0957299	0.09	0.012	1
TMCO1	0.435912	0.0956977	0.239	0.175	1
DIS3L2	0.00967882	0.0955498	0.06	0.006	1
ST14	0.0104159	0.0955369	0.687	0.374	1
LINC00877	0.124609	0.0955109	0.075	0.029	1
PCOLCE	0.772512	0.0954539	0.03	0.023	1
GNL2	0.0289256	0.0953781	0.284	0.14	1
SRP14	0.00796929	0.095327	0.582	0.316	1
TPK1	0.0847578	0.0951472	0.06	0.018	1
UBE2J1	0.191832	0.0950333	0.328	0.222	1
EME1	0.491145	0.0950068	0.015	0.006	1
AHCTF1	0.00615611	0.0949115	0.179	0.058	1
SFT2D2	0.0500538	0.0949103	0.448	0.269	1
TIAM2	0.741852	0.0946778	0.045	0.035	1
IFI27L2	0.675468	0.0944638	0.119	0.094	1
RP11-794P6.1	0.112234	0.0944174	0.015	0	1
AGFG1	0.294541	0.0942034	0.373	0.275	1
SPATS2L	0.030125	0.0940555	0.299	0.158	1
RAE1	0.430405	0.0940333	0.09	0.058	1
ATP6V1F	0.0262409	0.0939494	0.478	0.257	1
GLRX3	0.0193017	0.0938604	0.209	0.088	1
SCAMP1	0.314967	0.0937553	0.075	0.041	1
DCAF6	0.00416483	0.0937228	0.299	0.117	1
RNF4	0.318092	0.0937192	0.164	0.111	1
RABL6	0.00762289	0.0937033	0.313	0.135	1
SET	0.0461688	0.0933982	0.582	0.345	1
SLC6A12	0.379835	0.0933428	0.343	0.251	1
C1S	0.112234	0.0933212	0.015	0	1
UQCR10	0.00840728	0.0932448	0.328	0.146	1
MOV10	0.01444	0.0932359	0.119	0.035	1
C16orf58	0.0137502	0.0932347	0.164	0.058	1
KLF4	0.031916	0.0932311	0.463	0.263	1
PABPC4	0.117804	0.0931473	0.567	0.404	1
TAF1B	0.103061	0.0930824	0.104	0.047	1
FMNL2	0.925417	0.0930763	0.09	0.088	1
SMAD5	0.131248	0.0929665	0.119	0.058	1
CHIC2	0.973381	0.0928481	0.06	0.058	1
SH3YL1	0.00855856	0.0927463	0.299	0.129	1
RNFT2	0.0239799	0.0924071	0.03	0	1
UQCRC2	0.0434294	0.0923833	0.313	0.17	1
DCN	0.112234	0.0923755	0.015	0	1
ITM2A	0.112234	0.0923755	0.015	0	1
PTPRF	0.112234	0.0923755	0.015	0	1
INADL	0.0248747	0.0923012	0.09	0.023	1
RPL7A	0.180798	0.0922981	0.761	0.667	1
ARHGEF6	0.102132	0.0922786	0.388	0.246	1
NFKB2	0.14487	0.0921406	0.612	0.421	1
LINC01004	0.137763	0.0921313	0.03	0.006	1
RP11-390K5.6	0.491145	0.0920451	0.015	0.006	1
ARFGAP3	0.086313	0.0918804	0.478	0.322	1
SLAMF1	0.0239799	0.0917214	0.03	0	1
DPH5	0.0406943	0.0916377	0.104	0.035	1
VPS35	0.0242989	0.0916363	0.522	0.292	1
PRPF4	0.104928	0.0915477	0.194	0.105	1
STRN	0.486348	0.0915102	0.104	0.076	1
RASSF4	0.960453	0.0914978	0.343	0.339	1
TBC1D4	0.0793362	0.0914	0.97	0.918	1
EGLN1	0.0738365	0.0912165	0.239	0.129	1
RP11-469M7.1	0.0446453	0.0910593	0.209	0.099	1
MBD2	0.0193064	0.0909029	0.388	0.211	1
SMC3	0.214162	0.0908555	0.284	0.193	1
ANAPC2	0.145237	0.0908213	0.09	0.041	1
COX15	0.226153	0.0907131	0.045	0.018	1
EMR2	0.166202	0.0904395	0.06	0.023	1
ZNF470	0.00967882	0.0903693	0.06	0.006	1
NCOR1	0.117554	0.090106	0.373	0.246	1
NUBPL	0.0237339	0.090096	0.09	0.023	1
LY9	0.109347	0.0900399	0.045	0.012	1
GANC	0.0477589	0.0900179	0.09	0.029	1
SUCNR1	0.0775941	0.0898492	0.418	0.269	1
STAG2	0.101162	0.0897366	0.567	0.38	1
ADI1	0.0553732	0.0897269	0.194	0.094	1
USF2	0.185675	0.0896392	0.418	0.292	1
RAB31	0.076565	0.0895291	0.776	0.538	1
CDKN1B	0.137583	0.0894775	0.179	0.099	1
ATP5C1	0.0276279	0.0892815	0.328	0.17	1
ADCY6	0.386799	0.0891854	0.045	0.023	1
CRELD2	0.0926043	0.0891636	0.179	0.094	1
SBDS	0.00461459	0.0891483	0.433	0.211	1
THBD	0.0239799	0.0891425	0.03	0	1
YLPM1	0.00837446	0.0891107	0.164	0.053	1
EPM2AIP1	0.11591	0.089006	0.149	0.076	1
VAPA	0.165627	0.0889325	0.328	0.216	1
DHRSX	0.303131	0.0888557	0.119	0.076	1
ZNF506	0.0916574	0.0886422	0.09	0.035	1
EIF4E	0.0691758	0.0886354	0.104	0.041	1
LRRC41	0.275906	0.088549	0.06	0.029	1
LAT2	0.104621	0.0884986	0.134	0.064	1
DEPDC7	0.586335	0.0884382	0.045	0.064	1
MECP2	0.231846	0.0884356	0.104	0.058	1
MATR3	0.107012	0.0883522	0.701	0.52	1
ATF3	0.0155536	0.0883401	0.657	0.439	1
F8	0.493628	0.088186	0.09	0.064	1
SSR3	0.118455	0.0880803	0.478	0.298	1
C1QB	0.0349932	0.0879593	0.06	0.012	1
RBM22	0.0923931	0.0878976	0.284	0.175	1
FYB	0.0791164	0.0878486	0.269	0.17	1
SMURF1	0.545599	0.0878406	0.119	0.088	1
KDM1B	0.0248747	0.0878056	0.09	0.023	1
TDG	0.983925	0.0877994	0.149	0.152	1
SF3B3	0.0860576	0.0877273	0.06	0.018	1
BTF3	0.299685	0.0876347	0.731	0.608	1
NUS1	0.0474505	0.0875294	0.194	0.094	1
SSU72	0.0103978	0.0874884	0.254	0.105	1
SPINK2	0.00117222	0.0874569	0.194	0.053	1
SAP30L	0.0198095	0.0874416	0.104	0.029	1
RP11-572C15.6	0.112234	0.0873916	0.015	0	1
EIF2B5	0.325076	0.087352	0.09	0.053	1
NUDT3	0.417851	0.0873223	0.239	0.181	1
DBNL	0.0376599	0.087218	0.164	0.07	1
ATF2	0.609178	0.0871297	0.179	0.146	1
DSC3	0.112234	0.0871193	0.015	0	1
HIST1H4H	0.112234	0.0871193	0.015	0	1
S100A16	0.112234	0.0871193	0.015	0	1
KB-1732A1.1	0.491145	0.0870019	0.015	0.006	1
FAM20C	0.0126564	0.0869625	0.134	0.041	1
NONO	0.00191823	0.086901	0.567	0.269	1
ATP5D	0.0230062	0.0868886	0.209	0.088	1
HAPLN3	0.0423871	0.086826	0.149	0.064	1
PDPK1	0.943444	0.0868052	0.209	0.222	1
RPS6KA5	0.511199	0.0866777	0.104	0.076	1
RBM3	0.250814	0.0866352	0.731	0.596	1
RP11-830F9.6	0.00090945	0.0865269	0.134	0.023	1
NUDT16L1	0.00153142	0.086518	0.239	0.076	1
TFEC	0.219033	0.0864746	0.119	0.07	1
PEBP1	0.0740362	0.0864156	0.433	0.287	1
TSPAN15	0.0514894	0.0863987	0.328	0.193	1
GLMN	0.0360288	0.0863981	0.045	0.006	1
SART3	0.287106	0.0862433	0.179	0.117	1
FBXO9	0.337586	0.0861037	0.104	0.064	1
THYN1	0.289414	0.0859784	0.045	0.088	1
DAPK1	0.233681	0.0858509	0.104	0.058	1
GUCY1A3	0.0239799	0.0857831	0.03	0	1
MAST2	0.131986	0.0857051	0.134	0.07	1
PSMD14	0.481528	0.0855434	0.164	0.129	1
YWHAG	0.0694789	0.0855213	0.448	0.269	1
ITPRIP	0.0259385	0.0855022	0.134	0.047	1
KARS	0.00329978	0.0853758	0.284	0.111	1
RP1-239B22.5	0.0213267	0.0853458	0.134	0.047	1
JUNB	0.440578	0.0852885	0.597	0.485	1
WWOX	0.693017	0.0852545	0.06	0.047	1
LRWD1	0.491145	0.085123	0.015	0.006	1
ZBTB37	0.03687	0.0851199	0.045	0.006	1
CST7	0.0405217	0.0850232	0.687	0.52	1
RP11-420G6.4	0.000320254	0.0850164	0.075	0	1
GHITM	0.0563604	0.0849495	0.403	0.234	1
OGT	0.104115	0.0848707	0.104	0.047	1
IL1RAP	0.0692703	0.0848569	0.463	0.281	1
RBM23	0.119246	0.0848509	0.164	0.088	1
TATDN2	0.0774179	0.0848308	0.254	0.14	1
CD1E	0.00512256	0.0847367	0.582	0.374	1
EDC4	0.493628	0.0847101	0.09	0.064	1
ATP6V0D1	0.0303058	0.0846186	0.493	0.287	1
SMYD3	0.274785	0.0845382	0.149	0.094	1
GNAQ	0.311958	0.0844924	0.343	0.24	1
RABL3	0.00825979	0.0844535	0.104	0.023	1
ZNF532	0.00647541	0.0842992	0.179	0.058	1
PIK3C2A	0.174306	0.0838621	0.388	0.257	1
IL6	0.137763	0.0838065	0.03	0.006	1
C2CD2	0.284368	0.0838018	0.06	0.029	1
UTRN	0.0428297	0.0837708	0.104	0.035	1
CHAC1	0.211774	0.0837574	0.075	0.035	1
CRIPT	0.226683	0.0837528	0.09	0.047	1
CAPN7	0.139158	0.0837345	0.164	0.094	1
LYPD3	0.0239799	0.0837018	0.03	0	1
IGFBP5	0.0239799	0.083678	0.03	0	1
RPS24	0.0986573	0.0836509	0.851	0.789	1
CTD-2331H12.7	0.00554834	0.0836413	0.045	0	1
AC005944.2	0.00899146	0.0835199	0.06	0.006	1
TAF2	0.0534801	0.0834759	0.164	0.076	1
TMEM64	0.062548	0.0834313	0.075	0.023	1
C9orf41	0.0195196	0.0830894	0.104	0.029	1
RSRC1	0.0863452	0.0830242	0.209	0.117	1
NDUFA12	0.0138637	0.0829254	0.448	0.24	1
SIRT2	0.200251	0.0827852	0.254	0.164	1
GPSM2	0.00554834	0.0826893	0.045	0	1
TRUB2	0.000320254	0.0826827	0.075	0	1
CCT6A	0.00302395	0.0826781	0.493	0.246	1
GSK3B	0.00616344	0.0824254	0.343	0.146	1
ARMCX1	0.00350123	0.0824243	0.254	0.094	1
CCNL1	0.635366	0.0823877	0.567	0.468	1
CSNK1A1	0.164537	0.0822048	0.433	0.287	1
SNX12	0.00370786	0.0821892	0.179	0.053	1
PHF13	0.047777	0.0821461	0.209	0.099	1
SIGLEC9	7.78547e-05	0.0821365	0.09	0	1
ZNF431	0.778418	0.0820871	0.03	0.023	1
ADCK3	0.00944467	0.081941	0.06	0.006	1
POLR1D	0.066655	0.0818869	0.328	0.181	1
RPL15	0.339856	0.0815933	0.91	0.813	1
HRAS	0.0900538	0.0815342	0.06	0.018	1
GPATCH2	0.809454	0.0814659	0.075	0.064	1
SLC10A3	0.0560056	0.0813711	0.164	0.076	1
SDHA	0.281528	0.0811874	0.06	0.029	1
JHDM1D-AS1	0.0215925	0.0811848	0.134	0.047	1
ZNF35	0.0874873	0.0811701	0.09	0.035	1
COG3	0.14678	0.0811161	0.134	0.07	1
NIPAL2	0.0298324	0.0810807	0.075	0.018	1
TOPORS-AS1	0.397471	0.0810043	0.06	0.035	1
G6PD	0.087012	0.0809079	0.119	0.053	1
HCP5	0.0546291	0.0806772	0.119	0.047	1
TMEM18	0.0521701	0.0805815	0.194	0.094	1
RBM12	0.024905	0.0803819	0.239	0.111	1
GIMAP4	0.0239799	0.0803734	0.03	0	1
SNX8	0.0192357	0.0801714	0.687	0.474	1
SCO2	0.347754	0.0801013	0.194	0.146	1
NCOA4	0.0719932	0.0800744	0.463	0.281	1
FZD5	0.482864	0.0800358	0.164	0.199	1
GPN1	0.31689	0.0800068	0.448	0.357	1
CD48	0.107493	0.0799923	0.045	0.012	1
ERCC4	0.0873734	0.0799667	0.06	0.018	1
GSTT1	0.00554834	0.0797906	0.045	0	1
LIX1L	0.0206133	0.0797572	0.328	0.164	1
KNTC1	0.297448	0.0797311	0.03	0.064	1
IARS	0.184206	0.0797191	0.179	0.111	1
ROCK1	0.321491	0.0796432	0.776	0.62	1
CD1A	0.297232	0.079604	0.881	0.83	1
RP11-1017G21.4	0.83692	0.0795544	0.015	0.012	1
VDR	0.00554641	0.0795118	0.313	0.135	1
SAMD4B	0.309164	0.0794444	0.119	0.076	1
BCL2	0.319205	0.0794177	0.149	0.099	1
MCUR1	0.334086	0.0794107	0.119	0.076	1
TRA2A	0.277051	0.0793712	0.224	0.158	1
INCENP	0.03687	0.0793643	0.045	0.006	1
SCEL	0.0239799	0.0793193	0.03	0	1
ZNF570	0.0159441	0.0792992	0.119	0.035	1
OSER1	0.40164	0.0792583	0.358	0.263	1
EXOC7	0.0320363	0.0792162	0.179	0.076	1
C14orf142	0.107329	0.0791764	0.104	0.047	1
TAF9	0.0875655	0.079126	0.239	0.135	1
QTRTD1	0.011339	0.0790975	0.149	0.047	1
CDC37	0.110245	0.0790644	0.761	0.567	1
HAS1	0.134913	0.0789344	0.03	0.006	1
DIS3	0.402189	0.0789158	0.179	0.129	1
FAM3C	0.135293	0.0789141	0.134	0.07	1
COX17	0.0579292	0.0787182	0.299	0.17	1
RHOH	0.0546103	0.0787171	0.09	0.029	1
HIST1H1E	0.0625405	0.0787068	0.194	0.099	1
COG2	0.0104506	0.0786402	0.075	0.012	1
NNMT	0.0239799	0.0785409	0.03	0	1
ILF2	0.115467	0.0784442	0.418	0.263	1
NELFA	0.920819	0.0784302	0.06	0.064	1
MARK3	0.0629326	0.0783128	0.328	0.199	1
RUSC1	0.147968	0.0782887	0.134	0.07	1
PIK3R1	0.493628	0.0782668	0.09	0.064	1
NR1D2	0.164453	0.0782634	0.418	0.281	1
DHX35	0.555263	0.0782603	0.03	0.018	1
ZNF629	0.18952	0.0782542	0.075	0.035	1
CHMP1A	0.0464858	0.0779718	0.134	0.053	1
RPL5	0.224503	0.0779149	0.836	0.678	1
C2orf69	0.0391884	0.0777928	0.164	0.07	1
ZNF277	0.057071	0.0777864	0.254	0.135	1
FOXO3	0.372203	0.0777723	0.149	0.105	1
RGS1	0.0776017	0.0777692	0.97	0.971	1
DOCK4	0.0681278	0.0776017	0.672	0.509	1
GANAB	0.258486	0.0775653	0.104	0.058	1
VTRNA1-3	0.00554834	0.0773686	0.045	0	1
PIEZO1	0.073956	0.077268	0.179	0.088	1
MICALL2	0.11739	0.0772666	0.075	0.029	1
SETD3	0.0275183	0.0772662	0.493	0.281	1
ZNF587	0.0252654	0.0771407	0.09	0.023	1
FURIN	0.12604	0.0770553	0.224	0.135	1
NUP50	0.0422871	0.0770374	0.104	0.035	1
NR1H3	0.41448	0.0768522	0.06	0.035	1
PRKAR2A-AS1	0.0239799	0.0767677	0.03	0	1
GRK6	0.810591	0.0767352	0.164	0.158	1
DENND1C	0.731062	0.0767236	0.075	0.088	1
CCND1	0.199412	0.0767186	0.075	0.035	1
DEF8	0.039016	0.0766763	0.134	0.053	1
CHST1	0.0239799	0.0764225	0.03	0	1
RP11-324E6.6	0.00132404	0.0764205	0.06	0	1
UBE2I	0.0200765	0.0763921	0.209	0.088	1
CCDC17	0.134913	0.0763245	0.03	0.006	1
CARM1	0.0913897	0.0762685	0.134	0.064	1
MZF1	0.848461	0.0761962	0.03	0.035	1
ANAPC16	0.412969	0.076049	0.119	0.082	1
GNPTG	0.0153573	0.0758612	0.328	0.152	1
GFM1	0.514576	0.0758467	0.09	0.064	1
CHST2	0.139454	0.075745	0.09	0.041	1
SLAMF7	0.172972	0.0757075	0.194	0.129	1
RNF141	0.00944467	0.0755203	0.06	0.006	1
ITSN2	0.403934	0.0755116	0.761	0.596	1
ERO1L	0.728075	0.0755067	0.328	0.292	1
LAMTOR5	0.00775704	0.0754656	0.269	0.111	1
TTPAL	0.229124	0.0754039	0.045	0.018	1
OTUD1	0.155837	0.0752559	0.269	0.181	1
ZHX1	0.188849	0.0747579	0.119	0.064	1
HBS1L	0.0339204	0.0747533	0.149	0.058	1
GNAI3	0.303999	0.0747164	0.179	0.123	1
AC009501.4	0.499518	0.0747027	0.015	0.006	1
ELMO2	0.0676191	0.0746109	0.104	0.041	1
FEM1B	0.00733635	0.0744088	0.313	0.14	1
SNX1	0.0399723	0.0743013	0.164	0.07	1
RRAGA	0.0523382	0.0742363	0.224	0.111	1
CTD-2538C1.2	0.000247778	0.07418	0.179	0.035	1
MPV17L2	0.0231689	0.0741327	0.164	0.064	1
VPS37B	0.159806	0.0741282	0.328	0.216	1
NDUFB5	0.152074	0.0740721	0.149	0.082	1
CASP8AP2	0.391989	0.0740609	0.09	0.058	1
TTF1	0.0517772	0.0739543	0.09	0.029	1
WDR89	0.395021	0.073942	0.075	0.047	1
CNOT6L	0.38199	0.0738655	0.299	0.234	1
CIAPIN1	0.00103835	0.0737855	0.134	0.023	1
UQCC1	0.00869042	0.0737128	0.104	0.023	1
RAB5B	0.0298786	0.0733442	0.478	0.263	1
ATP13A3	0.0345091	0.0733368	0.448	0.263	1
PORCN	0.030858	0.0732985	0.075	0.018	1
SFPQ	0.120554	0.073291	0.552	0.351	1
ALDH3A2	0.378999	0.0732553	0.045	0.023	1
RBM8A	0.0362684	0.0732203	0.403	0.222	1
ERCC6L2	0.151202	0.0731368	0.09	0.041	1
CASP1	0.00655497	0.0731264	0.134	0.035	1
KLF7	0.604392	0.0730038	0.284	0.251	1
PAG1	0.0239799	0.0728844	0.03	0	1
FGFR1	0.14066	0.0727891	0.03	0.006	1
MGAT5	0.0597308	0.0727025	0.194	0.094	1
AGPAT6	0.144424	0.0727025	0.134	0.07	1
VPS37A	0.0323717	0.072651	0.164	0.07	1
COLGALT1	0.0324531	0.0726059	0.075	0.018	1
MYO18A	0.053178	0.0724604	0.09	0.029	1
EGR2	0.137763	0.072306	0.03	0.006	1
INHBA	0.112234	0.0722611	0.015	0	1
NGRN	0.205723	0.0722592	0.09	0.047	1
RPS18	0.363097	0.0721416	0.851	0.678	1
FECH	0.219014	0.0720036	0.134	0.082	1
HMOX1	0.0239799	0.0719712	0.03	0	1
NME1	0.0051237	0.0718408	0.149	0.041	1
SASH3	0.134913	0.0718351	0.03	0.006	1
GALNT7	0.542173	0.0717397	0.09	0.064	1
MTRNR2L6	0.380889	0.0717354	0.06	0.035	1
IRS2	0.0382274	0.0717191	0.209	0.099	1
SPRED1	0.246298	0.0716856	0.194	0.123	1
RP3-395M20.12	0.138788	0.071652	0.149	0.082	1
ZNF184	0.0303415	0.0716202	0.075	0.018	1
REEP5	0.00204886	0.0715259	0.478	0.216	1
KIAA0100	0.117381	0.0714588	0.254	0.146	1
CXXC4	0.112234	0.0712857	0.015	0	1
GXYLT2	0.112234	0.0712857	0.015	0	1
KRT7	0.112234	0.0712857	0.015	0	1
TMC5	0.112234	0.0712857	0.015	0	1
FAM98B	0.0938015	0.0712565	0.09	0.035	1
ZNF267	0.0964224	0.0711463	0.687	0.45	1
RP1-261G23.7	0.00483378	0.070955	0.149	0.041	1
POLR1A	0.031382	0.0709028	0.075	0.018	1
ZNF791	0.0297633	0.0708917	0.149	0.058	1
RPL30	0.315764	0.0708726	0.955	0.883	1
AGO1	0.0588609	0.0708561	0.343	0.193	1
FKBP5	0.00638008	0.0708313	0.239	0.462	1
HDAC1	0.626717	0.0707742	0.134	0.117	1
AP000692.10	0.375135	0.0706585	0.045	0.023	1
DIO2	0.00554834	0.0705753	0.045	0	1
SSBP3	0.11313	0.0703825	0.045	0.012	1
TCP11L1	0.226683	0.0702485	0.09	0.047	1
SH3GLB2	0.0241168	0.070234	0.134	0.047	1
DNAJC24	0.820915	0.0702302	0.045	0.053	1
NPHP3	0.564209	0.0702259	0.045	0.029	1
SEH1L	0.148196	0.0701754	0.09	0.041	1
NUTF2	0.915755	0.0700814	0.149	0.152	1
BAIAP3	0.112234	0.0700693	0.015	0	1
EMP2	0.112234	0.0700693	0.015	0	1
KRT14	0.112234	0.0700693	0.015	0	1
TP63	0.112234	0.0700693	0.015	0	1
SNW1	0.151233	0.0700658	0.269	0.175	1
SLC39A13	0.569267	0.0700515	0.373	0.287	1
COL18A1	0.0239799	0.0700041	0.03	0	1
UBE2Z	0.151692	0.0699897	0.269	0.17	1
LANCL1	0.010684	0.0699757	0.09	0.018	1
ELMO1	0.165015	0.0698911	0.448	0.298	1
FUT8	0.197557	0.0698735	0.179	0.111	1
C1QA	0.00944467	0.0698524	0.06	0.006	1
COL14A1	0.14066	0.0696737	0.03	0.006	1
RAB3IP	0.172442	0.0695284	0.06	0.023	1
GOLGA8A	0.2264	0.0693614	0.104	0.058	1
IPO9	0.226683	0.0693489	0.09	0.047	1
FAM174A	0.291634	0.0693312	0.075	0.041	1
CXCL2	0.0349932	0.069268	0.06	0.012	1
MFSD6	0.0140811	0.0692461	0.388	0.193	1
DNAJB9	0.164698	0.0691479	0.612	0.427	1
AAED1	0.0971787	0.069144	0.418	0.263	1
CGRRF1	0.705282	0.0691315	0.06	0.047	1
SHC1	0.0700305	0.0691024	0.075	0.023	1
GUK1	0.102532	0.0689965	0.597	0.444	1
CDK1	0.105665	0.0689268	0.045	0.012	1
RP11-73E17.2	0.137533	0.0688274	0.134	0.07	1
ARF5	0.124432	0.0686873	0.179	0.099	1
VTI1B	0.00650268	0.0686673	0.254	0.099	1
TNFAIP1	0.00247653	0.0684725	0.149	0.035	1
GABPB2	0.371297	0.0684492	0.045	0.023	1
SCAPER	0.201435	0.0683003	0.075	0.035	1
BORA	0.000628894	0.0682926	0.09	0.006	1
SH2D3A	0.126094	0.0682715	0.075	0.029	1
RPL37A	0.599926	0.0682697	0.836	0.743	1
APOL4	0.00554834	0.0682588	0.045	0	1
LYSMD2	0.00967882	0.0682016	0.06	0.006	1
SHB	0.400955	0.0681582	0.075	0.047	1
SFTPD	0.13663	0.0681275	0.09	0.041	1
C6orf47	0.16416	0.0680512	0.06	0.023	1
PRKCD	0.0895715	0.0678364	0.299	0.175	1
SF3A1	0.153254	0.0677999	0.224	0.135	1
SSFA2	0.378223	0.0677786	0.119	0.082	1
BLOC1S2	0.131127	0.0677664	0.343	0.216	1
CAV1	0.0239799	0.0677048	0.03	0	1
CSTA	0.112234	0.0676424	0.015	0	1
GPR3	0.0039532	0.0676409	0.164	0.047	1
RABGGTB	0.020941	0.0676074	0.224	0.099	1
RAP2A	0.283033	0.0674933	0.418	0.31	1
BOLA1	0.00991813	0.0673671	0.06	0.006	1
ENOX2	0.0510885	0.0673189	0.09	0.029	1
CIR1	0.206102	0.0672792	0.358	0.257	1
ALKBH5	0.242058	0.0672711	0.299	0.211	1
THADA	0.00554834	0.0671625	0.045	0	1
CRY2	0.0406943	0.0671022	0.104	0.035	1
ANKIB1	0.0262534	0.0670283	0.134	0.047	1
PIGG	0.089238	0.0669913	0.164	0.082	1
CREB3L2	0.176859	0.0669768	0.328	0.216	1
UBXN2A	0.045	0.0669512	0.134	0.053	1
HIVEP3	0.0900538	0.0668191	0.06	0.018	1
SAV1	0.661844	0.066733	0.075	0.058	1
WDR37	0.0324826	0.0666914	0.149	0.058	1
PWWP2A	0.0253185	0.0666731	0.134	0.047	1
IL6ST	0.277385	0.0666657	0.672	0.561	1
AC007390.5	0.00837446	0.0664601	0.164	0.053	1
ADAMTS12	0.491145	0.0664512	0.015	0.006	1
ZNF254	0.0510885	0.066415	0.09	0.029	1
RP11-326K13.4	0.00244819	0.0663834	0.075	0.006	1
DHDDS	0.502843	0.0662182	0.104	0.076	1
C11orf21	0.000805097	0.0662082	0.104	0.012	1
SAT1	0.218711	0.066181	0.731	0.678	1
BTN3A1	0.371297	0.066164	0.045	0.023	1
TLR3	0.137763	0.0661425	0.03	0.006	1
CD2	0.137763	0.0660056	0.03	0.006	1
RP3-508I15.14	0.00607886	0.0659943	0.134	0.035	1
HEATR6	0.0897319	0.0659326	0.134	0.064	1
PPIG	0.450523	0.0659235	0.418	0.316	1
HN1	0.00333586	0.0658332	0.373	0.164	1
RPL3	0.823878	0.0658174	0.91	0.784	1
CENPP	0.778418	0.0657432	0.03	0.023	1
H3F3B	0.317957	0.0657225	0.91	0.807	1
RP11-611L7.1	0.592892	0.065682	0.179	0.211	1
SPTY2D1-AS1	0.69828	0.065682	0.015	0.023	1
C1orf174	2.93739e-05	0.0656474	0.194	0.029	1
MAN1A1	0.107366	0.0655454	0.373	0.222	1
CALML5	0.112234	0.0655346	0.015	0	1
GTF3C4	0.129104	0.0654666	0.075	0.029	1
OSBPL8	0.230871	0.0653905	0.791	0.673	1
CCDC86	0.486253	0.0652926	0.03	0.053	1
CXorf56	0.422145	0.0651186	0.075	0.047	1
2020-09-01	0.172442	0.0650926	0.06	0.023	1
ALAS1	0.304212	0.0650899	0.104	0.064	1
CELF5	0.112234	0.0650111	0.015	0	1
FAM184A	0.112234	0.0650111	0.015	0	1
RP11-255E6.6	0.112234	0.0650111	0.015	0	1
SYTL1	0.112234	0.0650111	0.015	0	1
SLC27A2	0.795961	0.0649224	0.164	0.146	1
HDHD3	0.69828	0.0647524	0.015	0.023	1
ZNF548	0.0226387	0.0647276	0.09	0.023	1
VPS39	0.235527	0.0647266	0.104	0.058	1
PPP1R3D	0.69828	0.064681	0.015	0.023	1
H2AFY2	0.137763	0.0645739	0.03	0.006	1
SLC25A26	0.9089	0.0645712	0.045	0.041	1
RNF13	0.425629	0.0645618	0.164	0.199	1
ETV3	0.163519	0.0645043	0.851	0.626	1
CHD1	0.504162	0.0644466	0.552	0.485	1
SAYSD1	0.389139	0.0644178	0.075	0.047	1
MRPL10	0.0195196	0.0643967	0.104	0.029	1
CTD-2303H24.2	0.491145	0.0643406	0.015	0.006	1
P2RY10	0.238112	0.0643196	0.239	0.17	1
PSMA5	0.096754	0.0642957	0.269	0.158	1
VPRBP	0.315276	0.0642769	0.119	0.076	1
GAS6	0.0010171	0.064114	0.119	0.018	1
LMO2	0.0873734	0.0640211	0.06	0.018	1
SERGEF	0.0809535	0.0639908	0.06	0.018	1
C5orf64	0.112234	0.0639248	0.015	0	1
C6orf132	0.112234	0.0639248	0.015	0	1
RBP5	0.112234	0.0639248	0.015	0	1
FOXRED1	0.0343324	0.0638114	0.06	0.012	1
VHL	0.120266	0.0638094	0.224	0.129	1
SLMO2	0.114095	0.0637588	0.358	0.222	1
TC2N	0.270361	0.0636042	0.06	0.029	1
BAIAP2-AS1	0.727869	0.0635934	0.104	0.123	1
CCDC125	0.00238988	0.0635273	0.209	0.064	1
RNF168	0.00814818	0.0633537	0.269	0.111	1
RNF139	0.0593805	0.0632616	0.358	0.216	1
[truncated: 13,580 more rows]

## Sheet: Langerhans GSEA
Overlap Results
Collection(s):	C5, H
# overlaps shown:	100
# genesets in collections:	10046
# genes in comparison (n):	106
# genes in universe (N):	38055
Gene Set Name	# Genes in Gene Set (K)	Description	# Genes in Overlap (k)	k/K	p-value	FDR q-value
HALLMARK_INTERFERON_GAMMA_RESPONSE	200	Genes up-regulated in response to IFNG [GeneID=3458].	15	0.075	1.61e-17	1.48e-13
GO_CYTOKINE_MEDIATED_SIGNALING_PATHWAY	787	A series of molecular signals initiated by the binding of a cytokine to a receptor on the surface of a cell, and ending with regulation of a downstream cellular process, e.g. transcription. [GOC:mah, GOC:signaling, PMID:19295629]	23	0.0292	2.95e-17	1.48e-13
GO_RESPONSE_TO_CYTOKINE	1192	Any process that results in a change in state or activity of a cell or an organism (in terms of movement, secretion, enzyme production, gene expression, etc.) as a result of a cytokine stimulus. [GOC:sl]	25	0.021	2.2e-15	7.09e-12
GO_MHC_PROTEIN_COMPLEX	25	A transmembrane protein complex composed of an MHC alpha chain and, in most cases, either an MHC class II beta chain or an invariant beta2-microglobin chain, and with or without a bound peptide, lipid, or polysaccharide antigen. [GOC:add, GOC:jl, ISBN:0781735149, PMID:15928678, PMID:16153240]	8	0.32	2.88e-15	7.09e-12
GO_INNATE_IMMUNE_RESPONSE	984	Innate immune responses are defense responses mediated by germline encoded components that directly recognize components of potential pathogens. [GO_REF:0000022, GOC:add, GOC:ebc, GOC:mtg_15nov05, GOC:mtg_sensu]	23	0.0234	3.53e-15	7.09e-12
GO_REGULATION_OF_IMMUNE_RESPONSE	1094	Any process that modulates the frequency, rate or extent of the immune response, the immunological reaction of an organism to an immunogenic stimulus. [GOC:ai]	23	0.021	3.28e-14	3.77e-11
GO_ANTIGEN_PROCESSING_AND_PRESENTATION_OF_EXOGENOUS_PEPTIDE_ANTIGEN_VIA_MHC_CLASS_I_TAP_INDEPENDENT	9	The process in which an antigen-presenting cell expresses a peptide antigen of exogenous origin on its cell surface in association with an MHC class I protein complex following intracellular transport via a pathway not requiring TAP (transporter associated with antigen processing). The peptide is typically a fragment of a larger exogenous protein which has been degraded within the cell. Class I h…	6	0.6667	3.38e-14	3.77e-11
GO_ANTIGEN_PROCESSING_AND_PRESENTATION_OF_PEPTIDE_ANTIGEN_VIA_MHC_CLASS_IB	9	The process in which an antigen-presenting cell expresses peptide antigen in association with an MHC class Ib protein complex on its cell surface. The peptide antigen may originate from an endogenous or exogenous protein. Class Ib here refers to non-classical class I molecules, such as those of the HLA-E family. [GOC:add, PMID:15928678]	6	0.6667	3.38e-14	3.77e-11
GO_MHC_CLASS_I_PROTEIN_COMPLEX	9	A transmembrane protein complex composed of a MHC class I alpha chain and an invariant beta2-microglobin chain, and with or without a bound peptide antigen. Class I here refers to classical class I molecules. [GOC:add, GOC:jl, ISBN:0120781859, ISBN:0781735149]	6	0.6667	3.38e-14	3.77e-11
GO_RESPONSE_TO_BIOTIC_STIMULUS	1023	Any process that results in a change in state or activity of a cell or an organism (in terms of movement, secretion, enzyme production, gene expression, etc.) as a result of a biotic stimulus, a stimulus caused or produced by a living organism. [GOC:hb]	22	0.0215	8.15e-14	8.19e-11
GO_DEFENSE_RESPONSE	1709	Reactions, triggered in response to the presence of a foreign body or the occurrence of an injury, which result in restriction of damage to the organism attacked or prevention/recovery from the infection caused by the attack. [GOC:go_curators]	27	0.0158	1.27e-13	1.16e-10
GO_RESPONSE_TO_TYPE_I_INTERFERON	96	Any process that results in a change in state or activity of a cell or an organism (in terms of movement, secretion, enzyme production, gene expression, etc.) as a result of a type I interferon stimulus. Type I interferons include the interferon-alpha, beta, delta, episilon, zeta, kappa, tau, and omega gene families. [GOC:add, ISBN:0126896631, PMID:15546383, PMID:16681834]	10	0.1042	1.68e-13	1.41e-10
GO_ANTIGEN_PROCESSING_AND_PRESENTATION_OF_PEPTIDE_ANTIGEN	188	The process in which an antigen-presenting cell expresses peptide antigen in association with an MHC protein complex on its cell surface, including proteolysis and transport steps for the peptide antigen both prior to and following assembly with the MHC protein complex. The peptide antigen is typically, but not always, processed from an endogenous or exogenous protein. [GOC:add, ISBN:0781735149, …	12	0.0638	2.18e-13	1.68e-10
GO_RESPONSE_TO_MOLECULE_OF_BACTERIAL_ORIGIN	341	Any process that results in a change in state or activity of an organism (in terms of movement, secretion, enzyme production, gene expression, etc.) as a result of a stimulus by molecules of bacterial origin such as peptides derived from bacterial flagellin. [GOC:rl, GOC:sm]	14	0.0411	8.3e-13	5.95e-10
GO_ANTIGEN_PROCESSING_AND_PRESENTATION_OF_ENDOGENOUS_PEPTIDE_ANTIGEN	14	The process in which an antigen-presenting cell expresses a peptide antigen of endogenous origin on its cell surface in association with an MHC protein complex. The peptide is typically a fragment of a larger endogenous protein which has been degraded within the cell. [GOC:add, ISBN:0781735149]	6	0.4286	1.19e-12	7.99e-10
GO_ANTIGEN_PROCESSING_AND_PRESENTATION	223	The process in which an antigen-presenting cell expresses antigen (peptide or lipid) on its cell surface in association with an MHC protein complex. [GO_REF:0000022, GOC:add, GOC:mtg_15nov05, ISBN:0781735149, PMID:15771591, PMID:15928678]	12	0.0538	1.65e-12	1.04e-09
GO_ENDOCYTIC_VESICLE	297	A membrane-bounded intracellular vesicle formed by invagination of the plasma membrane around an extracellular substance. Endocytic vesicles fuse with early endosomes to deliver the cargo for further sorting. [GOC:go_curators, PMID:19696797]	13	0.0438	2.55e-12	1.48e-09
GO_PEPTIDE_ANTIGEN_BINDING	31	Interacting selectively and non-covalently with an antigen peptide. [GOC:add, GOC:jl, GOC:rv]	7	0.2258	2.65e-12	1.48e-09
GO_PHAGOCYTIC_VESICLE	128	A membrane-bounded intracellular vesicle that arises from the ingestion of particulate material by phagocytosis. [GOC:go_curators, ISBN:0198506732]	10	0.0781	3.14e-12	1.52e-09
GO_ANTIGEN_PROCESSING_AND_PRESENTATION_VIA_MHC_CLASS_IB	16	The process in which an antigen-presenting cell expresses antigen (peptide or lipid) on its cell surface in association with an MHC class Ib protein complex. Class Ib here refers to non-classical class I molecules, such as those of the CD1 or HLA-E gene families. [GOC:add, PMID:15928678, PMID:15928680]	6	0.375	3.17e-12	1.52e-09
GO_ANTIGEN_PROCESSING_AND_PRESENTATION_OF_ENDOGENOUS_PEPTIDE_ANTIGEN_VIA_MHC_CLASS_I_VIA_ER_PATHWAY	7	The process in which an antigen-presenting cell expresses a peptide antigen of endogenous origin on its cell surface in association with an MHC class I protein complex following intracellular transport via an ER pathway. The peptide is typically a fragment of a larger endogenous protein which has been degraded within the cell and becomes associated with the MHC class I molecule in the ER. Class I…	5	0.7143	3.19e-12	1.52e-09
GO_INTERFERON_GAMMA_MEDIATED_SIGNALING_PATHWAY	90	A series of molecular signals initiated by the binding of interferon-gamma to a receptor on the surface of a cell, and ending with regulation of a downstream cellular process, e.g. transcription. Interferon gamma is the only member of the type II interferon found so far. [GOC:add, GOC:dph, GOC:signaling, PR:000000017]	9	0.1	4.18e-12	1.79e-09
GO_LUMENAL_SIDE_OF_MEMBRANE	33	Any side (leaflet) of a membrane that faces the lumen of an organelle. [GOC:dos]	7	0.2121	4.28e-12	1.79e-09
GO_REGULATION_OF_T_CELL_MEDIATED_CYTOTOXICITY	33	Any process that modulates the frequency, rate, or extent of T cell mediated cytotoxicity. [GOC:add, ISBN:0781735149]	7	0.2121	4.28e-12	1.79e-09
GO_IMMUNE_EFFECTOR_PROCESS	1253	Any process of the immune system that can potentially contribute to an immune response. [GO_REF:0000022, GOC:add, GOC:mtg_15nov05, ISBN:0781735149]	22	0.0176	4.47e-12	1.8e-09
GO_ENDOSOME	888	A vacuole to which materials ingested by endocytosis are delivered. [ISBN:0198506732, PMID:19696797]	19	0.0214	5.4e-12	2.09e-09
GO_CELL_ADHESION_MOLECULE_BINDING	488	Interacting selectively and non-covalently with a cell adhesion molecule. [GOC:ai]	15	0.0307	7.51e-12	2.8e-09
GO_ER_TO_GOLGI_TRANSPORT_VESICLE_MEMBRANE	62	The lipid bilayer surrounding a vesicle transporting substances from the endoplasmic reticulum to the Golgi. [GOC:ai, GOC:ascb_2009, GOC:dph, GOC:tb]	8	0.129	8.27e-12	2.97e-09
GO_RESPONSE_TO_INTERFERON_GAMMA	197	Any process that results in a change in state or activity of a cell or an organism (in terms of movement, secretion, enzyme production, gene expression, etc.) as a result of an interferon-gamma stimulus. Interferon-gamma is also known as type II interferon. [GOC:add, ISBN:0126896631, PMID:15546383]	11	0.0558	9.78e-12	3.39e-09
GO_RNA_BINDING	1922	Interacting selectively and non-covalently with an RNA molecule or a portion thereof. [GOC:jl, GOC:mah]	26	0.0135	1.29e-11	4.31e-09
GO_T_CELL_MEDIATED_IMMUNITY	104	Any process involved in the carrying out of an immune response by a T cell. [GO_REF:0000022, GOC:add, GOC:mtg_15nov05, ISBN:0781735149]	9	0.0865	1.57e-11	5.1e-09
GO_REGULATION_OF_IMMUNE_SYSTEM_PROCESS	1631	Any process that modulates the frequency, rate, or extent of an immune system process. [GOC:add]	24	0.0147	1.64e-11	5.16e-09
GO_REGULATION_OF_T_CELL_MEDIATED_IMMUNITY	68	Any process that modulates the frequency, rate, or extent of T cell mediated immunity. [GOC:add]	8	0.1176	1.78e-11	5.43e-09
GO_ADAPTIVE_IMMUNE_RESPONSE_BASED_ON_SOMATIC_RECOMBINATION_OF_IMMUNE_RECEPTORS_BUILT_FROM_IMMUNOGLOBULIN_SUPERFAMILY_DOMAINS	351	An immune response mediated by lymphocytes expressing specific receptors for antigen produced through a somatic diversification process that includes somatic recombination of germline gene segments encoding immunoglobulin superfamily domains. Recombined receptors for antigen encoded by immunoglobulin superfamily domains include T cell receptors and immunoglobulins (antibodies) produced by B cells…	13	0.037	2.06e-11	6.09e-09
GO_ANTIGEN_PROCESSING_AND_PRESENTATION_OF_ENDOGENOUS_ANTIGEN	21	The process in which an antigen-presenting cell expresses antigen (peptide or lipid) of endogenous origin on its cell surface in association with an MHC protein complex. [GOC:add, ISBN:0781735149, PMID:15771591, PMID:15928678]	6	0.2857	2.12e-11	6.09e-09
GO_REGULATION_OF_ADAPTIVE_IMMUNE_RESPONSE	161	Any process that modulates the frequency, rate, or extent of an adaptive immune response. [GOC:add]	10	0.0621	3.11e-11	8.69e-09
GO_PHAGOCYTIC_VESICLE_MEMBRANE	74	The lipid bilayer surrounding a phagocytic vesicle. [GOC:mah]	8	0.1081	3.58e-11	9.73e-09
GO_ENDOCYTIC_VESICLE_MEMBRANE	165	The lipid bilayer surrounding an endocytic vesicle. [GOC:mah]	10	0.0606	3.97e-11	1.05e-08
GO_ANTIGEN_PROCESSING_AND_PRESENTATION_OF_EXOGENOUS_PEPTIDE_ANTIGEN_VIA_MHC_CLASS_I	79	The process in which an antigen-presenting cell expresses a peptide antigen of exogenous origin on its cell surface in association with an MHC class I protein complex. The peptide antigen is typically, but not always, processed from a whole protein. Class I here refers to classical class I molecules. [GOC:add, ISBN:0781735149, PMID:15771591]	8	0.1013	6.13e-11	1.58e-08
GO_RESPONSE_TO_BACTERIUM	681	Any process that results in a change in state or activity of a cell or an organism (in terms of movement, secretion, enzyme production, gene expression, etc.) as a result of a stimulus from a bacterium. [GOC:hb]	16	0.0235	7.72e-11	1.94e-08
GO_T_CELL_MEDIATED_CYTOTOXICITY	49	The directed killing of a target cell by a T cell through the release of granules containing cytotoxic mediators or through the engagement of death receptors. [GOC:add, GOC:pr, ISBN:0781735149, PMID:11911826]	7	0.1429	8.3e-11	2.03e-08
GO_POSITIVE_REGULATION_OF_T_CELL_MEDIATED_CYTOTOXICITY	26	Any process that activates or increases the frequency, rate or extent of T cell mediated cytotoxicity. [GOC:add, ISBN:0781735149]	6	0.2308	8.9e-11	2.13e-08
GO_INTERSPECIES_INTERACTION_BETWEEN_ORGANISMS	927	Any process in which an organism has an effect on an organism of a different species. [GOC:cc]	18	0.0194	1e-10	2.34e-08
GO_CYTOPLASMIC_VESICLE_PART	1489	Any constituent part of cytoplasmic vesicle, a vesicle formed of membrane or protein, found in the cytoplasm of a cell. [GOC:jl]	22	0.0148	1.23e-10	2.81e-08
GO_REGULATION_OF_CELL_KILLING	91	Any process that modulates the frequency, rate or extent of cell killing, the process in which a cell brings about the death of another cell, either in the same or a different organism. [GOC:mah]	8	0.0879	1.94e-10	4.34e-08
GO_COPII_COATED_ER_TO_GOLGI_TRANSPORT_VESICLE	93	A vesicle with a coat formed of the COPII coat complex proteins. The COPII coat complex is formed by the Sec23p/Sec24p and the Sec13p/Sec31p heterodimers. COPII-associated vesicles transport proteins from the rough endoplasmic reticulum to the Golgi apparatus (anterograde transport). [PMID:11252894, PMID:17499046, PMID:22160157, PMID:8004676, Wikipedia:COPII]	8	0.086	2.32e-10	5.06e-08
GO_ANTIGEN_PROCESSING_AND_PRESENTATION_OF_PEPTIDE_ANTIGEN_VIA_MHC_CLASS_I	95	The process in which an antigen-presenting cell expresses a peptide antigen on its cell surface in association with an MHC class I protein complex. Class I here refers to classical class I molecules. [GOC:add, ISBN:0781735149, PMID:15224092, PMID:15771591]	8	0.0842	2.75e-10	5.79e-08
GO_REGULATION_OF_LEUKOCYTE_MEDIATED_IMMUNITY	201	Any process that modulates the frequency, rate, or extent of leukocyte mediated immunity. [GOC:add]	10	0.0498	2.77e-10	5.79e-08
GO_LEUKOCYTE_MEDIATED_IMMUNITY	867	Any process involved in the carrying out of an immune response by a leukocyte. [GO_REF:0000022, GOC:add, GOC:mtg_15nov05, ISBN:0781735149]	17	0.0196	3.02e-10	6.07e-08
GO_CELLULAR_RESPONSE_TO_OXYGEN_CONTAINING_COMPOUND	1126	Any process that results in a change in state or activity of a cell (in terms of movement, secretion, enzyme production, gene expression, etc.) as a result of an oxygen-containing compound stimulus. [GOC:pr, GOC:TermGenie]	19	0.0169	3.02e-10	6.07e-08
GO_CELL_JUNCTION	1277	A cellular component that forms a specialized region of connection between two or more cells or between a cell and the extracellular matrix. At a cell junction, anchoring proteins extend through the plasma membrane to link cytoskeletal proteins in one cell to cytoskeletal proteins in neighboring cells or to proteins in the extracellular matrix. [GOC:mah, http://www.vivo.colostate.edu/hbooks/cmb/c…	20	0.0157	3.55e-10	6.92e-08
GO_CELL_ACTIVATION	1424	A change in the morphology or behavior of a cell resulting from exposure to an activating factor such as a cellular or soluble ligand. [GOC:mgi_curators]	21	0.0147	3.58e-10	6.92e-08
GO_CYTOKINE_PRODUCTION	759	The appearance of a cytokine due to biosynthesis or secretion following a cellular stimulus, resulting in an increase in its intracellular or extracellular levels. [GOC:add, ISBN:0781735149]	16	0.0211	3.74e-10	7.08e-08
GO_POSITIVE_REGULATION_OF_IMMUNE_RESPONSE	888	Any process that activates or increases the frequency, rate or extent of the immune response, the immunological reaction of an organism to an immunogenic stimulus. [GOC:ai]	17	0.0191	4.34e-10	8.08e-08
GO_REGULATION_OF_LYMPHOCYTE_MEDIATED_IMMUNITY	151	Any process that modulates the frequency, rate, or extent of lymphocyte mediated immunity. [GOC:add]	9	0.0596	4.54e-10	8.29e-08
GO_ANCHORING_JUNCTION	552	A cell junction that mechanically attaches a cell (and its cytoskeleton) to neighboring cells or to the extracellular matrix. [ISBN:0815332181]	14	0.0254	4.83e-10	8.67e-08
GO_REGULATION_OF_IMMUNE_EFFECTOR_PROCESS	455	Any process that modulates the frequency, rate, or extent of an immune effector process. [GOC:add]	13	0.0286	5e-10	8.81e-08
GO_RESPONSE_TO_OXYGEN_CONTAINING_COMPOUND	1616	Any process that results in a change in state or activity of a cell or an organism (in terms of movement, secretion, enzyme production, gene expression, etc.) as a result of an oxygen-containing compound stimulus. [GOC:pr, GOC:TermGenie]	22	0.0136	5.71e-10	9.86e-08
GO_MEMBRANE_PROTEIN_COMPLEX	1171	Any protein complex that is part of a membrane. [GOC:dos]	19	0.0162	5.79e-10	9.86e-08
GO_SIDE_OF_MEMBRANE	566	A cellular component consisting of one leaflet of a membrane bilayer and any proteins embedded or anchored in it or attached to its surface. [GOC:dos]	14	0.0247	6.68e-10	1.12e-07
GO_LEUKOCYTE_MEDIATED_CYTOTOXICITY	108	The directed killing of a target cell by a leukocyte. [GO_REF:0000022, GOC:add, GOC:mtg_15nov05, ISBN:0781735149, PMID:11911826]	8	0.0741	7.74e-10	1.28e-07
GO_PLASMA_MEMBRANE_PROTEIN_COMPLEX	574	Any protein complex that is part of the plasma membrane. [GOC:dos]	14	0.0244	8e-10	1.3e-07
GO_GOLGI_ASSOCIATED_VESICLE_MEMBRANE	112	The lipid bilayer surrounding a vesicle associated with the Golgi apparatus. [GOC:mah]	8	0.0714	1.04e-09	1.65e-07
GO_CELLULAR_RESPONSE_TO_BIOTIC_STIMULUS	233	Any process that results in a change in state or activity of a cell (in terms of movement, secretion, enzyme production, gene expression, etc.) as a result of a biotic stimulus, a stimulus caused or produced by a living organism. [GOC:mah]	10	0.0429	1.16e-09	1.83e-07
GO_RESPONSE_TO_ABIOTIC_STIMULUS	1230	Any process that results in a change in state or activity of a cell or an organism (in terms of movement, secretion, enzyme production, gene expression, etc.) as a result of an abiotic (not derived from living organisms) stimulus. [GOC:hb]	19	0.0154	1.3e-09	2.01e-07
GO_CADHERIN_BINDING	324	Interacting selectively and non-covalently with cadherin, a type I membrane protein involved in cell adhesion. [GOC:bf]	11	0.034	1.95e-09	2.97e-07
GO_BIOLOGICAL_ADHESION	1417	The attachment of a cell or organism to a substrate, another cell, or other organism. Biological adhesion includes intracellular attachment between membrane regions. [GOC:isa_complete]	20	0.0141	2.12e-09	3.17e-07
GO_ADAPTIVE_IMMUNE_RESPONSE	621	An immune response mediated by cells expressing specific receptors for antigen produced through a somatic diversification process, and allowing for an enhanced secondary response to subsequent exposures to the same antigen (immunological memory). [GO_REF:0000022, GOC:add, GOC:mtg_15nov05, ISBN:0781735149]	14	0.0225	2.19e-09	3.23e-07
GO_ENDOSOMAL_PART	517	Any constituent part of an endosome, a membrane-bounded organelle to which materials ingested by endocytosis are delivered. [GOC:mah, PMID:19696797]	13	0.0251	2.33e-09	3.39e-07
GO_CELL_SURFACE	868	The external part of the cell wall and/or plasma membrane. [GOC:jl, GOC:mtg_sensu, GOC:sm]	16	0.0184	2.55e-09	3.66e-07
GO_RECYCLING_ENDOSOME_MEMBRANE	79	The lipid bilayer surrounding a recycling endosome. [GOC:jid, GOC:rph, PMID:10930469, PMID:15601896, PMID:16246101]	7	0.0886	2.62e-09	3.7e-07
GO_NEGATIVE_REGULATION_OF_MULTICELLULAR_ORGANISMAL_PROCESS	1288	Any process that stops, prevents, or reduces the frequency, rate or extent of an organismal process, the processes pertinent to the function of an organism above the cellular level; includes the integrated processes of tissues and organs. [GOC:ai]	19	0.0148	2.76e-09	3.86e-07
GO_POSITIVE_REGULATION_OF_T_CELL_MEDIATED_IMMUNITY	46	Any process that activates or increases the frequency, rate, or extent of T cell mediated immunity. [GOC:add]	6	0.1304	3.46e-09	4.77e-07
GO_LYMPHOCYTE_MEDIATED_IMMUNITY	344	Any process involved in the carrying out of an immune response by a lymphocyte. [GO_REF:0000022, GOC:add, GOC:mtg_15nov05, ISBN:0781735149]	11	0.032	3.63e-09	4.93e-07
GO_POSITIVE_REGULATION_OF_IMMUNE_SYSTEM_PROCESS	1166	Any process that activates or increases the frequency, rate, or extent of an immune system process. [GOC:add]	18	0.0154	3.77e-09	5.05e-07
GO_POSITIVE_REGULATION_OF_MULTICELLULAR_ORGANISMAL_PROCESS	1795	Any process that activates or increases the frequency, rate or extent of an organismal process, any of the processes pertinent to the function of an organism above the cellular level; includes the integrated processes of tissues and organs. [GOC:ai]	22	0.0123	3.95e-09	5.22e-07
GO_NEGATIVE_REGULATION_OF_RESPONSE_TO_STIMULUS	1655	Any process that stops, prevents, or reduces the frequency, rate or extent of a response to a stimulus. Response to stimulus is a change in state or activity of a cell or an organism (in terms of movement, secretion, enzyme production, gene expression, etc.) as a result of a stimulus. [GOC:jid]	21	0.0127	5.17e-09	6.74e-07
GO_REGULATION_OF_RESPONSE_TO_STRESS	1497	Any process that modulates the frequency, rate or extent of a response to stress. Response to stress is a change in state or activity of a cell or an organism (in terms of movement, secretion, enzyme production, gene expression, etc.) as a result of a disturbance in organismal or cellular homeostasis, usually, but not necessarily, exogenous (e.g. temperature, humidity, ionizing radiation). [GOC:d…	20	0.0134	5.35e-09	6.9e-07
GO_RESPONSE_TO_LIPID	921	Any process that results in a change in state or activity of a cell or an organism (in terms of movement, secretion, enzyme production, gene expression, etc.) as a result of a lipid stimulus. [GOC:sl]	16	0.0174	5.89e-09	7.49e-07
GO_NEGATIVE_REGULATION_OF_IMMUNE_SYSTEM_PROCESS	458	Any process that stops, prevents, or reduces the frequency, rate, or extent of an immune system process. [GOC:add]	12	0.0262	6.34e-09	7.97e-07
GO_TOLERANCE_INDUCTION	26	A process that directly activates any of the steps required for tolerance, a physiologic state in which the immune system does not react destructively against the components of an organism that harbors it or against antigens that are introduced to it. [GO_REF:0000022, GOC:jal, GOC:mtg_15nov05, ISBN:0781735149]	5	0.1923	9.57e-09	1.19e-06
GO_CELL_CELL_ADHESION	827	The attachment of one cell to another cell via adhesion molecules. [GOC:dos]	15	0.0181	1.04e-08	1.25e-06
GO_REGULATION_OF_CELL_DEATH	1723	Any process that modulates the rate or frequency of cell death. Cell death is the specific activation or halting of processes within a cell so that its vital functions markedly cease, rather than simply deteriorating gradually over time, which culminates in cell death. [GOC:dph, GOC:tb]	21	0.0122	1.04e-08	1.25e-06
GO_PROTEIN_CONTAINING_COMPLEX_BINDING	1099	Interacting selectively and non-covalently with a macromolecular complex. [GOC:jl]	17	0.0155	1.04e-08	1.25e-06
GO_PEPTIDE_BINDING	295	Interacting selectively and non-covalently with peptides, any of a group of organic compounds comprising two or more amino acids linked by peptide bonds. [GOC:jl]	10	0.0339	1.11e-08	1.32e-06
GO_CELL_KILLING	160	Any process in an organism that results in the killing of its own cells or those of another organism, including in some cases the death of the other organism. Killing here refers to the induction of death in one cell by another cell, not cell-autonomous death due to internal or other environmental conditions. [GOC:add]	8	0.05	1.74e-08	2.03e-06
GO_POSITIVE_REGULATION_OF_ADAPTIVE_IMMUNE_RESPONSE	105	Any process that activates or increases the frequency, rate, or extent of an adaptive immune response. [GOC:add]	7	0.0667	1.94e-08	2.24e-06
GO_SIGNALING_RECEPTOR_BINDING	1633	Interacting selectively and non-covalently with one or more specific sites on a receptor molecule, a macromolecule that undergoes combination with a hormone, neurotransmitter, drug or intracellular messenger to initiate a change in cell function. [GOC:bf, GOC:ceb, ISBN:0198506732]	20	0.0122	2.28e-08	2.6e-06
GO_RECYCLING_ENDOSOME	171	An organelle consisting of a network of tubules that functions in targeting molecules, such as receptors transporters and lipids, to the plasma membrane. [GOC:dph, GOC:jid, GOC:kmv, GOC:rph, PMID:10930469, PMID:15601896, PMID:16246101, PMID:21556374, PMID:21562044]	8	0.0468	2.92e-08	3.3e-06
GO_POSITIVE_REGULATION_OF_CELL_KILLING	66	Any process that activates or increases the frequency, rate or extent of cell killing. [GOC:mah]	6	0.0909	3.21e-08	3.58e-06
GO_REGULATION_OF_TRANSPORT	1842	Any process that modulates the frequency, rate or extent of the directed movement of substances (such as macromolecules, small molecules, ions) into, out of or within a cell, or between cells, by means of some agent such as a transporter or pore. [GOC:ai]	21	0.0114	3.28e-08	3.62e-06
GO_GOLGI_ASSOCIATED_VESICLE	177	Any vesicle associated with the Golgi complex and involved in mediating transport within the Golgi or between the Golgi and other parts of the cell. [GOC:mah]	8	0.0452	3.82e-08	4.17e-06
GO_COATED_VESICLE_MEMBRANE	178	The lipid bilayer surrounding a coated vesicle. [GOC:mah]	8	0.0449	3.99e-08	4.31e-06
GO_REGULATION_OF_INNATE_IMMUNE_RESPONSE	440	Any process that modulates the frequency, rate or extent of the innate immune response, the organism's first line of defense against infection. [GOC:ebc]	11	0.025	4.53e-08	4.84e-06
GO_MYELOID_LEUKOCYTE_MEDIATED_IMMUNITY	550	Any process involved in the carrying out of an immune response by a myeloid leukocyte. [GO_REF:0000022, GOC:add, GOC:mtg_15nov05, ISBN:0781735149]	12	0.0218	4.73e-08	5.01e-06
GO_I_KAPPAB_KINASE_NF_KAPPAB_SIGNALING	265	The process in which a signal is passed on to downstream components within the cell through the I-kappaB-kinase (IKK)-dependent activation of NF-kappaB. The cascade begins with activation of a trimeric IKK complex (consisting of catalytic kinase subunits IKKalpha and/or IKKbeta, and the regulatory scaffold protein NEMO) and ends with the regulation of transcription of target genes by NF-kappaB. I…	9	0.034	6.13e-08	6.41e-06
GO_AMIDE_BINDING	355	Interacting selectively and non-covalently with an amide, any derivative of an oxoacid in which an acidic hydroxy group has been replaced by an amino or substituted amino group. [CHEBI:32988, GOC:mah]	10	0.0282	6.34e-08	6.56e-06
GO_NEGATIVE_REGULATION_OF_CYTOKINE_PRODUCTION	275	Any process that stops, prevents, or reduces the rate of production of a cytokine. [GOC:add, ISBN:0781735149]	9	0.0327	8.4e-08	8.61e-06
HALLMARK_ALLOGRAFT_REJECTION	200	Genes up-regulated during transplant rejection.	8	0.04	9.82e-08	9.96e-06
GO_APOPTOTIC_PROCESS	1980	A programmed cell death process which begins when a cell receives an internal (e.g. DNA damage) or external signal (e.g. an extracellular death ligand), and proceeds through a series of biochemical events (signaling pathway phase) which trigger an execution phase. The execution phase is the last step of an apoptotic process, and is typically characterized by rounding-up of the cell, retraction of…	21	0.0106	1.11e-07	1.11e-05
Gene/Gene Set Overlap Matrix
Entrez Gene Id	Gene Symbol	Gene Description	HALLMARK_INTERFERON_GAMMA_RESPONSE	GO_CYTOKINE_MEDIATED_SIGNALING_PATHWAY	GO_RESPONSE_TO_CYTOKINE	GO_MHC_PROTEIN_COMPLEX
567	B2M	beta-2-microglobulin [Source:HGNC Symbol;Acc:HGNC:914]	HALLMARK_INTERFERON_GAMMA_RESPONSE	GO_CYTOKINE_MEDIATED_SIGNALING_PATHWAY	GO_RESPONSE_TO_CYTOKINE	GO_MHC_PROTEIN_COMPLEX
3105	HLA-A	major histocompatibility complex, class I, A [Source:HGNC Symbol;Acc:HGNC:4931]	HALLMARK_INTERFERON_GAMMA_RESPONSE	GO_CYTOKINE_MEDIATED_SIGNALING_PATHWAY	GO_RESPONSE_TO_CYTOKINE	GO_MHC_PROTEIN_COMPLEX
3106	HLA-B	major histocompatibility complex, class I, B [Source:HGNC Symbol;Acc:HGNC:4932]	HALLMARK_INTERFERON_GAMMA_RESPONSE	GO_CYTOKINE_MEDIATED_SIGNALING_PATHWAY	GO_RESPONSE_TO_CYTOKINE	GO_MHC_PROTEIN_COMPLEX
3117	HLA-DQA1	major histocompatibility complex, class II, DQ alpha 1 [Source:HGNC Symbol;Acc:HGNC:4942]	HALLMARK_INTERFERON_GAMMA_RESPONSE	GO_CYTOKINE_MEDIATED_SIGNALING_PATHWAY	GO_RESPONSE_TO_CYTOKINE	GO_MHC_PROTEIN_COMPLEX
6772	STAT1	signal transducer and activator of transcription 1 [Source:HGNC Symbol;Acc:HGNC:11362]	HALLMARK_INTERFERON_GAMMA_RESPONSE	GO_CYTOKINE_MEDIATED_SIGNALING_PATHWAY	GO_RESPONSE_TO_CYTOKINE
684	BST2	bone marrow stromal cell antigen 2 [Source:HGNC Symbol;Acc:HGNC:1119]	HALLMARK_INTERFERON_GAMMA_RESPONSE	GO_CYTOKINE_MEDIATED_SIGNALING_PATHWAY	GO_RESPONSE_TO_CYTOKINE
7128	TNFAIP3	TNF alpha induced protein 3 [Source:HGNC Symbol;Acc:HGNC:11896]	HALLMARK_INTERFERON_GAMMA_RESPONSE	GO_CYTOKINE_MEDIATED_SIGNALING_PATHWAY	GO_RESPONSE_TO_CYTOKINE
4792	NFKBIA	NFKB inhibitor alpha [Source:HGNC Symbol;Acc:HGNC:7797]	HALLMARK_INTERFERON_GAMMA_RESPONSE	GO_CYTOKINE_MEDIATED_SIGNALING_PATHWAY	GO_RESPONSE_TO_CYTOKINE
5770	PTPN1	protein tyrosine phosphatase non-receptor type 1 [Source:HGNC Symbol;Acc:HGNC:9642]	HALLMARK_INTERFERON_GAMMA_RESPONSE	GO_CYTOKINE_MEDIATED_SIGNALING_PATHWAY	GO_RESPONSE_TO_CYTOKINE
3669	ISG20	interferon stimulated exonuclease gene 20 [Source:HGNC Symbol;Acc:HGNC:6130]	HALLMARK_INTERFERON_GAMMA_RESPONSE	GO_CYTOKINE_MEDIATED_SIGNALING_PATHWAY	GO_RESPONSE_TO_CYTOKINE
4599	MX1	MX dynamin like GTPase 1 [Source:HGNC Symbol;Acc:HGNC:7532]	HALLMARK_INTERFERON_GAMMA_RESPONSE	GO_CYTOKINE_MEDIATED_SIGNALING_PATHWAY	GO_RESPONSE_TO_CYTOKINE
10068	IL18BP	interleukin 18 binding protein [Source:HGNC Symbol;Acc:HGNC:5987]	HALLMARK_INTERFERON_GAMMA_RESPONSE	GO_CYTOKINE_MEDIATED_SIGNALING_PATHWAY	GO_RESPONSE_TO_CYTOKINE
29126	CD274	CD274 molecule [Source:HGNC Symbol;Acc:HGNC:17635]	HALLMARK_INTERFERON_GAMMA_RESPONSE		GO_RESPONSE_TO_CYTOKINE
3620	IDO1	indoleamine 2,3-dioxygenase 1 [Source:HGNC Symbol;Acc:HGNC:6059]	HALLMARK_INTERFERON_GAMMA_RESPONSE
3959	LGALS3BP	galectin 3 binding protein [Source:HGNC Symbol;Acc:HGNC:6564]	HALLMARK_INTERFERON_GAMMA_RESPONSE
3133	HLA-E	major histocompatibility complex, class I, E [Source:HGNC Symbol;Acc:HGNC:4962]		GO_CYTOKINE_MEDIATED_SIGNALING_PATHWAY	GO_RESPONSE_TO_CYTOKINE	GO_MHC_PROTEIN_COMPLEX
3134	HLA-F	major histocompatibility complex, class I, F [Source:HGNC Symbol;Acc:HGNC:4963]		GO_CYTOKINE_MEDIATED_SIGNALING_PATHWAY	GO_RESPONSE_TO_CYTOKINE	GO_MHC_PROTEIN_COMPLEX
3107	HLA-C	major histocompatibility complex, class I, C [Source:HGNC Symbol;Acc:HGNC:4933]		GO_CYTOKINE_MEDIATED_SIGNALING_PATHWAY	GO_RESPONSE_TO_CYTOKINE	GO_MHC_PROTEIN_COMPLEX
3119	HLA-DQB1	major histocompatibility complex, class II, DQ beta 1 [Source:HGNC Symbol;Acc:HGNC:4944]		GO_CYTOKINE_MEDIATED_SIGNALING_PATHWAY	GO_RESPONSE_TO_CYTOKINE	GO_MHC_PROTEIN_COMPLEX
5691	PSMB3	proteasome subunit beta 3 [Source:HGNC Symbol;Acc:HGNC:9540]		GO_CYTOKINE_MEDIATED_SIGNALING_PATHWAY	GO_RESPONSE_TO_CYTOKINE
7431	VIM	vimentin [Source:HGNC Symbol;Acc:HGNC:12692]		GO_CYTOKINE_MEDIATED_SIGNALING_PATHWAY	GO_RESPONSE_TO_CYTOKINE
3557	IL1RN	interleukin 1 receptor antagonist [Source:HGNC Symbol;Acc:HGNC:6000]		GO_CYTOKINE_MEDIATED_SIGNALING_PATHWAY	GO_RESPONSE_TO_CYTOKINE
7114	TMSB4X	thymosin beta 4 X-linked [Source:HGNC Symbol;Acc:HGNC:11881]		GO_CYTOKINE_MEDIATED_SIGNALING_PATHWAY	GO_RESPONSE_TO_CYTOKINE
10399	RACK1	receptor for activated C kinase 1 [Source:HGNC Symbol;Acc:HGNC:4399]		GO_CYTOKINE_MEDIATED_SIGNALING_PATHWAY	GO_RESPONSE_TO_CYTOKINE
7534	YWHAZ	tyrosine 3-monooxygenase/tryptophan 5-monooxygenase activation protein zeta [Source:HGNC Symbol;Acc:HGNC:12855]		GO_CYTOKINE_MEDIATED_SIGNALING_PATHWAY	GO_RESPONSE_TO_CYTOKINE
3313	HSPA9	heat shock protein family A (Hsp70) member 9 [Source:HGNC Symbol;Acc:HGNC:5244]		GO_CYTOKINE_MEDIATED_SIGNALING_PATHWAY	GO_RESPONSE_TO_CYTOKINE
3068	HDGF	heparin binding growth factor [Source:HGNC Symbol;Acc:HGNC:4856]			GO_RESPONSE_TO_CYTOKINE
2213	FCGR2B	Fc fragment of IgG receptor IIb [Source:HGNC Symbol;Acc:HGNC:3618]
3146	HMGB1	high mobility group box 1 [Source:HGNC Symbol;Acc:HGNC:4983]
1604	CD55	CD55 molecule (Cromer blood group) [Source:HGNC Symbol;Acc:HGNC:2665]
5272	SERPINB9	serpin family B member 9 [Source:HGNC Symbol;Acc:HGNC:8955]
1520	CTSS	cathepsin S [Source:HGNC Symbol;Acc:HGNC:2545]
6285	S100B	S100 calcium binding protein B [Source:HGNC Symbol;Acc:HGNC:10500]
120425	JAML	junction adhesion molecule like [Source:HGNC Symbol;Acc:HGNC:19084]
4267	CD99	CD99 molecule (Xg blood group) [Source:HGNC Symbol;Acc:HGNC:7082]
92140	MTDH	metadherin [Source:HGNC Symbol;Acc:HGNC:29608]
3066	HDAC2	histone deacetylase 2 [Source:HGNC Symbol;Acc:HGNC:4853]
706	TSPO	translocator protein [Source:HGNC Symbol;Acc:HGNC:1158]
10577	NPC2	NPC intracellular cholesterol transporter 2 [Source:HGNC Symbol;Acc:HGNC:14537]
7178	TPT1	tumor protein, translationally-controlled 1 [Source:HGNC Symbol;Acc:HGNC:12022]
3693	ITGB5	integrin subunit beta 5 [Source:HGNC Symbol;Acc:HGNC:6160]
533	ATP6V0B	ATPase H+ transporting V0 subunit b [Source:HGNC Symbol;Acc:HGNC:861]
57403	RAB22A	RAB22A, member RAS oncogene family [Source:HGNC Symbol;Acc:HGNC:9764]
4643	MYO1E	myosin IE [Source:HGNC Symbol;Acc:HGNC:7599]
6282	S100A11	S100 calcium binding protein A11 [Source:HGNC Symbol;Acc:HGNC:10488]
51719	CAB39	calcium binding protein 39 [Source:HGNC Symbol;Acc:HGNC:20292]
3163	HMOX2	heme oxygenase 2 [Source:HGNC Symbol;Acc:HGNC:5014]
2529	FUT7	fucosyltransferase 7 [Source:HGNC Symbol;Acc:HGNC:4018]
51271	UBAP1	ubiquitin associated protein 1 [Source:HGNC Symbol;Acc:HGNC:12461]
160851	DGKH	diacylglycerol kinase eta [Source:HGNC Symbol;Acc:HGNC:2854]
7846	TUBA1A	tubulin alpha 1a [Source:HGNC Symbol;Acc:HGNC:20766]
1982	EIF4G2	eukaryotic translation initiation factor 4 gamma 2 [Source:HGNC Symbol;Acc:HGNC:3297]
9208	LRRFIP1	LRR binding FLII interacting protein 1 [Source:HGNC Symbol;Acc:HGNC:6702]
9689	BZW1	basic leucine zipper and W2 domains 1 [Source:HGNC Symbol;Acc:HGNC:18380]
1500	CTNND1	catenin delta 1 [Source:HGNC Symbol;Acc:HGNC:2515]
1829	DSG2	desmoglein 2 [Source:HGNC Symbol;Acc:HGNC:3049]
4070	TACSTD2	tumor associated calcium signal transducer 2 [Source:HGNC Symbol;Acc:HGNC:11530]
1192	CLIC1	chloride intracellular channel 1 [Source:HGNC Symbol;Acc:HGNC:2062]
6193	RPS5	ribosomal protein S5 [Source:HGNC Symbol;Acc:HGNC:10426]
6132	RPL8	ribosomal protein L8 [Source:HGNC Symbol;Acc:HGNC:10368]
6234	RPS28	ribosomal protein S28 [Source:HGNC Symbol;Acc:HGNC:10418]
27000	DNAJC2	DnaJ heat shock protein family (Hsp40) member C2 [Source:HGNC Symbol;Acc:HGNC:13192]
9147	NEMF	nuclear export mediator factor [Source:HGNC Symbol;Acc:HGNC:10663]
2091	FBL	fibrillarin [Source:HGNC Symbol;Acc:HGNC:3599]
6275	S100A4	S100 calcium binding protein A4 [Source:HGNC Symbol;Acc:HGNC:10494]
6749	SSRP1	structure specific recognition protein 1 [Source:HGNC Symbol;Acc:HGNC:11327]
10923	SUB1	SUB1 homolog, transcriptional regulator [Source:HGNC Symbol;Acc:HGNC:19985]
2767	GNA11	G protein subunit alpha 11 [Source:HGNC Symbol;Acc:HGNC:4379]
5791	PTPRE	protein tyrosine phosphatase receptor type E [Source:HGNC Symbol;Acc:HGNC:9669]
51389	RWDD1	RWD domain containing 1 [Source:HGNC Symbol;Acc:HGNC:20993]
84687	PPP1R9B	protein phosphatase 1 regulatory subunit 9B [Source:HGNC Symbol;Acc:HGNC:9298]
481	ATP1B1	ATPase Na+/K+ transporting subunit beta 1 [Source:HGNC Symbol;Acc:HGNC:804]
10409	BASP1	brain abundant membrane attached signal protein 1 [Source:HGNC Symbol;Acc:HGNC:957]
8843	HCAR3	hydroxycarboxylic acid receptor 3 [Source:HGNC Symbol;Acc:HGNC:16824]
8930	MBD4	methyl-CpG binding domain 4, DNA glycosylase [Source:HGNC Symbol;Acc:HGNC:6919]
10267	RAMP1	receptor activity modifying protein 1 [Source:HGNC Symbol;Acc:HGNC:9843]
522	ATP5PF	ATP synthase peripheral stalk subunit F6 [Source:HGNC Symbol;Acc:HGNC:847]
1193	CLIC2	chloride intracellular channel 2 [Source:HGNC Symbol;Acc:HGNC:2063]
4885	NPTX2	neuronal pentraxin 2 [Source:HGNC Symbol;Acc:HGNC:7953]
10370	CITED2	Cbp/p300 interacting transactivator with Glu/Asp rich carboxy-terminal domain 2 [Source:HGNC Symbol;Acc:HGNC:1987]
8795	TNFRSF10B	TNF receptor superfamily member 10b [Source:HGNC Symbol;Acc:HGNC:11905]
4000	LMNA	lamin A/C [Source:HGNC Symbol;Acc:HGNC:6636]
8477	GPR65	G protein-coupled receptor 65 [Source:HGNC Symbol;Acc:HGNC:4517]
23596	OPN3	opsin 3 [Source:HGNC Symbol;Acc:HGNC:14007]
80005	DOCK5	dedicator of cytokinesis 5 [Source:HGNC Symbol;Acc:HGNC:23476]
6239	RREB1	ras responsive element binding protein 1 [Source:HGNC Symbol;Acc:HGNC:10449]
9320	TRIP12	thyroid hormone receptor interactor 12 [Source:HGNC Symbol;Acc:HGNC:12306]
2029	ENSA	endosulfine alpha [Source:HGNC Symbol;Acc:HGNC:3360]
2355	FOSL2	FOS like 2, AP-1 transcription factor subunit [Source:HGNC Symbol;Acc:HGNC:3798]
54504	CPVL	carboxypeptidase vitellogenic like [Source:HGNC Symbol;Acc:HGNC:14399]
6541	SLC7A1	solute carrier family 7 member 1 [Source:HGNC Symbol;Acc:HGNC:11057]
11237	RNF24	ring finger protein 24 [Source:HGNC Symbol;Acc:HGNC:13779]
51506	UFC1	ubiquitin-fold modifier conjugating enzyme 1 [Source:HGNC Symbol;Acc:HGNC:26941]
1390	CREM	cAMP responsive element modulator [Source:HGNC Symbol;Acc:HGNC:2352]
3705	ITPK1	inositol-tetrakisphosphate 1-kinase [Source:HGNC Symbol;Acc:HGNC:6177]
1122	CHML	CHM like Rab escort protein [Source:HGNC Symbol;Acc:HGNC:1941]
64744	SMAP2	small ArfGAP2 [Source:HGNC Symbol;Acc:HGNC:25082]
79887	PLBD1	phospholipase B domain containing 1 [Source:HGNC Symbol;Acc:HGNC:26215]
7280	TUBB2A	tubulin beta 2A class IIa [Source:HGNC Symbol;Acc:HGNC:12412]
160760	PPTC7	PTC7 protein phosphatase homolog [Source:HGNC Symbol;Acc:HGNC:30695]
221749	PXDC1	PX domain containing 1 [Source:HGNC Symbol;Acc:HGNC:21361]
64847	SPATA20	spermatogenesis associated 20 [Source:HGNC Symbol;Acc:HGNC:26125]
7503	XIST	X inactive specific transcript [Source:HGNC Symbol;Acc:HGNC:12810]
387066	SNHG5	small nucleolar RNA host gene 5 [Source:HGNC Symbol;Acc:HGNC:21026]
55088	CCDC186	coiled-coil domain containing 186 [Source:HGNC Symbol;Acc:HGNC:24349]
81563	C1orf21	chromosome 1 open reading frame 21 [Source:HGNC Symbol;Acc:HGNC:15494]
