# Supplementary material for: Second-Strand Synthesis-Based Massively Parallel scRNA-Seq Reveals Cellular States and Molecular Features of Human Inflammatory Skin Pathologies
Source: Immunity. 2020 Oct 13;53(4):878–894.e7. doi: 10.1016/j.immuni.2020.09.015 (PMC7562821; doi:10.1016/j.immuni.2020.09.015)
Supplement: Table S6. Genes Differentially Expressed and Differentially Correlated between Psoriatic and Normal Keratinocytes and Keratinocyte Cytokine Response Signatures, Related to Figure 6 — Differential Expression Results between psoriatic and normal keratinocytes. Per-cell pseudo-time correlation values for normal and psoriatic keratinocytes. Gene expression signatures generated after cytokine exposure of keratinocyte in vitro. [file mmc7.xlsx]

## Sheet: Total_DifferentialExpressiono
	p_val	avg_logFC	pct.1	pct.2	p_val_adj	cluster	gene
SERPINA12	0	2.33083	0.393	0.004	0	Normal	SERPINA12
ERRFI1	0	2.29286	0.758	0.125	0	Normal	ERRFI1
TXNIP	0	2.21535	0.687	0.144	0	Normal	TXNIP
SERPINB2	0	2.10403	0.677	0.182	0	Normal	SERPINB2
CLDN1	0	1.77429	0.763	0.332	0	Normal	CLDN1
ARID5B	0	1.40955	0.643	0.13	0	Normal	ARID5B
ETS2	0	1.38227	0.761	0.289	0	Normal	ETS2
KLF4	0	1.31312	0.818	0.363	0	Normal	KLF4
ANXA1	0	1.17963	0.818	0.237	0	Normal	ANXA1
KLF6	0	1.15859	0.884	0.464	0	Normal	KLF6
GAPDH	0	-1.28437	0.652	0.889	0	Normal	GAPDH
IFI27	0	-3.05976	0.073	0.8	0	Normal	IFI27
KRT6A	0	-3.62867	0.073	0.795	0	Normal	KRT6A
S100A7	0	-3.67635	0.025	0.803	0	Normal	S100A7
S100A9	0	-5.06502	0.055	0.943	0	Normal	S100A9
S100A8	0	-5.08199	0.041	0.926	0	Normal	S100A8
KRT77	1.79458e-305	2.28408	0.367	0.017	7.1148e-301	Normal	KRT77
SERPINB4	1.44329e-304	-2.88047	0.015	0.598	5.72207e-300	Normal	SERPINB4
GJB2	8.21904e-304	-2.28667	0.137	0.673	3.25852e-299	Normal	GJB2
LMNA	2.76474e-302	0.975465	0.858	0.637	1.09611e-297	Normal	LMNA
KRT6B	2.91203e-294	-2.653	0.027	0.608	1.1545e-289	Normal	KRT6B
POSTN	4.2529e-291	2.77403	0.338	0.012	1.6861e-286	Normal	POSTN
FKBP5	7.5933e-277	1.25543	0.502	0.094	3.01044e-272	Normal	FKBP5
EMP1	5.31394e-274	1.39971	0.737	0.351	2.10676e-269	Normal	EMP1
TYMP	4.09808e-269	-1.74708	0.063	0.592	1.62473e-264	Normal	TYMP
SNRK	2.6114e-267	1.31842	0.462	0.072	1.03532e-262	Normal	SNRK
KLF9	3.15728e-259	1.17737	0.323	0.015	1.25174e-254	Normal	KLF9
SDC4	1.7015e-251	1.19542	0.703	0.278	6.74577e-247	Normal	SDC4
GSTP1	1.29351e-240	-0.990636	0.679	0.818	5.12827e-236	Normal	GSTP1
JMJD1C	4.51437e-239	1.05565	0.545	0.129	1.78977e-234	Normal	JMJD1C
FOSB	5.48643e-236	1.51348	0.646	0.244	2.17515e-231	Normal	FOSB
KRT16	1.50303e-234	-2.20532	0.285	0.687	5.95891e-230	Normal	KRT16
RORA	1.04616e-224	1.20623	0.669	0.321	4.1476e-220	Normal	RORA
C1orf68	6.81766e-220	1.21682	0.255	0.007	2.70293e-215	Normal	C1orf68
RTN4	1.29672e-218	0.813185	0.828	0.593	5.14097e-214	Normal	RTN4
TSC22D1	4.46615e-217	0.954318	0.492	0.105	1.77065e-212	Normal	TSC22D1
ZFP36L1	2.68278e-215	1.06623	0.796	0.495	1.06362e-210	Normal	ZFP36L1
ALDH2	9.31279e-215	-1.27754	0.454	0.718	3.69215e-210	Normal	ALDH2
EZR	6.12686e-213	0.72403	0.92	0.697	2.42905e-208	Normal	EZR
MAFF	6.17402e-213	1.04789	0.57	0.176	2.44775e-208	Normal	MAFF
CALML3	7.94133e-208	-1.90919	0.309	0.65	3.14842e-203	Normal	CALML3
SERPINB3	1.32202e-206	-2.14347	0.051	0.503	5.24128e-202	Normal	SERPINB3
ZFP36L2	2.5009e-203	1.53335	0.636	0.269	9.91506e-199	Normal	ZFP36L2
TNS4	4.78465e-203	1.69793	0.55	0.201	1.89692e-198	Normal	TNS4
MYC	1.25277e-198	1.2793	0.547	0.184	4.96673e-194	Normal	MYC
PER1	1.85014e-198	0.90575	0.389	0.069	7.33505e-194	Normal	PER1
ADRB2	6.60823e-198	1.04892	0.409	0.084	2.6199e-193	Normal	ADRB2
ID4	2.1573e-195	1.08999	0.374	0.066	8.55282e-191	Normal	ID4
RAI14	1.28711e-194	0.562161	0.275	0.02	5.10286e-190	Normal	RAI14
ATP2B1	4.92888e-194	0.922837	0.526	0.148	1.9541e-189	Normal	ATP2B1
KRT6C	3.45475e-193	-2.48983	0.02	0.444	1.36967e-188	Normal	KRT6C
DBI	9.14723e-191	-1.20866	0.451	0.702	3.62651e-186	Normal	DBI
OSBPL8	7.27894e-190	0.934599	0.543	0.178	2.88581e-185	Normal	OSBPL8
MT-ND3	2.36645e-188	1.13994	0.635	0.248	9.38204e-184	Normal	MT-ND3
CRIP2	3.08157e-188	0.80282	0.448	0.1	1.22172e-183	Normal	CRIP2
CD55	4.99215e-187	1.09189	0.699	0.306	1.97919e-182	Normal	CD55
MT2A	5.77891e-187	2.16575	0.459	0.132	2.29111e-182	Normal	MT2A
TUBA1A	3.31585e-185	0.820644	0.377	0.069	1.3146e-180	Normal	TUBA1A
IRF2BP2	3.48362e-185	0.940958	0.631	0.265	1.38111e-180	Normal	IRF2BP2
TNFAIP3	3.47572e-182	1.14479	0.729	0.338	1.37799e-177	Normal	TNFAIP3
IFI6	7.359e-182	-1.5248	0.011	0.419	2.91755e-177	Normal	IFI6
IFFO2	1.43758e-181	0.90628	0.694	0.339	5.69943e-177	Normal	IFFO2
RBM39	2.34784e-179	0.880185	0.702	0.343	9.30825e-175	Normal	RBM39
FOSL1	8.08027e-179	0.937844	0.659	0.266	3.20351e-174	Normal	FOSL1
GADD45A	4.49247e-178	1.30035	0.517	0.163	1.78109e-173	Normal	GADD45A
FAM107B	3.02741e-177	0.726539	0.313	0.04	1.20025e-172	Normal	FAM107B
ZBTB16	9.36496e-177	0.632764	0.192	0.001	3.71283e-172	Normal	ZBTB16
WEE1	2.1354e-175	1.21123	0.413	0.103	8.46599e-171	Normal	WEE1
REL	2.48135e-175	0.83736	0.523	0.156	9.83756e-171	Normal	REL
TIPARP	2.36134e-174	0.917586	0.571	0.199	9.36176e-170	Normal	TIPARP
CAV1	1.47832e-173	1.49524	0.359	0.069	5.86095e-169	Normal	CAV1
CRABP2	3.26209e-173	-1.31342	0.325	0.644	1.29329e-168	Normal	CRABP2
LONRF1	1.12237e-171	0.905814	0.466	0.137	4.44976e-167	Normal	LONRF1
SYT8	2.45624e-166	1.08974	0.265	0.029	9.73801e-162	Normal	SYT8
RGCC	2.12841e-163	0.707612	0.246	0.022	8.43831e-159	Normal	RGCC
SPRR2A	1.08286e-162	-2.29342	0.017	0.393	4.29309e-158	Normal	SPRR2A
BIRC3	2.35671e-161	1.32293	0.273	0.033	9.34343e-157	Normal	BIRC3
C3orf52	2.48084e-160	0.610995	0.296	0.044	9.83554e-156	Normal	C3orf52
AKR1B10	2.55243e-159	-1.07483	0.011	0.38	1.01194e-154	Normal	AKR1B10
HSPA1A	3.51204e-159	-1.62902	0.222	0.574	1.39238e-154	Normal	HSPA1A
FOXO1	7.65436e-159	0.60065	0.319	0.052	3.03465e-154	Normal	FOXO1
HSPA1B	1.55911e-156	-1.7362	0.255	0.572	6.18126e-152	Normal	HSPA1B
FHL1	5.207e-155	0.381327	0.194	0.007	2.06437e-150	Normal	FHL1
MT-CO1	9.38702e-155	1.09866	0.542	0.181	3.72158e-150	Normal	MT-CO1
MT-ND5	1.80778e-153	0.924018	0.448	0.114	7.16711e-149	Normal	MT-ND5
F2R	1.13459e-152	0.556734	0.297	0.045	4.49821e-148	Normal	F2R
ALDOA	5.34458e-151	-0.813672	0.55	0.741	2.11891e-146	Normal	ALDOA
MX1	1.40336e-149	-1.36557	0.024	0.382	5.56375e-145	Normal	MX1
ALDH3A2	1.57693e-149	0.873005	0.641	0.341	6.2519e-145	Normal	ALDH3A2
ENO1	6.19802e-149	-0.823627	0.56	0.767	2.45727e-144	Normal	ENO1
TAF7	1.3067e-148	0.722708	0.566	0.223	5.18056e-144	Normal	TAF7
RB1CC1	6.70815e-147	0.767785	0.56	0.221	2.65951e-142	Normal	RB1CC1
LGALSL	9.54364e-147	1.30445	0.554	0.269	3.78367e-142	Normal	LGALSL
DDX5	1.10435e-146	0.649388	0.806	0.526	4.37831e-142	Normal	DDX5
RNA28S5	1.77381e-143	-0.81634	0.782	0.776	7.03243e-139	Normal	RNA28S5
LY6D	8.57845e-142	-0.814846	0.541	0.798	3.40101e-137	Normal	LY6D
ZFAND5	1.13597e-141	0.837786	0.538	0.203	4.50366e-137	Normal	ZFAND5
MAPKAPK2	3.40622e-141	0.667833	0.476	0.157	1.35043e-136	Normal	MAPKAPK2
STXBP6	3.62186e-141	0.512212	0.186	0.009	1.43592e-136	Normal	STXBP6
TRIB1	2.16613e-139	0.844803	0.404	0.112	8.58784e-135	Normal	TRIB1
MT-TL1	6.56533e-139	0.745654	0.265	0.039	2.60289e-134	Normal	MT-TL1
ITGB1	1.34999e-138	1.04134	0.289	0.052	5.35215e-134	Normal	ITGB1
MT-ND1	2.84965e-138	0.800303	0.468	0.137	1.12977e-133	Normal	MT-ND1
OAZ1	2.93223e-138	-0.72307	0.613	0.738	1.16251e-133	Normal	OAZ1
SERINC1	3.3667e-137	0.704391	0.464	0.154	1.33476e-132	Normal	SERINC1
MYADM	4.25488e-137	0.766768	0.196	0.014	1.68689e-132	Normal	MYADM
SERTAD1	5.50875e-137	0.734308	0.495	0.18	2.184e-132	Normal	SERTAD1
MT-ND4	3.08268e-135	1.09104	0.54	0.197	1.22216e-130	Normal	MT-ND4
HSPB1	4.13458e-135	-0.681271	0.603	0.799	1.6392e-130	Normal	HSPB1
SCEL	4.45404e-134	1.78989	0.511	0.25	1.76585e-129	Normal	SCEL
HIVEP2	2.67111e-132	0.880995	0.424	0.13	1.05899e-127	Normal	HIVEP2
TCN1	3.60505e-132	-1.198	0.002	0.318	1.42926e-127	Normal	TCN1
SPTBN1	7.3624e-132	0.768375	0.403	0.111	2.9189e-127	Normal	SPTBN1
BCL6	1.4514e-131	0.651691	0.343	0.083	5.75422e-127	Normal	BCL6
EIF1	1.86711e-131	0.514279	0.864	0.673	7.40233e-127	Normal	EIF1
DDX3X	3.0824e-131	0.668618	0.653	0.31	1.22205e-126	Normal	DDX3X
MT-CO3	5.09949e-131	0.942128	0.602	0.267	2.02174e-126	Normal	MT-CO3
EGR1	2.97718e-130	0.832328	0.742	0.421	1.18033e-125	Normal	EGR1
KLF10	1.43431e-129	0.819884	0.491	0.187	5.68646e-125	Normal	KLF10
TMSB4X	9.33363e-129	0.598816	0.559	0.23	3.70041e-124	Normal	TMSB4X
LMO7	1.29325e-128	0.797244	0.314	0.071	5.12724e-124	Normal	LMO7
CCNL1	1.8532e-128	0.787534	0.56	0.242	7.3472e-124	Normal	CCNL1
UBL3	4.36e-128	0.571537	0.347	0.088	1.72856e-123	Normal	UBL3
ARL4C	2.05843e-127	1.09644	0.232	0.032	8.16084e-123	Normal	ARL4C
NDFIP2	5.05241e-127	0.724024	0.526	0.242	2.00308e-122	Normal	NDFIP2
C10orf99	1.32163e-126	-0.942366	0.019	0.329	5.23973e-122	Normal	C10orf99
PHYHIP	2.71586e-126	0.354169	0.172	0.01	1.07673e-121	Normal	PHYHIP
CXCL14	9.76894e-126	1.02089	0.649	0.308	3.873e-121	Normal	CXCL14
TNNT1	1.77425e-125	0.400316	0.23	0.031	7.0342e-121	Normal	TNNT1
DGAT2	6.95019e-125	0.964929	0.301	0.071	2.75547e-120	Normal	DGAT2
SERPINB5	8.12121e-125	0.554131	0.824	0.632	3.21974e-120	Normal	SERPINB5
KLHL21	1.3995e-124	0.669213	0.43	0.135	5.54846e-120	Normal	KLHL21
GNG12	1.74075e-123	0.721267	0.642	0.366	6.90137e-119	Normal	GNG12
PER2	2.05437e-123	0.786205	0.355	0.1	8.14477e-119	Normal	PER2
SLC38A2	9.08474e-123	0.775822	0.647	0.36	3.60173e-118	Normal	SLC38A2
C10orf118	1.31263e-122	0.717039	0.56	0.262	5.20405e-118	Normal	C10orf118
KYNU	1.97481e-122	-0.786448	0.005	0.304	7.82933e-118	Normal	KYNU
SERPINB7	2.91219e-122	0.947042	0.285	0.059	1.15457e-117	Normal	SERPINB7
PLEKHA1	4.11782e-121	0.615331	0.392	0.119	1.63255e-116	Normal	PLEKHA1
MYH14	4.68491e-121	0.852538	0.352	0.106	1.85738e-116	Normal	MYH14
GLUL	8.17841e-121	0.775764	0.501	0.184	3.24241e-116	Normal	GLUL
PI3	8.58228e-121	-2.97435	0.046	0.353	3.40253e-116	Normal	PI3
TPI1	9.73766e-121	-0.889281	0.389	0.606	3.86059e-116	Normal	TPI1
S100A7A	1.58973e-119	-1.53194	0.003	0.294	6.30265e-115	Normal	S100A7A
COBL	9.44285e-118	0.59008	0.319	0.082	3.74371e-113	Normal	COBL
SSFA2	1.04409e-117	0.781798	0.577	0.284	4.13938e-113	Normal	SSFA2
TAF4B	7.23443e-117	0.64438	0.337	0.093	2.86816e-112	Normal	TAF4B
F3	7.83874e-117	0.85862	0.226	0.034	3.10775e-112	Normal	F3
RPLP1	1.60929e-115	0.360326	0.951	0.935	6.3802e-111	Normal	RPLP1
DUSP6	2.52835e-115	1.02961	0.289	0.065	1.00239e-110	Normal	DUSP6
TSC22D3	2.53104e-115	1.02897	0.241	0.043	1.00346e-110	Normal	TSC22D3
MT-ND2	8.44769e-115	0.62873	0.528	0.192	3.34917e-110	Normal	MT-ND2
WAC	8.49364e-115	0.596005	0.547	0.231	3.36739e-110	Normal	WAC
PELI1	9.50288e-115	0.644179	0.455	0.162	3.76751e-110	Normal	PELI1
UGCG	2.16734e-114	0.659513	0.504	0.204	8.59264e-110	Normal	UGCG
IFITM3	5.46209e-114	-1.21227	0.116	0.43	2.1655e-109	Normal	IFITM3
CHD1	5.67815e-114	0.684482	0.502	0.2	2.25116e-109	Normal	CHD1
AHNAK	1.47153e-113	0.60555	0.831	0.63	5.83404e-109	Normal	AHNAK
KIF21A	3.93955e-113	0.79237	0.391	0.141	1.56187e-108	Normal	KIF21A
TMSB10	1.20795e-112	-0.882833	0.426	0.653	4.78905e-108	Normal	TMSB10
TPPP	2.34123e-111	0.360573	0.198	0.025	9.28206e-107	Normal	TPPP
GAN	6.64802e-111	1.02828	0.385	0.138	2.63568e-106	Normal	GAN
CGN	1.83996e-110	0.419688	0.185	0.021	7.29469e-106	Normal	CGN
BGN	3.89487e-110	0.723459	0.185	0.02	1.54416e-105	Normal	BGN
JAK1	7.12996e-110	0.628703	0.545	0.248	2.82674e-105	Normal	JAK1
KRT15	9.0531e-110	1.37726	0.32	0.087	3.58919e-105	Normal	KRT15
CRY2	2.73442e-109	0.530981	0.248	0.048	1.08409e-104	Normal	CRY2
PIM3	2.74715e-109	0.731876	0.471	0.194	1.08913e-104	Normal	PIM3
SNHG5	7.35326e-109	-0.895937	0.341	0.586	2.91527e-104	Normal	SNHG5
ATP2B4	1.17725e-108	0.680126	0.512	0.226	4.66734e-104	Normal	ATP2B4
PTPN14	1.76121e-108	0.826911	0.312	0.082	6.98249e-104	Normal	PTPN14
OSER1	2.56441e-108	0.662463	0.424	0.155	1.01669e-103	Normal	OSER1
UQCRQ	1.34252e-107	-0.908874	0.401	0.59	5.32257e-103	Normal	UQCRQ
EIF1AX	1.65371e-107	0.576989	0.486	0.208	6.55629e-103	Normal	EIF1AX
BTG1	2.06576e-107	0.705374	0.801	0.597	8.18989e-103	Normal	BTG1
MT-ATP6	2.20284e-107	0.88234	0.535	0.23	8.73336e-103	Normal	MT-ATP6
CREBRF	3.91457e-107	0.536665	0.278	0.062	1.55197e-102	Normal	CREBRF
SLURP1	1.08721e-106	1.56171	0.317	0.094	4.31037e-102	Normal	SLURP1
SMC5	1.49598e-106	0.616884	0.353	0.108	5.93096e-102	Normal	SMC5
STK17B	2.93261e-106	0.411541	0.269	0.057	1.16266e-101	Normal	STK17B
EFNB2	1.83218e-105	0.635288	0.363	0.112	7.26385e-101	Normal	EFNB2
SIK1	2.57567e-105	0.782835	0.528	0.256	1.02115e-100	Normal	SIK1
PANX1	5.09005e-105	0.945295	0.416	0.162	2.018e-100	Normal	PANX1
AMD1	5.28705e-105	0.653462	0.457	0.186	2.0961e-100	Normal	AMD1
IGFBP3	9.29951e-105	1.45912	0.419	0.155	3.68689e-100	Normal	IGFBP3
NR4A1	1.27094e-104	0.866063	0.542	0.255	5.03877e-100	Normal	NR4A1
NEDD9	5.25775e-104	0.722387	0.153	0.011	2.08449e-99	Normal	NEDD9
TUBB4B	2.17537e-103	0.603788	0.697	0.467	8.62446e-99	Normal	TUBB4B
USP12	2.2875e-103	0.603165	0.298	0.077	9.06902e-99	Normal	USP12
COX4I1	2.61455e-103	-0.549534	0.725	0.778	1.03657e-98	Normal	COX4I1
CSRNP1	1.7507e-102	0.555544	0.396	0.137	6.94081e-98	Normal	CSRNP1
KIF5B	7.90308e-102	0.604906	0.647	0.353	3.13325e-97	Normal	KIF5B
SRSF5	6.84914e-101	0.656719	0.494	0.229	2.71541e-96	Normal	SRSF5
H3F3B	1.90181e-100	0.400066	0.89	0.767	7.5399e-96	Normal	H3F3B
CTNNAL1	3.4556e-100	0.604403	0.212	0.036	1.37001e-95	Normal	CTNNAL1
DAAM1	1.54205e-99	0.685266	0.632	0.357	6.11363e-95	Normal	DAAM1
CHMP1B	1.87412e-99	0.621239	0.527	0.248	7.43013e-95	Normal	CHMP1B
ERBB2IP	2.32219e-99	0.587321	0.461	0.189	9.20655e-95	Normal	ERBB2IP
PELI2	2.39164e-99	0.292555	0.147	0.011	9.48191e-95	Normal	PELI2
SNTB1	4.01992e-99	0.252963	0.12	0.003	1.59374e-94	Normal	SNTB1
CERS6	6.16196e-99	0.608254	0.361	0.118	2.44297e-94	Normal	CERS6
ANKRD12	9.34543e-99	0.674484	0.513	0.238	3.70509e-94	Normal	ANKRD12
NUPR1	2.35578e-98	-0.992626	0.253	0.512	9.33974e-94	Normal	NUPR1
GIMAP8	3.65244e-98	0.516937	0.128	0.006	1.44805e-93	Normal	GIMAP8
FAM134B	5.75397e-98	0.674926	0.16	0.017	2.28122e-93	Normal	FAM134B
PPTC7	7.63103e-98	0.622399	0.394	0.143	3.0254e-93	Normal	PPTC7
PNPLA8	1.18017e-97	0.629024	0.537	0.267	4.67892e-93	Normal	PNPLA8
GALNT1	1.18585e-97	0.707778	0.512	0.269	4.70143e-93	Normal	GALNT1
CSTB	5.17779e-97	-0.987118	0.315	0.54	2.05279e-92	Normal	CSTB
TGFBR2	5.78974e-97	0.38832	0.132	0.007	2.2954e-92	Normal	TGFBR2
EIF3A	5.87578e-97	0.563248	0.727	0.47	2.32951e-92	Normal	EIF3A
GATA3	6.63927e-97	0.760485	0.526	0.275	2.6322e-92	Normal	GATA3
KAT6A	8.35345e-97	0.528689	0.334	0.101	3.31181e-92	Normal	KAT6A
JUND	9.10806e-97	0.582869	0.735	0.441	3.61098e-92	Normal	JUND
TAX1BP1	1.1295e-96	0.537113	0.664	0.384	4.47802e-92	Normal	TAX1BP1
KDSR	1.89073e-96	0.570823	0.436	0.173	7.496e-92	Normal	KDSR
HAS1	4.45869e-96	0.355863	0.13	0.007	1.76769e-91	Normal	HAS1
CHCHD10	8.4025e-96	-0.667401	0.087	0.367	3.33125e-91	Normal	CHCHD10
TRIM35	9.72481e-96	0.499613	0.271	0.071	3.8555e-91	Normal	TRIM35
IFI44	1.98455e-95	-0.703296	0.019	0.271	7.86796e-91	Normal	IFI44
DNAJB1	2.46387e-95	-1.20859	0.527	0.617	9.76826e-91	Normal	DNAJB1
TNFSF10	3.44022e-95	-0.888966	0.053	0.319	1.36391e-90	Normal	TNFSF10
FOXN3	7.17941e-95	0.624851	0.455	0.188	2.84635e-90	Normal	FOXN3
RHOBTB3	1.27263e-94	0.350676	0.173	0.022	5.04549e-90	Normal	RHOBTB3
NFIB	8.02251e-94	0.617236	0.354	0.114	3.1806e-89	Normal	NFIB
HS3ST6	1.70394e-93	0.278678	0.184	0.028	6.75542e-89	Normal	HS3ST6
RPL4	2.1681e-93	0.361976	0.922	0.849	8.59566e-89	Normal	RPL4
PCF11	4.49295e-93	0.494726	0.319	0.095	1.78127e-88	Normal	PCF11
RNF19A	1.23484e-92	0.603861	0.359	0.124	4.89564e-88	Normal	RNF19A
BAG1	1.56987e-92	0.582933	0.56	0.297	6.22391e-88	Normal	BAG1
2020-03-06	3.14345e-92	0.504544	0.34	0.111	1.24625e-87	Normal	2020-03-06
KLF13	3.97259e-92	0.500714	0.34	0.109	1.57497e-87	Normal	KLF13
RHCG	4.25165e-92	-1.48127	0.054	0.311	1.68561e-87	Normal	RHCG
UTRN	6.27825e-92	0.492702	0.365	0.122	2.48907e-87	Normal	UTRN
HERC6	1.02061e-91	-0.841087	0.019	0.264	4.04632e-87	Normal	HERC6
MIR22HG	4.37819e-91	0.475441	0.308	0.092	1.73578e-86	Normal	MIR22HG
SYNE1	5.39685e-91	0.57088	0.169	0.022	2.13963e-86	Normal	SYNE1
HSPA2	6.81939e-91	0.405854	0.253	0.059	2.70362e-86	Normal	HSPA2
PTRF	7.36128e-91	0.570324	0.363	0.117	2.91845e-86	Normal	PTRF
TSPYL2	9.02665e-91	0.483494	0.174	0.024	3.57871e-86	Normal	TSPYL2
IL6R	1.03212e-90	0.63046	0.239	0.054	4.09194e-86	Normal	IL6R
SLC19A2	1.70646e-90	0.488686	0.313	0.098	6.76542e-86	Normal	SLC19A2
LMBRD1	5.31661e-90	0.404828	0.334	0.11	2.10782e-85	Normal	LMBRD1
MT-CYB	5.74849e-90	0.724726	0.534	0.24	2.27905e-85	Normal	MT-CYB
SEC62	9.24331e-90	0.560366	0.481	0.214	3.6646e-85	Normal	SEC62
ARHGAP12	1.12549e-89	0.416023	0.238	0.055	4.4621e-85	Normal	ARHGAP12
STAT1	1.1797e-89	-1.05113	0.184	0.427	4.67705e-85	Normal	STAT1
NR1D1	1.67996e-89	0.613478	0.282	0.083	6.66035e-85	Normal	NR1D1
PRNP	2.02622e-89	0.486111	0.655	0.354	8.03316e-85	Normal	PRNP
NRG1	2.53126e-89	0.673264	0.186	0.031	1.00354e-84	Normal	NRG1
S100A14	4.37087e-89	-0.520683	0.626	0.782	1.73287e-84	Normal	S100A14
SUSD2	9.1529e-89	0.469725	0.224	0.051	3.62876e-84	Normal	SUSD2
PDCD4	9.2226e-89	0.667531	0.504	0.249	3.65639e-84	Normal	PDCD4
PDGFC	9.69206e-89	0.347711	0.126	0.008	3.84251e-84	Normal	PDGFC
PKM	1.00084e-88	-0.7387	0.476	0.654	3.96791e-84	Normal	PKM
LAMB4	1.3258e-88	0.717697	0.21	0.042	5.25628e-84	Normal	LAMB4
COX5B	1.66428e-88	-0.717028	0.499	0.641	6.59819e-84	Normal	COX5B
EFEMP1	3.17831e-88	0.574538	0.183	0.03	1.26007e-83	Normal	EFEMP1
CSDE1	4.20142e-88	0.517937	0.777	0.535	1.66569e-83	Normal	CSDE1
KMT2E	4.74056e-88	0.522757	0.373	0.13	1.87944e-83	Normal	KMT2E
KLF5	1.01898e-86	0.522336	0.76	0.594	4.03987e-82	Normal	KLF5
LAMC2	1.10112e-86	0.680949	0.259	0.069	4.36549e-82	Normal	LAMC2
KCTD12	1.46991e-86	0.294094	0.152	0.017	5.82761e-82	Normal	KCTD12
ELF1	1.93213e-86	0.516273	0.377	0.14	7.66012e-82	Normal	ELF1
ESYT2	5.06227e-86	0.448808	0.279	0.076	2.00699e-81	Normal	ESYT2
DDIT4	5.8807e-86	-1.28248	0.082	0.33	2.33146e-81	Normal	DDIT4
TLE1	2.62758e-85	0.419045	0.237	0.058	1.04173e-80	Normal	TLE1
MAP1LC3B	2.46673e-84	0.493451	0.413	0.168	9.77961e-80	Normal	MAP1LC3B
WNK1	3.99517e-84	0.594866	0.591	0.328	1.58393e-79	Normal	WNK1
CHI3L2	4.12009e-84	-0.758144	0.007	0.227	1.63345e-79	Normal	CHI3L2
CLCA2	5.15821e-84	-0.745119	0.391	0.568	2.04502e-79	Normal	CLCA2
BRD2	5.90488e-84	0.548794	0.655	0.398	2.34105e-79	Normal	BRD2
SVIP	7.79866e-84	0.35119	0.29	0.088	3.09186e-79	Normal	SVIP
PMEPA1	1.80235e-83	0.556346	0.295	0.089	7.14561e-79	Normal	PMEPA1
LY6G6C	2.0746e-83	1.14177	0.304	0.112	8.22495e-79	Normal	LY6G6C
PLLP	2.63528e-83	0.296278	0.233	0.056	1.04478e-78	Normal	PLLP
GJB6	2.92232e-83	-0.875761	0.102	0.346	1.15858e-78	Normal	GJB6
HDAC5	3.68477e-83	0.52923	0.305	0.1	1.46086e-78	Normal	HDAC5
CCSAP	4.62006e-83	0.490467	0.287	0.092	1.83167e-78	Normal	CCSAP
MACF1	6.22498e-83	0.623461	0.63	0.393	2.46796e-78	Normal	MACF1
WDR43	6.58909e-83	0.590151	0.473	0.229	2.61231e-78	Normal	WDR43
RPL19	7.8647e-83	-0.306555	0.906	0.916	3.11804e-78	Normal	RPL19
BIRC2	1.53343e-82	0.657669	0.384	0.159	6.07945e-78	Normal	BIRC2
ARNTL	2.50479e-82	0.463461	0.232	0.058	9.93048e-78	Normal	ARNTL
SF3B1	3.70383e-82	0.598466	0.597	0.324	1.46842e-77	Normal	SF3B1
LAMTOR4	5.03049e-82	0.781942	0.486	0.283	1.99439e-77	Normal	LAMTOR4
PJA2	1.52337e-81	0.452908	0.361	0.131	6.03954e-77	Normal	PJA2
GJB4	2.0106e-81	0.336959	0.121	0.009	7.97124e-77	Normal	GJB4
NIPAL1	3.22995e-81	0.835346	0.411	0.211	1.28055e-76	Normal	NIPAL1
MCL1	3.78563e-81	0.482111	0.72	0.454	1.50085e-76	Normal	MCL1
GAS6	4.42277e-81	0.449275	0.301	0.095	1.75345e-76	Normal	GAS6
SLCO3A1	1.36881e-80	0.387199	0.212	0.047	5.4268e-76	Normal	SLCO3A1
PLK2	2.83373e-80	0.554958	0.576	0.3	1.12346e-75	Normal	PLK2
VSNL1	2.8376e-80	-0.547583	0.031	0.258	1.12499e-75	Normal	VSNL1
GLTSCR2	3.65492e-80	0.554666	0.786	0.606	1.44903e-75	Normal	GLTSCR2
SH3GL1	3.87196e-80	0.554469	0.438	0.215	1.53508e-75	Normal	SH3GL1
RP11-215G15.5	6.76246e-80	0.287789	0.117	0.009	2.68104e-75	Normal	RP11-215G15.5
CD36	7.9271e-80	-0.819018	0.013	0.227	3.14278e-75	Normal	CD36
SGMS2	1.11801e-79	0.557127	0.353	0.138	4.43247e-75	Normal	SGMS2
AKAP13	1.48002e-79	0.554465	0.281	0.083	5.86769e-75	Normal	AKAP13
IFI16	1.77155e-79	-0.786722	0.241	0.491	7.02348e-75	Normal	IFI16
MYL6	2.37027e-79	-0.378906	0.799	0.835	9.39718e-75	Normal	MYL6
OAS1	3.52469e-79	-0.655331	0.034	0.258	1.3974e-74	Normal	OAS1
COL17A1	4.19076e-79	1.03286	0.371	0.152	1.66147e-74	Normal	COL17A1
SPEN	6.25977e-79	0.472696	0.386	0.149	2.48175e-74	Normal	SPEN
SBDS	1.11843e-78	0.508494	0.494	0.247	4.43414e-74	Normal	SBDS
MT1X	1.20853e-78	1.25697	0.395	0.2	4.79132e-74	Normal	MT1X
TBC1D15	1.25062e-78	0.452869	0.316	0.108	4.95819e-74	Normal	TBC1D15
TMEM50A	1.2878e-78	0.372859	0.353	0.131	5.10563e-74	Normal	TMEM50A
KLF3	1.42101e-78	0.561629	0.568	0.32	5.63374e-74	Normal	KLF3
SLC25A6	1.56255e-78	-0.600884	0.576	0.688	6.19488e-74	Normal	SLC25A6
LINC00657	1.61276e-78	0.494711	0.488	0.23	6.39393e-74	Normal	LINC00657
JUNB	2.61747e-78	0.538748	0.706	0.453	1.03772e-73	Normal	JUNB
P4HB	2.92053e-78	-0.61928	0.543	0.654	1.15788e-73	Normal	P4HB
PARD6B	3.09217e-78	0.357237	0.259	0.075	1.22592e-73	Normal	PARD6B
GALNT6	3.65948e-78	-0.671874	0.057	0.288	1.45084e-73	Normal	GALNT6
GOLGA4	1.36496e-77	0.505941	0.76	0.592	5.41154e-73	Normal	GOLGA4
PPP2CA	2.31949e-77	0.4832	0.562	0.304	9.19584e-73	Normal	PPP2CA
BACH1	2.63208e-77	0.609272	0.443	0.208	1.04352e-72	Normal	BACH1
UQCRH	4.0259e-77	-0.675563	0.414	0.585	1.59611e-72	Normal	UQCRH
COX7C	1.27901e-76	-0.656258	0.519	0.636	5.07076e-72	Normal	COX7C
APRT	1.89105e-76	-0.684441	0.371	0.559	7.49726e-72	Normal	APRT
RLF	2.49851e-76	0.537688	0.409	0.173	9.90561e-72	Normal	RLF
MED13L	2.67587e-76	0.594831	0.351	0.136	1.06087e-71	Normal	MED13L
EDN1	3.26156e-76	0.663674	0.198	0.043	1.29308e-71	Normal	EDN1
LGALS3	7.32375e-76	0.583147	0.621	0.423	2.90357e-71	Normal	LGALS3
NFKBIA	7.69945e-76	0.573484	0.844	0.62	3.05252e-71	Normal	NFKBIA
FOXO3	1.66139e-75	0.579368	0.288	0.098	6.58675e-71	Normal	FOXO3
AFF4	2.31884e-75	0.499195	0.48	0.227	9.19329e-71	Normal	AFF4
HIPK1	3.65094e-75	0.438915	0.341	0.128	1.44745e-70	Normal	HIPK1
EPN2	9.1752e-75	0.517037	0.376	0.163	3.6376e-70	Normal	EPN2
LAPTM4A	1.03313e-74	0.494959	0.494	0.257	4.09596e-70	Normal	LAPTM4A
SERINC3	1.21715e-74	0.439948	0.397	0.17	4.8255e-70	Normal	SERINC3
PNRC1	1.71712e-74	0.567663	0.651	0.402	6.8077e-70	Normal	PNRC1
HBP1	2.77162e-74	0.436336	0.374	0.151	1.09884e-69	Normal	HBP1
MFSD2A	3.22527e-74	0.687624	0.386	0.181	1.27869e-69	Normal	MFSD2A
DCN	3.39479e-74	0.594773	0.165	0.028	1.3459e-69	Normal	DCN
MT-CO2	3.62121e-74	0.595855	0.562	0.293	1.43566e-69	Normal	MT-CO2
PALMD	3.77555e-74	0.625029	0.5	0.257	1.49685e-69	Normal	PALMD
PPP2R5A	4.7348e-74	0.45069	0.401	0.173	1.87716e-69	Normal	PPP2R5A
TRA2B	6.07474e-74	0.490723	0.466	0.222	2.40839e-69	Normal	TRA2B
AHNAK2	7.29804e-74	0.562742	0.629	0.445	2.89338e-69	Normal	AHNAK2
APP	1.495e-73	0.432731	0.431	0.179	5.92709e-69	Normal	APP
SECISBP2L	1.54178e-73	0.371392	0.275	0.085	6.11253e-69	Normal	SECISBP2L
PDZK1IP1	2.37531e-73	-0.741593	0.282	0.489	9.41716e-69	Normal	PDZK1IP1
MAP3K2	7.46648e-73	0.526951	0.393	0.167	2.96016e-68	Normal	MAP3K2
UBAP1	7.5764e-73	0.468319	0.409	0.18	3.00374e-68	Normal	UBAP1
MAP2K3	8.50112e-73	0.541862	0.317	0.117	3.37035e-68	Normal	MAP2K3
CDV3	8.71042e-73	0.483146	0.433	0.197	3.45333e-68	Normal	CDV3
BAZ1A	1.81799e-72	0.519092	0.617	0.367	7.20759e-68	Normal	BAZ1A
MAP7D1	1.87113e-72	0.665256	0.512	0.286	7.41829e-68	Normal	MAP7D1
ZNF703	2.60466e-72	0.528388	0.276	0.095	1.03264e-67	Normal	ZNF703
TIMM13	4.78254e-72	-0.708855	0.192	0.417	1.89609e-67	Normal	TIMM13
MAP2	6.36837e-72	0.447186	0.244	0.074	2.5248e-67	Normal	MAP2
WDR26	6.54245e-72	0.471449	0.413	0.181	2.59382e-67	Normal	WDR26
KDM5A	7.07221e-72	0.495077	0.44	0.205	2.80385e-67	Normal	KDM5A
XAF1	7.87779e-72	-0.750575	0.03	0.239	3.12323e-67	Normal	XAF1
CLDND1	8.50238e-72	0.332109	0.253	0.073	3.37085e-67	Normal	CLDND1
CARHSP1	8.89581e-72	-0.538886	0.025	0.233	3.52683e-67	Normal	CARHSP1
ODC1	9.49962e-72	0.523186	0.291	0.096	3.76622e-67	Normal	ODC1
WAPAL	1.06148e-71	0.421543	0.424	0.188	4.20834e-67	Normal	WAPAL
TOB1	2.0082e-71	0.55857	0.53	0.289	7.9617e-67	Normal	TOB1
HECA	2.3703e-71	0.482907	0.422	0.193	9.39729e-67	Normal	HECA
MAFK	2.74101e-71	0.391768	0.24	0.069	1.0867e-66	Normal	MAFK
PTPN1	3.1556e-71	0.597917	0.339	0.131	1.25107e-66	Normal	PTPN1
GSTM3	3.36898e-71	0.486779	0.204	0.051	1.33567e-66	Normal	GSTM3
RPL3	5.41365e-71	0.369183	0.879	0.779	2.14629e-66	Normal	RPL3
TSC22D2	5.69506e-71	0.431111	0.264	0.082	2.25787e-66	Normal	TSC22D2
CTSB	7.47744e-71	-0.903852	0.172	0.392	2.96451e-66	Normal	CTSB
EGR3	1.27574e-70	0.531595	0.355	0.148	5.05778e-66	Normal	EGR3
RYBP	1.48916e-70	0.486271	0.411	0.18	5.90391e-66	Normal	RYBP
CHML	2.02352e-70	0.351617	0.207	0.053	8.02243e-66	Normal	CHML
LRRC8C	2.063e-70	0.28308	0.137	0.019	8.17896e-66	Normal	LRRC8C
TPPP3	2.22232e-70	0.686631	0.472	0.247	8.81062e-66	Normal	TPPP3
NOTCH2	2.28847e-70	0.440567	0.315	0.116	9.07287e-66	Normal	NOTCH2
FOSL2	4.9603e-70	0.517121	0.374	0.156	1.96656e-65	Normal	FOSL2
SPRR2E	7.67839e-70	-1.75584	0.048	0.26	3.04417e-65	Normal	SPRR2E
RALGDS	7.89978e-70	0.450637	0.292	0.1	3.13195e-65	Normal	RALGDS
RHOC	9.15331e-70	0.382952	0.278	0.088	3.62892e-65	Normal	RHOC
ANXA2	9.58123e-70	0.360666	0.851	0.765	3.79858e-65	Normal	ANXA2
IL36G	9.81156e-70	-1.2376	0.094	0.314	3.88989e-65	Normal	IL36G
DST	1.20654e-69	1.2357	0.401	0.203	4.78347e-65	Normal	DST
PEA15	4.71781e-69	0.475345	0.429	0.203	1.87042e-64	Normal	PEA15
CYLD	5.87501e-69	0.482471	0.377	0.162	2.32921e-64	Normal	CYLD
F2RL1	5.88628e-69	0.519514	0.393	0.185	2.33368e-64	Normal	F2RL1
ALDH3B2	6.01578e-69	-0.88898	0.202	0.401	2.38502e-64	Normal	ALDH3B2
WWTR1	5.9094e-68	0.310406	0.187	0.042	2.34284e-63	Normal	WWTR1
PHF3	8.66745e-68	0.590606	0.374	0.16	3.4363e-63	Normal	PHF3
QKI	1.09854e-67	0.504677	0.335	0.135	4.35526e-63	Normal	QKI
GPR115	1.23395e-67	0.379167	0.268	0.089	4.89211e-63	Normal	GPR115
CLEC2A	1.26972e-67	0.308962	0.267	0.09	5.03391e-63	Normal	CLEC2A
CNOT6L	2.96309e-67	0.361116	0.248	0.075	1.17475e-62	Normal	CNOT6L
TACSTD2	3.00452e-67	0.584385	0.749	0.685	1.19117e-62	Normal	TACSTD2
MAP4K5	3.9154e-67	0.452304	0.371	0.163	1.5523e-62	Normal	MAP4K5
ZNF800	4.28215e-67	0.381997	0.351	0.143	1.6977e-62	Normal	ZNF800
TPD52L1	5.29957e-67	-0.503229	0.05	0.259	2.10107e-62	Normal	TPD52L1
IFI27L2	6.53097e-67	-0.577641	0.11	0.341	2.58927e-62	Normal	IFI27L2
FBXO33	9.32877e-67	0.416825	0.345	0.148	3.69848e-62	Normal	FBXO33
OAS2	1.13431e-66	-0.567368	0.004	0.182	4.4971e-62	Normal	OAS2
MBNL1	2.13728e-66	0.497508	0.5	0.263	8.47347e-62	Normal	MBNL1
PLEC	2.2134e-66	0.553937	0.377	0.164	8.77525e-62	Normal	PLEC
MTDH	2.93432e-66	0.447317	0.623	0.404	1.16334e-61	Normal	MTDH
RPS27	3.20206e-66	0.371571	0.371	0.156	1.26949e-61	Normal	RPS27
PHLDB2	3.46477e-66	0.77973	0.27	0.093	1.37364e-61	Normal	PHLDB2
GM2A	4.45928e-66	-0.745236	0.324	0.497	1.76793e-61	Normal	GM2A
FAM46B	5.11035e-66	0.505424	0.585	0.34	2.02605e-61	Normal	FAM46B
PPP1R14C	5.89091e-66	0.571083	0.442	0.252	2.33551e-61	Normal	PPP1R14C
HNRNPDL	8.05125e-66	0.503627	0.572	0.349	3.192e-61	Normal	HNRNPDL
C15orf48	1.13668e-65	0.530288	0.141	0.024	4.50649e-61	Normal	C15orf48
SCD	1.22651e-65	-0.898023	0.067	0.269	4.86263e-61	Normal	SCD
ATP5I	1.57635e-65	-0.744753	0.303	0.487	6.24962e-61	Normal	ATP5I
HMGCR	1.61956e-65	0.622215	0.492	0.29	6.42091e-61	Normal	HMGCR
RPS20	2.07941e-65	0.397963	0.859	0.707	8.24401e-61	Normal	RPS20
NBPF10	3.21523e-65	0.378091	0.283	0.106	1.27471e-60	Normal	NBPF10
CYBRD1	3.28569e-65	0.48357	0.13	0.02	1.30264e-60	Normal	CYBRD1
MIDN	6.62547e-65	0.493474	0.347	0.149	2.62673e-60	Normal	MIDN
IGFL1	7.41812e-65	-0.553729	0.001	0.171	2.94099e-60	Normal	IGFL1
MBNL2	1.35198e-64	0.535471	0.312	0.121	5.36005e-60	Normal	MBNL2
ABI1	1.69602e-64	0.44784	0.488	0.265	6.72405e-60	Normal	ABI1
EIF4B	1.96008e-64	0.472714	0.499	0.259	7.77092e-60	Normal	EIF4B
TMF1	2.49341e-64	0.431259	0.365	0.154	9.88535e-60	Normal	TMF1
IMPA2	2.64645e-64	-0.611243	0.328	0.535	1.04921e-59	Normal	IMPA2
ACSL4	2.92952e-64	0.425286	0.129	0.019	1.16144e-59	Normal	ACSL4
WLS	3.47475e-64	0.512828	0.307	0.12	1.3776e-59	Normal	WLS
NME1	5.9789e-64	-0.718156	0.249	0.449	2.3704e-59	Normal	NME1
PTP4A1	7.13724e-64	0.449304	0.625	0.37	2.82963e-59	Normal	PTP4A1
ANGPTL4	7.20994e-64	-0.526581	0.024	0.211	2.85845e-59	Normal	ANGPTL4
NIPBL	1.00588e-63	0.462619	0.496	0.262	3.98793e-59	Normal	NIPBL
ITPR3	1.03699e-63	0.528812	0.299	0.117	4.11125e-59	Normal	ITPR3
OXR1	1.16886e-63	0.397355	0.381	0.172	4.63405e-59	Normal	OXR1
AADACL2	1.76057e-63	0.365368	0.271	0.096	6.97995e-59	Normal	AADACL2
PPP1R12A	2.91631e-63	0.441902	0.429	0.21	1.1562e-58	Normal	PPP1R12A
MAN2A1	3.03258e-63	0.392796	0.217	0.063	1.2023e-58	Normal	MAN2A1
ZFP36	3.94608e-63	0.544587	0.743	0.533	1.56446e-58	Normal	ZFP36
CASC7	6.60344e-63	0.327806	0.207	0.057	2.618e-58	Normal	CASC7
RAB11FIP1	6.89234e-63	0.537795	0.33	0.137	2.73254e-58	Normal	RAB11FIP1
NDUFB10	9.8487e-63	-0.652021	0.263	0.465	3.90462e-58	Normal	NDUFB10
SERPINB13	1.54714e-62	-0.541618	0.075	0.289	6.13379e-58	Normal	SERPINB13
CKMT1B	1.58041e-62	-0.57743	0.081	0.281	6.26568e-58	Normal	CKMT1B
OAS3	2.34061e-62	-0.639675	0.026	0.208	9.27958e-58	Normal	OAS3
KIF13B	2.95948e-62	0.560765	0.271	0.101	1.17332e-57	Normal	KIF13B
USP38	6.01966e-62	0.375566	0.311	0.123	2.38655e-57	Normal	USP38
CYR61	6.57828e-62	0.613907	0.268	0.091	2.60802e-57	Normal	CYR61
CCNT1	7.02947e-62	0.32747	0.259	0.086	2.7869e-57	Normal	CCNT1
TGFBI	8.35345e-62	0.681679	0.227	0.07	3.31181e-57	Normal	TGFBI
DUSP7	8.73597e-62	0.523168	0.459	0.264	3.46346e-57	Normal	DUSP7
KRT2	9.11897e-62	0.985236	0.423	0.223	3.61531e-57	Normal	KRT2
CSNK1E	9.12627e-62	0.374331	0.372	0.16	3.6182e-57	Normal	CSNK1E
RPL13	1.10791e-61	0.296711	0.929	0.893	4.39243e-57	Normal	RPL13
TOB2	1.13341e-61	0.433579	0.44	0.217	4.49351e-57	Normal	TOB2
CYTH1	1.28853e-61	0.27252	0.176	0.041	5.10853e-57	Normal	CYTH1
LRRC8A	1.739e-61	0.453097	0.438	0.213	6.89445e-57	Normal	LRRC8A
ZXDB	1.89863e-61	0.252874	0.176	0.042	7.5273e-57	Normal	ZXDB
ATP5G3	2.06845e-61	-0.656468	0.33	0.51	8.20056e-57	Normal	ATP5G3
RPS13	2.79399e-61	-0.311275	0.822	0.831	1.10771e-56	Normal	RPS13
KIAA0040	3.48223e-61	0.376168	0.134	0.023	1.38056e-56	Normal	KIAA0040
DEGS2	4.30828e-61	0.301167	0.239	0.08	1.70806e-56	Normal	DEGS2
VAPA	4.63683e-61	0.457403	0.44	0.223	1.83832e-56	Normal	VAPA
ITPRIP	6.06196e-61	0.465239	0.463	0.243	2.40332e-56	Normal	ITPRIP
RIPK2	7.65735e-61	0.357283	0.232	0.074	3.03583e-56	Normal	RIPK2
USP54	1.12036e-60	0.321069	0.172	0.041	4.44176e-56	Normal	USP54
BMP2	1.15627e-60	0.577998	0.284	0.105	4.58415e-56	Normal	BMP2
PARP9	1.43859e-60	-0.584137	0.052	0.242	5.70342e-56	Normal	PARP9
KLK1	1.48994e-60	0.284697	0.19	0.052	5.90702e-56	Normal	KLK1
SUCLG1	1.61272e-60	-0.565668	0.207	0.415	6.39378e-56	Normal	SUCLG1
LTF	1.92121e-60	-1.50087	0.001	0.161	7.61683e-56	Normal	LTF
MT-ND4L	2.08955e-60	0.272808	0.174	0.041	8.28424e-56	Normal	MT-ND4L
ETF1	2.11612e-60	0.432615	0.615	0.393	8.38956e-56	Normal	ETF1
ARRDC4	2.28234e-60	0.336308	0.261	0.092	9.04858e-56	Normal	ARRDC4
TMEM245	4.41426e-60	0.308903	0.234	0.073	1.75008e-55	Normal	TMEM245
NINJ1	5.10057e-60	0.485772	0.333	0.14	2.02217e-55	Normal	NINJ1
KPNA4	5.44495e-60	0.392898	0.375	0.169	2.15871e-55	Normal	KPNA4
RAPGEFL1	7.32138e-60	0.52392	0.434	0.248	2.90263e-55	Normal	RAPGEFL1
PUM2	8.72539e-60	0.401375	0.361	0.161	3.45927e-55	Normal	PUM2
FAM53C	8.92412e-60	0.330003	0.21	0.062	3.53806e-55	Normal	FAM53C
CLIP1	9.88219e-60	0.471016	0.561	0.354	3.91789e-55	Normal	CLIP1
IFI44L	9.91459e-60	-0.551633	0.004	0.165	3.93074e-55	Normal	IFI44L
GRN	1.17991e-59	-0.677631	0.299	0.481	4.67788e-55	Normal	GRN
MEF2D	1.43209e-59	0.315496	0.182	0.047	5.67768e-55	Normal	MEF2D
SLCO4A1	1.5387e-59	0.318802	0.15	0.031	6.10035e-55	Normal	SLCO4A1
TCEAL4	1.74056e-59	0.613384	0.49	0.266	6.90063e-55	Normal	TCEAL4
TNFAIP8L3	3.44356e-59	0.286998	0.19	0.053	1.36523e-54	Normal	TNFAIP8L3
EMB	4.08143e-59	0.521987	0.216	0.069	1.61812e-54	Normal	EMB
MET	6.558e-59	0.589271	0.198	0.057	2.59998e-54	Normal	MET
EFCAB14	1.08715e-58	0.375446	0.361	0.159	4.3101e-54	Normal	EFCAB14
STK40	1.54293e-58	0.398922	0.374	0.168	6.11711e-54	Normal	STK40
PLAGL1	2.02021e-58	0.280981	0.193	0.055	8.00934e-54	Normal	PLAGL1
APOE	2.57897e-58	0.716318	0.464	0.28	1.02246e-53	Normal	APOE
IRS2	3.82775e-58	0.379259	0.399	0.184	1.51755e-53	Normal	IRS2
MOB1A	4.40787e-58	0.354203	0.373	0.17	1.74754e-53	Normal	MOB1A
F12	4.76895e-58	-0.488421	0.056	0.242	1.8907e-53	Normal	F12
GJB3	6.05784e-58	0.537149	0.503	0.316	2.40169e-53	Normal	GJB3
SPTY2D1	7.7017e-58	0.334885	0.361	0.159	3.05342e-53	Normal	SPTY2D1
TMOD3	7.85657e-58	0.529346	0.503	0.281	3.11482e-53	Normal	TMOD3
MEGF9	9.90798e-58	0.44972	0.37	0.186	3.92812e-53	Normal	MEGF9
ACKR3	1.37946e-57	0.289492	0.101	0.011	5.46899e-53	Normal	ACKR3
PRLR	1.39268e-57	0.254009	0.105	0.013	5.52143e-53	Normal	PRLR
HDGF	1.87828e-57	0.41292	0.693	0.54	7.44663e-53	Normal	HDGF
RPL30	2.13628e-57	0.265249	0.915	0.846	8.46951e-53	Normal	RPL30
TPRG1	2.46608e-57	0.452598	0.196	0.058	9.77704e-53	Normal	TPRG1
TKT	3.04187e-57	-0.756115	0.147	0.347	1.20598e-52	Normal	TKT
HOOK3	3.91815e-57	0.399222	0.36	0.163	1.55339e-52	Normal	HOOK3
EIF4EBP2	3.97897e-57	0.342418	0.329	0.141	1.5775e-52	Normal	EIF4EBP2
RND3	4.0142e-57	0.778901	0.696	0.474	1.59147e-52	Normal	RND3
SPATS2L	7.02688e-57	0.391869	0.288	0.111	2.78588e-52	Normal	SPATS2L
EGFR	9.14623e-57	0.553903	0.536	0.33	3.62612e-52	Normal	EGFR
CAMSAP2	9.32663e-57	0.386225	0.368	0.166	3.69764e-52	Normal	CAMSAP2
CLDN4	1.01096e-56	0.659957	0.427	0.236	4.00805e-52	Normal	CLDN4
CAMSAP3	1.01574e-56	0.388624	0.271	0.109	4.02699e-52	Normal	CAMSAP3
CITED2	1.36027e-56	0.535643	0.313	0.131	5.39294e-52	Normal	CITED2
PPIB	1.537e-56	-0.678946	0.283	0.455	6.0936e-52	Normal	PPIB
TOP1	1.58639e-56	0.30552	0.603	0.356	6.28939e-52	Normal	TOP1
PSMA7	2.46648e-56	-0.555392	0.438	0.576	9.7786e-52	Normal	PSMA7
LEPREL1	2.75785e-56	0.457978	0.14	0.029	1.09338e-51	Normal	LEPREL1
GNB1	2.80004e-56	0.403871	0.43	0.215	1.1101e-51	Normal	GNB1
DHX15	4.13362e-56	0.365399	0.351	0.154	1.63882e-51	Normal	DHX15
CAST	4.27185e-56	0.421181	0.771	0.635	1.69362e-51	Normal	CAST
RFX2	4.93456e-56	0.374163	0.145	0.031	1.95636e-51	Normal	RFX2
KRT1	5.30618e-56	-0.516667	0.599	0.785	2.10369e-51	Normal	KRT1
CEBPA	6.06666e-56	0.716007	0.512	0.379	2.40519e-51	Normal	CEBPA
SLC25A25	6.17446e-56	0.407585	0.369	0.166	2.44793e-51	Normal	SLC25A25
KRT23	6.36755e-56	0.766288	0.161	0.04	2.52448e-51	Normal	KRT23
TGFBR3	6.50311e-56	0.355318	0.124	0.021	2.57822e-51	Normal	TGFBR3
USMG5	6.7885e-56	-0.609039	0.327	0.491	2.69137e-51	Normal	USMG5
LAD1	7.55013e-56	-0.566345	0.507	0.617	2.99333e-51	Normal	LAD1
XIST	7.9787e-56	0.58829	0.266	0.098	3.16324e-51	Normal	XIST
EPHA2	8.16104e-56	0.407688	0.528	0.297	3.23553e-51	Normal	EPHA2
FAM83A	1.01505e-55	-0.658083	0.079	0.273	4.02428e-51	Normal	FAM83A
NFAT5	1.45047e-55	0.378806	0.285	0.112	5.75055e-51	Normal	NFAT5
GDPD2	1.45316e-55	0.369165	0.14	0.029	5.76121e-51	Normal	GDPD2
CHL1	1.47591e-55	0.316386	0.162	0.04	5.85139e-51	Normal	CHL1
UBE3A	1.72296e-55	0.403838	0.446	0.239	6.83085e-51	Normal	UBE3A
DUSP1	2.08505e-55	0.330291	0.72	0.451	8.26638e-51	Normal	DUSP1
H6PD	2.24525e-55	0.296213	0.224	0.072	8.9015e-51	Normal	H6PD
ADD3	2.46019e-55	0.431015	0.283	0.114	9.75368e-51	Normal	ADD3
NFKBIZ	3.32425e-55	0.7146	0.556	0.342	1.31793e-50	Normal	NFKBIZ
CKMT1A	3.63277e-55	-0.411622	0.055	0.236	1.44025e-50	Normal	CKMT1A
SLC35F2	3.7242e-55	0.309435	0.29	0.117	1.4765e-50	Normal	SLC35F2
TNKS1BP1	4.59537e-55	0.414756	0.464	0.253	1.82188e-50	Normal	TNKS1BP1
SH3KBP1	7.19012e-55	0.511183	0.163	0.041	2.85059e-50	Normal	SH3KBP1
PCM1	7.47885e-55	0.452161	0.413	0.209	2.96507e-50	Normal	PCM1
CD99	9.99181e-55	0.334934	0.215	0.069	3.96135e-50	Normal	CD99
KDM6A	1.23119e-54	0.339381	0.296	0.12	4.88119e-50	Normal	KDM6A
CTSC	1.47813e-54	-0.487361	0.031	0.201	5.8602e-50	Normal	CTSC
CRIM1	2.02773e-54	0.360003	0.142	0.03	8.03915e-50	Normal	CRIM1
NDUFS7	2.28508e-54	-0.632869	0.152	0.341	9.05944e-50	Normal	NDUFS7
VPS37B	2.41403e-54	0.306313	0.216	0.069	9.57065e-50	Normal	VPS37B
CHD2	2.69639e-54	0.362098	0.521	0.287	1.06901e-49	Normal	CHD2
MATR3	4.3646e-54	0.454715	0.486	0.27	1.73039e-49	Normal	MATR3
GPRIN2	4.63141e-54	0.450462	0.2	0.063	1.83617e-49	Normal	GPRIN2
HBEGF	4.7868e-54	0.454126	0.592	0.347	1.89777e-49	Normal	HBEGF
SIRT1	5.14347e-54	0.392049	0.242	0.084	2.03918e-49	Normal	SIRT1
ASAP2	6.0217e-54	0.282033	0.146	0.033	2.38736e-49	Normal	ASAP2
ZNF57	6.69482e-54	0.370094	0.254	0.1	2.65423e-49	Normal	ZNF57
LNPEP	7.50137e-54	0.34468	0.327	0.14	2.97399e-49	Normal	LNPEP
PFKFB3	9.29065e-54	0.611997	0.186	0.055	3.68337e-49	Normal	PFKFB3
ARPC2	9.5694e-54	-0.364052	0.73	0.757	3.79388e-49	Normal	ARPC2
EGLN3	1.13393e-53	0.552258	0.403	0.21	4.49558e-49	Normal	EGLN3
GTF2B	1.2025e-53	0.365328	0.294	0.126	4.76744e-49	Normal	GTF2B
DKK3	1.22857e-53	0.410331	0.16	0.04	4.8708e-49	Normal	DKK3
YTHDC1	1.25755e-53	0.383008	0.385	0.183	4.98567e-49	Normal	YTHDC1
A2ML1	1.35261e-53	-1.11583	0.24	0.403	5.36255e-49	Normal	A2ML1
COMTD1	1.36395e-53	-0.489096	0.11	0.3	5.40751e-49	Normal	COMTD1
PHGDH	1.74847e-53	-0.650263	0.226	0.418	6.93198e-49	Normal	PHGDH
AHR	1.80935e-53	0.357673	0.328	0.136	7.17337e-49	Normal	AHR
MBIP	2.01987e-53	0.312179	0.251	0.095	8.00796e-49	Normal	MBIP
IL1R2	2.5079e-53	1.22303	0.192	0.063	9.94282e-49	Normal	IL1R2
BICD2	2.63964e-53	0.522219	0.531	0.354	1.04651e-48	Normal	BICD2
PVRL2	2.64415e-53	0.341365	0.296	0.123	1.0483e-48	Normal	PVRL2
IDH2	2.9068e-53	-0.609189	0.178	0.367	1.15243e-48	Normal	IDH2
EPSTI1	3.14143e-53	-0.365972	0.005	0.151	1.24545e-48	Normal	EPSTI1
C3orf58	5.27632e-53	0.325925	0.264	0.102	2.09185e-48	Normal	C3orf58
PCP4L1	5.47816e-53	-0.336034	0.015	0.168	2.17187e-48	Normal	PCP4L1
NCKAP1	5.54067e-53	0.376682	0.41	0.21	2.19665e-48	Normal	NCKAP1
AFTPH	5.75948e-53	0.484266	0.486	0.291	2.2834e-48	Normal	AFTPH
CD81	5.84712e-53	0.513643	0.478	0.28	2.31815e-48	Normal	CD81
MED13	6.65301e-53	0.363098	0.355	0.16	2.63765e-48	Normal	MED13
CHP2	7.34239e-53	0.43425	0.339	0.169	2.91096e-48	Normal	CHP2
TNFRSF18	9.26564e-53	0.343861	0.186	0.055	3.67346e-48	Normal	TNFRSF18
KLF16	1.00988e-52	0.323951	0.255	0.101	4.00376e-48	Normal	KLF16
TMEM79	1.21467e-52	-0.738035	0.224	0.395	4.81567e-48	Normal	TMEM79
SUN1	1.21981e-52	0.389252	0.256	0.095	4.83605e-48	Normal	SUN1
STK17A	1.23925e-52	0.332978	0.266	0.103	4.91312e-48	Normal	STK17A
NUFIP2	2.10515e-52	0.343546	0.344	0.154	8.34607e-48	Normal	NUFIP2
PYCARD	4.09273e-52	-0.677514	0.271	0.436	1.6226e-47	Normal	PYCARD
TNFRSF12A	4.71435e-52	0.489164	0.352	0.172	1.86905e-47	Normal	TNFRSF12A
NES	5.6959e-52	-0.637185	0.01	0.157	2.2582e-47	Normal	NES
MAPK1	8.41852e-52	0.385989	0.307	0.134	3.33761e-47	Normal	MAPK1
IL6ST	8.98682e-52	0.477004	0.351	0.159	3.56291e-47	Normal	IL6ST
HIST1H2AE	1.06869e-51	-0.846628	0.037	0.198	4.23695e-47	Normal	HIST1H2AE
KMT2A	1.44145e-51	0.448539	0.259	0.099	5.71478e-47	Normal	KMT2A
LYNX1	2.27526e-51	0.48377	0.242	0.093	9.02048e-47	Normal	LYNX1
MAST4	2.85308e-51	0.419417	0.434	0.23	1.13113e-46	Normal	MAST4
CCDC6	2.86251e-51	0.504604	0.439	0.242	1.13487e-46	Normal	CCDC6
RPLP0	3.77598e-51	-0.314818	0.852	0.868	1.49702e-46	Normal	RPLP0
ARHGEF26	3.89454e-51	0.339751	0.191	0.06	1.54403e-46	Normal	ARHGEF26
YWHAZ	4.06692e-51	0.380981	0.761	0.631	1.61237e-46	Normal	YWHAZ
FGD4	4.16813e-51	0.324842	0.189	0.058	1.6525e-46	Normal	FGD4
ATP5J2	5.97879e-51	-0.520919	0.144	0.336	2.37035e-46	Normal	ATP5J2
UBALD2	7.70514e-51	0.438794	0.455	0.272	3.05478e-46	Normal	UBALD2
LITAF	1.06604e-50	0.418835	0.28	0.114	4.22643e-46	Normal	LITAF
KDM2A	1.57074e-50	0.31368	0.301	0.128	6.22735e-46	Normal	KDM2A
TMPRSS11D	1.65774e-50	-0.382004	0	0.135	6.57228e-46	Normal	TMPRSS11D
ZNF91	1.80399e-50	0.296154	0.167	0.046	7.15209e-46	Normal	ZNF91
TGM3	1.97103e-50	0.260818	0.267	0.103	7.81436e-46	Normal	TGM3
SPAG9	2.63311e-50	0.410477	0.442	0.231	1.04392e-45	Normal	SPAG9
ATP6V1C2	3.28384e-50	0.377754	0.14	0.032	1.30191e-45	Normal	ATP6V1C2
CCL20	3.63427e-50	-0.960916	0.062	0.233	1.44084e-45	Normal	CCL20
PTGER4	3.94026e-50	0.397761	0.178	0.052	1.56215e-45	Normal	PTGER4
GNAI1	5.54094e-50	0.388343	0.45	0.258	2.19676e-45	Normal	GNAI1
TOR1AIP2	5.88377e-50	0.396652	0.457	0.247	2.33268e-45	Normal	TOR1AIP2
TXNDC17	5.98252e-50	-0.707104	0.19	0.36	2.37183e-45	Normal	TXNDC17
SKI	8.08379e-50	0.305076	0.232	0.083	3.2049e-45	Normal	SKI
ARHGEF12	8.20945e-50	0.364228	0.444	0.233	3.25472e-45	Normal	ARHGEF12
CST3	9.96387e-50	-0.727574	0.242	0.398	3.95027e-45	Normal	CST3
HNRNPH3	1.34162e-49	0.325647	0.355	0.166	5.319e-45	Normal	HNRNPH3
SLAIN2	4.05749e-49	0.412682	0.451	0.254	1.60863e-44	Normal	SLAIN2
IFIT1	4.3091e-49	-0.454349	0.007	0.145	1.70839e-44	Normal	IFIT1
NDUFS6	4.67131e-49	-0.528356	0.191	0.373	1.85199e-44	Normal	NDUFS6
EEF2	6.86029e-49	-0.270542	0.862	0.863	2.71983e-44	Normal	EEF2
RNF103	7.31662e-49	0.31719	0.202	0.068	2.90075e-44	Normal	RNF103
CDSN	8.63875e-49	1.19628	0.116	0.022	3.42492e-44	Normal	CDSN
ATP5B	9.05199e-49	-0.402984	0.641	0.698	3.58875e-44	Normal	ATP5B
CDKN1A	1.08712e-48	0.332388	0.75	0.561	4.31001e-44	Normal	CDKN1A
ZBTB21	1.12974e-48	0.419121	0.307	0.134	4.47898e-44	Normal	ZBTB21
YWHAG	1.35886e-48	0.342386	0.507	0.291	5.38735e-44	Normal	YWHAG
CCND1	1.43047e-48	0.492299	0.428	0.232	5.67125e-44	Normal	CCND1
SRF	2.23226e-48	0.303971	0.301	0.127	8.85e-44	Normal	SRF
TMEM99	2.28449e-48	0.262993	0.154	0.041	9.0571e-44	Normal	TMEM99
RBBP6	2.93003e-48	0.449311	0.44	0.246	1.16164e-43	Normal	RBBP6
KRT31	3.62522e-48	0.403557	0.124	0.027	1.43725e-43	Normal	KRT31
UBA52	3.99583e-48	-0.340505	0.759	0.781	1.58419e-43	Normal	UBA52
C17orf96	4.54857e-48	0.276717	0.209	0.073	1.80332e-43	Normal	C17orf96
SRSF11	5.34169e-48	0.376335	0.629	0.421	2.11777e-43	Normal	SRSF11
NOLC1	6.21718e-48	0.434182	0.529	0.324	2.46486e-43	Normal	NOLC1
LRIG1	9.30579e-48	0.280507	0.166	0.048	3.68937e-43	Normal	LRIG1
CAV2	9.34408e-48	0.605461	0.27	0.12	3.70455e-43	Normal	CAV2
COL16A1	1.03079e-47	0.254943	0.126	0.027	4.08665e-43	Normal	COL16A1
ADAMTS1	1.28e-47	1.03168	0.128	0.029	5.0747e-43	Normal	ADAMTS1
RIOK3	1.63985e-47	0.4404	0.506	0.31	6.50134e-43	Normal	RIOK3
C14orf2	1.65994e-47	-0.571947	0.241	0.408	6.58098e-43	Normal	C14orf2
GAREM	1.72845e-47	0.389449	0.289	0.131	6.85263e-43	Normal	GAREM
CDHR1	1.81389e-47	0.648087	0.382	0.218	7.19137e-43	Normal	CDHR1
KRT80	1.97395e-47	0.730222	0.368	0.215	7.82592e-43	Normal	KRT80
PERP	2.65519e-47	0.269844	0.928	0.921	1.05268e-42	Normal	PERP
PCGF5	5.36857e-47	0.314127	0.242	0.095	2.12843e-42	Normal	PCGF5
DDX21	5.94158e-47	0.4008	0.661	0.484	2.3556e-42	Normal	DDX21
HRH1	7.16849e-47	0.601678	0.204	0.074	2.84202e-42	Normal	HRH1
EPS8L1	7.44135e-47	0.441423	0.172	0.053	2.9502e-42	Normal	EPS8L1
H2AFY	7.5207e-47	-0.522674	0.407	0.531	2.98166e-42	Normal	H2AFY
TOPORS	8.09927e-47	0.331025	0.268	0.11	3.21104e-42	Normal	TOPORS
GOLGB1	8.17304e-47	0.389431	0.625	0.406	3.24028e-42	Normal	GOLGB1
ARIH1	9.05565e-47	0.395196	0.354	0.173	3.5902e-42	Normal	ARIH1
CLEC7A	9.30937e-47	-0.303561	0.015	0.154	3.69079e-42	Normal	CLEC7A
DNAJC3	1.16203e-46	0.31027	0.336	0.155	4.607e-42	Normal	DNAJC3
SMURF2	1.40003e-46	0.362378	0.164	0.048	5.55055e-42	Normal	SMURF2
JARID2	2.78183e-46	0.395985	0.351	0.177	1.10289e-41	Normal	JARID2
TIAM1	3.10819e-46	0.407653	0.341	0.167	1.23227e-41	Normal	TIAM1
ITGAV	3.28224e-46	0.375889	0.339	0.162	1.30128e-41	Normal	ITGAV
RPL12	3.56101e-46	-0.318892	0.768	0.787	1.4118e-41	Normal	RPL12
ALDH7A1	3.94219e-46	-0.455551	0.101	0.28	1.56292e-41	Normal	ALDH7A1
CMYA5	5.55368e-46	0.270522	0.134	0.032	2.20181e-41	Normal	CMYA5
SYNE2	5.69262e-46	0.486374	0.588	0.392	2.2569e-41	Normal	SYNE2
TUBA1C	7.49576e-46	0.348058	0.662	0.479	2.97177e-41	Normal	TUBA1C
MAP3K8	8.87982e-46	0.373996	0.303	0.139	3.52049e-41	Normal	MAP3K8
FLG	1.04769e-45	2.10863	0.126	0.03	4.15367e-41	Normal	FLG
ISG15	1.38292e-45	-0.490278	0.006	0.134	5.48272e-41	Normal	ISG15
WWP1	1.4032e-45	0.415329	0.298	0.136	5.56314e-41	Normal	WWP1
COX6B1	1.47748e-45	-0.543065	0.416	0.544	5.85762e-41	Normal	COX6B1
WNT7B	1.56513e-45	0.327198	0.2	0.07	6.20513e-41	Normal	WNT7B
KIF1B	1.60995e-45	0.373723	0.361	0.179	6.38279e-41	Normal	KIF1B
IPO7	1.70399e-45	0.407581	0.402	0.214	6.75563e-41	Normal	IPO7
KIAA0247	2.01622e-45	0.276062	0.201	0.069	7.99349e-41	Normal	KIAA0247
BCAP29	2.14235e-45	0.298051	0.271	0.115	8.49356e-41	Normal	BCAP29
CMTM6	2.71432e-45	0.510364	0.365	0.197	1.07612e-40	Normal	CMTM6
SCO2	3.01168e-45	-0.613448	0.16	0.319	1.19401e-40	Normal	SCO2
PDLIM2	3.23697e-45	0.411103	0.293	0.141	1.28333e-40	Normal	PDLIM2
NFE2L2	4.74621e-45	0.388526	0.623	0.441	1.88168e-40	Normal	NFE2L2
PIP5K1A	5.28501e-45	0.297628	0.167	0.051	2.0953e-40	Normal	PIP5K1A
TTC3	5.36901e-45	0.363543	0.375	0.193	2.1286e-40	Normal	TTC3
TRIM22	5.61137e-45	-0.373713	0.014	0.148	2.22469e-40	Normal	TRIM22
PRSS3	7.32944e-45	-0.618738	0.249	0.41	2.90583e-40	Normal	PRSS3
PIK3R1	7.36505e-45	0.6282	0.178	0.059	2.91995e-40	Normal	PIK3R1
DMKN	8.92158e-45	0.852699	0.626	0.748	3.53705e-40	Normal	DMKN
FTH1	1.61743e-44	0.403258	0.246	0.094	6.41247e-40	Normal	FTH1
SLC6A6	1.99782e-44	0.396188	0.144	0.039	7.92056e-40	Normal	SLC6A6
FAM46A	3.30966e-44	0.40471	0.257	0.107	1.31215e-39	Normal	FAM46A
NXT1	3.49502e-44	0.280504	0.258	0.11	1.38564e-39	Normal	NXT1
HOOK1	3.84183e-44	0.405034	0.421	0.245	1.52313e-39	Normal	HOOK1
LGALS3BP	4.39339e-44	-0.51587	0.041	0.19	1.7418e-39	Normal	LGALS3BP
RAD23B	5.62257e-44	0.394722	0.522	0.348	2.22913e-39	Normal	RAD23B
KIAA1109	6.31653e-44	0.293071	0.229	0.087	2.50425e-39	Normal	KIAA1109
HOPX	8.03944e-44	1.68285	0.469	0.376	3.18732e-39	Normal	HOPX
THBS2	8.39509e-44	0.401549	0.136	0.035	3.32832e-39	Normal	THBS2
ATP5A1	8.76363e-44	-0.492106	0.562	0.6	3.47443e-39	Normal	ATP5A1
TOM1L2	8.89372e-44	0.276697	0.206	0.076	3.526e-39	Normal	TOM1L2
RNF139	9.23721e-44	0.276848	0.271	0.121	3.66218e-39	Normal	RNF139
MUCL1	1.07502e-43	-0.353184	0.006	0.13	4.26201e-39	Normal	MUCL1
MYO5B	1.95712e-43	0.31587	0.226	0.092	7.75921e-39	Normal	MYO5B
APOL1	2.01998e-43	-0.454138	0.005	0.126	8.00842e-39	Normal	APOL1
RGS2	2.02622e-43	0.479673	0.148	0.042	8.03316e-39	Normal	RGS2
RBP1	2.14646e-43	-0.449344	0.111	0.282	8.50986e-39	Normal	RBP1
RPL35	2.28133e-43	-0.264268	0.882	0.877	9.04455e-39	Normal	RPL35
TIMM8B	2.41624e-43	-0.530388	0.23	0.392	9.57942e-39	Normal	TIMM8B
TMEM43	2.61773e-43	0.363325	0.311	0.146	1.03782e-38	Normal	TMEM43
HES1	3.14138e-43	0.61183	0.397	0.236	1.24543e-38	Normal	HES1
APOBEC3A	3.17204e-43	-1.11703	0.044	0.188	1.25759e-38	Normal	APOBEC3A
SNAI2	3.1975e-43	0.373686	0.254	0.11	1.26768e-38	Normal	SNAI2
MLF1	3.52803e-43	0.255325	0.136	0.036	1.39872e-38	Normal	MLF1
GLS	4.39798e-43	0.272566	0.303	0.134	1.74362e-38	Normal	GLS
GPX2	5.64036e-43	-0.348413	0.017	0.148	2.23618e-38	Normal	GPX2
MSRB1	7.64545e-43	-0.411296	0.063	0.214	3.03112e-38	Normal	MSRB1
RPL7A	8.37484e-43	0.280591	0.805	0.689	3.32029e-38	Normal	RPL7A
ETV3	9.1164e-43	0.408266	0.364	0.195	3.61429e-38	Normal	ETV3
IPMK	1.20617e-42	0.355797	0.203	0.078	4.78197e-38	Normal	IPMK
CLIC1	1.25581e-42	0.338148	0.473	0.277	4.9788e-38	Normal	CLIC1
PCDH1	1.2746e-42	0.279226	0.175	0.058	5.05329e-38	Normal	PCDH1
DR1	1.42396e-42	0.397731	0.383	0.207	5.64544e-38	Normal	DR1
GUK1	2.19526e-42	0.325956	0.73	0.569	8.70333e-38	Normal	GUK1
C2orf54	2.40578e-42	0.276159	0.299	0.145	9.53796e-38	Normal	C2orf54
MLLT4	2.6861e-42	0.392102	0.287	0.133	1.06493e-37	Normal	MLLT4
SASH1	2.84821e-42	0.371096	0.241	0.099	1.1292e-37	Normal	SASH1
ZNF395	3.01381e-42	0.288638	0.238	0.097	1.19485e-37	Normal	ZNF395
PTPN13	3.20267e-42	0.398305	0.531	0.36	1.26973e-37	Normal	PTPN13
PNO1	3.67693e-42	0.28374	0.246	0.103	1.45775e-37	Normal	PNO1
SERTAD2	5.47832e-42	0.4766	0.354	0.19	2.17194e-37	Normal	SERTAD2
TNRC6B	6.68369e-42	0.295294	0.224	0.087	2.64982e-37	Normal	TNRC6B
COX5A	8.72029e-42	-0.443331	0.202	0.369	3.45725e-37	Normal	COX5A
PARD3	9.23848e-42	0.413555	0.444	0.279	3.66269e-37	Normal	PARD3
TGIF1	9.30055e-42	0.44497	0.227	0.094	3.6873e-37	Normal	TGIF1
APOL6	9.50068e-42	-0.512014	0.031	0.167	3.76664e-37	Normal	APOL6
ECHS1	1.09754e-41	-0.41548	0.2	0.377	4.35132e-37	Normal	ECHS1
SWAP70	1.31791e-41	0.367675	0.249	0.105	5.22499e-37	Normal	SWAP70
PRPF4B	1.32055e-41	0.286996	0.432	0.237	5.23545e-37	Normal	PRPF4B
IFIT3	1.33821e-41	-0.400724	0.005	0.123	5.30547e-37	Normal	IFIT3
RSL24D1	1.51039e-41	0.310447	0.381	0.206	5.98811e-37	Normal	RSL24D1
SOD2	1.57018e-41	-0.641825	0.232	0.426	6.22513e-37	Normal	SOD2
RBMS1	2.09535e-41	0.331325	0.261	0.115	8.30724e-37	Normal	RBMS1
TAF13	2.27623e-41	0.286125	0.401	0.223	9.02434e-37	Normal	TAF13
UBE2L6	2.38089e-41	-0.492402	0.092	0.246	9.43929e-37	Normal	UBE2L6
SETD2	3.34336e-41	0.316437	0.356	0.181	1.32551e-36	Normal	SETD2
ITGA6	3.58973e-41	0.584838	0.291	0.137	1.42319e-36	Normal	ITGA6
SDCBP	5.4336e-41	0.29718	0.102	0.021	2.15421e-36	Normal	SDCBP
CTNNBIP1	5.43431e-41	0.48005	0.488	0.351	2.15449e-36	Normal	CTNNBIP1
INTS6	5.95241e-41	0.311675	0.275	0.126	2.35989e-36	Normal	INTS6
DENND2C	7.81034e-41	0.379766	0.446	0.268	3.09649e-36	Normal	DENND2C
ATP2C2	8.09223e-41	0.261333	0.156	0.05	3.20824e-36	Normal	ATP2C2
USP9X	8.5602e-41	0.338227	0.328	0.162	3.39378e-36	Normal	USP9X
PLAT	1.00912e-40	-0.759675	0.008	0.126	4.00077e-36	Normal	PLAT
PICALM	1.05992e-40	0.267191	0.413	0.219	4.20217e-36	Normal	PICALM
MPZL3	1.14497e-40	0.257737	0.229	0.095	4.53935e-36	Normal	MPZL3
CLSTN1	1.16347e-40	0.40595	0.297	0.14	4.6127e-36	Normal	CLSTN1
TET3	1.61136e-40	0.372258	0.357	0.197	6.38841e-36	Normal	TET3
PARP14	1.64917e-40	-0.589972	0.062	0.207	6.5383e-36	Normal	PARP14
RP3-523K23.2	1.66589e-40	0.362127	0.364	0.214	6.60459e-36	Normal	RP3-523K23.2
PLCH2	1.8329e-40	0.256725	0.196	0.074	7.2667e-36	Normal	PLCH2
FGFR1OP2	2.95529e-40	0.256353	0.256	0.11	1.17165e-35	Normal	FGFR1OP2
SDR16C5	3.04556e-40	0.492482	0.412	0.266	1.20744e-35	Normal	SDR16C5
ISOC1	3.50811e-40	0.29722	0.236	0.101	1.39083e-35	Normal	ISOC1
RNF217	3.52519e-40	0.296151	0.212	0.085	1.39759e-35	Normal	RNF217
HIAT1	3.82128e-40	0.255904	0.296	0.142	1.51498e-35	Normal	HIAT1
RHOB	4.02038e-40	0.46786	0.356	0.186	1.59392e-35	Normal	RHOB
PTPN21	4.06097e-40	0.364119	0.201	0.079	1.61001e-35	Normal	PTPN21
AHCY	4.19558e-40	-0.485142	0.174	0.341	1.66338e-35	Normal	AHCY
SPARC	4.36768e-40	0.297848	0.116	0.027	1.73161e-35	Normal	SPARC
SLC25A5	4.38878e-40	-0.504856	0.44	0.54	1.73998e-35	Normal	SLC25A5
SH3GLB2	4.65994e-40	0.305966	0.345	0.187	1.84748e-35	Normal	SH3GLB2
RIF1	5.85822e-40	0.283718	0.327	0.159	2.32255e-35	Normal	RIF1
KMT2C	6.93956e-40	0.310847	0.351	0.181	2.75126e-35	Normal	KMT2C
RPL15	7.02349e-40	0.252673	0.835	0.728	2.78453e-35	Normal	RPL15
TNFRSF19	7.77175e-40	0.419913	0.416	0.261	3.08119e-35	Normal	TNFRSF19
CEBPZ	8.37719e-40	0.347227	0.399	0.22	3.32122e-35	Normal	CEBPZ
PLEKHB2	8.87938e-40	0.255027	0.299	0.141	3.52032e-35	Normal	PLEKHB2
YY1	9.20177e-40	0.311606	0.514	0.327	3.64813e-35	Normal	YY1
YAP1	9.97252e-40	0.429412	0.445	0.269	3.95371e-35	Normal	YAP1
NFIL3	1.19332e-39	0.307216	0.238	0.099	4.73102e-35	Normal	NFIL3
IFIH1	1.27267e-39	-0.431513	0.073	0.225	5.04564e-35	Normal	IFIH1
BTAF1	1.48273e-39	0.293249	0.248	0.107	5.87844e-35	Normal	BTAF1
TP53BP2	1.60204e-39	0.258505	0.189	0.068	6.35146e-35	Normal	TP53BP2
MCC	1.64819e-39	0.296748	0.219	0.088	6.53443e-35	Normal	MCC
HEXIM1	1.9895e-39	0.271643	0.28	0.128	7.88758e-35	Normal	HEXIM1
ACVR2A	2.33859e-39	0.270478	0.251	0.109	9.27157e-35	Normal	ACVR2A
HECTD1	2.39031e-39	0.358181	0.446	0.26	9.47662e-35	Normal	HECTD1
SLC38A1	2.51185e-39	0.378056	0.405	0.232	9.9585e-35	Normal	SLC38A1
MATN2	2.59441e-39	0.452231	0.146	0.044	1.02858e-34	Normal	MATN2
UBTD1	2.61784e-39	0.371456	0.269	0.134	1.03787e-34	Normal	UBTD1
SET	2.72561e-39	0.354038	0.519	0.326	1.08059e-34	Normal	SET
CPM	3.11286e-39	0.494553	0.168	0.058	1.23412e-34	Normal	CPM
ZCCHC11	3.34556e-39	0.33034	0.244	0.104	1.32638e-34	Normal	ZCCHC11
HNRNPC	3.86942e-39	0.317973	0.567	0.358	1.53407e-34	Normal	HNRNPC
USP7	3.87618e-39	0.305033	0.383	0.207	1.53675e-34	Normal	USP7
SLC25A36	4.88483e-39	0.429636	0.247	0.114	1.93664e-34	Normal	SLC25A36
N4BP2L2	5.17378e-39	0.316613	0.354	0.184	2.0512e-34	Normal	N4BP2L2
WBP1L	5.66483e-39	0.261146	0.264	0.12	2.24588e-34	Normal	WBP1L
TMEM66	6.07575e-39	0.298197	0.349	0.179	2.40879e-34	Normal	TMEM66
C1R	6.2219e-39	-0.732481	0.038	0.171	2.46673e-34	Normal	C1R
ELOVL6	6.233e-39	0.539811	0.259	0.129	2.47114e-34	Normal	ELOVL6
CCDC137	6.28215e-39	-0.448004	0.168	0.333	2.49062e-34	Normal	CCDC137
PYGL	8.23263e-39	-0.383255	0.096	0.258	3.26391e-34	Normal	PYGL
ACTN4	8.68994e-39	0.325229	0.583	0.41	3.44521e-34	Normal	ACTN4
IRAK1	9.18965e-39	-0.491284	0.146	0.303	3.64333e-34	Normal	IRAK1
MTCH1	1.01786e-38	0.395726	0.397	0.231	4.03541e-34	Normal	MTCH1
RNF39	1.02195e-38	0.306738	0.204	0.081	4.05163e-34	Normal	RNF39
DDAH2	1.25536e-38	0.256159	0.18	0.065	4.97701e-34	Normal	DDAH2
MRPL27	1.27748e-38	-0.399457	0.127	0.288	5.06469e-34	Normal	MRPL27
GOT2	1.3032e-38	-0.480068	0.14	0.297	5.16668e-34	Normal	GOT2
ZCCHC2	1.46458e-38	0.282004	0.183	0.067	5.80646e-34	Normal	ZCCHC2
CLIC3	1.7324e-38	0.295934	0.216	0.09	6.86827e-34	Normal	CLIC3
ATF6	2.16565e-38	0.315806	0.343	0.184	8.58593e-34	Normal	ATF6
FAM84A	2.69481e-38	-0.451524	0.097	0.249	1.06838e-33	Normal	FAM84A
SNRPD3	2.7678e-38	-0.516391	0.218	0.376	1.09732e-33	Normal	SNRPD3
SRD5A3	2.85618e-38	-0.385988	0.063	0.202	1.13236e-33	Normal	SRD5A3
DSC1	2.98008e-38	0.586097	0.517	0.365	1.18148e-33	Normal	DSC1
FBXO9	3.85387e-38	-0.387392	0.092	0.245	1.5279e-33	Normal	FBXO9
CKB	4.19795e-38	0.420576	0.418	0.265	1.66432e-33	Normal	CKB
BNC1	4.31452e-38	0.602285	0.224	0.1	1.71053e-33	Normal	BNC1
S100A16	4.46155e-38	-0.349031	0.608	0.708	1.76883e-33	Normal	S100A16
KLK7	4.61029e-38	0.817067	0.327	0.186	1.8278e-33	Normal	KLK7
AKIRIN1	4.89897e-38	0.281018	0.331	0.166	1.94225e-33	Normal	AKIRIN1
NUP153	5.33424e-38	0.326659	0.283	0.134	2.11481e-33	Normal	NUP153
WASF2	5.93125e-38	0.290701	0.405	0.229	2.3515e-33	Normal	WASF2
CCSER2	6.46502e-38	0.252125	0.326	0.161	2.56312e-33	Normal	CCSER2
RBM25	6.88642e-38	0.320315	0.621	0.428	2.73019e-33	Normal	RBM25
PDLIM1	7.4258e-38	0.504333	0.389	0.23	2.94403e-33	Normal	PDLIM1
CIRBP	7.47502e-38	0.35444	0.417	0.239	2.96355e-33	Normal	CIRBP
ZC3H13	8.07134e-38	0.291215	0.335	0.169	3.19996e-33	Normal	ZC3H13
PRKAR1A	1.00501e-37	0.278782	0.245	0.108	3.98446e-33	Normal	PRKAR1A
GPX3	1.02582e-37	-0.511488	0.025	0.147	4.06695e-33	Normal	GPX3
CD47	1.03124e-37	-0.44644	0.125	0.287	4.08845e-33	Normal	CD47
CDH3	1.33411e-37	-0.315052	0.086	0.249	5.28921e-33	Normal	CDH3
STAG2	1.6171e-37	0.296861	0.285	0.135	6.41115e-33	Normal	STAG2
MFHAS1	1.73375e-37	-0.509883	0.089	0.233	6.87363e-33	Normal	MFHAS1
ZC3H11A	1.89785e-37	0.312887	0.402	0.224	7.52421e-33	Normal	ZC3H11A
TRIM69	1.96785e-37	-0.57305	0.096	0.243	7.80175e-33	Normal	TRIM69
CDS1	2.14301e-37	0.403733	0.358	0.216	8.49617e-33	Normal	CDS1
URI1	2.37805e-37	0.295185	0.373	0.208	9.42803e-33	Normal	URI1
FXYD3	2.52372e-37	-0.392966	0.595	0.652	1.00056e-32	Normal	FXYD3
CRK	2.66205e-37	0.287634	0.39	0.213	1.05539e-32	Normal	CRK
MFSD6	2.71583e-37	0.371744	0.359	0.202	1.07672e-32	Normal	MFSD6
NBEAL2	3.24393e-37	0.253474	0.226	0.096	1.28609e-32	Normal	NBEAL2
SURF2	3.39013e-37	-0.434703	0.127	0.279	1.34405e-32	Normal	SURF2
ATXN7	3.63857e-37	0.279459	0.22	0.092	1.44255e-32	Normal	ATXN7
NBL1	3.87863e-37	0.371145	0.418	0.261	1.53772e-32	Normal	NBL1
ZNF430	4.47957e-37	0.310444	0.233	0.105	1.77597e-32	Normal	ZNF430
DNASE1L3	4.83184e-37	-0.279887	0.008	0.116	1.91563e-32	Normal	DNASE1L3
MAGT1	5.18399e-37	0.287174	0.343	0.181	2.05524e-32	Normal	MAGT1
YOD1	6.02628e-37	0.314037	0.242	0.112	2.38918e-32	Normal	YOD1
EPPK1	8.17341e-37	0.444718	0.332	0.186	3.24043e-32	Normal	EPPK1
RALBP1	9.29062e-37	0.326448	0.627	0.475	3.68336e-32	Normal	RALBP1
SELK	1.05083e-36	0.295289	0.424	0.247	4.16612e-32	Normal	SELK
TMBIM6	1.05626e-36	0.299686	0.681	0.5	4.18765e-32	Normal	TMBIM6
TMEM30A	1.24925e-36	0.29766	0.359	0.194	4.95278e-32	Normal	TMEM30A
SAP18	1.30757e-36	0.374516	0.528	0.364	5.18399e-32	Normal	SAP18
CCDC59	1.39855e-36	0.340267	0.343	0.182	5.54469e-32	Normal	CCDC59
TERF2IP	1.50644e-36	0.306136	0.484	0.293	5.97245e-32	Normal	TERF2IP
SLK	1.67726e-36	0.320846	0.539	0.356	6.64968e-32	Normal	SLK
MICALCL	2.10849e-36	0.269492	0.199	0.082	8.35931e-32	Normal	MICALCL
ANXA11	2.11819e-36	0.270488	0.192	0.073	8.39777e-32	Normal	ANXA11
VAMP8	2.43734e-36	-0.469975	0.44	0.545	9.66308e-32	Normal	VAMP8
FAM212A	2.99553e-36	-0.296214	0.043	0.174	1.18761e-31	Normal	FAM212A
CUL3	3.20538e-36	0.29403	0.325	0.168	1.2708e-31	Normal	CUL3
ZNF217	3.86617e-36	0.2822	0.382	0.205	1.53278e-31	Normal	ZNF217
DNTTIP2	4.02568e-36	0.292933	0.526	0.338	1.59602e-31	Normal	DNTTIP2
MRP63	4.72085e-36	-0.413593	0.145	0.305	1.87163e-31	Normal	MRP63
FBXW7	5.05332e-36	0.428496	0.379	0.22	2.00344e-31	Normal	FBXW7
G3BP2	5.89904e-36	0.302373	0.24	0.106	2.33873e-31	Normal	G3BP2
TET2	7.19438e-36	0.338697	0.303	0.153	2.85229e-31	Normal	TET2
NDUFB9	8.73106e-36	-0.512584	0.337	0.452	3.46152e-31	Normal	NDUFB9
WHSC1L1	9.65527e-36	0.291216	0.284	0.136	3.82793e-31	Normal	WHSC1L1
HIPK3	9.9731e-36	0.272447	0.253	0.113	3.95394e-31	Normal	HIPK3
KDM6B	1.09866e-35	0.303734	0.238	0.105	4.35573e-31	Normal	KDM6B
SSR4	1.53679e-35	-0.4868	0.331	0.456	6.09277e-31	Normal	SSR4
CST6	1.78187e-35	0.660235	0.152	0.054	7.06441e-31	Normal	CST6
MAL2	2.02926e-35	0.657165	0.464	0.375	8.04521e-31	Normal	MAL2
ARID1B	2.34073e-35	0.250114	0.284	0.135	9.28007e-31	Normal	ARID1B
TMEM59	2.61051e-35	0.298357	0.461	0.282	1.03496e-30	Normal	TMEM59
ARL5B	2.69796e-35	0.273678	0.369	0.196	1.06963e-30	Normal	ARL5B
GBP2	2.72646e-35	-0.549454	0.277	0.409	1.08093e-30	Normal	GBP2
RBPJ	3.24428e-35	0.352177	0.24	0.11	1.28623e-30	Normal	RBPJ
WFDC5	3.53951e-35	0.434994	0.454	0.295	1.40327e-30	Normal	WFDC5
ADNP2	3.55972e-35	0.250895	0.243	0.109	1.41128e-30	Normal	ADNP2
FABP5	4.60624e-35	-0.358046	0.052	0.176	1.82619e-30	Normal	FABP5
GSK3B	4.68453e-35	0.27823	0.289	0.144	1.85723e-30	Normal	GSK3B
SFT2D2	4.91893e-35	0.267485	0.263	0.123	1.95016e-30	Normal	SFT2D2
FYTTD1	5.32897e-35	0.297307	0.385	0.224	2.11272e-30	Normal	FYTTD1
METRNL	5.59974e-35	0.560887	0.414	0.281	2.22007e-30	Normal	METRNL
PGD	6.02696e-35	-0.485872	0.146	0.287	2.38945e-30	Normal	PGD
MAPK1IP1L	8.24045e-35	0.34685	0.275	0.136	3.26701e-30	Normal	MAPK1IP1L
KCTD1	8.25783e-35	-0.363374	0.111	0.262	3.2739e-30	Normal	KCTD1
RP11-295G20.2	8.26443e-35	-0.505023	0.184	0.326	3.27652e-30	Normal	RP11-295G20.2
AIMP2	9.91104e-35	-0.32611	0.071	0.206	3.92933e-30	Normal	AIMP2
IRS1	1.06778e-34	0.266209	0.141	0.046	4.23332e-30	Normal	IRS1
ETS1	1.14074e-34	0.383131	0.142	0.046	4.52256e-30	Normal	ETS1
GABARAPL2	1.23488e-34	0.308448	0.305	0.161	4.89582e-30	Normal	GABARAPL2
ARL13B	1.25e-34	0.272926	0.208	0.088	4.95575e-30	Normal	ARL13B
PDLIM4	1.55135e-34	0.402662	0.188	0.077	6.15049e-30	Normal	PDLIM4
CCT3	1.58437e-34	-0.51102	0.397	0.494	6.2814e-30	Normal	CCT3
ATP5E	1.74912e-34	-0.456277	0.349	0.475	6.93456e-30	Normal	ATP5E
UBE2D3	1.82907e-34	0.272894	0.623	0.408	7.25153e-30	Normal	UBE2D3
TCEB2	1.8912e-34	-0.496877	0.369	0.484	7.49786e-30	Normal	TCEB2
PTGR1	1.91538e-34	-0.336184	0.053	0.184	7.59372e-30	Normal	PTGR1
SQSTM1	3.03987e-34	0.36785	0.374	0.213	1.20518e-29	Normal	SQSTM1
ATRX	3.22675e-34	0.34424	0.376	0.21	1.27928e-29	Normal	ATRX
WDR47	3.37501e-34	0.359003	0.308	0.168	1.33806e-29	Normal	WDR47
AP2S1	3.41211e-34	-0.50802	0.321	0.44	1.35276e-29	Normal	AP2S1
ASAH1	3.58309e-34	0.309431	0.304	0.161	1.42055e-29	Normal	ASAH1
NOTCH2NL	4.53621e-34	0.253896	0.234	0.11	1.79842e-29	Normal	NOTCH2NL
PPP1CC	4.6962e-34	0.26178	0.376	0.209	1.86186e-29	Normal	PPP1CC
NFIX	4.69667e-34	0.259227	0.373	0.204	1.86204e-29	Normal	NFIX
SOSTDC1	4.98286e-34	-0.418471	0.026	0.139	1.97551e-29	Normal	SOSTDC1
PHF20	5.36496e-34	0.352876	0.192	0.079	2.12699e-29	Normal	PHF20
HMOX2	7.46672e-34	-0.350278	0.081	0.221	2.96025e-29	Normal	HMOX2
LRRFIP2	8.20645e-34	0.374808	0.371	0.22	3.25353e-29	Normal	LRRFIP2
CD9	8.21314e-34	0.304513	0.534	0.351	3.25618e-29	Normal	CD9
POF1B	9.50318e-34	0.945085	0.348	0.233	3.76763e-29	Normal	POF1B
BCLAF1	9.73881e-34	0.311972	0.365	0.206	3.86105e-29	Normal	BCLAF1
MRPL51	1.02835e-33	-0.493036	0.221	0.361	4.07699e-29	Normal	MRPL51
NXF1	1.03115e-33	0.284656	0.261	0.124	4.08809e-29	Normal	NXF1
KANK1	1.09361e-33	0.37525	0.213	0.095	4.33573e-29	Normal	KANK1
MACC1	1.23362e-33	0.254431	0.145	0.05	4.89082e-29	Normal	MACC1
CDH13	1.76892e-33	0.276974	0.151	0.052	7.01307e-29	Normal	CDH13
DNAJB2	2.44999e-33	0.435366	0.369	0.229	9.71323e-29	Normal	DNAJB2
TAB2	2.93155e-33	0.259122	0.295	0.148	1.16224e-28	Normal	TAB2
NAGK	3.16655e-33	-0.405059	0.109	0.247	1.25541e-28	Normal	NAGK
CREBBP	4.23672e-33	0.283252	0.241	0.112	1.67969e-28	Normal	CREBBP
CRB3	4.52831e-33	0.286362	0.336	0.193	1.79529e-28	Normal	CRB3
OPTN	4.6649e-33	0.340665	0.459	0.289	1.84944e-28	Normal	OPTN
YBX3	5.0701e-33	0.279015	0.762	0.645	2.01009e-28	Normal	YBX3
DDX17	5.45226e-33	0.279906	0.566	0.377	2.1616e-28	Normal	DDX17
HINT2	6.18055e-33	-0.320758	0.074	0.209	2.45034e-28	Normal	HINT2
PSMB6	6.74933e-33	-0.47613	0.392	0.496	2.67584e-28	Normal	PSMB6
SPG20	6.7739e-33	0.309081	0.21	0.093	2.68558e-28	Normal	SPG20
RAB7A	6.81432e-33	0.27834	0.579	0.379	2.70161e-28	Normal	RAB7A
CRTAP	8.24261e-33	0.426825	0.166	0.064	3.26787e-28	Normal	CRTAP
NDUFA13	8.98361e-33	-0.43738	0.314	0.442	3.56164e-28	Normal	NDUFA13
HSP90AA1	9.68078e-33	-0.530944	0.859	0.774	3.83804e-28	Normal	HSP90AA1
PKP3	1.0179e-32	-0.494653	0.447	0.53	4.03557e-28	Normal	PKP3
GARS	1.25354e-32	-0.484327	0.232	0.368	4.96977e-28	Normal	GARS
VIMP	1.33804e-32	0.300902	0.394	0.235	5.30481e-28	Normal	VIMP
SAMD9	1.34114e-32	-0.431985	0.045	0.164	5.31708e-28	Normal	SAMD9
PGK1	1.51131e-32	-0.489025	0.437	0.513	5.99174e-28	Normal	PGK1
DDX24	1.5306e-32	0.339769	0.432	0.262	6.06821e-28	Normal	DDX24
ATP2A2	1.53672e-32	0.277063	0.469	0.286	6.0925e-28	Normal	ATP2A2
MYLIP	1.615e-32	0.259881	0.21	0.09	6.40283e-28	Normal	MYLIP
TUBB2A	2.2508e-32	0.322719	0.569	0.412	8.92352e-28	Normal	TUBB2A
RP11-783K16.5	2.30432e-32	-0.261209	0.043	0.161	9.13571e-28	Normal	RP11-783K16.5
SCAF11	2.72472e-32	0.292782	0.513	0.331	1.08024e-27	Normal	SCAF11
HMGB3	2.9062e-32	-0.343603	0.055	0.179	1.15219e-27	Normal	HMGB3
RTF1	3.79966e-32	0.34161	0.404	0.24	1.50641e-27	Normal	RTF1
BLMH	4.18004e-32	0.638195	0.306	0.178	1.65722e-27	Normal	BLMH
ATP1B3	4.62882e-32	-0.471425	0.461	0.562	1.83514e-27	Normal	ATP1B3
PQLC1	5.02463e-32	0.286797	0.299	0.16	1.99206e-27	Normal	PQLC1
GPI	5.52966e-32	-0.492493	0.138	0.275	2.19229e-27	Normal	GPI
PRDX1	7.78904e-32	-0.459766	0.448	0.532	3.08804e-27	Normal	PRDX1
PPP4R2	9.25711e-32	0.252718	0.309	0.165	3.67008e-27	Normal	PPP4R2
PRPF40A	9.52079e-32	0.290748	0.629	0.459	3.77461e-27	Normal	PRPF40A
TOR1AIP1	1.14064e-31	0.285218	0.24	0.113	4.52218e-27	Normal	TOR1AIP1
CHMP2B	1.25438e-31	0.294712	0.397	0.245	4.9731e-27	Normal	CHMP2B
BHLHE40	1.29824e-31	-0.742798	0.396	0.492	5.14702e-27	Normal	BHLHE40
TANC1	1.3672e-31	0.276339	0.277	0.14	5.42041e-27	Normal	TANC1
PIAS1	1.37763e-31	0.256617	0.2	0.087	5.46175e-27	Normal	PIAS1
2020-09-07	1.6499e-31	0.306018	0.43	0.273	6.5412e-27	Normal	2020-09-07
PHB2	2.09572e-31	-0.511036	0.319	0.434	8.30869e-27	Normal	PHB2
IRX3	2.10947e-31	0.395771	0.383	0.249	8.36319e-27	Normal	IRX3
CDK6	2.36137e-31	0.307566	0.248	0.119	9.36191e-27	Normal	CDK6
HSPA8	2.49579e-31	-0.741943	0.42	0.474	9.89483e-27	Normal	HSPA8
NDRG4	3.46342e-31	-0.302889	0.029	0.135	1.37311e-26	Normal	NDRG4
HNRNPA0	3.52305e-31	0.282076	0.315	0.171	1.39675e-26	Normal	HNRNPA0
FXR1	3.79027e-31	0.414457	0.299	0.165	1.50269e-26	Normal	FXR1
USP15	4.54436e-31	0.320806	0.429	0.274	1.80166e-26	Normal	USP15
USP47	4.89806e-31	0.285939	0.401	0.241	1.94189e-26	Normal	USP47
PTBP3	5.11054e-31	0.274156	0.512	0.334	2.02612e-26	Normal	PTBP3
KTN1	5.33421e-31	0.330344	0.774	0.662	2.1148e-26	Normal	KTN1
SYNCRIP	6.14105e-31	0.294532	0.53	0.358	2.43468e-26	Normal	SYNCRIP
GAS5	6.9135e-31	0.341596	0.494	0.321	2.74093e-26	Normal	GAS5
PPP3CA	7.60294e-31	0.488352	0.49	0.333	3.01426e-26	Normal	PPP3CA
COQ4	8.60434e-31	-0.349423	0.137	0.28	3.41128e-26	Normal	COQ4
SENP6	1.10584e-30	0.261872	0.367	0.211	4.38423e-26	Normal	SENP6
ANKLE2	1.2417e-30	0.260573	0.357	0.201	4.92286e-26	Normal	ANKLE2
KRT10	1.47512e-30	-0.310178	0.634	0.793	5.84826e-26	Normal	KRT10
DRAP1	1.61729e-30	0.318334	0.529	0.378	6.4119e-26	Normal	DRAP1
ZBTB43	1.65242e-30	0.314302	0.373	0.219	6.55117e-26	Normal	ZBTB43
TSPO	1.71295e-30	-0.322189	0.594	0.682	6.79115e-26	Normal	TSPO
SH3YL1	1.84487e-30	0.316139	0.265	0.143	7.31419e-26	Normal	SH3YL1
GTF3C6	1.93267e-30	-0.305554	0.091	0.222	7.66225e-26	Normal	GTF3C6
PDLIM5	2.38006e-30	0.284785	0.361	0.211	9.43599e-26	Normal	PDLIM5
VAT1	2.66571e-30	0.347424	0.304	0.173	1.05685e-25	Normal	VAT1
JAG1	2.85446e-30	0.333958	0.319	0.175	1.13168e-25	Normal	JAG1
ABLIM1	2.91316e-30	0.423308	0.532	0.41	1.15495e-25	Normal	ABLIM1
LAMA3	3.14262e-30	0.626253	0.188	0.085	1.24592e-25	Normal	LAMA3
UBB	3.1999e-30	-0.548316	0.54	0.599	1.26863e-25	Normal	UBB
PXN	3.26908e-30	0.256952	0.134	0.046	1.29606e-25	Normal	PXN
MYO6	3.89839e-30	0.2635	0.309	0.168	1.54556e-25	Normal	MYO6
PDAP1	4.07362e-30	-0.39811	0.212	0.35	1.61503e-25	Normal	PDAP1
FRMD6	5.20262e-30	0.318328	0.343	0.194	2.06263e-25	Normal	FRMD6
CBR3	6.00873e-30	-0.375429	0.093	0.221	2.38222e-25	Normal	CBR3
MIER1	6.33253e-30	0.256327	0.237	0.113	2.51059e-25	Normal	MIER1
SMARCA5	6.46234e-30	0.27956	0.3	0.159	2.56206e-25	Normal	SMARCA5
RXRA	6.72992e-30	0.32237	0.409	0.267	2.66814e-25	Normal	RXRA
SGK1	7.32686e-30	0.370292	0.367	0.211	2.90481e-25	Normal	SGK1
NAB1	8.005e-30	0.455477	0.292	0.165	3.17366e-25	Normal	NAB1
MEF2A	8.20586e-30	0.381227	0.305	0.17	3.2533e-25	Normal	MEF2A
CRY1	8.69562e-30	0.250044	0.146	0.056	3.44746e-25	Normal	CRY1
GYS1	1.00598e-29	-0.269254	0.037	0.145	3.98832e-25	Normal	GYS1
CNDP2	1.16539e-29	-0.406029	0.079	0.201	4.62029e-25	Normal	CNDP2
UBR4	1.19342e-29	0.279234	0.195	0.086	4.73142e-25	Normal	UBR4
EIF4A1	1.29854e-29	0.290108	0.451	0.294	5.14819e-25	Normal	EIF4A1
TM9SF3	1.31127e-29	0.266933	0.482	0.307	5.19864e-25	Normal	TM9SF3
LAMB3	1.38576e-29	0.395085	0.249	0.123	5.49398e-25	Normal	LAMB3
HMGCS1	1.5047e-29	0.359793	0.502	0.37	5.96554e-25	Normal	HMGCS1
UBR5	1.67356e-29	0.297856	0.265	0.135	6.635e-25	Normal	UBR5
CORO1C	1.91195e-29	0.262488	0.321	0.178	7.58011e-25	Normal	CORO1C
DSC2	2.31317e-29	-0.617978	0.257	0.387	9.17078e-25	Normal	DSC2
ARL4A	2.61561e-29	0.300949	0.179	0.079	1.03699e-24	Normal	ARL4A
SH2D4A	2.62846e-29	-0.271231	0.042	0.152	1.04208e-24	Normal	SH2D4A
BRWD1	3.28444e-29	0.276249	0.285	0.151	1.30215e-24	Normal	BRWD1
UBE2B	3.61277e-29	0.288832	0.399	0.248	1.43232e-24	Normal	UBE2B
THAP4	3.85734e-29	-0.266902	0.095	0.227	1.52928e-24	Normal	THAP4
EIF4EBP1	5.20273e-29	-0.316488	0.07	0.189	2.06267e-24	Normal	EIF4EBP1
ARL4D	5.24913e-29	0.309313	0.293	0.165	2.08107e-24	Normal	ARL4D
PLBD1	6.28177e-29	-0.368729	0.166	0.304	2.49047e-24	Normal	PLBD1
MRPS21	7.77474e-29	-0.445288	0.219	0.345	3.08237e-24	Normal	MRPS21
NFE2L1	8.17597e-29	0.372355	0.448	0.284	3.24145e-24	Normal	NFE2L1
ARF1	8.38293e-29	0.26584	0.591	0.433	3.3235e-24	Normal	ARF1
UBE2R2	9.17274e-29	0.292556	0.439	0.286	3.63663e-24	Normal	UBE2R2
EPB41	1.07906e-28	0.283927	0.258	0.136	4.27803e-24	Normal	EPB41
ASPH	1.12261e-28	0.271571	0.231	0.11	4.45069e-24	Normal	ASPH
SLC16A10	1.12498e-28	-0.50087	0.156	0.282	4.46009e-24	Normal	SLC16A10
CLTB	1.17634e-28	0.301689	0.669	0.551	4.66372e-24	Normal	CLTB
PPP1CB	1.23988e-28	0.291248	0.514	0.341	4.91564e-24	Normal	PPP1CB
ANO9	1.57106e-28	0.354706	0.171	0.075	6.22863e-24	Normal	ANO9
ASH1L	1.64842e-28	0.293931	0.305	0.167	6.53532e-24	Normal	ASH1L
EXPH5	1.6549e-28	0.367226	0.397	0.259	6.561e-24	Normal	EXPH5
PTPRZ1	1.66394e-28	0.293805	0.336	0.198	6.59687e-24	Normal	PTPRZ1
KLK5	1.8656e-28	0.654576	0.21	0.105	7.39636e-24	Normal	KLK5
EHF	1.95069e-28	-0.567603	0.43	0.535	7.73371e-24	Normal	EHF
FNBP1	2.05843e-28	0.251614	0.248	0.125	8.16085e-24	Normal	FNBP1
RNMT	2.10288e-28	0.274686	0.287	0.161	8.3371e-24	Normal	RNMT
DIS3	2.91164e-28	0.254558	0.287	0.154	1.15435e-23	Normal	DIS3
ELMSAN1	2.955e-28	0.367824	0.222	0.109	1.17154e-23	Normal	ELMSAN1
2020-03-07	3.13686e-28	0.27502	0.353	0.209	1.24364e-23	Normal	2020-03-07
CCDC50	3.2776e-28	0.255666	0.136	0.049	1.29944e-23	Normal	CCDC50
DSG3	3.64921e-28	-0.39098	0.404	0.551	1.44677e-23	Normal	DSG3
RPL24	3.8092e-28	0.259276	0.739	0.591	1.51019e-23	Normal	RPL24
FOXN1	4.94285e-28	-0.27199	0.059	0.172	1.95964e-23	Normal	FOXN1
ZSWIM6	5.63049e-28	0.251951	0.209	0.098	2.23226e-23	Normal	ZSWIM6
ALOX15B	7.29177e-28	-0.3073	0.033	0.136	2.8909e-23	Normal	ALOX15B
FDPS	8.68976e-28	-0.506068	0.216	0.335	3.44514e-23	Normal	FDPS
FAM83B	9.3275e-28	0.310128	0.484	0.349	3.69798e-23	Normal	FAM83B
NUMA1	1.03347e-27	0.261829	0.236	0.118	4.09729e-23	Normal	NUMA1
ENSA	1.09422e-27	-0.327379	0.597	0.641	4.33813e-23	Normal	ENSA
RTN3	1.37983e-27	0.277027	0.405	0.265	5.47048e-23	Normal	RTN3
UQCRC1	1.42191e-27	-0.495515	0.259	0.38	5.6373e-23	Normal	UQCRC1
PTPN11	1.48901e-27	0.252411	0.315	0.179	5.90334e-23	Normal	PTPN11
FUS	1.52315e-27	-0.40672	0.224	0.364	6.03867e-23	Normal	FUS
ITSN2	1.9005e-27	0.298434	0.371	0.224	7.53472e-23	Normal	ITSN2
GBP1	2.4253e-27	-0.515205	0.116	0.235	9.61536e-23	Normal	GBP1
PTK2B	3.19478e-27	0.301925	0.16	0.067	1.2666e-22	Normal	PTK2B
PRDM2	3.65321e-27	0.276292	0.237	0.119	1.44835e-22	Normal	PRDM2
PMAIP1	3.68934e-27	0.261966	0.54	0.363	1.46268e-22	Normal	PMAIP1
TBL1XR1	3.70259e-27	0.258249	0.274	0.147	1.46793e-22	Normal	TBL1XR1
HILPDA	4.13445e-27	-0.499343	0.039	0.141	1.63914e-22	Normal	HILPDA
HSPA6	4.26472e-27	-0.763285	0.017	0.106	1.69079e-22	Normal	HSPA6
KLK10	4.56843e-27	-0.605985	0.172	0.29	1.8112e-22	Normal	KLK10
PAFAH1B3	4.62892e-27	-0.255983	0.025	0.121	1.83518e-22	Normal	PAFAH1B3
NDUFB7	4.7034e-27	-0.435997	0.261	0.383	1.86471e-22	Normal	NDUFB7
TRIM29	4.72439e-27	0.284713	0.678	0.678	1.87303e-22	Normal	TRIM29
PHLDA2	4.85679e-27	0.369666	0.48	0.341	1.92552e-22	Normal	PHLDA2
SEPW1	4.98832e-27	0.364936	0.48	0.323	1.97767e-22	Normal	SEPW1
ODF3B	5.40543e-27	-0.282095	0.055	0.163	2.14303e-22	Normal	ODF3B
MRPS26	5.42995e-27	-0.35643	0.143	0.269	2.15276e-22	Normal	MRPS26
HIST1H1C	5.65099e-27	-0.406909	0.081	0.197	2.24039e-22	Normal	HIST1H1C
ACAP2	5.76727e-27	0.259346	0.363	0.218	2.28649e-22	Normal	ACAP2
RAB27A	6.49132e-27	-0.255519	0.055	0.165	2.57355e-22	Normal	RAB27A
SH3RF1	7.84005e-27	0.314896	0.134	0.052	3.10827e-22	Normal	SH3RF1
GSN	8.18322e-27	0.376681	0.236	0.125	3.24432e-22	Normal	GSN
NLRX1	8.75385e-27	-0.287961	0.055	0.164	3.47055e-22	Normal	NLRX1
SNRPD2	9.758e-27	-0.388506	0.462	0.55	3.86866e-22	Normal	SNRPD2
PTGS1	1.09042e-26	0.333213	0.363	0.237	4.32309e-22	Normal	PTGS1
BAIAP2	1.13214e-26	0.291184	0.432	0.29	4.48847e-22	Normal	BAIAP2
CPEB2	1.33787e-26	0.282788	0.339	0.202	5.30411e-22	Normal	CPEB2
SIPA1L2	1.37142e-26	-0.297423	0.038	0.139	5.43714e-22	Normal	SIPA1L2
MPP7	1.37523e-26	0.312841	0.403	0.269	5.45224e-22	Normal	MPP7
GPBP1	1.41488e-26	0.26233	0.361	0.216	5.60945e-22	Normal	GPBP1
TSTA3	1.43163e-26	-0.383699	0.258	0.388	5.67585e-22	Normal	TSTA3
NDUFS8	1.51338e-26	-0.363899	0.142	0.27	5.99996e-22	Normal	NDUFS8
SLC2A1	1.52621e-26	-0.747357	0.432	0.506	6.05081e-22	Normal	SLC2A1
VEZT	1.62092e-26	0.302483	0.288	0.162	6.42628e-22	Normal	VEZT
FOXP1	1.65939e-26	0.398219	0.209	0.103	6.57881e-22	Normal	FOXP1
LYST	1.93718e-26	0.259202	0.202	0.096	7.68016e-22	Normal	LYST
LDHA	2.64966e-26	-0.328276	0.719	0.733	1.05048e-21	Normal	LDHA
ZRANB1	2.78794e-26	0.253121	0.251	0.132	1.10531e-21	Normal	ZRANB1
PPFIBP1	2.92207e-26	0.255312	0.175	0.077	1.15848e-21	Normal	PPFIBP1
ELOVL4	3.47629e-26	0.606861	0.367	0.263	1.37821e-21	Normal	ELOVL4
TP63	4.90327e-26	0.423724	0.492	0.347	1.94395e-21	Normal	TP63
PITX1	5.94234e-26	-0.310347	0.061	0.168	2.3559e-21	Normal	PITX1
NDUFB1	7.79578e-26	-0.374253	0.152	0.278	3.09072e-21	Normal	NDUFB1
GSTA4	8.09707e-26	-0.407018	0.222	0.34	3.21016e-21	Normal	GSTA4
NDUFA1	8.1012e-26	-0.404701	0.253	0.373	3.2118e-21	Normal	NDUFA1
CTSD	8.54376e-26	-0.451557	0.381	0.478	3.38726e-21	Normal	CTSD
PSME1	1.23412e-25	-0.479587	0.306	0.402	4.89279e-21	Normal	PSME1
IFRD1	1.56419e-25	0.260781	0.198	0.094	6.20138e-21	Normal	IFRD1
ASPG	1.58056e-25	-0.289509	0.071	0.177	6.26628e-21	Normal	ASPG
SSNA1	1.66325e-25	-0.383717	0.203	0.324	6.59411e-21	Normal	SSNA1
EIF5A	1.87451e-25	0.282876	0.529	0.398	7.43167e-21	Normal	EIF5A
LYPD5	1.93416e-25	0.264315	0.116	0.041	7.66817e-21	Normal	LYPD5
MLTK	2.03783e-25	0.280329	0.261	0.142	8.07919e-21	Normal	MLTK
MICALL1	2.17208e-25	-0.375243	0.125	0.244	8.61142e-21	Normal	MICALL1
MBOAT2	2.62306e-25	0.359364	0.2	0.101	1.03994e-20	Normal	MBOAT2
SMURF1	2.65973e-25	0.267805	0.186	0.089	1.05448e-20	Normal	SMURF1
AFAP1L2	2.68939e-25	-0.302839	0.051	0.154	1.06623e-20	Normal	AFAP1L2
UBE2H	2.83777e-25	0.260713	0.319	0.181	1.12506e-20	Normal	UBE2H
RPS28	2.9484e-25	-0.355454	0.389	0.505	1.16892e-20	Normal	RPS28
S100A11	3.00366e-25	-0.426764	0.476	0.561	1.19083e-20	Normal	S100A11
MORF4L2	3.14397e-25	0.302951	0.361	0.222	1.24646e-20	Normal	MORF4L2
PCK2	3.51107e-25	-0.317976	0.077	0.186	1.392e-20	Normal	PCK2
MINOS1	4.2223e-25	-0.295184	0.127	0.252	1.67397e-20	Normal	MINOS1
CDC25B	4.31941e-25	-0.300355	0.018	0.102	1.71247e-20	Normal	CDC25B
GSPT1	4.59389e-25	0.270282	0.49	0.338	1.82129e-20	Normal	GSPT1
CYSTM1	4.61023e-25	0.261856	0.135	0.054	1.82777e-20	Normal	CYSTM1
RALB	5.49798e-25	-0.385853	0.113	0.227	2.17973e-20	Normal	RALB
RAB21	5.79684e-25	0.261003	0.294	0.166	2.29822e-20	Normal	RAB21
BDP1	6.18345e-25	0.257969	0.308	0.177	2.45149e-20	Normal	BDP1
CD63	6.54753e-25	0.251371	0.2	0.096	2.59583e-20	Normal	CD63
CEBPG	1.03377e-24	0.261323	0.422	0.286	4.09847e-20	Normal	CEBPG
IRF7	1.15673e-24	-0.333122	0.078	0.186	4.58598e-20	Normal	IRF7
CAPNS2	1.21083e-24	-0.415542	0.225	0.339	4.80047e-20	Normal	CAPNS2
GALNT2	1.39238e-24	0.280672	0.107	0.037	5.52025e-20	Normal	GALNT2
TRAPPC2L	3.0963e-24	-0.312261	0.116	0.232	1.22756e-19	Normal	TRAPPC2L
SLC23A2	4.25464e-24	-0.27622	0.028	0.115	1.68679e-19	Normal	SLC23A2
PVRL4	4.26067e-24	0.474829	0.406	0.32	1.68918e-19	Normal	PVRL4
SLC5A1	4.35526e-24	0.302597	0.172	0.08	1.72669e-19	Normal	SLC5A1
C11orf83	4.59195e-24	-0.351231	0.138	0.256	1.82052e-19	Normal	C11orf83
SP110	4.83074e-24	-0.262844	0.051	0.151	1.9152e-19	Normal	SP110
PON2	4.88108e-24	-0.347196	0.153	0.266	1.93515e-19	Normal	PON2
MRPS11	4.99609e-24	-0.273644	0.073	0.179	1.98075e-19	Normal	MRPS11
H2AFJ	5.06174e-24	-0.274154	0.265	0.403	2.00678e-19	Normal	H2AFJ
PIM1	5.8119e-24	0.338402	0.321	0.198	2.30418e-19	Normal	PIM1
SLPI	6.40276e-24	-0.536731	0.37	0.475	2.53844e-19	Normal	SLPI
USP31	8.11295e-24	0.252317	0.145	0.062	3.21646e-19	Normal	USP31
DDX58	8.44366e-24	-0.358129	0.092	0.199	3.34757e-19	Normal	DDX58
ACOT13	8.76694e-24	-0.286555	0.104	0.215	3.47574e-19	Normal	ACOT13
ATP5D	9.18051e-24	-0.423273	0.218	0.325	3.63971e-19	Normal	ATP5D
SREBF1	1.02973e-23	-0.436484	0.147	0.259	4.08245e-19	Normal	SREBF1
CCDC12	1.24748e-23	0.26471	0.296	0.178	4.94576e-19	Normal	CCDC12
TXN2	1.47742e-23	-0.324802	0.224	0.349	5.85739e-19	Normal	TXN2
EIF2A	1.73859e-23	0.271456	0.433	0.295	6.8928e-19	Normal	EIF2A
EIF2S1	2.20969e-23	0.25826	0.421	0.286	8.76053e-19	Normal	EIF2S1
SLC25A3	2.26392e-23	-0.344032	0.597	0.62	8.97553e-19	Normal	SLC25A3
HR	2.32616e-23	-0.450719	0.203	0.315	9.2223e-19	Normal	HR
NR1D2	2.6074e-23	0.313257	0.216	0.116	1.03373e-18	Normal	NR1D2
ARL5A	3.53119e-23	0.262501	0.4	0.283	1.39998e-18	Normal	ARL5A
APEH	4.55044e-23	-0.358283	0.136	0.246	1.80407e-18	Normal	APEH
ATP1A1	4.90873e-23	0.379293	0.548	0.423	1.94611e-18	Normal	ATP1A1
PPIA	5.33446e-23	-0.351406	0.248	0.363	2.1149e-18	Normal	PPIA
DNMT1	5.68762e-23	-0.375878	0.061	0.16	2.25491e-18	Normal	DNMT1
BTG2	6.38224e-23	0.337925	0.546	0.39	2.5303e-18	Normal	BTG2
RBL2	6.42799e-23	0.25366	0.214	0.112	2.54844e-18	Normal	RBL2
KAT6B	7.21387e-23	0.365972	0.17	0.082	2.86001e-18	Normal	KAT6B
NCOA4	8.73487e-23	0.272715	0.407	0.271	3.46303e-18	Normal	NCOA4
CSNK2A2	9.29531e-23	0.266807	0.283	0.165	3.68522e-18	Normal	CSNK2A2
FAHD1	1.12418e-22	-0.288888	0.083	0.188	4.45691e-18	Normal	FAHD1
EGR2	1.26506e-22	0.287739	0.169	0.079	5.01545e-18	Normal	EGR2
AKAP9	1.3638e-22	0.323921	0.434	0.293	5.40692e-18	Normal	AKAP9
CD3EAP	1.37285e-22	0.327371	0.188	0.096	5.44279e-18	Normal	CD3EAP
POLR2L	1.37713e-22	-0.42037	0.342	0.424	5.45978e-18	Normal	POLR2L
MRPL12	1.5083e-22	-0.302684	0.139	0.254	5.97979e-18	Normal	MRPL12
COX7A2	1.64635e-22	-0.391114	0.465	0.521	6.52712e-18	Normal	COX7A2
EIF3K	2.32992e-22	-0.378828	0.464	0.525	9.23719e-18	Normal	EIF3K
HES2	2.53667e-22	-0.404035	0.122	0.229	1.00569e-17	Normal	HES2
MPZL2	2.82744e-22	-0.380518	0.296	0.404	1.12096e-17	Normal	MPZL2
BOC	3.05262e-22	0.311581	0.172	0.083	1.21024e-17	Normal	BOC
PDCD5	3.23431e-22	-0.366881	0.172	0.289	1.28228e-17	Normal	PDCD5
MBNL1-AS1	3.31622e-22	0.341322	0.102	0.037	1.31475e-17	Normal	MBNL1-AS1
UQCR10	3.60052e-22	-0.396792	0.241	0.345	1.42746e-17	Normal	UQCR10
ATOX1	4.94921e-22	-0.341538	0.141	0.252	1.96216e-17	Normal	ATOX1
CDCA7L	5.36801e-22	0.320606	0.146	0.067	2.1282e-17	Normal	CDCA7L
ZNF750	6.4363e-22	-0.397829	0.345	0.462	2.55173e-17	Normal	ZNF750
TSR3	7.1919e-22	-0.280915	0.142	0.259	2.8513e-17	Normal	TSR3
CHCHD1	7.19782e-22	-0.300492	0.172	0.287	2.85365e-17	Normal	CHCHD1
HMGA1	7.25823e-22	0.331989	0.472	0.351	2.8776e-17	Normal	HMGA1
TMEM258	7.77106e-22	-0.303421	0.126	0.237	3.08091e-17	Normal	TMEM258
CEBPD	7.93445e-22	0.405598	0.576	0.461	3.14569e-17	Normal	CEBPD
OXA1L	8.55784e-22	-0.386482	0.169	0.281	3.39284e-17	Normal	OXA1L
CAPN1	1.30387e-21	-0.413494	0.281	0.383	5.16933e-17	Normal	CAPN1
CYB5A	1.33714e-21	-0.400751	0.265	0.363	5.30123e-17	Normal	CYB5A
PRC1	1.39006e-21	-0.344543	0.039	0.126	5.51102e-17	Normal	PRC1
ANKRD22	1.82617e-21	0.377747	0.359	0.252	7.24002e-17	Normal	ANKRD22
GOT1	2.31227e-21	-0.325148	0.088	0.187	9.16723e-17	Normal	GOT1
ETFB	2.51275e-21	-0.262717	0.183	0.302	9.96205e-17	Normal	ETFB
ATP5O	2.97566e-21	-0.360139	0.347	0.439	1.17973e-16	Normal	ATP5O
ADM	2.9945e-21	0.318938	0.368	0.237	1.1872e-16	Normal	ADM
RNF187	3.09612e-21	-0.37286	0.218	0.323	1.22749e-16	Normal	RNF187
MRPS25	3.16474e-21	-0.26056	0.094	0.2	1.25469e-16	Normal	MRPS25
CYB5R2	4.21434e-21	-0.328253	0.13	0.239	1.67082e-16	Normal	CYB5R2
RGS14	5.10354e-21	-0.2902	0.122	0.227	2.02335e-16	Normal	RGS14
MRPS7	5.33745e-21	-0.258265	0.076	0.177	2.11609e-16	Normal	MRPS7
NGFRAP1	5.86996e-21	-0.275677	0.144	0.257	2.3272e-16	Normal	NGFRAP1
RSF1	6.13091e-21	0.287507	0.287	0.171	2.43066e-16	Normal	RSF1
COX6C	7.1874e-21	-0.397807	0.427	0.487	2.84952e-16	Normal	COX6C
STON2	8.77251e-21	-0.260963	0.037	0.12	3.47795e-16	Normal	STON2
SRRM2	9.29315e-21	0.265963	0.394	0.268	3.68436e-16	Normal	SRRM2
SRSF2	1.01869e-20	0.257445	0.468	0.346	4.03871e-16	Normal	SRSF2
RCC1	1.08947e-20	-0.272049	0.057	0.147	4.31932e-16	Normal	RCC1
SLC20A1	1.14464e-20	0.28323	0.21	0.112	4.53805e-16	Normal	SLC20A1
SDC1	1.77395e-20	0.498455	0.565	0.58	7.03301e-16	Normal	SDC1
ELOVL1	1.82663e-20	0.341971	0.265	0.162	7.24186e-16	Normal	ELOVL1
S100A6	2.07571e-20	-0.306715	0.136	0.255	8.22935e-16	Normal	S100A6
IGSF3	2.14675e-20	-0.376575	0.154	0.26	8.51101e-16	Normal	IGSF3
CKAP4	2.14789e-20	-0.447548	0.361	0.432	8.51552e-16	Normal	CKAP4
EDF1	2.20414e-20	-0.356459	0.547	0.577	8.73851e-16	Normal	EDF1
MAPK13	2.28766e-20	-0.379058	0.283	0.373	9.06967e-16	Normal	MAPK13
MYEOV2	2.92609e-20	-0.371661	0.409	0.476	1.16008e-15	Normal	MYEOV2
GADD45GIP1	3.65337e-20	-0.416209	0.275	0.368	1.44842e-15	Normal	GADD45GIP1
SSBP1	3.77242e-20	-0.37668	0.279	0.384	1.49561e-15	Normal	SSBP1
MRPS15	5.27915e-20	-0.367187	0.222	0.323	2.09297e-15	Normal	MRPS15
GGCT	5.34443e-20	-0.281973	0.218	0.334	2.11885e-15	Normal	GGCT
CSNK2B	6.24e-20	0.342178	0.377	0.275	2.47391e-15	Normal	CSNK2B
MPHOSPH6	7.37952e-20	-0.31719	0.19	0.292	2.92569e-15	Normal	MPHOSPH6
TNFAIP2	7.63696e-20	-0.46303	0.047	0.132	3.02775e-15	Normal	TNFAIP2
PDHA1	8.53274e-20	-0.295807	0.119	0.225	3.38289e-15	Normal	PDHA1
SH3RF2	9.28024e-20	0.289745	0.338	0.231	3.67925e-15	Normal	SH3RF2
CYC1	1.03057e-19	-0.380995	0.393	0.468	4.0858e-15	Normal	CYC1
POLD2	1.05763e-19	-0.255944	0.106	0.21	4.1931e-15	Normal	POLD2
MIR205HG	1.10614e-19	-0.260514	0.236	0.369	4.3854e-15	Normal	MIR205HG
ATP5J	1.24447e-19	-0.361053	0.307	0.395	4.93383e-15	Normal	ATP5J
ATP5H	1.26154e-19	-0.3426	0.322	0.417	5.00151e-15	Normal	ATP5H
SMC2	1.30208e-19	-0.36097	0.076	0.167	5.16222e-15	Normal	SMC2
FAS	1.36578e-19	0.313484	0.174	0.091	5.41478e-15	Normal	FAS
FAM177A1	1.47568e-19	0.264569	0.275	0.169	5.85047e-15	Normal	FAM177A1
IQGAP1	1.49016e-19	0.260626	0.611	0.463	5.90788e-15	Normal	IQGAP1
PLTP	1.76931e-19	-0.329271	0.11	0.209	7.0146e-15	Normal	PLTP
ENAH	1.9713e-19	-0.387519	0.222	0.328	7.81543e-15	Normal	ENAH
G6PD	2.52683e-19	-0.275048	0.085	0.177	1.00179e-14	Normal	G6PD
CA2	3.21536e-19	0.389155	0.244	0.152	1.27476e-14	Normal	CA2
CFD	3.31678e-19	0.387655	0.133	0.062	1.31497e-14	Normal	CFD
MZT2B	3.44463e-19	-0.306248	0.347	0.454	1.36566e-14	Normal	MZT2B
PSMA4	3.82548e-19	-0.380788	0.304	0.39	1.51665e-14	Normal	PSMA4
MRPL21	3.95203e-19	-0.31364	0.179	0.286	1.56682e-14	Normal	MRPL21
MRPS16	4.05552e-19	-0.250618	0.13	0.236	1.60785e-14	Normal	MRPS16
PSMC5	4.62256e-19	-0.404095	0.337	0.412	1.83266e-14	Normal	PSMC5
KNOP1	6.20643e-19	-0.262964	0.062	0.149	2.4606e-14	Normal	KNOP1
GGNBP2	6.30332e-19	0.267779	0.299	0.189	2.49902e-14	Normal	GGNBP2
PSMB8	7.25438e-19	-0.35021	0.187	0.288	2.87607e-14	Normal	PSMB8
NDUFS5	1.24889e-18	-0.322509	0.46	0.523	4.95136e-14	Normal	NDUFS5
PLXDC2	1.5071e-18	0.250638	0.407	0.287	5.97505e-14	Normal	PLXDC2
REEP4	1.60462e-18	-0.272837	0.149	0.25	6.36167e-14	Normal	REEP4
SULT2B1	2.11575e-18	0.363445	0.331	0.243	8.38811e-14	Normal	SULT2B1
MYO1B	2.25431e-18	-0.434918	0.12	0.22	8.93744e-14	Normal	MYO1B
RRAGC	2.44685e-18	0.287734	0.367	0.256	9.70077e-14	Normal	RRAGC
DEGS1	2.79584e-18	0.29472	0.582	0.484	1.10844e-13	Normal	DEGS1
MRPL28	6.23308e-18	-0.262657	0.126	0.223	2.47117e-13	Normal	MRPL28
IP6K2	7.90274e-18	0.275546	0.357	0.256	3.13312e-13	Normal	IP6K2
PLEK2	7.97134e-18	0.467548	0.208	0.125	3.16032e-13	Normal	PLEK2
PSME2	8.39715e-18	-0.455	0.219	0.3	3.32913e-13	Normal	PSME2
GPNMB	8.56964e-18	0.299986	0.53	0.423	3.39752e-13	Normal	GPNMB
ZNF622	1.18295e-17	0.267802	0.228	0.137	4.68993e-13	Normal	ZNF622
ANAPC11	1.29246e-17	-0.357521	0.271	0.353	5.12408e-13	Normal	ANAPC11
AKR1A1	1.40443e-17	-0.322252	0.142	0.241	5.56801e-13	Normal	AKR1A1
CPEB4	1.95873e-17	0.262694	0.265	0.166	7.76559e-13	Normal	CPEB4
RBBP8	2.05207e-17	0.284726	0.269	0.167	8.13564e-13	Normal	RBBP8
MRPS34	2.08981e-17	-0.374562	0.255	0.337	8.28527e-13	Normal	MRPS34
SVIL	2.18891e-17	0.268021	0.15	0.075	8.67815e-13	Normal	SVIL
RALGPS2	2.34591e-17	-0.334346	0.254	0.347	9.3006e-13	Normal	RALGPS2
HK2	2.85433e-17	-0.319806	0.075	0.158	1.13163e-12	Normal	HK2
LTB4R2	3.19672e-17	-0.312492	0.156	0.246	1.26737e-12	Normal	LTB4R2
BARD1	3.21781e-17	0.262683	0.19	0.109	1.27573e-12	Normal	BARD1
LMAN2	4.17264e-17	-0.298066	0.233	0.333	1.65428e-12	Normal	LMAN2
FAM110C	4.35026e-17	-0.383248	0.153	0.249	1.7247e-12	Normal	FAM110C
MRPL52	4.38302e-17	-0.273408	0.176	0.273	1.73769e-12	Normal	MRPL52
WBP5	4.69212e-17	-0.270027	0.106	0.197	1.86024e-12	Normal	WBP5
DDX60	4.77473e-17	-0.267615	0.109	0.198	1.89299e-12	Normal	DDX60
SPTLC3	5.80007e-17	0.380437	0.19	0.113	2.2995e-12	Normal	SPTLC3
CD82	6.13521e-17	-0.373355	0.297	0.376	2.43236e-12	Normal	CD82
METTL5	7.15485e-17	-0.256855	0.086	0.174	2.83661e-12	Normal	METTL5
GJA1	8.38509e-17	-0.307577	0.551	0.602	3.32435e-12	Normal	GJA1
ACO2	9.73989e-17	-0.282858	0.118	0.211	3.86148e-12	Normal	ACO2
BFAR	1.06377e-16	0.254963	0.136	0.067	4.21743e-12	Normal	BFAR
FOS	1.12059e-16	0.336276	0.572	0.436	4.44269e-12	Normal	FOS
MTCH2	1.1359e-16	-0.277951	0.147	0.237	4.5034e-12	Normal	MTCH2
TALDO1	1.64883e-16	-0.356286	0.241	0.326	6.53694e-12	Normal	TALDO1
FERMT1	1.8111e-16	-0.336586	0.122	0.214	7.18027e-12	Normal	FERMT1
PPP1R18	2.01672e-16	0.304092	0.143	0.073	7.99548e-12	Normal	PPP1R18
PML	2.26215e-16	-0.258558	0.076	0.161	8.96853e-12	Normal	PML
ATPIF1	2.49992e-16	-0.345827	0.422	0.486	9.91119e-12	Normal	ATPIF1
NDUFAB1	3.02444e-16	-0.285579	0.219	0.317	1.19907e-11	Normal	NDUFAB1
IL4R	3.75055e-16	-0.29571	0.065	0.143	1.48694e-11	Normal	IL4R
MYH9	4.06127e-16	-0.356232	0.426	0.486	1.61013e-11	Normal	MYH9
EIF6	5.78995e-16	-0.298153	0.469	0.521	2.29548e-11	Normal	EIF6
ITPR2	6.17922e-16	0.309818	0.329	0.228	2.44981e-11	Normal	ITPR2
AGAP3	7.94917e-16	-0.311825	0.103	0.188	3.15153e-11	Normal	AGAP3
TUFM	8.42273e-16	-0.343116	0.321	0.389	3.33928e-11	Normal	TUFM
COX7B	1.43557e-15	-0.423588	0.385	0.435	5.69148e-11	Normal	COX7B
ATP5G1	1.71086e-15	-0.301432	0.233	0.326	6.78289e-11	Normal	ATP5G1
ATP5L	1.78148e-15	-0.323352	0.381	0.444	7.06285e-11	Normal	ATP5L
SPRR2D	1.90588e-15	-0.34116	0.154	0.258	7.55607e-11	Normal	SPRR2D
TES	2.05372e-15	0.328378	0.273	0.182	8.14217e-11	Normal	TES
PSMA6	2.15758e-15	-0.325652	0.252	0.343	8.55393e-11	Normal	PSMA6
MDH2	2.44998e-15	-0.312982	0.381	0.445	9.71321e-11	Normal	MDH2
PTTG1	2.69086e-15	-0.366531	0.067	0.14	1.06682e-10	Normal	PTTG1
MXD4	2.70726e-15	-0.299888	0.113	0.198	1.07332e-10	Normal	MXD4
PPL	2.73252e-15	0.371944	0.481	0.416	1.08333e-10	Normal	PPL
ITGB4	2.75739e-15	0.250787	0.18	0.101	1.0932e-10	Normal	ITGB4
FARSA	3.05084e-15	-0.301174	0.124	0.208	1.20954e-10	Normal	FARSA
PLK3	3.24299e-15	0.251489	0.186	0.108	1.28572e-10	Normal	PLK3
FAM162A	3.3231e-15	-0.3625	0.343	0.404	1.31748e-10	Normal	FAM162A
LTB4R	3.37485e-15	-0.320775	0.242	0.336	1.33799e-10	Normal	LTB4R
ANKRD37	4.14296e-15	-0.486521	0.074	0.149	1.64252e-10	Normal	ANKRD37
ANP32B	4.21432e-15	-0.412907	0.403	0.452	1.67081e-10	Normal	ANP32B
HIST2H2BE	4.7391e-15	-0.336328	0.132	0.215	1.87886e-10	Normal	HIST2H2BE
COASY	5.40627e-15	-0.304605	0.145	0.228	2.14337e-10	Normal	COASY
RHOD	5.73942e-15	0.306103	0.284	0.208	2.27545e-10	Normal	RHOD
NUDT5	6.30591e-15	-0.263556	0.154	0.244	2.50004e-10	Normal	NUDT5
SHMT2	6.31853e-15	-0.27462	0.1	0.179	2.50505e-10	Normal	SHMT2
RAN	7.46247e-15	-0.31257	0.391	0.461	2.95857e-10	Normal	RAN
RRM1	8.58986e-15	-0.291371	0.196	0.291	3.40553e-10	Normal	RRM1
AKR1C2	9.1914e-15	-0.284279	0.063	0.135	3.64402e-10	Normal	AKR1C2
MT1E	1.11189e-14	0.606513	0.193	0.124	4.4082e-10	Normal	MT1E
SF3B14	1.29241e-14	0.258985	0.437	0.347	5.12387e-10	Normal	SF3B14
IMPDH2	1.3863e-14	-0.261769	0.204	0.302	5.49612e-10	Normal	IMPDH2
LARP7	1.57027e-14	-0.283256	0.191	0.281	6.22548e-10	Normal	LARP7
C19orf70	1.58835e-14	-0.294952	0.224	0.309	6.29716e-10	Normal	C19orf70
STOML2	1.97932e-14	-0.375725	0.234	0.309	7.84719e-10	Normal	STOML2
S100A10	2.30918e-14	0.454816	0.525	0.451	9.15499e-10	Normal	S100A10
SCAPER	2.7506e-14	-0.260364	0.134	0.224	1.0905e-09	Normal	SCAPER
MED8	3.30294e-14	-0.253956	0.173	0.26	1.30948e-09	Normal	MED8
TPGS2	3.40056e-14	-0.251014	0.137	0.223	1.34818e-09	Normal	TPGS2
SMAD3	3.8105e-14	0.268395	0.147	0.081	1.51071e-09	Normal	SMAD3
SH3BGRL3	4.02404e-14	-0.283679	0.448	0.516	1.59537e-09	Normal	SH3BGRL3
RIN2	4.05676e-14	-0.310935	0.118	0.193	1.60834e-09	Normal	RIN2
MAF	4.29642e-14	-0.343685	0.255	0.337	1.70336e-09	Normal	MAF
PLIN2	4.36445e-14	0.33236	0.184	0.111	1.73033e-09	Normal	PLIN2
PSMB7	4.47138e-14	-0.323483	0.385	0.445	1.77272e-09	Normal	PSMB7
HOMER1	6.55642e-14	-0.312466	0.103	0.181	2.59936e-09	Normal	HOMER1
PFDN2	7.45519e-14	0.25835	0.339	0.257	2.95568e-09	Normal	PFDN2
FHL2	1.04499e-13	0.42048	0.224	0.153	4.14298e-09	Normal	FHL2
CES2	1.17517e-13	-0.283008	0.142	0.221	4.6591e-09	Normal	CES2
CBR1	1.4038e-13	-0.381804	0.398	0.448	5.5655e-09	Normal	CBR1
COL7A1	1.68944e-13	0.259537	0.152	0.084	6.69794e-09	Normal	COL7A1
GLO1	1.75243e-13	0.305745	0.444	0.371	6.94767e-09	Normal	GLO1
ARID4A	1.91798e-13	0.256265	0.215	0.138	7.60402e-09	Normal	ARID4A
LRRFIP1	1.96708e-13	0.374364	0.478	0.404	7.79869e-09	Normal	LRRFIP1
SLIRP	2.12052e-13	-0.322685	0.228	0.301	8.40702e-09	Normal	SLIRP
ERAP1	2.16564e-13	0.253271	0.142	0.079	8.58591e-09	Normal	ERAP1
DUSP23	2.30191e-13	-0.261461	0.131	0.21	9.12616e-09	Normal	DUSP23
COX6A1	2.31618e-13	-0.293994	0.361	0.421	9.18272e-09	Normal	COX6A1
VDAC1	3.17193e-13	-0.256404	0.221	0.305	1.25754e-08	Normal	VDAC1
AK2	3.45015e-13	-0.311162	0.255	0.329	1.36785e-08	Normal	AK2
ADAP2	4.38592e-13	-0.273887	0.13	0.209	1.73884e-08	Normal	ADAP2
DNAJC7	6.17674e-13	-0.306201	0.146	0.225	2.44883e-08	Normal	DNAJC7
ZC3H12A	7.79081e-13	-0.357244	0.483	0.52	3.08874e-08	Normal	ZC3H12A
NRARP	8.63147e-13	0.285995	0.498	0.429	3.42203e-08	Normal	NRARP
ATP6V1G1	1.0086e-12	-0.262024	0.486	0.52	3.99869e-08	Normal	ATP6V1G1
EIF4A3	1.24559e-12	-0.790161	0.387	0.401	4.93825e-08	Normal	EIF4A3
CASP14	1.25207e-12	0.452501	0.444	0.371	4.96397e-08	Normal	CASP14
EBP	1.74348e-12	-0.251218	0.193	0.277	6.91221e-08	Normal	EBP
PROM2	1.90557e-12	-0.279251	0.156	0.228	7.55482e-08	Normal	PROM2
PLA2G4E	2.53981e-12	-0.398779	0.253	0.32	1.00693e-07	Normal	PLA2G4E
ALOX12B	2.89298e-12	-0.527535	0.134	0.203	1.14695e-07	Normal	ALOX12B
FDXR	3.02692e-12	-0.2543	0.138	0.21	1.20005e-07	Normal	FDXR
BCAP31	3.29355e-12	-0.359223	0.287	0.341	1.30576e-07	Normal	BCAP31
DHCR24	5.21039e-12	0.419617	0.52	0.482	2.06571e-07	Normal	DHCR24
GPSM2	5.74191e-12	0.489787	0.222	0.159	2.27644e-07	Normal	GPSM2
RANGAP1	8.32704e-12	-0.366071	0.274	0.335	3.30134e-07	Normal	RANGAP1
MGST2	8.95781e-12	-0.258087	0.154	0.229	3.55141e-07	Normal	MGST2
NHP2	1.17075e-11	-0.286167	0.317	0.374	4.64155e-07	Normal	NHP2
DDIT3	1.23e-11	-0.389306	0.114	0.182	4.87645e-07	Normal	DDIT3
CCT5	1.2857e-11	-0.316906	0.288	0.351	5.09728e-07	Normal	CCT5
STEAP4	1.3089e-11	-0.360983	0.132	0.203	5.18927e-07	Normal	STEAP4
MARS	1.30981e-11	-0.254962	0.119	0.19	5.19288e-07	Normal	MARS
FLNB	1.42184e-11	-0.353797	0.231	0.295	5.63701e-07	Normal	FLNB
MRPS12	1.55865e-11	-0.251512	0.19	0.262	6.17941e-07	Normal	MRPS12
PHB	1.58496e-11	-0.309699	0.258	0.326	6.28373e-07	Normal	PHB
RUVBL2	1.65864e-11	-0.282448	0.127	0.195	6.57585e-07	Normal	RUVBL2
SESN2	1.91937e-11	-0.277872	0.062	0.122	7.60954e-07	Normal	SESN2
GPT2	3.02338e-11	-0.252668	0.173	0.25	1.19865e-06	Normal	GPT2
TMEM54	3.08343e-11	-0.286066	0.283	0.346	1.22246e-06	Normal	TMEM54
CLEC2B	3.2366e-11	-0.324276	0.212	0.282	1.28318e-06	Normal	CLEC2B
SNRPC	4.61104e-11	-0.326862	0.243	0.302	1.82809e-06	Normal	SNRPC
C14orf119	4.91897e-11	-0.278625	0.123	0.188	1.95018e-06	Normal	C14orf119
RHOV	5.36642e-11	-0.273404	0.427	0.501	2.12757e-06	Normal	RHOV
SPRR1A	5.52561e-11	0.552768	0.267	0.194	2.19068e-06	Normal	SPRR1A
EREG	5.60855e-11	0.252053	0.116	0.062	2.22357e-06	Normal	EREG
PSMB5	7.51595e-11	-0.266024	0.326	0.375	2.97977e-06	Normal	PSMB5
HAS3	9.97282e-11	-0.511957	0.18	0.244	3.95382e-06	Normal	HAS3
SLC16A1	1.17349e-10	-0.276064	0.088	0.151	4.6524e-06	Normal	SLC16A1
HSD17B4	1.18039e-10	-0.251515	0.221	0.295	4.67978e-06	Normal	HSD17B4
NARS	1.27473e-10	-0.285559	0.267	0.33	5.05378e-06	Normal	NARS
PSMD1	1.45968e-10	-0.303816	0.327	0.382	5.78704e-06	Normal	PSMD1
ATP5C1	1.6333e-10	-0.290028	0.321	0.373	6.47539e-06	Normal	ATP5C1
VDAC3	1.93284e-10	-0.257553	0.175	0.242	7.66295e-06	Normal	VDAC3
DAPL1	3.76664e-10	-0.321448	0.35	0.41	1.49332e-05	Normal	DAPL1
YARS	3.96528e-10	-0.28133	0.184	0.249	1.57207e-05	Normal	YARS
IL1RN	4.08935e-10	-0.534419	0.356	0.397	1.62126e-05	Normal	IL1RN
NDUFV1	4.1092e-10	-0.304387	0.295	0.351	1.62913e-05	Normal	NDUFV1
MAP4K4	4.13495e-10	-0.260573	0.142	0.211	1.63934e-05	Normal	MAP4K4
SOCS3	4.72135e-10	0.300285	0.158	0.101	1.87183e-05	Normal	SOCS3
YWHAQ	4.81263e-10	-0.310793	0.286	0.342	1.90801e-05	Normal	YWHAQ
NCCRP1	5.71899e-10	0.510944	0.229	0.171	2.26735e-05	Normal	NCCRP1
NSG1	8.76773e-10	-0.273212	0.411	0.454	3.47605e-05	Normal	NSG1
HSPA5	9.97364e-10	-0.768609	0.69	0.586	3.95415e-05	Normal	HSPA5
LIMK2	1.33748e-09	-0.291047	0.212	0.272	5.30257e-05	Normal	LIMK2
DUOXA1	1.64092e-09	-0.25826	0.275	0.342	6.50559e-05	Normal	DUOXA1
HINT1	2.97128e-09	-0.266071	0.459	0.481	0.0001178	Normal	HINT1
PRKDC	3.58791e-09	-0.327506	0.164	0.226	0.000142246	Normal	PRKDC
SLC39A6	3.88472e-09	-0.296799	0.375	0.418	0.000154014	Normal	SLC39A6
CKAP2	3.95828e-09	-0.297818	0.094	0.148	0.00015693	Normal	CKAP2
CCDC25	4.08286e-09	-0.256132	0.149	0.207	0.000161869	Normal	CCDC25
VCP	4.63673e-09	-0.318977	0.548	0.539	0.000183828	Normal	VCP
SH3PXD2A	7.19311e-09	0.274293	0.154	0.102	0.000285178	Normal	SH3PXD2A
NDUFA4	7.51751e-09	-0.257138	0.449	0.469	0.000298039	Normal	NDUFA4
RNF7	8.99274e-09	-0.272145	0.244	0.298	0.000356526	Normal	RNF7
NDUFA2	9.20405e-09	-0.270083	0.242	0.296	0.000364904	Normal	NDUFA2
SND1	1.07449e-08	-0.258098	0.173	0.23	0.000425992	Normal	SND1
SF3B5	1.87486e-08	-0.282923	0.373	0.401	0.000743305	Normal	SF3B5
CCT7	2.04459e-08	-0.254997	0.305	0.352	0.0008106	Normal	CCT7
AURKAIP1	3.53509e-08	-0.33499	0.293	0.325	0.00140152	Normal	AURKAIP1
AIM1	4.57824e-08	-0.288883	0.289	0.336	0.00181509	Normal	AIM1
DSG1	6.35073e-08	0.296398	0.68	0.734	0.00251781	Normal	DSG1
TFDP1	6.64279e-08	-0.250167	0.146	0.197	0.0026336	Normal	TFDP1
OGFRL1	7.20733e-08	0.252512	0.243	0.186	0.00285742	Normal	OGFRL1
ATP5G2	8.1198e-08	-0.253103	0.305	0.351	0.00321918	Normal	ATP5G2
ALDH9A1	8.99122e-08	-0.2612	0.272	0.322	0.00356466	Normal	ALDH9A1
FBXW5	1.20399e-07	-0.27885	0.195	0.246	0.00477335	Normal	FBXW5
NDUFC1	1.29159e-07	-0.25088	0.263	0.312	0.00512065	Normal	NDUFC1
ROMO1	1.32119e-07	-0.287411	0.313	0.349	0.00523799	Normal	ROMO1
ATP1B1	1.42707e-07	-0.424804	0.223	0.284	0.00565774	Normal	ATP1B1
FDFT1	1.48175e-07	-0.263273	0.297	0.345	0.00587456	Normal	FDFT1
STMN1	1.77257e-07	-0.486634	0.084	0.128	0.00702752	Normal	STMN1
ZFAND2A	2.08795e-07	-0.529185	0.096	0.139	0.00827787	Normal	ZFAND2A
FAT2	2.66285e-07	-0.273893	0.131	0.179	0.0105571	Normal	FAT2
DNPH1	2.98479e-07	-0.274571	0.254	0.296	0.0118335	Normal	DNPH1
TUBA1B	3.31936e-07	-0.283877	0.321	0.23	0.0131599	Normal	TUBA1B
COX8A	3.33708e-07	-0.255129	0.407	0.423	0.0132302	Normal	COX8A
TRAP1	5.69187e-07	-0.304569	0.254	0.291	0.022566	Normal	TRAP1
ADAR	6.9009e-07	-0.275067	0.219	0.265	0.0273593	Normal	ADAR
RRBP1	7.23495e-07	-0.26883	0.19	0.24	0.0286837	Normal	RRBP1
IRF1	8.32473e-07	0.296221	0.174	0.125	0.0330042	Normal	IRF1
CTD-2319I12.1	1.02641e-06	0.349486	0.226	0.182	0.040693	Normal	CTD-2319I12.1
FGFBP1	1.0518e-06	0.274016	0.582	0.555	0.0416996	Normal	FGFBP1
ESRP2	1.18801e-06	-0.250082	0.168	0.212	0.0470997	Normal	ESRP2
C16orf13	1.27287e-06	-0.271069	0.18	0.222	0.0504644	Normal	C16orf13
TMEM160	2.38424e-06	-0.261112	0.188	0.229	0.0945258	Normal	TMEM160
LIMA1	3.0829e-06	0.381167	0.398	0.35	0.122225	Normal	LIMA1
KRT78	3.21516e-06	0.564493	0.173	0.135	0.127468	Normal	KRT78
LYPD3	3.94796e-06	0.305024	0.571	0.632	0.156521	Normal	LYPD3
PPP1CA	4.90348e-06	-0.270134	0.228	0.268	0.194403	Normal	PPP1CA
ELF3	6.6868e-06	-0.28977	0.123	0.167	0.265105	Normal	ELF3
NDUFS2	1.37014e-05	-0.271438	0.201	0.236	0.543206	Normal	NDUFS2
BBC3	1.86639e-05	-0.297522	0.161	0.198	0.739948	Normal	BBC3
JHDM1D-AS1	3.28454e-05	-0.328346	0.125	0.159	1	Normal	JHDM1D-AS1
HIST1H2BK	3.32722e-05	-0.291518	0.132	0.169	1	Normal	HIST1H2BK
PPIF	3.55311e-05	-0.314611	0.197	0.234	1	Normal	PPIF
SPINK5	4.57604e-05	0.613875	0.486	0.559	1	Normal	SPINK5
ITGA2	0.00017263	0.450427	0.196	0.166	1	Normal	ITGA2
LGALS7B	0.000371553	-0.256352	0.431	0.442	1	Normal	LGALS7B
S100A8.1	0	5.08199	0.926	0.041	0	Psoriasis	S100A8
S100A9.1	0	5.06502	0.943	0.055	0	Psoriasis	S100A9
S100A7.1	0	3.67635	0.803	0.025	0	Psoriasis	S100A7
KRT6A.1	0	3.62867	0.795	0.073	0	Psoriasis	KRT6A
IFI27.1	0	3.05976	0.8	0.073	0	Psoriasis	IFI27
GAPDH.1	0	1.28437	0.889	0.652	0	Psoriasis	GAPDH
KLF6.1	0	-1.15859	0.464	0.884	0	Psoriasis	KLF6
ANXA1.1	0	-1.17963	0.237	0.818	0	Psoriasis	ANXA1
KLF4.1	0	-1.31312	0.363	0.818	0	Psoriasis	KLF4
ETS2.1	0	-1.38227	0.289	0.761	0	Psoriasis	ETS2
ARID5B.1	0	-1.40955	0.13	0.643	0	Psoriasis	ARID5B
CLDN1.1	0	-1.77429	0.332	0.763	0	Psoriasis	CLDN1
SERPINB2.1	0	-2.10403	0.182	0.677	0	Psoriasis	SERPINB2
TXNIP.1	0	-2.21535	0.144	0.687	0	Psoriasis	TXNIP
ERRFI1.1	0	-2.29286	0.125	0.758	0	Psoriasis	ERRFI1
SERPINA12.1	0	-2.33083	0.004	0.393	0	Psoriasis	SERPINA12
KRT77.1	1.79458e-305	-2.28408	0.017	0.367	7.1148e-301	Psoriasis	KRT77
SERPINB4.1	1.44329e-304	2.88047	0.598	0.015	5.72207e-300	Psoriasis	SERPINB4
GJB2.1	8.21904e-304	2.28667	0.673	0.137	3.25852e-299	Psoriasis	GJB2
LMNA.1	2.76474e-302	-0.975465	0.637	0.858	1.09611e-297	Psoriasis	LMNA
KRT6B.1	2.91203e-294	2.653	0.608	0.027	1.1545e-289	Psoriasis	KRT6B
POSTN.1	4.2529e-291	-2.77403	0.012	0.338	1.6861e-286	Psoriasis	POSTN
FKBP5.1	7.5933e-277	-1.25543	0.094	0.502	3.01044e-272	Psoriasis	FKBP5
EMP1.1	5.31394e-274	-1.39971	0.351	0.737	2.10676e-269	Psoriasis	EMP1
TYMP.1	4.09808e-269	1.74708	0.592	0.063	1.62473e-264	Psoriasis	TYMP
SNRK.1	2.6114e-267	-1.31842	0.072	0.462	1.03532e-262	Psoriasis	SNRK
KLF9.1	3.15728e-259	-1.17737	0.015	0.323	1.25174e-254	Psoriasis	KLF9
SDC4.1	1.7015e-251	-1.19542	0.278	0.703	6.74577e-247	Psoriasis	SDC4
GSTP1.1	1.29351e-240	0.990636	0.818	0.679	5.12827e-236	Psoriasis	GSTP1
JMJD1C.1	4.51437e-239	-1.05565	0.129	0.545	1.78977e-234	Psoriasis	JMJD1C
FOSB.1	5.48643e-236	-1.51348	0.244	0.646	2.17515e-231	Psoriasis	FOSB
KRT16.1	1.50303e-234	2.20532	0.687	0.285	5.95891e-230	Psoriasis	KRT16
RORA.1	1.04616e-224	-1.20623	0.321	0.669	4.1476e-220	Psoriasis	RORA
C1orf68.1	6.81766e-220	-1.21682	0.007	0.255	2.70293e-215	Psoriasis	C1orf68
RTN4.1	1.29672e-218	-0.813185	0.593	0.828	5.14097e-214	Psoriasis	RTN4
TSC22D1.1	4.46615e-217	-0.954318	0.105	0.492	1.77065e-212	Psoriasis	TSC22D1
ZFP36L1.1	2.68278e-215	-1.06623	0.495	0.796	1.06362e-210	Psoriasis	ZFP36L1
ALDH2.1	9.31279e-215	1.27754	0.718	0.454	3.69215e-210	Psoriasis	ALDH2
EZR.1	6.12686e-213	-0.72403	0.697	0.92	2.42905e-208	Psoriasis	EZR
MAFF.1	6.17402e-213	-1.04789	0.176	0.57	2.44775e-208	Psoriasis	MAFF
CALML3.1	7.94133e-208	1.90919	0.65	0.309	3.14842e-203	Psoriasis	CALML3
SERPINB3.1	1.32202e-206	2.14347	0.503	0.051	5.24128e-202	Psoriasis	SERPINB3
ZFP36L2.1	2.5009e-203	-1.53335	0.269	0.636	9.91506e-199	Psoriasis	ZFP36L2
TNS4.1	4.78465e-203	-1.69793	0.201	0.55	1.89692e-198	Psoriasis	TNS4
MYC.1	1.25277e-198	-1.2793	0.184	0.547	4.96673e-194	Psoriasis	MYC
PER1.1	1.85014e-198	-0.90575	0.069	0.389	7.33505e-194	Psoriasis	PER1
ADRB2.1	6.60823e-198	-1.04892	0.084	0.409	2.6199e-193	Psoriasis	ADRB2
ID4.1	2.1573e-195	-1.08999	0.066	0.374	8.55282e-191	Psoriasis	ID4
RAI14.1	1.28711e-194	-0.562161	0.02	0.275	5.10286e-190	Psoriasis	RAI14
ATP2B1.1	4.92888e-194	-0.922837	0.148	0.526	1.9541e-189	Psoriasis	ATP2B1
KRT6C.1	3.45475e-193	2.48983	0.444	0.02	1.36967e-188	Psoriasis	KRT6C
DBI.1	9.14723e-191	1.20866	0.702	0.451	3.62651e-186	Psoriasis	DBI
OSBPL8.1	7.27894e-190	-0.934599	0.178	0.543	2.88581e-185	Psoriasis	OSBPL8
MT-ND3.1	2.36645e-188	-1.13994	0.248	0.635	9.38204e-184	Psoriasis	MT-ND3
CRIP2.1	3.08157e-188	-0.80282	0.1	0.448	1.22172e-183	Psoriasis	CRIP2
CD55.1	4.99215e-187	-1.09189	0.306	0.699	1.97919e-182	Psoriasis	CD55
MT2A.1	5.77891e-187	-2.16575	0.132	0.459	2.29111e-182	Psoriasis	MT2A
TUBA1A.1	3.31585e-185	-0.820644	0.069	0.377	1.3146e-180	Psoriasis	TUBA1A
IRF2BP2.1	3.48362e-185	-0.940958	0.265	0.631	1.38111e-180	Psoriasis	IRF2BP2
TNFAIP3.1	3.47572e-182	-1.14479	0.338	0.729	1.37799e-177	Psoriasis	TNFAIP3
IFI6.1	7.359e-182	1.5248	0.419	0.011	2.91755e-177	Psoriasis	IFI6
IFFO2.1	1.43758e-181	-0.90628	0.339	0.694	5.69943e-177	Psoriasis	IFFO2
RBM39.1	2.34784e-179	-0.880185	0.343	0.702	9.30825e-175	Psoriasis	RBM39
FOSL1.1	8.08027e-179	-0.937844	0.266	0.659	3.20351e-174	Psoriasis	FOSL1
GADD45A.1	4.49247e-178	-1.30035	0.163	0.517	1.78109e-173	Psoriasis	GADD45A
FAM107B.1	3.02741e-177	-0.726539	0.04	0.313	1.20025e-172	Psoriasis	FAM107B
ZBTB16.1	9.36496e-177	-0.632764	0.001	0.192	3.71283e-172	Psoriasis	ZBTB16
WEE1.1	2.1354e-175	-1.21123	0.103	0.413	8.46599e-171	Psoriasis	WEE1
REL.1	2.48135e-175	-0.83736	0.156	0.523	9.83756e-171	Psoriasis	REL
TIPARP.1	2.36134e-174	-0.917586	0.199	0.571	9.36176e-170	Psoriasis	TIPARP
CAV1.1	1.47832e-173	-1.49524	0.069	0.359	5.86095e-169	Psoriasis	CAV1
CRABP2.1	3.26209e-173	1.31342	0.644	0.325	1.29329e-168	Psoriasis	CRABP2
LONRF1.1	1.12237e-171	-0.905814	0.137	0.466	4.44976e-167	Psoriasis	LONRF1
SYT8.1	2.45624e-166	-1.08974	0.029	0.265	9.73801e-162	Psoriasis	SYT8
RGCC.1	2.12841e-163	-0.707612	0.022	0.246	8.43831e-159	Psoriasis	RGCC
SPRR2A.1	1.08286e-162	2.29342	0.393	0.017	4.29309e-158	Psoriasis	SPRR2A
BIRC3.1	2.35671e-161	-1.32293	0.033	0.273	9.34343e-157	Psoriasis	BIRC3
C3orf52.1	2.48084e-160	-0.610995	0.044	0.296	9.83554e-156	Psoriasis	C3orf52
AKR1B10.1	2.55243e-159	1.07483	0.38	0.011	1.01194e-154	Psoriasis	AKR1B10
HSPA1A.1	3.51204e-159	1.62902	0.574	0.222	1.39238e-154	Psoriasis	HSPA1A
FOXO1.1	7.65436e-159	-0.60065	0.052	0.319	3.03465e-154	Psoriasis	FOXO1
HSPA1B.1	1.55911e-156	1.7362	0.572	0.255	6.18126e-152	Psoriasis	HSPA1B
FHL1.1	5.207e-155	-0.381327	0.007	0.194	2.06437e-150	Psoriasis	FHL1
MT-CO1.1	9.38702e-155	-1.09866	0.181	0.542	3.72158e-150	Psoriasis	MT-CO1
MT-ND5.1	1.80778e-153	-0.924018	0.114	0.448	7.16711e-149	Psoriasis	MT-ND5
F2R.1	1.13459e-152	-0.556734	0.045	0.297	4.49821e-148	Psoriasis	F2R
ALDOA.1	5.34458e-151	0.813672	0.741	0.55	2.11891e-146	Psoriasis	ALDOA
MX1.1	1.40336e-149	1.36557	0.382	0.024	5.56375e-145	Psoriasis	MX1
ALDH3A2.1	1.57693e-149	-0.873005	0.341	0.641	6.2519e-145	Psoriasis	ALDH3A2
ENO1.1	6.19802e-149	0.823627	0.767	0.56	2.45727e-144	Psoriasis	ENO1
TAF7.1	1.3067e-148	-0.722708	0.223	0.566	5.18056e-144	Psoriasis	TAF7
RB1CC1.1	6.70815e-147	-0.767785	0.221	0.56	2.65951e-142	Psoriasis	RB1CC1
LGALSL.1	9.54364e-147	-1.30445	0.269	0.554	3.78367e-142	Psoriasis	LGALSL
DDX5.1	1.10435e-146	-0.649388	0.526	0.806	4.37831e-142	Psoriasis	DDX5
RNA28S5.1	1.77381e-143	0.81634	0.776	0.782	7.03243e-139	Psoriasis	RNA28S5
LY6D.1	8.57845e-142	0.814846	0.798	0.541	3.40101e-137	Psoriasis	LY6D
ZFAND5.1	1.13597e-141	-0.837786	0.203	0.538	4.50366e-137	Psoriasis	ZFAND5
MAPKAPK2.1	3.40622e-141	-0.667833	0.157	0.476	1.35043e-136	Psoriasis	MAPKAPK2
STXBP6.1	3.62186e-141	-0.512212	0.009	0.186	1.43592e-136	Psoriasis	STXBP6
TRIB1.1	2.16613e-139	-0.844803	0.112	0.404	8.58784e-135	Psoriasis	TRIB1
MT-TL1.1	6.56533e-139	-0.745654	0.039	0.265	2.60289e-134	Psoriasis	MT-TL1
ITGB1.1	1.34999e-138	-1.04134	0.052	0.289	5.35215e-134	Psoriasis	ITGB1
MT-ND1.1	2.84965e-138	-0.800303	0.137	0.468	1.12977e-133	Psoriasis	MT-ND1
OAZ1.1	2.93223e-138	0.72307	0.738	0.613	1.16251e-133	Psoriasis	OAZ1
SERINC1.1	3.3667e-137	-0.704391	0.154	0.464	1.33476e-132	Psoriasis	SERINC1
MYADM.1	4.25488e-137	-0.766768	0.014	0.196	1.68689e-132	Psoriasis	MYADM
SERTAD1.1	5.50875e-137	-0.734308	0.18	0.495	2.184e-132	Psoriasis	SERTAD1
MT-ND4.1	3.08268e-135	-1.09104	0.197	0.54	1.22216e-130	Psoriasis	MT-ND4
HSPB1.1	4.13458e-135	0.681271	0.799	0.603	1.6392e-130	Psoriasis	HSPB1
SCEL.1	4.45404e-134	-1.78989	0.25	0.511	1.76585e-129	Psoriasis	SCEL
HIVEP2.1	2.67111e-132	-0.880995	0.13	0.424	1.05899e-127	Psoriasis	HIVEP2
TCN1.1	3.60505e-132	1.198	0.318	0.002	1.42926e-127	Psoriasis	TCN1
SPTBN1.1	7.3624e-132	-0.768375	0.111	0.403	2.9189e-127	Psoriasis	SPTBN1
BCL6.1	1.4514e-131	-0.651691	0.083	0.343	5.75422e-127	Psoriasis	BCL6
EIF1.1	1.86711e-131	-0.514279	0.673	0.864	7.40233e-127	Psoriasis	EIF1
DDX3X.1	3.0824e-131	-0.668618	0.31	0.653	1.22205e-126	Psoriasis	DDX3X
MT-CO3.1	5.09949e-131	-0.942128	0.267	0.602	2.02174e-126	Psoriasis	MT-CO3
EGR1.1	2.97718e-130	-0.832328	0.421	0.742	1.18033e-125	Psoriasis	EGR1
KLF10.1	1.43431e-129	-0.819884	0.187	0.491	5.68646e-125	Psoriasis	KLF10
TMSB4X.1	9.33363e-129	-0.598816	0.23	0.559	3.70041e-124	Psoriasis	TMSB4X
LMO7.1	1.29325e-128	-0.797244	0.071	0.314	5.12724e-124	Psoriasis	LMO7
CCNL1.1	1.8532e-128	-0.787534	0.242	0.56	7.3472e-124	Psoriasis	CCNL1
UBL3.1	4.36e-128	-0.571537	0.088	0.347	1.72856e-123	Psoriasis	UBL3
ARL4C.1	2.05843e-127	-1.09644	0.032	0.232	8.16084e-123	Psoriasis	ARL4C
NDFIP2.1	5.05241e-127	-0.724024	0.242	0.526	2.00308e-122	Psoriasis	NDFIP2
C10orf99.1	1.32163e-126	0.942366	0.329	0.019	5.23973e-122	Psoriasis	C10orf99
PHYHIP.1	2.71586e-126	-0.354169	0.01	0.172	1.07673e-121	Psoriasis	PHYHIP
CXCL14.1	9.76894e-126	-1.02089	0.308	0.649	3.873e-121	Psoriasis	CXCL14
TNNT1.1	1.77425e-125	-0.400316	0.031	0.23	7.0342e-121	Psoriasis	TNNT1
DGAT2.1	6.95019e-125	-0.964929	0.071	0.301	2.75547e-120	Psoriasis	DGAT2
SERPINB5.1	8.12121e-125	-0.554131	0.632	0.824	3.21974e-120	Psoriasis	SERPINB5
KLHL21.1	1.3995e-124	-0.669213	0.135	0.43	5.54846e-120	Psoriasis	KLHL21
GNG12.1	1.74075e-123	-0.721267	0.366	0.642	6.90137e-119	Psoriasis	GNG12
PER2.1	2.05437e-123	-0.786205	0.1	0.355	8.14477e-119	Psoriasis	PER2
SLC38A2.1	9.08474e-123	-0.775822	0.36	0.647	3.60173e-118	Psoriasis	SLC38A2
C10orf118.1	1.31263e-122	-0.717039	0.262	0.56	5.20405e-118	Psoriasis	C10orf118
KYNU.1	1.97481e-122	0.786448	0.304	0.005	7.82933e-118	Psoriasis	KYNU
SERPINB7.1	2.91219e-122	-0.947042	0.059	0.285	1.15457e-117	Psoriasis	SERPINB7
PLEKHA1.1	4.11782e-121	-0.615331	0.119	0.392	1.63255e-116	Psoriasis	PLEKHA1
MYH14.1	4.68491e-121	-0.852538	0.106	0.352	1.85738e-116	Psoriasis	MYH14
GLUL.1	8.17841e-121	-0.775764	0.184	0.501	3.24241e-116	Psoriasis	GLUL
PI3.1	8.58228e-121	2.97435	0.353	0.046	3.40253e-116	Psoriasis	PI3
TPI1.1	9.73766e-121	0.889281	0.606	0.389	3.86059e-116	Psoriasis	TPI1
S100A7A.1	1.58973e-119	1.53194	0.294	0.003	6.30265e-115	Psoriasis	S100A7A
COBL.1	9.44285e-118	-0.59008	0.082	0.319	3.74371e-113	Psoriasis	COBL
SSFA2.1	1.04409e-117	-0.781798	0.284	0.577	4.13938e-113	Psoriasis	SSFA2
TAF4B.1	7.23443e-117	-0.64438	0.093	0.337	2.86816e-112	Psoriasis	TAF4B
F3.1	7.83874e-117	-0.85862	0.034	0.226	3.10775e-112	Psoriasis	F3
RPLP1.1	1.60929e-115	-0.360326	0.935	0.951	6.3802e-111	Psoriasis	RPLP1
DUSP6.1	2.52835e-115	-1.02961	0.065	0.289	1.00239e-110	Psoriasis	DUSP6
TSC22D3.1	2.53104e-115	-1.02897	0.043	0.241	1.00346e-110	Psoriasis	TSC22D3
MT-ND2.1	8.44769e-115	-0.62873	0.192	0.528	3.34917e-110	Psoriasis	MT-ND2
WAC.1	8.49364e-115	-0.596005	0.231	0.547	3.36739e-110	Psoriasis	WAC
PELI1.1	9.50288e-115	-0.644179	0.162	0.455	3.76751e-110	Psoriasis	PELI1
UGCG.1	2.16734e-114	-0.659513	0.204	0.504	8.59264e-110	Psoriasis	UGCG
IFITM3.1	5.46209e-114	1.21227	0.43	0.116	2.1655e-109	Psoriasis	IFITM3
CHD1.1	5.67815e-114	-0.684482	0.2	0.502	2.25116e-109	Psoriasis	CHD1
AHNAK.1	1.47153e-113	-0.60555	0.63	0.831	5.83404e-109	Psoriasis	AHNAK
KIF21A.1	3.93955e-113	-0.79237	0.141	0.391	1.56187e-108	Psoriasis	KIF21A
TMSB10.1	1.20795e-112	0.882833	0.653	0.426	4.78905e-108	Psoriasis	TMSB10
TPPP.1	2.34123e-111	-0.360573	0.025	0.198	9.28206e-107	Psoriasis	TPPP
GAN.1	6.64802e-111	-1.02828	0.138	0.385	2.63568e-106	Psoriasis	GAN
CGN.1	1.83996e-110	-0.419688	0.021	0.185	7.29469e-106	Psoriasis	CGN
BGN.1	3.89487e-110	-0.723459	0.02	0.185	1.54416e-105	Psoriasis	BGN
JAK1.1	7.12996e-110	-0.628703	0.248	0.545	2.82674e-105	Psoriasis	JAK1
KRT15.1	9.0531e-110	-1.37726	0.087	0.32	3.58919e-105	Psoriasis	KRT15
CRY2.1	2.73442e-109	-0.530981	0.048	0.248	1.08409e-104	Psoriasis	CRY2
PIM3.1	2.74715e-109	-0.731876	0.194	0.471	1.08913e-104	Psoriasis	PIM3
SNHG5.1	7.35326e-109	0.895937	0.586	0.341	2.91527e-104	Psoriasis	SNHG5
ATP2B4.1	1.17725e-108	-0.680126	0.226	0.512	4.66734e-104	Psoriasis	ATP2B4
PTPN14.1	1.76121e-108	-0.826911	0.082	0.312	6.98249e-104	Psoriasis	PTPN14
OSER1.1	2.56441e-108	-0.662463	0.155	0.424	1.01669e-103	Psoriasis	OSER1
UQCRQ.1	1.34252e-107	0.908874	0.59	0.401	5.32257e-103	Psoriasis	UQCRQ
EIF1AX.1	1.65371e-107	-0.576989	0.208	0.486	6.55629e-103	Psoriasis	EIF1AX
BTG1.1	2.06576e-107	-0.705374	0.597	0.801	8.18989e-103	Psoriasis	BTG1
MT-ATP6.1	2.20284e-107	-0.88234	0.23	0.535	8.73336e-103	Psoriasis	MT-ATP6
CREBRF.1	3.91457e-107	-0.536665	0.062	0.278	1.55197e-102	Psoriasis	CREBRF
SLURP1.1	1.08721e-106	-1.56171	0.094	0.317	4.31037e-102	Psoriasis	SLURP1
SMC5.1	1.49598e-106	-0.616884	0.108	0.353	5.93096e-102	Psoriasis	SMC5
STK17B.1	2.93261e-106	-0.411541	0.057	0.269	1.16266e-101	Psoriasis	STK17B
EFNB2.1	1.83218e-105	-0.635288	0.112	0.363	7.26385e-101	Psoriasis	EFNB2
SIK1.1	2.57567e-105	-0.782835	0.256	0.528	1.02115e-100	Psoriasis	SIK1
PANX1.1	5.09005e-105	-0.945295	0.162	0.416	2.018e-100	Psoriasis	PANX1
AMD1.1	5.28705e-105	-0.653462	0.186	0.457	2.0961e-100	Psoriasis	AMD1
IGFBP3.1	9.29951e-105	-1.45912	0.155	0.419	3.68689e-100	Psoriasis	IGFBP3
NR4A1.1	1.27094e-104	-0.866063	0.255	0.542	5.03877e-100	Psoriasis	NR4A1
NEDD9.1	5.25775e-104	-0.722387	0.011	0.153	2.08449e-99	Psoriasis	NEDD9
TUBB4B.1	2.17537e-103	-0.603788	0.467	0.697	8.62446e-99	Psoriasis	TUBB4B
USP12.1	2.2875e-103	-0.603165	0.077	0.298	9.06902e-99	Psoriasis	USP12
COX4I1.1	2.61455e-103	0.549534	0.778	0.725	1.03657e-98	Psoriasis	COX4I1
CSRNP1.1	1.7507e-102	-0.555544	0.137	0.396	6.94081e-98	Psoriasis	CSRNP1
KIF5B.1	7.90308e-102	-0.604906	0.353	0.647	3.13325e-97	Psoriasis	KIF5B
SRSF5.1	6.84914e-101	-0.656719	0.229	0.494	2.71541e-96	Psoriasis	SRSF5
H3F3B.1	1.90181e-100	-0.400066	0.767	0.89	7.5399e-96	Psoriasis	H3F3B
CTNNAL1.1	3.4556e-100	-0.604403	0.036	0.212	1.37001e-95	Psoriasis	CTNNAL1
DAAM1.1	1.54205e-99	-0.685266	0.357	0.632	6.11363e-95	Psoriasis	DAAM1
CHMP1B.1	1.87412e-99	-0.621239	0.248	0.527	7.43013e-95	Psoriasis	CHMP1B
ERBB2IP.1	2.32219e-99	-0.587321	0.189	0.461	9.20655e-95	Psoriasis	ERBB2IP
PELI2.1	2.39164e-99	-0.292555	0.011	0.147	9.48191e-95	Psoriasis	PELI2
SNTB1.1	4.01992e-99	-0.252963	0.003	0.12	1.59374e-94	Psoriasis	SNTB1
CERS6.1	6.16196e-99	-0.608254	0.118	0.361	2.44297e-94	Psoriasis	CERS6
ANKRD12.1	9.34543e-99	-0.674484	0.238	0.513	3.70509e-94	Psoriasis	ANKRD12
NUPR1.1	2.35578e-98	0.992626	0.512	0.253	9.33974e-94	Psoriasis	NUPR1
GIMAP8.1	3.65244e-98	-0.516937	0.006	0.128	1.44805e-93	Psoriasis	GIMAP8
FAM134B.1	5.75397e-98	-0.674926	0.017	0.16	2.28122e-93	Psoriasis	FAM134B
PPTC7.1	7.63103e-98	-0.622399	0.143	0.394	3.0254e-93	Psoriasis	PPTC7
PNPLA8.1	1.18017e-97	-0.629024	0.267	0.537	4.67892e-93	Psoriasis	PNPLA8
GALNT1.1	1.18585e-97	-0.707778	0.269	0.512	4.70143e-93	Psoriasis	GALNT1
CSTB.1	5.17779e-97	0.987118	0.54	0.315	2.05279e-92	Psoriasis	CSTB
TGFBR2.1	5.78974e-97	-0.38832	0.007	0.132	2.2954e-92	Psoriasis	TGFBR2
EIF3A.1	5.87578e-97	-0.563248	0.47	0.727	2.32951e-92	Psoriasis	EIF3A
GATA3.1	6.63927e-97	-0.760485	0.275	0.526	2.6322e-92	Psoriasis	GATA3
KAT6A.1	8.35345e-97	-0.528689	0.101	0.334	3.31181e-92	Psoriasis	KAT6A
JUND.1	9.10806e-97	-0.582869	0.441	0.735	3.61098e-92	Psoriasis	JUND
TAX1BP1.1	1.1295e-96	-0.537113	0.384	0.664	4.47802e-92	Psoriasis	TAX1BP1
KDSR.1	1.89073e-96	-0.570823	0.173	0.436	7.496e-92	Psoriasis	KDSR
HAS1.1	4.45869e-96	-0.355863	0.007	0.13	1.76769e-91	Psoriasis	HAS1
CHCHD10.1	8.4025e-96	0.667401	0.367	0.087	3.33125e-91	Psoriasis	CHCHD10
TRIM35.1	9.72481e-96	-0.499613	0.071	0.271	3.8555e-91	Psoriasis	TRIM35
IFI44.1	1.98455e-95	0.703296	0.271	0.019	7.86796e-91	Psoriasis	IFI44
DNAJB1.1	2.46387e-95	1.20859	0.617	0.527	9.76826e-91	Psoriasis	DNAJB1
TNFSF10.1	3.44022e-95	0.888966	0.319	0.053	1.36391e-90	Psoriasis	TNFSF10
FOXN3.1	7.17941e-95	-0.624851	0.188	0.455	2.84635e-90	Psoriasis	FOXN3
RHOBTB3.1	1.27263e-94	-0.350676	0.022	0.173	5.04549e-90	Psoriasis	RHOBTB3
NFIB.1	8.02251e-94	-0.617236	0.114	0.354	3.1806e-89	Psoriasis	NFIB
HS3ST6.1	1.70394e-93	-0.278678	0.028	0.184	6.75542e-89	Psoriasis	HS3ST6
RPL4.1	2.1681e-93	-0.361976	0.849	0.922	8.59566e-89	Psoriasis	RPL4
PCF11.1	4.49295e-93	-0.494726	0.095	0.319	1.78127e-88	Psoriasis	PCF11
RNF19A.1	1.23484e-92	-0.603861	0.124	0.359	4.89564e-88	Psoriasis	RNF19A
BAG1.1	1.56987e-92	-0.582933	0.297	0.56	6.22391e-88	Psoriasis	BAG1
MARCH6.1	3.14345e-92	-0.504544	0.111	0.34	1.24625e-87	Psoriasis	2020-03-06
KLF13.1	3.97259e-92	-0.500714	0.109	0.34	1.57497e-87	Psoriasis	KLF13
RHCG.1	4.25165e-92	1.48127	0.311	0.054	1.68561e-87	Psoriasis	RHCG
UTRN.1	6.27825e-92	-0.492702	0.122	0.365	2.48907e-87	Psoriasis	UTRN
HERC6.1	1.02061e-91	0.841087	0.264	0.019	4.04632e-87	Psoriasis	HERC6
MIR22HG.1	4.37819e-91	-0.475441	0.092	0.308	1.73578e-86	Psoriasis	MIR22HG
SYNE1.1	5.39685e-91	-0.57088	0.022	0.169	2.13963e-86	Psoriasis	SYNE1
HSPA2.1	6.81939e-91	-0.405854	0.059	0.253	2.70362e-86	Psoriasis	HSPA2
PTRF.1	7.36128e-91	-0.570324	0.117	0.363	2.91845e-86	Psoriasis	PTRF
TSPYL2.1	9.02665e-91	-0.483494	0.024	0.174	3.57871e-86	Psoriasis	TSPYL2
IL6R.1	1.03212e-90	-0.63046	0.054	0.239	4.09194e-86	Psoriasis	IL6R
SLC19A2.1	1.70646e-90	-0.488686	0.098	0.313	6.76542e-86	Psoriasis	SLC19A2
LMBRD1.1	5.31661e-90	-0.404828	0.11	0.334	2.10782e-85	Psoriasis	LMBRD1
MT-CYB.1	5.74849e-90	-0.724726	0.24	0.534	2.27905e-85	Psoriasis	MT-CYB
SEC62.1	9.24331e-90	-0.560366	0.214	0.481	3.6646e-85	Psoriasis	SEC62
ARHGAP12.1	1.12549e-89	-0.416023	0.055	0.238	4.4621e-85	Psoriasis	ARHGAP12
STAT1.1	1.1797e-89	1.05113	0.427	0.184	4.67705e-85	Psoriasis	STAT1
NR1D1.1	1.67996e-89	-0.613478	0.083	0.282	6.66035e-85	Psoriasis	NR1D1
PRNP.1	2.02622e-89	-0.486111	0.354	0.655	8.03316e-85	Psoriasis	PRNP
NRG1.1	2.53126e-89	-0.673264	0.031	0.186	1.00354e-84	Psoriasis	NRG1
S100A14.1	4.37087e-89	0.520683	0.782	0.626	1.73287e-84	Psoriasis	S100A14
SUSD2.1	9.1529e-89	-0.469725	0.051	0.224	3.62876e-84	Psoriasis	SUSD2
PDCD4.1	9.2226e-89	-0.667531	0.249	0.504	3.65639e-84	Psoriasis	PDCD4
PDGFC.1	9.69206e-89	-0.347711	0.008	0.126	3.84251e-84	Psoriasis	PDGFC
PKM.1	1.00084e-88	0.7387	0.654	0.476	3.96791e-84	Psoriasis	PKM
LAMB4.1	1.3258e-88	-0.717697	0.042	0.21	5.25628e-84	Psoriasis	LAMB4
COX5B.1	1.66428e-88	0.717028	0.641	0.499	6.59819e-84	Psoriasis	COX5B
EFEMP1.1	3.17831e-88	-0.574538	0.03	0.183	1.26007e-83	Psoriasis	EFEMP1
CSDE1.1	4.20142e-88	-0.517937	0.535	0.777	1.66569e-83	Psoriasis	CSDE1
KMT2E.1	4.74056e-88	-0.522757	0.13	0.373	1.87944e-83	Psoriasis	KMT2E
KLF5.1	1.01898e-86	-0.522336	0.594	0.76	4.03987e-82	Psoriasis	KLF5
LAMC2.1	1.10112e-86	-0.680949	0.069	0.259	4.36549e-82	Psoriasis	LAMC2
KCTD12.1	1.46991e-86	-0.294094	0.017	0.152	5.82761e-82	Psoriasis	KCTD12
ELF1.1	1.93213e-86	-0.516273	0.14	0.377	7.66012e-82	Psoriasis	ELF1
ESYT2.1	5.06227e-86	-0.448808	0.076	0.279	2.00699e-81	Psoriasis	ESYT2
DDIT4.1	5.8807e-86	1.28248	0.33	0.082	2.33146e-81	Psoriasis	DDIT4
TLE1.1	2.62758e-85	-0.419045	0.058	0.237	1.04173e-80	Psoriasis	TLE1
MAP1LC3B.1	2.46673e-84	-0.493451	0.168	0.413	9.77961e-80	Psoriasis	MAP1LC3B
WNK1.1	3.99517e-84	-0.594866	0.328	0.591	1.58393e-79	Psoriasis	WNK1
CHI3L2.1	4.12009e-84	0.758144	0.227	0.007	1.63345e-79	Psoriasis	CHI3L2
CLCA2.1	5.15821e-84	0.745119	0.568	0.391	2.04502e-79	Psoriasis	CLCA2
BRD2.1	5.90488e-84	-0.548794	0.398	0.655	2.34105e-79	Psoriasis	BRD2
SVIP.1	7.79866e-84	-0.35119	0.088	0.29	3.09186e-79	Psoriasis	SVIP
PMEPA1.1	1.80235e-83	-0.556346	0.089	0.295	7.14561e-79	Psoriasis	PMEPA1
LY6G6C.1	2.0746e-83	-1.14177	0.112	0.304	8.22495e-79	Psoriasis	LY6G6C
PLLP.1	2.63528e-83	-0.296278	0.056	0.233	1.04478e-78	Psoriasis	PLLP
GJB6.1	2.92232e-83	0.875761	0.346	0.102	1.15858e-78	Psoriasis	GJB6
HDAC5.1	3.68477e-83	-0.52923	0.1	0.305	1.46086e-78	Psoriasis	HDAC5
CCSAP.1	4.62006e-83	-0.490467	0.092	0.287	1.83167e-78	Psoriasis	CCSAP
MACF1.1	6.22498e-83	-0.623461	0.393	0.63	2.46796e-78	Psoriasis	MACF1
WDR43.1	6.58909e-83	-0.590151	0.229	0.473	2.61231e-78	Psoriasis	WDR43
RPL19.1	7.8647e-83	0.306555	0.916	0.906	3.11804e-78	Psoriasis	RPL19
BIRC2.1	1.53343e-82	-0.657669	0.159	0.384	6.07945e-78	Psoriasis	BIRC2
ARNTL.1	2.50479e-82	-0.463461	0.058	0.232	9.93048e-78	Psoriasis	ARNTL
SF3B1.1	3.70383e-82	-0.598466	0.324	0.597	1.46842e-77	Psoriasis	SF3B1
LAMTOR4.1	5.03049e-82	-0.781942	0.283	0.486	1.99439e-77	Psoriasis	LAMTOR4
PJA2.1	1.52337e-81	-0.452908	0.131	0.361	6.03954e-77	Psoriasis	PJA2
GJB4.1	2.0106e-81	-0.336959	0.009	0.121	7.97124e-77	Psoriasis	GJB4
NIPAL1.1	3.22995e-81	-0.835346	0.211	0.411	1.28055e-76	Psoriasis	NIPAL1
MCL1.1	3.78563e-81	-0.482111	0.454	0.72	1.50085e-76	Psoriasis	MCL1
GAS6.1	4.42277e-81	-0.449275	0.095	0.301	1.75345e-76	Psoriasis	GAS6
SLCO3A1.1	1.36881e-80	-0.387199	0.047	0.212	5.4268e-76	Psoriasis	SLCO3A1
PLK2.1	2.83373e-80	-0.554958	0.3	0.576	1.12346e-75	Psoriasis	PLK2
VSNL1.1	2.8376e-80	0.547583	0.258	0.031	1.12499e-75	Psoriasis	VSNL1
GLTSCR2.1	3.65492e-80	-0.554666	0.606	0.786	1.44903e-75	Psoriasis	GLTSCR2
SH3GL1.1	3.87196e-80	-0.554469	0.215	0.438	1.53508e-75	Psoriasis	SH3GL1
RP11-215G15.5.1	6.76246e-80	-0.287789	0.009	0.117	2.68104e-75	Psoriasis	RP11-215G15.5
CD36.1	7.9271e-80	0.819018	0.227	0.013	3.14278e-75	Psoriasis	CD36
SGMS2.1	1.11801e-79	-0.557127	0.138	0.353	4.43247e-75	Psoriasis	SGMS2
AKAP13.1	1.48002e-79	-0.554465	0.083	0.281	5.86769e-75	Psoriasis	AKAP13
IFI16.1	1.77155e-79	0.786722	0.491	0.241	7.02348e-75	Psoriasis	IFI16
MYL6.1	2.37027e-79	0.378906	0.835	0.799	9.39718e-75	Psoriasis	MYL6
OAS1.1	3.52469e-79	0.655331	0.258	0.034	1.3974e-74	Psoriasis	OAS1
COL17A1.1	4.19076e-79	-1.03286	0.152	0.371	1.66147e-74	Psoriasis	COL17A1
SPEN.1	6.25977e-79	-0.472696	0.149	0.386	2.48175e-74	Psoriasis	SPEN
SBDS.1	1.11843e-78	-0.508494	0.247	0.494	4.43414e-74	Psoriasis	SBDS
MT1X.1	1.20853e-78	-1.25697	0.2	0.395	4.79132e-74	Psoriasis	MT1X
TBC1D15.1	1.25062e-78	-0.452869	0.108	0.316	4.95819e-74	Psoriasis	TBC1D15
TMEM50A.1	1.2878e-78	-0.372859	0.131	0.353	5.10563e-74	Psoriasis	TMEM50A
KLF3.1	1.42101e-78	-0.561629	0.32	0.568	5.63374e-74	Psoriasis	KLF3
SLC25A6.1	1.56255e-78	0.600884	0.688	0.576	6.19488e-74	Psoriasis	SLC25A6
LINC00657.1	1.61276e-78	-0.494711	0.23	0.488	6.39393e-74	Psoriasis	LINC00657
JUNB.1	2.61747e-78	-0.538748	0.453	0.706	1.03772e-73	Psoriasis	JUNB
P4HB.1	2.92053e-78	0.61928	0.654	0.543	1.15788e-73	Psoriasis	P4HB
PARD6B.1	3.09217e-78	-0.357237	0.075	0.259	1.22592e-73	Psoriasis	PARD6B
GALNT6.1	3.65948e-78	0.671874	0.288	0.057	1.45084e-73	Psoriasis	GALNT6
GOLGA4.1	1.36496e-77	-0.505941	0.592	0.76	5.41154e-73	Psoriasis	GOLGA4
PPP2CA.1	2.31949e-77	-0.4832	0.304	0.562	9.19584e-73	Psoriasis	PPP2CA
BACH1.1	2.63208e-77	-0.609272	0.208	0.443	1.04352e-72	Psoriasis	BACH1
UQCRH.1	4.0259e-77	0.675563	0.585	0.414	1.59611e-72	Psoriasis	UQCRH
COX7C.1	1.27901e-76	0.656258	0.636	0.519	5.07076e-72	Psoriasis	COX7C
APRT.1	1.89105e-76	0.684441	0.559	0.371	7.49726e-72	Psoriasis	APRT
RLF.1	2.49851e-76	-0.537688	0.173	0.409	9.90561e-72	Psoriasis	RLF
MED13L.1	2.67587e-76	-0.594831	0.136	0.351	1.06087e-71	Psoriasis	MED13L
EDN1.1	3.26156e-76	-0.663674	0.043	0.198	1.29308e-71	Psoriasis	EDN1
LGALS3.1	7.32375e-76	-0.583147	0.423	0.621	2.90357e-71	Psoriasis	LGALS3
NFKBIA.1	7.69945e-76	-0.573484	0.62	0.844	3.05252e-71	Psoriasis	NFKBIA
FOXO3.1	1.66139e-75	-0.579368	0.098	0.288	6.58675e-71	Psoriasis	FOXO3
AFF4.1	2.31884e-75	-0.499195	0.227	0.48	9.19329e-71	Psoriasis	AFF4
HIPK1.1	3.65094e-75	-0.438915	0.128	0.341	1.44745e-70	Psoriasis	HIPK1
EPN2.1	9.1752e-75	-0.517037	0.163	0.376	3.6376e-70	Psoriasis	EPN2
LAPTM4A.1	1.03313e-74	-0.494959	0.257	0.494	4.09596e-70	Psoriasis	LAPTM4A
SERINC3.1	1.21715e-74	-0.439948	0.17	0.397	4.8255e-70	Psoriasis	SERINC3
PNRC1.1	1.71712e-74	-0.567663	0.402	0.651	6.8077e-70	Psoriasis	PNRC1
HBP1.1	2.77162e-74	-0.436336	0.151	0.374	1.09884e-69	Psoriasis	HBP1
MFSD2A.1	3.22527e-74	-0.687624	0.181	0.386	1.27869e-69	Psoriasis	MFSD2A
DCN.1	3.39479e-74	-0.594773	0.028	0.165	1.3459e-69	Psoriasis	DCN
MT-CO2.1	3.62121e-74	-0.595855	0.293	0.562	1.43566e-69	Psoriasis	MT-CO2
PALMD.1	3.77555e-74	-0.625029	0.257	0.5	1.49685e-69	Psoriasis	PALMD
PPP2R5A.1	4.7348e-74	-0.45069	0.173	0.401	1.87716e-69	Psoriasis	PPP2R5A
TRA2B.1	6.07474e-74	-0.490723	0.222	0.466	2.40839e-69	Psoriasis	TRA2B
AHNAK2.1	7.29804e-74	-0.562742	0.445	0.629	2.89338e-69	Psoriasis	AHNAK2
APP.1	1.495e-73	-0.432731	0.179	0.431	5.92709e-69	Psoriasis	APP
SECISBP2L.1	1.54178e-73	-0.371392	0.085	0.275	6.11253e-69	Psoriasis	SECISBP2L
PDZK1IP1.1	2.37531e-73	0.741593	0.489	0.282	9.41716e-69	Psoriasis	PDZK1IP1
MAP3K2.1	7.46648e-73	-0.526951	0.167	0.393	2.96016e-68	Psoriasis	MAP3K2
UBAP1.1	7.5764e-73	-0.468319	0.18	0.409	3.00374e-68	Psoriasis	UBAP1
MAP2K3.1	8.50112e-73	-0.541862	0.117	0.317	3.37035e-68	Psoriasis	MAP2K3
CDV3.1	8.71042e-73	-0.483146	0.197	0.433	3.45333e-68	Psoriasis	CDV3
BAZ1A.1	1.81799e-72	-0.519092	0.367	0.617	7.20759e-68	Psoriasis	BAZ1A
MAP7D1.1	1.87113e-72	-0.665256	0.286	0.512	7.41829e-68	Psoriasis	MAP7D1
ZNF703.1	2.60466e-72	-0.528388	0.095	0.276	1.03264e-67	Psoriasis	ZNF703
TIMM13.1	4.78254e-72	0.708855	0.417	0.192	1.89609e-67	Psoriasis	TIMM13
MAP2.1	6.36837e-72	-0.447186	0.074	0.244	2.5248e-67	Psoriasis	MAP2
WDR26.1	6.54245e-72	-0.471449	0.181	0.413	2.59382e-67	Psoriasis	WDR26
KDM5A.1	7.07221e-72	-0.495077	0.205	0.44	2.80385e-67	Psoriasis	KDM5A
XAF1.1	7.87779e-72	0.750575	0.239	0.03	3.12323e-67	Psoriasis	XAF1
CLDND1.1	8.50238e-72	-0.332109	0.073	0.253	3.37085e-67	Psoriasis	CLDND1
CARHSP1.1	8.89581e-72	0.538886	0.233	0.025	3.52683e-67	Psoriasis	CARHSP1
ODC1.1	9.49962e-72	-0.523186	0.096	0.291	3.76622e-67	Psoriasis	ODC1
WAPAL.1	1.06148e-71	-0.421543	0.188	0.424	4.20834e-67	Psoriasis	WAPAL
TOB1.1	2.0082e-71	-0.55857	0.289	0.53	7.9617e-67	Psoriasis	TOB1
HECA.1	2.3703e-71	-0.482907	0.193	0.422	9.39729e-67	Psoriasis	HECA
MAFK.1	2.74101e-71	-0.391768	0.069	0.24	1.0867e-66	Psoriasis	MAFK
PTPN1.1	3.1556e-71	-0.597917	0.131	0.339	1.25107e-66	Psoriasis	PTPN1
GSTM3.1	3.36898e-71	-0.486779	0.051	0.204	1.33567e-66	Psoriasis	GSTM3
RPL3.1	5.41365e-71	-0.369183	0.779	0.879	2.14629e-66	Psoriasis	RPL3
TSC22D2.1	5.69506e-71	-0.431111	0.082	0.264	2.25787e-66	Psoriasis	TSC22D2
CTSB.1	7.47744e-71	0.903852	0.392	0.172	2.96451e-66	Psoriasis	CTSB
EGR3.1	1.27574e-70	-0.531595	0.148	0.355	5.05778e-66	Psoriasis	EGR3
RYBP.1	1.48916e-70	-0.486271	0.18	0.411	5.90391e-66	Psoriasis	RYBP
CHML.1	2.02352e-70	-0.351617	0.053	0.207	8.02243e-66	Psoriasis	CHML
LRRC8C.1	2.063e-70	-0.28308	0.019	0.137	8.17896e-66	Psoriasis	LRRC8C
TPPP3.1	2.22232e-70	-0.686631	0.247	0.472	8.81062e-66	Psoriasis	TPPP3
NOTCH2.1	2.28847e-70	-0.440567	0.116	0.315	9.07287e-66	Psoriasis	NOTCH2
FOSL2.1	4.9603e-70	-0.517121	0.156	0.374	1.96656e-65	Psoriasis	FOSL2
SPRR2E.1	7.67839e-70	1.75584	0.26	0.048	3.04417e-65	Psoriasis	SPRR2E
RALGDS.1	7.89978e-70	-0.450637	0.1	0.292	3.13195e-65	Psoriasis	RALGDS
RHOC.1	9.15331e-70	-0.382952	0.088	0.278	3.62892e-65	Psoriasis	RHOC
ANXA2.1	9.58123e-70	-0.360666	0.765	0.851	3.79858e-65	Psoriasis	ANXA2
IL36G.1	9.81156e-70	1.2376	0.314	0.094	3.88989e-65	Psoriasis	IL36G
DST.1	1.20654e-69	-1.2357	0.203	0.401	4.78347e-65	Psoriasis	DST
PEA15.1	4.71781e-69	-0.475345	0.203	0.429	1.87042e-64	Psoriasis	PEA15
CYLD.1	5.87501e-69	-0.482471	0.162	0.377	2.32921e-64	Psoriasis	CYLD
F2RL1.1	5.88628e-69	-0.519514	0.185	0.393	2.33368e-64	Psoriasis	F2RL1
ALDH3B2.1	6.01578e-69	0.88898	0.401	0.202	2.38502e-64	Psoriasis	ALDH3B2
WWTR1.1	5.9094e-68	-0.310406	0.042	0.187	2.34284e-63	Psoriasis	WWTR1
PHF3.1	8.66745e-68	-0.590606	0.16	0.374	3.4363e-63	Psoriasis	PHF3
QKI.1	1.09854e-67	-0.504677	0.135	0.335	4.35526e-63	Psoriasis	QKI
GPR115.1	1.23395e-67	-0.379167	0.089	0.268	4.89211e-63	Psoriasis	GPR115
CLEC2A.1	1.26972e-67	-0.308962	0.09	0.267	5.03391e-63	Psoriasis	CLEC2A
CNOT6L.1	2.96309e-67	-0.361116	0.075	0.248	1.17475e-62	Psoriasis	CNOT6L
TACSTD2.1	3.00452e-67	-0.584385	0.685	0.749	1.19117e-62	Psoriasis	TACSTD2
MAP4K5.1	3.9154e-67	-0.452304	0.163	0.371	1.5523e-62	Psoriasis	MAP4K5
ZNF800.1	4.28215e-67	-0.381997	0.143	0.351	1.6977e-62	Psoriasis	ZNF800
TPD52L1.1	5.29957e-67	0.503229	0.259	0.05	2.10107e-62	Psoriasis	TPD52L1
IFI27L2.1	6.53097e-67	0.577641	0.341	0.11	2.58927e-62	Psoriasis	IFI27L2
FBXO33.1	9.32877e-67	-0.416825	0.148	0.345	3.69848e-62	Psoriasis	FBXO33
OAS2.1	1.13431e-66	0.567368	0.182	0.004	4.4971e-62	Psoriasis	OAS2
MBNL1.1	2.13728e-66	-0.497508	0.263	0.5	8.47347e-62	Psoriasis	MBNL1
PLEC.1	2.2134e-66	-0.553937	0.164	0.377	8.77525e-62	Psoriasis	PLEC
MTDH.1	2.93432e-66	-0.447317	0.404	0.623	1.16334e-61	Psoriasis	MTDH
RPS27.1	3.20206e-66	-0.371571	0.156	0.371	1.26949e-61	Psoriasis	RPS27
PHLDB2.1	3.46477e-66	-0.77973	0.093	0.27	1.37364e-61	Psoriasis	PHLDB2
GM2A.1	4.45928e-66	0.745236	0.497	0.324	1.76793e-61	Psoriasis	GM2A
FAM46B.1	5.11035e-66	-0.505424	0.34	0.585	2.02605e-61	Psoriasis	FAM46B
PPP1R14C.1	5.89091e-66	-0.571083	0.252	0.442	2.33551e-61	Psoriasis	PPP1R14C
HNRNPDL.1	8.05125e-66	-0.503627	0.349	0.572	3.192e-61	Psoriasis	HNRNPDL
C15orf48.1	1.13668e-65	-0.530288	0.024	0.141	4.50649e-61	Psoriasis	C15orf48
SCD.1	1.22651e-65	0.898023	0.269	0.067	4.86263e-61	Psoriasis	SCD
ATP5I.1	1.57635e-65	0.744753	0.487	0.303	6.24962e-61	Psoriasis	ATP5I
HMGCR.1	1.61956e-65	-0.622215	0.29	0.492	6.42091e-61	Psoriasis	HMGCR
RPS20.1	2.07941e-65	-0.397963	0.707	0.859	8.24401e-61	Psoriasis	RPS20
NBPF10.1	3.21523e-65	-0.378091	0.106	0.283	1.27471e-60	Psoriasis	NBPF10
CYBRD1.1	3.28569e-65	-0.48357	0.02	0.13	1.30264e-60	Psoriasis	CYBRD1
MIDN.1	6.62547e-65	-0.493474	0.149	0.347	2.62673e-60	Psoriasis	MIDN
IGFL1.1	7.41812e-65	0.553729	0.171	0.001	2.94099e-60	Psoriasis	IGFL1
MBNL2.1	1.35198e-64	-0.535471	0.121	0.312	5.36005e-60	Psoriasis	MBNL2
ABI1.1	1.69602e-64	-0.44784	0.265	0.488	6.72405e-60	Psoriasis	ABI1
EIF4B.1	1.96008e-64	-0.472714	0.259	0.499	7.77092e-60	Psoriasis	EIF4B
TMF1.1	2.49341e-64	-0.431259	0.154	0.365	9.88535e-60	Psoriasis	TMF1
IMPA2.1	2.64645e-64	0.611243	0.535	0.328	1.04921e-59	Psoriasis	IMPA2
ACSL4.1	2.92952e-64	-0.425286	0.019	0.129	1.16144e-59	Psoriasis	ACSL4
WLS.1	3.47475e-64	-0.512828	0.12	0.307	1.3776e-59	Psoriasis	WLS
NME1.1	5.9789e-64	0.718156	0.449	0.249	2.3704e-59	Psoriasis	NME1
PTP4A1.1	7.13724e-64	-0.449304	0.37	0.625	2.82963e-59	Psoriasis	PTP4A1
ANGPTL4.1	7.20994e-64	0.526581	0.211	0.024	2.85845e-59	Psoriasis	ANGPTL4
NIPBL.1	1.00588e-63	-0.462619	0.262	0.496	3.98793e-59	Psoriasis	NIPBL
ITPR3.1	1.03699e-63	-0.528812	0.117	0.299	4.11125e-59	Psoriasis	ITPR3
OXR1.1	1.16886e-63	-0.397355	0.172	0.381	4.63405e-59	Psoriasis	OXR1
AADACL2.1	1.76057e-63	-0.365368	0.096	0.271	6.97995e-59	Psoriasis	AADACL2
PPP1R12A.1	2.91631e-63	-0.441902	0.21	0.429	1.1562e-58	Psoriasis	PPP1R12A
MAN2A1.1	3.03258e-63	-0.392796	0.063	0.217	1.2023e-58	Psoriasis	MAN2A1
ZFP36.1	3.94608e-63	-0.544587	0.533	0.743	1.56446e-58	Psoriasis	ZFP36
CASC7.1	6.60344e-63	-0.327806	0.057	0.207	2.618e-58	Psoriasis	CASC7
RAB11FIP1.1	6.89234e-63	-0.537795	0.137	0.33	2.73254e-58	Psoriasis	RAB11FIP1
NDUFB10.1	9.8487e-63	0.652021	0.465	0.263	3.90462e-58	Psoriasis	NDUFB10
SERPINB13.1	1.54714e-62	0.541618	0.289	0.075	6.13379e-58	Psoriasis	SERPINB13
CKMT1B.1	1.58041e-62	0.57743	0.281	0.081	6.26568e-58	Psoriasis	CKMT1B
OAS3.1	2.34061e-62	0.639675	0.208	0.026	9.27958e-58	Psoriasis	OAS3
KIF13B.1	2.95948e-62	-0.560765	0.101	0.271	1.17332e-57	Psoriasis	KIF13B
USP38.1	6.01966e-62	-0.375566	0.123	0.311	2.38655e-57	Psoriasis	USP38
CYR61.1	6.57828e-62	-0.613907	0.091	0.268	2.60802e-57	Psoriasis	CYR61
CCNT1.1	7.02947e-62	-0.32747	0.086	0.259	2.7869e-57	Psoriasis	CCNT1
TGFBI.1	8.35345e-62	-0.681679	0.07	0.227	3.31181e-57	Psoriasis	TGFBI
DUSP7.1	8.73597e-62	-0.523168	0.264	0.459	3.46346e-57	Psoriasis	DUSP7
KRT2.1	9.11897e-62	-0.985236	0.223	0.423	3.61531e-57	Psoriasis	KRT2
CSNK1E.1	9.12627e-62	-0.374331	0.16	0.372	3.6182e-57	Psoriasis	CSNK1E
RPL13.1	1.10791e-61	-0.296711	0.893	0.929	4.39243e-57	Psoriasis	RPL13
TOB2.1	1.13341e-61	-0.433579	0.217	0.44	4.49351e-57	Psoriasis	TOB2
CYTH1.1	1.28853e-61	-0.27252	0.041	0.176	5.10853e-57	Psoriasis	CYTH1
LRRC8A.1	1.739e-61	-0.453097	0.213	0.438	6.89445e-57	Psoriasis	LRRC8A
ZXDB.1	1.89863e-61	-0.252874	0.042	0.176	7.5273e-57	Psoriasis	ZXDB
ATP5G3.1	2.06845e-61	0.656468	0.51	0.33	8.20056e-57	Psoriasis	ATP5G3
RPS13.1	2.79399e-61	0.311275	0.831	0.822	1.10771e-56	Psoriasis	RPS13
KIAA0040.1	3.48223e-61	-0.376168	0.023	0.134	1.38056e-56	Psoriasis	KIAA0040
DEGS2.1	4.30828e-61	-0.301167	0.08	0.239	1.70806e-56	Psoriasis	DEGS2
VAPA.1	4.63683e-61	-0.457403	0.223	0.44	1.83832e-56	Psoriasis	VAPA
ITPRIP.1	6.06196e-61	-0.465239	0.243	0.463	2.40332e-56	Psoriasis	ITPRIP
RIPK2.1	7.65735e-61	-0.357283	0.074	0.232	3.03583e-56	Psoriasis	RIPK2
USP54.1	1.12036e-60	-0.321069	0.041	0.172	4.44176e-56	Psoriasis	USP54
BMP2.1	1.15627e-60	-0.577998	0.105	0.284	4.58415e-56	Psoriasis	BMP2
PARP9.1	1.43859e-60	0.584137	0.242	0.052	5.70342e-56	Psoriasis	PARP9
KLK1.1	1.48994e-60	-0.284697	0.052	0.19	5.90702e-56	Psoriasis	KLK1
SUCLG1.1	1.61272e-60	0.565668	0.415	0.207	6.39378e-56	Psoriasis	SUCLG1
LTF.1	1.92121e-60	1.50087	0.161	0.001	7.61683e-56	Psoriasis	LTF
MT-ND4L.1	2.08955e-60	-0.272808	0.041	0.174	8.28424e-56	Psoriasis	MT-ND4L
ETF1.1	2.11612e-60	-0.432615	0.393	0.615	8.38956e-56	Psoriasis	ETF1
ARRDC4.1	2.28234e-60	-0.336308	0.092	0.261	9.04858e-56	Psoriasis	ARRDC4
TMEM245.1	4.41426e-60	-0.308903	0.073	0.234	1.75008e-55	Psoriasis	TMEM245
NINJ1.1	5.10057e-60	-0.485772	0.14	0.333	2.02217e-55	Psoriasis	NINJ1
KPNA4.1	5.44495e-60	-0.392898	0.169	0.375	2.15871e-55	Psoriasis	KPNA4
RAPGEFL1.1	7.32138e-60	-0.52392	0.248	0.434	2.90263e-55	Psoriasis	RAPGEFL1
PUM2.1	8.72539e-60	-0.401375	0.161	0.361	3.45927e-55	Psoriasis	PUM2
FAM53C.1	8.92412e-60	-0.330003	0.062	0.21	3.53806e-55	Psoriasis	FAM53C
CLIP1.1	9.88219e-60	-0.471016	0.354	0.561	3.91789e-55	Psoriasis	CLIP1
IFI44L.1	9.91459e-60	0.551633	0.165	0.004	3.93074e-55	Psoriasis	IFI44L
GRN.1	1.17991e-59	0.677631	0.481	0.299	4.67788e-55	Psoriasis	GRN
MEF2D.1	1.43209e-59	-0.315496	0.047	0.182	5.67768e-55	Psoriasis	MEF2D
SLCO4A1.1	1.5387e-59	-0.318802	0.031	0.15	6.10035e-55	Psoriasis	SLCO4A1
TCEAL4.1	1.74056e-59	-0.613384	0.266	0.49	6.90063e-55	Psoriasis	TCEAL4
TNFAIP8L3.1	3.44356e-59	-0.286998	0.053	0.19	1.36523e-54	Psoriasis	TNFAIP8L3
EMB.1	4.08143e-59	-0.521987	0.069	0.216	1.61812e-54	Psoriasis	EMB
MET.1	6.558e-59	-0.589271	0.057	0.198	2.59998e-54	Psoriasis	MET
EFCAB14.1	1.08715e-58	-0.375446	0.159	0.361	4.3101e-54	Psoriasis	EFCAB14
STK40.1	1.54293e-58	-0.398922	0.168	0.374	6.11711e-54	Psoriasis	STK40
PLAGL1.1	2.02021e-58	-0.280981	0.055	0.193	8.00934e-54	Psoriasis	PLAGL1
APOE.1	2.57897e-58	-0.716318	0.28	0.464	1.02246e-53	Psoriasis	APOE
IRS2.1	3.82775e-58	-0.379259	0.184	0.399	1.51755e-53	Psoriasis	IRS2
MOB1A.1	4.40787e-58	-0.354203	0.17	0.373	1.74754e-53	Psoriasis	MOB1A
F12.1	4.76895e-58	0.488421	0.242	0.056	1.8907e-53	Psoriasis	F12
GJB3.1	6.05784e-58	-0.537149	0.316	0.503	2.40169e-53	Psoriasis	GJB3
SPTY2D1.1	7.7017e-58	-0.334885	0.159	0.361	3.05342e-53	Psoriasis	SPTY2D1
TMOD3.1	7.85657e-58	-0.529346	0.281	0.503	3.11482e-53	Psoriasis	TMOD3
MEGF9.1	9.90798e-58	-0.44972	0.186	0.37	3.92812e-53	Psoriasis	MEGF9
ACKR3.1	1.37946e-57	-0.289492	0.011	0.101	5.46899e-53	Psoriasis	ACKR3
PRLR.1	1.39268e-57	-0.254009	0.013	0.105	5.52143e-53	Psoriasis	PRLR
HDGF.1	1.87828e-57	-0.41292	0.54	0.693	7.44663e-53	Psoriasis	HDGF
RPL30.1	2.13628e-57	-0.265249	0.846	0.915	8.46951e-53	Psoriasis	RPL30
TPRG1.1	2.46608e-57	-0.452598	0.058	0.196	9.77704e-53	Psoriasis	TPRG1
TKT.1	3.04187e-57	0.756115	0.347	0.147	1.20598e-52	Psoriasis	TKT
HOOK3.1	3.91815e-57	-0.399222	0.163	0.36	1.55339e-52	Psoriasis	HOOK3
EIF4EBP2.1	3.97897e-57	-0.342418	0.141	0.329	1.5775e-52	Psoriasis	EIF4EBP2
RND3.1	4.0142e-57	-0.778901	0.474	0.696	1.59147e-52	Psoriasis	RND3
SPATS2L.1	7.02688e-57	-0.391869	0.111	0.288	2.78588e-52	Psoriasis	SPATS2L
EGFR.1	9.14623e-57	-0.553903	0.33	0.536	3.62612e-52	Psoriasis	EGFR
CAMSAP2.1	9.32663e-57	-0.386225	0.166	0.368	3.69764e-52	Psoriasis	CAMSAP2
CLDN4.1	1.01096e-56	-0.659957	0.236	0.427	4.00805e-52	Psoriasis	CLDN4
CAMSAP3.1	1.01574e-56	-0.388624	0.109	0.271	4.02699e-52	Psoriasis	CAMSAP3
CITED2.1	1.36027e-56	-0.535643	0.131	0.313	5.39294e-52	Psoriasis	CITED2
PPIB.1	1.537e-56	0.678946	0.455	0.283	6.0936e-52	Psoriasis	PPIB
TOP1.1	1.58639e-56	-0.30552	0.356	0.603	6.28939e-52	Psoriasis	TOP1
PSMA7.1	2.46648e-56	0.555392	0.576	0.438	9.7786e-52	Psoriasis	PSMA7
LEPREL1.1	2.75785e-56	-0.457978	0.029	0.14	1.09338e-51	Psoriasis	LEPREL1
GNB1.1	2.80004e-56	-0.403871	0.215	0.43	1.1101e-51	Psoriasis	GNB1
DHX15.1	4.13362e-56	-0.365399	0.154	0.351	1.63882e-51	Psoriasis	DHX15
CAST.1	4.27185e-56	-0.421181	0.635	0.771	1.69362e-51	Psoriasis	CAST
RFX2.1	4.93456e-56	-0.374163	0.031	0.145	1.95636e-51	Psoriasis	RFX2
KRT1.1	5.30618e-56	0.516667	0.785	0.599	2.10369e-51	Psoriasis	KRT1
CEBPA.1	6.06666e-56	-0.716007	0.379	0.512	2.40519e-51	Psoriasis	CEBPA
SLC25A25.1	6.17446e-56	-0.407585	0.166	0.369	2.44793e-51	Psoriasis	SLC25A25
KRT23.1	6.36755e-56	-0.766288	0.04	0.161	2.52448e-51	Psoriasis	KRT23
TGFBR3.1	6.50311e-56	-0.355318	0.021	0.124	2.57822e-51	Psoriasis	TGFBR3
USMG5.1	6.7885e-56	0.609039	0.491	0.327	2.69137e-51	Psoriasis	USMG5
LAD1.1	7.55013e-56	0.566345	0.617	0.507	2.99333e-51	Psoriasis	LAD1
XIST.1	7.9787e-56	-0.58829	0.098	0.266	3.16324e-51	Psoriasis	XIST
EPHA2.1	8.16104e-56	-0.407688	0.297	0.528	3.23553e-51	Psoriasis	EPHA2
FAM83A.1	1.01505e-55	0.658083	0.273	0.079	4.02428e-51	Psoriasis	FAM83A
NFAT5.1	1.45047e-55	-0.378806	0.112	0.285	5.75055e-51	Psoriasis	NFAT5
GDPD2.1	1.45316e-55	-0.369165	0.029	0.14	5.76121e-51	Psoriasis	GDPD2
CHL1.1	1.47591e-55	-0.316386	0.04	0.162	5.85139e-51	Psoriasis	CHL1
UBE3A.1	1.72296e-55	-0.403838	0.239	0.446	6.83085e-51	Psoriasis	UBE3A
DUSP1.1	2.08505e-55	-0.330291	0.451	0.72	8.26638e-51	Psoriasis	DUSP1
H6PD.1	2.24525e-55	-0.296213	0.072	0.224	8.9015e-51	Psoriasis	H6PD
ADD3.1	2.46019e-55	-0.431015	0.114	0.283	9.75368e-51	Psoriasis	ADD3
NFKBIZ.1	3.32425e-55	-0.7146	0.342	0.556	1.31793e-50	Psoriasis	NFKBIZ
CKMT1A.1	3.63277e-55	0.411622	0.236	0.055	1.44025e-50	Psoriasis	CKMT1A
SLC35F2.1	3.7242e-55	-0.309435	0.117	0.29	1.4765e-50	Psoriasis	SLC35F2
TNKS1BP1.1	4.59537e-55	-0.414756	0.253	0.464	1.82188e-50	Psoriasis	TNKS1BP1
SH3KBP1.1	7.19012e-55	-0.511183	0.041	0.163	2.85059e-50	Psoriasis	SH3KBP1
PCM1.1	7.47885e-55	-0.452161	0.209	0.413	2.96507e-50	Psoriasis	PCM1
CD99.1	9.99181e-55	-0.334934	0.069	0.215	3.96135e-50	Psoriasis	CD99
KDM6A.1	1.23119e-54	-0.339381	0.12	0.296	4.88119e-50	Psoriasis	KDM6A
[truncated: 913 more rows]

## Sheet: Basal_DifferentialExpression
	p_val	avg_logFC	pct.1	pct.2	p_val_adj	cluster	gene
S100A9	1.71637e-159	-4.25324	0.044	0.789	6.80472e-155	Normal	S100A9
ERRFI1	1.22029e-142	2.50005	0.877	0.129	4.83794e-138	Normal	ERRFI1
EZR	1.4634e-133	1.54767	0.943	0.447	5.80178e-129	Normal	EZR
S100A8	2.01778e-129	-4.0089	0.022	0.666	7.9997e-125	Normal	S100A8
KLF6	4.79178e-117	1.55571	0.917	0.307	1.89975e-112	Normal	KLF6
IFI27	1.55122e-113	-2.69751	0.026	0.611	6.14997e-109	Normal	IFI27
KLF4	2.25124e-109	1.72811	0.827	0.227	8.92527e-105	Normal	KLF4
POSTN	3.72486e-104	3.11289	0.675	0.057	1.47676e-99	Normal	POSTN
LMNA	4.09553e-98	1.24605	0.88	0.445	1.62371e-93	Normal	LMNA
ANXA1	4.18424e-97	1.32004	0.891	0.344	1.65888e-92	Normal	ANXA1
ETS2	1.08882e-88	1.31304	0.83	0.35	4.31675e-84	Normal	ETS2
SERPINB2	2.35005e-87	2.5973	0.671	0.111	9.31702e-83	Normal	SERPINB2
AQP3	1.32594e-86	1.50908	0.817	0.342	5.2568e-82	Normal	AQP3
CLDN1	5.96711e-86	2.12823	0.642	0.096	2.36572e-81	Normal	CLDN1
TNS4	2.47648e-85	1.63315	0.792	0.418	9.81825e-81	Normal	TNS4
FOSB	5.56882e-85	1.62211	0.779	0.266	2.20782e-80	Normal	FOSB
EMP1	1.17647e-84	1.60392	0.762	0.275	4.66424e-80	Normal	EMP1
ZFP36L1	7.15771e-84	1.62597	0.752	0.264	2.83775e-79	Normal	ZFP36L1
ANXA2	7.58303e-84	0.955584	0.909	0.539	3.00637e-79	Normal	ANXA2
FOSL1	4.07878e-81	1.44232	0.717	0.15	1.61707e-76	Normal	FOSL1
SNRK	2.14787e-78	1.71468	0.611	0.088	8.51546e-74	Normal	SNRK
EIF1	1.13772e-77	0.894602	0.887	0.479	4.51059e-73	Normal	EIF1
MT1X	1.39574e-76	1.76196	0.655	0.16	5.53354e-72	Normal	MT1X
TXNIP	1.60471e-75	1.70323	0.763	0.318	6.36204e-71	Normal	TXNIP
C1R	1.50223e-73	-1.71557	0.057	0.498	5.95573e-69	Normal	C1R
MT2A	2.14016e-72	1.94188	0.758	0.377	8.48489e-68	Normal	MT2A
H3F3B	3.50433e-70	0.808831	0.926	0.615	1.38933e-65	Normal	H3F3B
RTN4	3.27044e-68	0.9617	0.829	0.469	1.2966e-63	Normal	RTN4
DSP	6.47411e-68	0.627437	0.955	0.834	2.56673e-63	Normal	DSP
GJB2	8.00064e-67	-1.83843	0.067	0.484	3.17193e-62	Normal	GJB2
CD55	9.00947e-66	1.65576	0.572	0.1	3.5719e-61	Normal	CD55
YWHAZ	3.32564e-63	0.871733	0.843	0.449	1.31848e-58	Normal	YWHAZ
GADD45A	7.19867e-63	1.47982	0.652	0.18	2.85399e-58	Normal	GADD45A
GAPDH	2.89406e-62	-0.903494	0.726	0.816	1.14738e-57	Normal	GAPDH
WEE1	1.02839e-61	1.45875	0.589	0.146	4.07717e-57	Normal	WEE1
BTG1	2.34291e-60	1.04264	0.871	0.525	9.2887e-56	Normal	BTG1
TIPARP	3.21405e-60	1.13786	0.647	0.164	1.27424e-55	Normal	TIPARP
IFITM3	4.40396e-59	-1.54037	0.199	0.588	1.746e-54	Normal	IFITM3
KLF9	6.77179e-59	1.42575	0.482	0.051	2.68474e-54	Normal	KLF9
HSPA1A	8.90741e-59	-1.93877	0.205	0.588	3.53143e-54	Normal	HSPA1A
HSPA1B	2.24969e-58	-2.11059	0.184	0.559	8.91913e-54	Normal	HSPA1B
ZFP36L2	4.03092e-58	1.33792	0.743	0.354	1.5981e-53	Normal	ZFP36L2
FKBP5	3.36721e-56	1.33453	0.547	0.127	1.33497e-51	Normal	FKBP5
IRF2BP2	2.11997e-55	1.18774	0.594	0.16	8.40484e-51	Normal	IRF2BP2
MYC	3.25458e-55	1.38672	0.592	0.174	1.29031e-50	Normal	MYC
RORA	5.58996e-55	1.40794	0.508	0.092	2.21619e-50	Normal	RORA
RPL4	6.76585e-55	0.516214	0.968	0.783	2.68239e-50	Normal	RPL4
PTP4A1	7.36093e-55	0.995027	0.663	0.205	2.91831e-50	Normal	PTP4A1
S100A7	8.61953e-55	-2.15734	0.004	0.318	3.4173e-50	Normal	S100A7
SERPINB5	1.18852e-54	0.897655	0.79	0.422	4.71201e-50	Normal	SERPINB5
ARID5B	1.89285e-54	1.14222	0.663	0.221	7.50441e-50	Normal	ARID5B
RPLP1	2.40989e-54	0.377999	0.974	0.938	9.55424e-50	Normal	RPLP1
TNFAIP3	5.42315e-54	1.27985	0.758	0.354	2.15006e-49	Normal	TNFAIP3
KLF5	1.91846e-53	0.890332	0.787	0.412	7.60594e-49	Normal	KLF5
MT-RNR2	4.27687e-53	-1.21439	0.673	0.814	1.69561e-48	Normal	MT-RNR2
RBM39	9.29659e-53	0.925988	0.733	0.301	3.68573e-48	Normal	RBM39
CAV1	1.17401e-52	1.33852	0.652	0.242	4.65447e-48	Normal	CAV1
TNFSF10	1.48027e-52	-1.34807	0.042	0.379	5.86868e-48	Normal	TNFSF10
KYNU	2.62819e-51	-0.914639	0.004	0.303	1.04197e-46	Normal	KYNU
SYT8	5.2535e-51	1.36424	0.485	0.094	2.0828e-46	Normal	SYT8
ADRB2	1.12366e-50	1.19106	0.525	0.127	4.45485e-46	Normal	ADRB2
TRIB1	7.06574e-49	1.23161	0.422	0.043	2.80129e-44	Normal	TRIB1
LTF	2.48533e-47	-2.58841	0.001	0.273	9.85336e-43	Normal	LTF
FAM46B	5.20928e-47	1.18041	0.541	0.146	2.06527e-42	Normal	FAM46B
PERP	6.73434e-47	0.546039	0.909	0.734	2.6699e-42	Normal	PERP
IFFO2	1.22706e-46	1.03363	0.626	0.219	4.8648e-42	Normal	IFFO2
PANX1	1.65113e-46	1.14534	0.581	0.203	6.54607e-42	Normal	PANX1
RPL13	6.76729e-46	0.419317	0.968	0.869	2.68296e-41	Normal	RPL13
JMJD1C	1.08286e-45	1.10331	0.499	0.105	4.29309e-41	Normal	JMJD1C
ATP2B1	1.43582e-45	0.960604	0.55	0.133	5.69246e-41	Normal	ATP2B1
LONRF1	1.2074e-43	1.1289	0.462	0.098	4.78686e-39	Normal	LONRF1
HIVEP2	3.18627e-43	1.08602	0.521	0.137	1.26323e-38	Normal	HIVEP2
TYMP	4.93761e-43	-1.40179	0.074	0.377	1.95757e-38	Normal	TYMP
PPP3CA	5.43866e-43	0.971662	0.617	0.227	2.15621e-38	Normal	PPP3CA
TPPP3	1.78181e-42	1.32392	0.444	0.09	7.06416e-38	Normal	TPPP3
LGALS3	2.66449e-42	0.945031	0.575	0.191	1.05636e-37	Normal	LGALS3
DDX5	1.49735e-41	0.681847	0.795	0.432	5.9364e-37	Normal	DDX5
SDC4	2.88877e-41	0.942253	0.631	0.27	1.14528e-36	Normal	SDC4
CALM1	1.87984e-40	0.674585	0.795	0.416	7.45282e-36	Normal	CALM1
CSDE1	2.06626e-40	0.724369	0.769	0.389	8.1919e-36	Normal	CSDE1
TUBA1C	3.47348e-40	0.885142	0.583	0.195	1.3771e-35	Normal	TUBA1C
DSC3	3.72737e-40	0.50991	0.901	0.693	1.47775e-35	Normal	DSC3
HSPB1	4.47825e-40	-1.22006	0.367	0.615	1.77545e-35	Normal	HSPB1
ARL4C	2.66894e-39	1.22758	0.45	0.104	1.05813e-34	Normal	ARL4C
TOP1	1.99538e-38	0.815973	0.579	0.207	7.91089e-34	Normal	TOP1
VSNL1	3.08622e-38	-0.765866	0.03	0.287	1.22356e-33	Normal	VSNL1
EPHA2	3.17467e-38	0.873909	0.504	0.129	1.25863e-33	Normal	EPHA2
MYADM	4.58211e-38	1.02815	0.345	0.033	1.81662e-33	Normal	MYADM
DAAM1	1.40505e-36	0.920797	0.599	0.24	5.57047e-32	Normal	DAAM1
MX1	3.36565e-36	-1.1389	0.019	0.254	1.33435e-31	Normal	MX1
CDKN1A	5.70723e-36	0.780627	0.7	0.346	2.26269e-31	Normal	CDKN1A
RPL3	9.44523e-36	0.440655	0.922	0.742	3.74466e-31	Normal	RPL3
GNG12	1.78082e-35	0.786039	0.575	0.209	7.06023e-31	Normal	GNG12
MAFF	3.17651e-35	0.948606	0.502	0.154	1.25936e-30	Normal	MAFF
DDX3X	6.33929e-35	0.702498	0.636	0.264	2.51327e-30	Normal	DDX3X
SLC25A6	1.72354e-34	-0.846634	0.496	0.672	6.83315e-30	Normal	SLC25A6
TXNDC17	1.75927e-34	-1.13888	0.163	0.439	6.97481e-30	Normal	TXNDC17
SSFA2	2.5781e-34	0.971336	0.463	0.143	1.02211e-29	Normal	SSFA2
KIF5B	3.30353e-34	0.804318	0.541	0.186	1.30972e-29	Normal	KIF5B
TMOD3	3.90608e-34	0.882502	0.518	0.18	1.54861e-29	Normal	TMOD3
PELI1	8.10786e-34	0.868352	0.39	0.076	3.21444e-29	Normal	PELI1
NFKBIZ	9.75658e-34	0.838668	0.692	0.373	3.86809e-29	Normal	NFKBIZ
SPTBN1	1.18204e-33	0.766988	0.502	0.145	4.6863e-29	Normal	SPTBN1
ZBTB16	1.28414e-33	0.872956	0.255	0.004	5.09112e-29	Normal	ZBTB16
MCL1	1.6952e-33	0.662566	0.736	0.391	6.72081e-29	Normal	MCL1
ITGB1	1.74668e-33	0.962254	0.504	0.178	6.92489e-29	Normal	ITGB1
TXN	2.12357e-33	0.733087	0.657	0.295	8.41912e-29	Normal	TXN
WAC	3.0804e-33	0.65911	0.56	0.188	1.22125e-28	Normal	WAC
PER1	5.28322e-33	0.896016	0.364	0.066	2.09458e-28	Normal	PER1
ATP1B3	7.45928e-33	-0.8588	0.521	0.688	2.95731e-28	Normal	ATP1B3
PNRC1	8.10503e-33	0.740931	0.684	0.361	3.21332e-28	Normal	PNRC1
RND3	1.31746e-32	0.784897	0.833	0.523	5.22321e-28	Normal	RND3
PER2	1.455e-32	0.993979	0.38	0.086	5.7685e-28	Normal	PER2
RPS20	1.46574e-32	0.501059	0.913	0.652	5.81107e-28	Normal	RPS20
GIMAP8	2.33989e-32	0.873653	0.263	0.012	9.27675e-28	Normal	GIMAP8
DUSP6	4.50795e-32	1.15269	0.406	0.104	1.78722e-27	Normal	DUSP6
DDX21	4.55865e-32	0.76341	0.633	0.318	1.80732e-27	Normal	DDX21
IFI16	7.79964e-32	-0.99406	0.295	0.545	3.09225e-27	Normal	IFI16
STXBP6	8.72141e-32	0.755714	0.308	0.039	3.45769e-27	Normal	STXBP6
MT-RNR1	8.75064e-32	-0.863569	0.657	0.75	3.46928e-27	Normal	MT-RNR1
ZFAND5	1.16582e-31	0.806337	0.562	0.234	4.62202e-27	Normal	ZFAND5
DNAJB1	1.50641e-31	-1.44233	0.467	0.605	5.97232e-27	Normal	DNAJB1
SLC38A2	1.65618e-31	0.687505	0.682	0.377	6.56608e-27	Normal	SLC38A2
OSER1	1.66751e-31	0.777364	0.515	0.195	6.61101e-27	Normal	OSER1
LRRFIP1	1.68981e-31	0.67157	0.685	0.344	6.69941e-27	Normal	LRRFIP1
NAMPT	1.72742e-31	0.849339	0.393	0.09	6.84854e-27	Normal	NAMPT
EIF3A	1.80266e-31	0.623382	0.726	0.389	7.14683e-27	Normal	EIF3A
GLTSCR2	2.45681e-31	0.473181	0.904	0.664	9.74028e-27	Normal	GLTSCR2
MAPKAPK2	4.06579e-31	0.779223	0.412	0.107	1.61192e-26	Normal	MAPKAPK2
NOLC1	4.78728e-31	0.852017	0.533	0.219	1.89796e-26	Normal	NOLC1
LYPD1	6.54965e-31	-0.900224	0.001	0.184	2.59667e-26	Normal	LYPD1
NFKBIA	6.7668e-31	0.68718	0.887	0.689	2.68276e-26	Normal	NFKBIA
TAF7	8.73797e-31	0.788397	0.473	0.16	3.46425e-26	Normal	TAF7
CTSB	1.1387e-30	-1.18132	0.093	0.344	4.5145e-26	Normal	CTSB
CCNL1	1.45541e-30	0.677676	0.582	0.232	5.77011e-26	Normal	CCNL1
CAST	1.59258e-30	0.639599	0.734	0.428	6.31394e-26	Normal	CAST
KRT6A	2.09977e-30	-2.03905	0.028	0.238	8.32474e-26	Normal	KRT6A
JUND	2.21036e-30	0.556747	0.814	0.447	8.7632e-26	Normal	JUND
PALMD	3.7039e-30	0.949999	0.462	0.164	1.46845e-25	Normal	PALMD
CHD1	4.27526e-30	0.793836	0.47	0.15	1.69497e-25	Normal	CHD1
PLK2	6.21009e-30	0.731773	0.589	0.264	2.46205e-25	Normal	PLK2
WDR43	1.19919e-29	0.784167	0.47	0.176	4.75431e-25	Normal	WDR43
SLC16A1	1.50695e-29	-0.875982	0.136	0.398	5.97444e-25	Normal	SLC16A1
HBEGF	1.51786e-29	0.956582	0.52	0.197	6.01769e-25	Normal	HBEGF
RAB7A	1.65674e-29	0.61976	0.567	0.232	6.56833e-25	Normal	RAB7A
CCND1	5.34439e-29	0.967101	0.383	0.1	2.11884e-24	Normal	CCND1
TUBB4B	6.21566e-29	0.697918	0.61	0.293	2.46426e-24	Normal	TUBB4B
EFNB2	1.12765e-28	0.837405	0.322	0.057	4.47068e-24	Normal	EFNB2
IFI6	2.15533e-28	-1.04063	0.009	0.188	8.54503e-24	Normal	IFI6
SERINC1	3.44096e-28	0.691058	0.437	0.133	1.3642e-23	Normal	SERINC1
PDCD4	3.63337e-28	0.695224	0.553	0.23	1.44049e-23	Normal	PDCD4
ATP1B1	3.73351e-28	-0.816961	0.044	0.26	1.48019e-23	Normal	ATP1B1
RPL11	5.77252e-28	0.38704	0.961	0.824	2.28858e-23	Normal	RPL11
GJB6	8.17019e-28	-0.833335	0.019	0.207	3.23915e-23	Normal	GJB6
DSTN	9.83803e-28	0.583905	0.692	0.361	3.90038e-23	Normal	DSTN
MT-TL1	1.1345e-27	0.920937	0.315	0.061	4.49782e-23	Normal	MT-TL1
SFN	1.1362e-27	0.403022	0.917	0.865	4.50459e-23	Normal	SFN
FAM134B	1.15173e-27	0.946658	0.322	0.068	4.56614e-23	Normal	FAM134B
IFI44	1.26834e-27	-0.598299	0.007	0.18	5.02848e-23	Normal	IFI44
ETF1	2.06742e-27	0.624513	0.544	0.219	8.1965e-23	Normal	ETF1
IFIT3	3.28093e-27	-0.671235	0.006	0.174	1.30076e-22	Normal	IFIT3
OAS2	3.63027e-27	-0.624286	0.001	0.162	1.43925e-22	Normal	OAS2
BIRC3	4.44485e-27	1.37621	0.293	0.047	1.76221e-22	Normal	BIRC3
AHNAK	6.76452e-27	0.590276	0.79	0.562	2.68186e-22	Normal	AHNAK
MBNL1	7.39681e-27	0.627339	0.531	0.215	2.93254e-22	Normal	MBNL1
FOXO1	9.99987e-27	0.686272	0.313	0.061	3.96455e-22	Normal	FOXO1
WNK1	1.11887e-26	0.684004	0.575	0.266	4.43587e-22	Normal	WNK1
TPPP	1.97602e-26	0.520384	0.242	0.021	7.83412e-22	Normal	TPPP
EFEMP1	2.67065e-26	0.689321	0.37	0.098	1.05881e-21	Normal	EFEMP1
TGFBR2	2.96873e-26	0.553952	0.232	0.016	1.17698e-21	Normal	TGFBR2
MED13L	4.00056e-26	0.698049	0.421	0.129	1.58606e-21	Normal	MED13L
KLF3	4.74394e-26	0.826254	0.463	0.18	1.88078e-21	Normal	KLF3
TKT	4.83075e-26	-1.04466	0.151	0.383	1.9152e-21	Normal	TKT
RPL5	5.49665e-26	0.363486	0.906	0.713	2.1792e-21	Normal	RPL5
GUK1	5.94378e-26	0.542017	0.721	0.41	2.35647e-21	Normal	GUK1
BGN	6.37678e-26	0.820679	0.36	0.096	2.52814e-21	Normal	BGN
PFKFB3	6.72785e-26	0.868607	0.284	0.045	2.66732e-21	Normal	PFKFB3
SF3B1	6.81456e-26	0.585155	0.642	0.328	2.7017e-21	Normal	SF3B1
MOXD1	6.82916e-26	-0.704537	0.091	0.322	2.70749e-21	Normal	MOXD1
BAZ1A	1.17903e-25	0.584407	0.663	0.336	4.67437e-21	Normal	BAZ1A
CACNB4	1.9141e-25	-0.696684	0.054	0.262	7.58865e-21	Normal	CACNB4
KLHL21	3.25172e-25	0.73794	0.35	0.088	1.28918e-20	Normal	KLHL21
EIF4B	3.70865e-25	0.585726	0.518	0.211	1.47033e-20	Normal	EIF4B
TINCR	3.86428e-25	-0.688859	0.07	0.295	1.53203e-20	Normal	TINCR
ATP2B4	4.10634e-25	0.730821	0.377	0.111	1.628e-20	Normal	ATP2B4
HERC6	4.2133e-25	-0.759016	0.019	0.191	1.67041e-20	Normal	HERC6
SIK1	6.4804e-25	0.873743	0.434	0.164	2.56922e-20	Normal	SIK1
NUPR1	9.97158e-25	-1.05419	0.113	0.342	3.95333e-20	Normal	NUPR1
UBL3	1.05523e-24	0.583007	0.36	0.098	4.18355e-20	Normal	UBL3
PPP2CA	1.20015e-24	0.58813	0.459	0.168	4.75813e-20	Normal	PPP2CA
LRRC8A	1.55942e-24	0.76918	0.344	0.092	6.18249e-20	Normal	LRRC8A
FAM107B	1.60038e-24	0.744235	0.289	0.053	6.34485e-20	Normal	FAM107B
APOL1	1.95456e-24	-0.619219	0.004	0.154	7.74905e-20	Normal	APOL1
HIST1H2AE	2.6647e-24	-0.863898	0.016	0.182	1.05645e-19	Normal	HIST1H2AE
ZNF217	3.02526e-24	0.671904	0.409	0.131	1.19939e-19	Normal	ZNF217
AMD1	3.205e-24	0.723377	0.414	0.145	1.27065e-19	Normal	AMD1
FOXN3	3.72325e-24	0.74252	0.418	0.145	1.47612e-19	Normal	FOXN3
GPR68	3.77526e-24	-0.525713	0.006	0.156	1.49674e-19	Normal	GPR68
FGFBP1	4.31574e-24	0.740818	0.599	0.328	1.71102e-19	Normal	FGFBP1
TRIM35	5.17969e-24	0.618081	0.286	0.057	2.05354e-19	Normal	TRIM35
DMKN	5.2329e-24	1.7895	0.311	0.09	2.07464e-19	Normal	DMKN
IPMK	7.30652e-24	0.579772	0.283	0.057	2.89674e-19	Normal	IPMK
MBNL2	7.40944e-24	0.716412	0.345	0.096	2.93755e-19	Normal	MBNL2
RLF	8.67328e-24	0.638543	0.427	0.148	3.43861e-19	Normal	RLF
PDGFC	1.08792e-23	0.521059	0.258	0.039	4.31315e-19	Normal	PDGFC
SLC2A1	1.14351e-23	-0.977019	0.425	0.596	4.53358e-19	Normal	SLC2A1
TUBB2A	2.01978e-23	0.737996	0.363	0.111	8.00764e-19	Normal	TUBB2A
NEDD9	2.25304e-23	0.831549	0.267	0.045	8.93241e-19	Normal	NEDD9
RB1CC1	2.89427e-23	0.59011	0.48	0.189	1.14746e-18	Normal	RB1CC1
CHMP1B	3.47163e-23	0.691423	0.448	0.184	1.37636e-18	Normal	CHMP1B
SERTAD1	3.50965e-23	0.614776	0.459	0.176	1.39144e-18	Normal	SERTAD1
CSNK1A1	3.63412e-23	0.651043	0.492	0.213	1.44078e-18	Normal	CSNK1A1
RPL7A	4.5479e-23	0.435724	0.791	0.537	1.80306e-18	Normal	RPL7A
CLIP1	4.75239e-23	0.640501	0.35	0.098	1.88413e-18	Normal	CLIP1
IFIT1	5.18914e-23	-0.542745	0.004	0.146	2.05729e-18	Normal	IFIT1
BRD2	5.83822e-23	0.534668	0.666	0.375	2.31462e-18	Normal	BRD2
CLCA2	6.41512e-23	-0.936717	0.228	0.434	2.54334e-18	Normal	CLCA2
CLTB	6.58062e-23	0.595104	0.599	0.326	2.60895e-18	Normal	CLTB
REL	7.83744e-23	0.530666	0.534	0.236	3.10723e-18	Normal	REL
WNT10A	9.58776e-23	-0.72388	0.084	0.293	3.80116e-18	Normal	WNT10A
EPSTI1	1.05156e-22	-0.395757	0.003	0.141	4.16901e-18	Normal	EPSTI1
AFF4	1.49483e-22	0.624801	0.435	0.16	5.92639e-18	Normal	AFF4
UGCG	1.6997e-22	0.643935	0.299	0.068	6.73862e-18	Normal	UGCG
ALDOA	1.70549e-22	-0.668386	0.525	0.646	6.7616e-18	Normal	ALDOA
COBL	1.82562e-22	0.640893	0.181	0.006	7.23786e-18	Normal	COBL
BIRC2	2.59057e-22	0.754629	0.405	0.16	1.02706e-17	Normal	BIRC2
GLUL	2.59503e-22	0.655936	0.538	0.25	1.02882e-17	Normal	GLUL
HSP90AA1	2.71261e-22	-0.80407	0.808	0.736	1.07544e-17	Normal	HSP90AA1
ITPRIP	3.11139e-22	0.673547	0.312	0.078	1.23354e-17	Normal	ITPRIP
TCEAL4	3.15116e-22	0.736748	0.531	0.27	1.24931e-17	Normal	TCEAL4
HNRNPDL	3.45696e-22	0.534271	0.585	0.293	1.37055e-17	Normal	HNRNPDL
WNT4	3.58947e-22	-0.874207	0.327	0.521	1.42308e-17	Normal	WNT4
FOSL2	4.00198e-22	0.612424	0.329	0.088	1.58663e-17	Normal	FOSL2
BAG1	4.68321e-22	0.629554	0.459	0.195	1.85671e-17	Normal	BAG1
TAX1BP1	4.92742e-22	0.437171	0.559	0.242	1.95353e-17	Normal	TAX1BP1
APOE	6.7578e-22	1.00269	0.309	0.084	2.6792e-17	Normal	APOE
RYBP	9.23584e-22	0.605223	0.411	0.152	3.66164e-17	Normal	RYBP
TSC22D1	1.12195e-21	0.629357	0.358	0.109	4.4481e-17	Normal	TSC22D1
KRT10	1.5629e-21	1.92447	0.324	0.113	6.19626e-17	Normal	KRT10
WFDC5	1.85196e-21	0.641781	0.316	0.086	7.34229e-17	Normal	WFDC5
TMSB4X	2.01269e-21	0.47534	0.456	0.18	7.97951e-17	Normal	TMSB4X
TP73	2.04233e-21	-0.435912	0.006	0.141	8.09704e-17	Normal	TP73
MBIP	2.36673e-21	0.427256	0.306	0.08	9.38312e-17	Normal	MBIP
QKI	2.55533e-21	0.656044	0.361	0.117	1.01309e-16	Normal	QKI
PTPN14	2.66745e-21	0.725181	0.408	0.158	1.05754e-16	Normal	PTPN14
YBX3	3.44859e-21	0.443223	0.762	0.502	1.36723e-16	Normal	YBX3
PARP9	3.67324e-21	-0.737747	0.045	0.217	1.45629e-16	Normal	PARP9
TRA2B	3.74823e-21	0.539214	0.448	0.182	1.48602e-16	Normal	TRA2B
IQGAP1	3.85887e-21	0.56497	0.592	0.316	1.52989e-16	Normal	IQGAP1
APOBEC3C	5.22764e-21	-0.550061	0.07	0.262	2.07255e-16	Normal	APOBEC3C
NRG1	5.86097e-21	0.719864	0.383	0.145	2.32364e-16	Normal	NRG1
RPL24	6.78228e-21	0.438832	0.747	0.453	2.6889e-16	Normal	RPL24
GSTT1	7.18501e-21	-0.41432	0	0.121	2.84857e-16	Normal	GSTT1
GOLGA4	7.74977e-21	0.543605	0.675	0.412	3.07247e-16	Normal	GOLGA4
SLC1A4	9.05602e-21	-0.593119	0.067	0.258	3.59035e-16	Normal	SLC1A4
RGCC	9.97006e-21	0.652808	0.239	0.043	3.95273e-16	Normal	RGCC
ZXDB	1.295e-20	0.390997	0.208	0.023	5.13415e-16	Normal	ZXDB
FMO1	1.47901e-20	-0.565701	0.038	0.203	5.86368e-16	Normal	FMO1
KRT1	1.49862e-20	1.91972	0.324	0.121	5.94141e-16	Normal	KRT1
CRK	2.45392e-20	0.499693	0.395	0.143	9.72883e-16	Normal	CRK
SBDS	2.50028e-20	0.57988	0.412	0.164	9.91259e-16	Normal	SBDS
KPNA4	2.56685e-20	0.583728	0.321	0.098	1.01765e-15	Normal	KPNA4
KLF10	3.14878e-20	0.747122	0.414	0.172	1.24837e-15	Normal	KLF10
IFI44L	3.23692e-20	-0.528124	0	0.117	1.28331e-15	Normal	IFI44L
CHP2	4.17997e-20	0.512733	0.171	0.01	1.65719e-15	Normal	CHP2
SPAG9	4.96309e-20	0.597123	0.388	0.145	1.96767e-15	Normal	SPAG9
XAF1	5.01148e-20	-0.778733	0.042	0.207	1.98685e-15	Normal	XAF1
SAMD9	5.28498e-20	-0.533045	0.016	0.156	2.09528e-15	Normal	SAMD9
SERPINB7	7.02782e-20	0.622472	0.17	0.01	2.78625e-15	Normal	SERPINB7
YWHAG	7.65626e-20	0.561152	0.422	0.174	3.0354e-15	Normal	YWHAG
AASS	1.2435e-19	-0.510625	0.023	0.17	4.92998e-15	Normal	AASS
IL6ST	1.86636e-19	0.572546	0.446	0.186	7.39937e-15	Normal	IL6ST
GSDMD	2.1309e-19	-0.4882	0.016	0.152	8.44817e-15	Normal	GSDMD
IL6R	2.20591e-19	0.72999	0.303	0.09	8.74556e-15	Normal	IL6R
SLC25A25	2.24792e-19	0.657708	0.202	0.027	8.91209e-15	Normal	SLC25A25
SEPW1	2.36767e-19	0.619622	0.48	0.227	9.38687e-15	Normal	SEPW1
RAB10	2.44024e-19	0.565621	0.457	0.207	9.67459e-15	Normal	RAB10
TJP2	2.5467e-19	0.721188	0.255	0.061	1.00967e-14	Normal	TJP2
PDZK1IP1	2.6682e-19	-0.752578	0.055	0.221	1.05784e-14	Normal	PDZK1IP1
TMBIM6	2.76533e-19	0.465528	0.643	0.359	1.09634e-14	Normal	TMBIM6
CHCHD10	2.88011e-19	-0.639659	0.067	0.24	1.14185e-14	Normal	CHCHD10
SERP1	3.17971e-19	0.529065	0.406	0.156	1.26063e-14	Normal	SERP1
PIK3R1	3.23367e-19	0.766932	0.29	0.08	1.28202e-14	Normal	PIK3R1
IFITM1	3.30802e-19	-0.47571	0.01	0.139	1.3115e-14	Normal	IFITM1
ALOX15B	3.42818e-19	-0.619487	0.057	0.227	1.35913e-14	Normal	ALOX15B
CTSD	3.50831e-19	-0.977501	0.168	0.357	1.3909e-14	Normal	CTSD
PMEPA1	3.68243e-19	0.54236	0.319	0.096	1.45994e-14	Normal	PMEPA1
TENM2	3.9406e-19	-0.662063	0.078	0.268	1.56229e-14	Normal	TENM2
CDV3	4.46568e-19	0.487694	0.435	0.176	1.77046e-14	Normal	CDV3
PARP14	4.93141e-19	-0.918628	0.086	0.262	1.95511e-14	Normal	PARP14
PRSS12	5.44986e-19	-0.573882	0.041	0.199	2.16065e-14	Normal	PRSS12
EGFR	5.51725e-19	0.5716	0.557	0.309	2.18737e-14	Normal	EGFR
RALGDS	5.65965e-19	0.62731	0.226	0.043	2.24382e-14	Normal	RALGDS
ALDH3A1	6.31797e-19	-0.822533	0.267	0.457	2.50482e-14	Normal	ALDH3A1
UBE2D3	6.51601e-19	0.388592	0.612	0.311	2.58334e-14	Normal	UBE2D3
KRT5	6.79185e-19	-0.339894	0.864	0.984	2.6927e-14	Normal	KRT5
PSMB9	7.69771e-19	-0.544694	0.058	0.229	3.05183e-14	Normal	PSMB9
CALM2	9.2743e-19	0.419797	0.563	0.27	3.67689e-14	Normal	CALM2
DUSP7	9.90126e-19	0.647704	0.402	0.184	3.92545e-14	Normal	DUSP7
CRIP2	1.10516e-18	0.628017	0.34	0.117	4.38152e-14	Normal	CRIP2
SPEN	1.73295e-18	0.513282	0.347	0.113	6.87047e-14	Normal	SPEN
MIR22HG	1.77821e-18	0.415012	0.296	0.082	7.0499e-14	Normal	MIR22HG
NCL	1.79089e-18	0.353615	0.869	0.66	7.10015e-14	Normal	NCL
IPO7	1.80274e-18	0.609067	0.386	0.158	7.14715e-14	Normal	IPO7
SRRM2	1.9798e-18	0.4987	0.435	0.184	7.8491e-14	Normal	SRRM2
IFIH1	2.56886e-18	-0.706861	0.081	0.258	1.01845e-13	Normal	IFIH1
PNPLA8	2.5693e-18	0.619558	0.325	0.113	1.01862e-13	Normal	PNPLA8
C1S	3.02849e-18	-0.689198	0.009	0.129	1.20067e-13	Normal	C1S
KTN1	3.26866e-18	0.443884	0.826	0.59	1.29589e-13	Normal	KTN1
PCSK9	3.36223e-18	-0.366498	0.009	0.129	1.33299e-13	Normal	PCSK9
ARNTL	3.69374e-18	0.53862	0.234	0.051	1.46442e-13	Normal	ARNTL
UBAP1	3.76565e-18	0.479783	0.305	0.09	1.49293e-13	Normal	UBAP1
SAA1	3.83328e-18	-0.485008	0.003	0.113	1.51974e-13	Normal	SAA1
VAPA	4.31447e-18	0.514837	0.437	0.193	1.71052e-13	Normal	VAPA
RP11-215G15.5	4.49958e-18	0.426014	0.17	0.016	1.7839e-13	Normal	RP11-215G15.5
TSC22D3	5.25596e-18	1.06406	0.328	0.133	2.08378e-13	Normal	TSC22D3
NFE2L2	5.40511e-18	0.483473	0.582	0.332	2.14291e-13	Normal	NFE2L2
TMEM2	6.08066e-18	0.373345	0.19	0.023	2.41074e-13	Normal	TMEM2
PHLDA2	6.13381e-18	0.763427	0.296	0.094	2.43181e-13	Normal	PHLDA2
SAP18	6.68438e-18	0.520619	0.485	0.24	2.65009e-13	Normal	SAP18
CD81	6.90026e-18	0.386464	0.626	0.334	2.73568e-13	Normal	CD81
GATA3	6.96875e-18	0.745317	0.418	0.203	2.76283e-13	Normal	GATA3
SNHG5	7.12283e-18	-0.839719	0.366	0.498	2.82392e-13	Normal	SNHG5
SMURF2	7.54057e-18	0.535952	0.257	0.066	2.98954e-13	Normal	SMURF2
EGR1	7.96354e-18	0.423701	0.794	0.551	3.15723e-13	Normal	EGR1
HOOK1	8.64788e-18	0.644926	0.287	0.094	3.42854e-13	Normal	HOOK1
PTPN1	9.53591e-18	0.627015	0.419	0.186	3.78061e-13	Normal	PTPN1
KDM6B	1.14911e-17	0.522015	0.258	0.064	4.55575e-13	Normal	KDM6B
EDARADD	1.26673e-17	-0.486654	0.035	0.182	5.0221e-13	Normal	EDARADD
RPS8	1.41755e-17	0.26866	0.955	0.854	5.62001e-13	Normal	RPS8
TNFRSF18	1.46086e-17	0.451825	0.298	0.09	5.79174e-13	Normal	TNFRSF18
RPL30	1.53223e-17	0.28918	0.932	0.803	6.07469e-13	Normal	RPL30
SERTAD2	1.60555e-17	0.709802	0.35	0.141	6.36538e-13	Normal	SERTAD2
IL1R2	1.62522e-17	1.26924	0.36	0.168	6.44336e-13	Normal	IL1R2
SLC38A1	1.86406e-17	0.572804	0.327	0.113	7.39025e-13	Normal	SLC38A1
CITED2	2.02371e-17	0.818943	0.295	0.098	8.0232e-13	Normal	CITED2
NDEL1	2.03533e-17	0.536376	0.232	0.053	8.06926e-13	Normal	NDEL1
KAT6A	2.21771e-17	0.486914	0.271	0.072	8.79234e-13	Normal	KAT6A
PAMR1	2.25626e-17	0.368658	0.167	0.016	8.94518e-13	Normal	PAMR1
JAG1	2.34012e-17	0.519468	0.367	0.139	9.27763e-13	Normal	JAG1
TP53AIP1	2.6049e-17	-0.561245	0.107	0.291	1.03274e-12	Normal	TP53AIP1
WDR26	2.65111e-17	0.506308	0.356	0.135	1.05106e-12	Normal	WDR26
ZFP36	2.69576e-17	0.526172	0.753	0.506	1.06876e-12	Normal	ZFP36
LGALSL	2.71487e-17	0.834527	0.284	0.096	1.07634e-12	Normal	LGALSL
TM9SF3	2.78206e-17	0.412168	0.409	0.17	1.10297e-12	Normal	TM9SF3
SNCA	3.04479e-17	0.389134	0.147	0.008	1.20714e-12	Normal	SNCA
GSPT1	3.11277e-17	0.507849	0.463	0.221	1.23409e-12	Normal	GSPT1
RIOK3	3.1991e-17	0.641627	0.438	0.219	1.26831e-12	Normal	RIOK3
MAP2K3	3.3902e-17	0.611008	0.273	0.08	1.34408e-12	Normal	MAP2K3
LINC00657	3.9254e-17	0.4861	0.411	0.174	1.55627e-12	Normal	LINC00657
PKM	4.00975e-17	-0.609125	0.617	0.648	1.5897e-12	Normal	PKM
PIM3	4.42137e-17	0.640057	0.39	0.17	1.7529e-12	Normal	PIM3
TNFRSF12A	5.36069e-17	0.596607	0.417	0.201	2.1253e-12	Normal	TNFRSF12A
GSTM3	6.00673e-17	0.529463	0.316	0.111	2.38143e-12	Normal	GSTM3
TSPYL2	7.44686e-17	0.558629	0.222	0.049	2.95238e-12	Normal	TSPYL2
TNNT1	8.41605e-17	0.39788	0.196	0.033	3.33663e-12	Normal	TNNT1
SLC7A1	9.62564e-17	-0.871406	0.279	0.439	3.81618e-12	Normal	SLC7A1
OLFM1	1.05108e-16	-0.506932	0.033	0.172	4.16712e-12	Normal	OLFM1
KIAA0895	1.09456e-16	0.383361	0.176	0.023	4.33951e-12	Normal	KIAA0895
ARF1	1.37637e-16	0.493226	0.472	0.238	5.45674e-12	Normal	ARF1
SEC62	1.49829e-16	0.480781	0.421	0.186	5.94011e-12	Normal	SEC62
USP12	1.49993e-16	0.596606	0.311	0.111	5.94664e-12	Normal	USP12
STK17B	2.68858e-16	0.460289	0.244	0.064	1.06591e-11	Normal	STK17B
ARRDC4	2.70027e-16	0.480232	0.21	0.045	1.07055e-11	Normal	ARRDC4
JARID2	3.02151e-16	0.579902	0.245	0.066	1.19791e-11	Normal	JARID2
ATP1A1	3.03429e-16	0.396548	0.736	0.479	1.20298e-11	Normal	ATP1A1
IRF6	3.3223e-16	0.46323	0.512	0.27	1.31716e-11	Normal	IRF6
SRSF11	3.38539e-16	0.392379	0.64	0.371	1.34217e-11	Normal	SRSF11
TGFBR3	3.4438e-16	0.479069	0.196	0.035	1.36533e-11	Normal	TGFBR3
RIN2	3.50131e-16	-0.556226	0.083	0.242	1.38813e-11	Normal	RIN2
TAF4B	3.92126e-16	0.587946	0.319	0.125	1.55462e-11	Normal	TAF4B
MTDH	4.08987e-16	0.403418	0.553	0.301	1.62147e-11	Normal	MTDH
CSRNP1	4.36835e-16	0.39841	0.36	0.135	1.73188e-11	Normal	CSRNP1
IGFBP3	4.76074e-16	0.749753	0.673	0.465	1.88744e-11	Normal	IGFBP3
MFHAS1	4.96244e-16	-0.638975	0.061	0.213	1.96741e-11	Normal	MFHAS1
PNO1	6.05573e-16	0.419596	0.251	0.07	2.40086e-11	Normal	PNO1
WAPAL	6.70266e-16	0.486797	0.331	0.123	2.65734e-11	Normal	WAPAL
CNTNAP3	7.15579e-16	0.339563	0.154	0.016	2.83699e-11	Normal	CNTNAP3
RNF144B	7.93515e-16	0.723568	0.28	0.096	3.14597e-11	Normal	RNF144B
ANKRD12	8.03111e-16	0.472582	0.498	0.248	3.18401e-11	Normal	ANKRD12
IMPA2	8.87714e-16	-0.748298	0.351	0.51	3.51943e-11	Normal	IMPA2
GNB1	9.10901e-16	0.416746	0.418	0.184	3.61136e-11	Normal	GNB1
PTGS2	9.1391e-16	0.781816	0.192	0.035	3.62329e-11	Normal	PTGS2
SMC5	9.15491e-16	0.512535	0.409	0.197	3.62955e-11	Normal	SMC5
TNNI2	9.55745e-16	0.384155	0.148	0.014	3.78915e-11	Normal	TNNI2
PLIN3	1.0138e-15	0.567431	0.325	0.125	4.0193e-11	Normal	PLIN3
SOD2	1.016e-15	-1.01476	0.329	0.506	4.02803e-11	Normal	SOD2
MACF1	1.04911e-15	0.580536	0.469	0.244	4.15929e-11	Normal	MACF1
HRH1	1.12516e-15	0.654641	0.302	0.115	4.46083e-11	Normal	HRH1
BICD2	1.144e-15	0.565546	0.322	0.123	4.53551e-11	Normal	BICD2
LYPD3	1.1469e-15	1.30232	0.245	0.078	4.547e-11	Normal	LYPD3
SRF	1.17718e-15	0.480685	0.286	0.09	4.66704e-11	Normal	SRF
PLAT	1.29688e-15	-0.664225	0.004	0.102	5.1416e-11	Normal	PLAT
RBM25	1.38072e-15	0.368168	0.615	0.348	5.474e-11	Normal	RBM25
PTBP3	1.39355e-15	0.445514	0.406	0.18	5.52488e-11	Normal	PTBP3
RIN1	1.77788e-15	-0.55491	0.086	0.242	7.0486e-11	Normal	RIN1
EIF1AX	2.08847e-15	0.559698	0.348	0.158	8.27994e-11	Normal	EIF1AX
NAB1	2.10901e-15	0.574687	0.388	0.186	8.36139e-11	Normal	NAB1
RPS15	2.11774e-15	0.370154	0.766	0.523	8.39598e-11	Normal	RPS15
PARD3	2.26014e-15	0.546846	0.374	0.174	8.96056e-11	Normal	PARD3
SP4	2.31591e-15	0.305763	0.174	0.027	9.18166e-11	Normal	SP4
KMT2A	2.55366e-15	0.52032	0.319	0.119	1.01242e-10	Normal	KMT2A
EHF	3.44719e-15	-0.828192	0.231	0.402	1.36667e-10	Normal	EHF
RP3-523K23.2	3.45137e-15	0.478037	0.25	0.08	1.36833e-10	Normal	RP3-523K23.2
USP38	3.50046e-15	0.441307	0.208	0.049	1.38779e-10	Normal	USP38
2020-03-06	3.72002e-15	0.428021	0.28	0.09	1.47484e-10	Normal	2020-03-06
TRIM22	3.77017e-15	-0.422031	0.013	0.121	1.49472e-10	Normal	TRIM22
YAP1	3.90855e-15	0.520251	0.462	0.248	1.54958e-10	Normal	YAP1
RPS27	3.92563e-15	0.366673	0.364	0.148	1.55636e-10	Normal	RPS27
FAM83B	3.97656e-15	0.548736	0.35	0.152	1.57655e-10	Normal	FAM83B
GAS5	4.0372e-15	0.363086	0.549	0.285	1.60059e-10	Normal	GAS5
CD44	4.11405e-15	0.342145	0.792	0.562	1.63106e-10	Normal	CD44
RSL1D1	4.39677e-15	0.393892	0.637	0.391	1.74314e-10	Normal	RSL1D1
SLC2A12	4.57735e-15	-0.34487	0.009	0.109	1.81473e-10	Normal	SLC2A12
C10orf118	4.61564e-15	0.561352	0.412	0.207	1.82992e-10	Normal	C10orf118
CHD2	5.2978e-15	0.417243	0.447	0.209	2.10036e-10	Normal	CHD2
FAM213A	5.36022e-15	-0.723894	0.393	0.52	2.12511e-10	Normal	FAM213A
SUCLG1	5.45974e-15	-0.537962	0.074	0.229	2.16457e-10	Normal	SUCLG1
CYBRD1	5.5888e-15	0.56201	0.235	0.066	2.21574e-10	Normal	CYBRD1
SERPINB13	5.59848e-15	-0.393383	0.015	0.123	2.21957e-10	Normal	SERPINB13
ZNF428	5.67484e-15	-0.370638	0.02	0.135	2.24985e-10	Normal	ZNF428
STAT1	5.84535e-15	-0.895353	0.12	0.273	2.31745e-10	Normal	STAT1
NR1D1	6.19632e-15	0.694057	0.208	0.055	2.45659e-10	Normal	NR1D1
PLEKHA4	6.32005e-15	-0.442505	0.026	0.146	2.50565e-10	Normal	PLEKHA4
OAS1	6.57144e-15	-0.551208	0.022	0.137	2.60531e-10	Normal	OAS1
PDLIM5	6.98208e-15	0.479959	0.287	0.098	2.76811e-10	Normal	PDLIM5
MAF	7.0401e-15	-0.650026	0.145	0.318	2.79112e-10	Normal	MAF
AFTPH	7.18532e-15	0.55582	0.467	0.271	2.84869e-10	Normal	AFTPH
NDUFB10	7.77567e-15	-0.698536	0.226	0.398	3.08274e-10	Normal	NDUFB10
ARIH1	8.34552e-15	0.512095	0.306	0.117	3.30866e-10	Normal	ARIH1
BNC1	8.96853e-15	0.667653	0.399	0.207	3.55567e-10	Normal	BNC1
STX11	9.77071e-15	0.286911	0.132	0.01	3.8737e-10	Normal	STX11
RNF11	1.19294e-14	0.473722	0.34	0.143	4.72952e-10	Normal	RNF11
DRAP1	1.22016e-14	0.535424	0.39	0.188	4.83744e-10	Normal	DRAP1
HNRNPU	1.41452e-14	0.360264	0.633	0.375	5.60801e-10	Normal	HNRNPU
IDH1	1.6105e-14	-0.323574	0.017	0.127	6.38497e-10	Normal	IDH1
TNFRSF21	1.74886e-14	-0.38067	0.039	0.168	6.93352e-10	Normal	TNFRSF21
HNRNPC	1.75743e-14	0.292925	0.589	0.328	6.96752e-10	Normal	HNRNPC
TOR1AIP2	1.80213e-14	0.398416	0.427	0.199	7.14473e-10	Normal	TOR1AIP2
HMGA1	1.95346e-14	0.554854	0.448	0.256	7.74469e-10	Normal	HMGA1
TAF13	1.95369e-14	0.381115	0.309	0.121	7.74559e-10	Normal	TAF13
CTNNAL1	1.95523e-14	0.485603	0.415	0.207	7.75169e-10	Normal	CTNNAL1
NFAT5	1.98098e-14	0.38087	0.276	0.09	7.85378e-10	Normal	NFAT5
APOL3	2.43432e-14	-0.36316	0.007	0.102	9.6511e-10	Normal	APOL3
RFX2	2.56182e-14	0.490114	0.196	0.047	1.01566e-09	Normal	RFX2
CNBP	2.69009e-14	0.390941	0.682	0.447	1.06651e-09	Normal	CNBP
MFSD2A	2.95061e-14	0.55958	0.347	0.162	1.1698e-09	Normal	MFSD2A
HRH2	3.33309e-14	-0.314896	0.007	0.102	1.32144e-09	Normal	HRH2
BACH1	3.40666e-14	0.583287	0.415	0.219	1.3506e-09	Normal	BACH1
SREBF1	3.63438e-14	-0.538968	0.038	0.162	1.44089e-09	Normal	SREBF1
KRTDAP	3.92186e-14	0.965547	0.234	0.074	1.55486e-09	Normal	KRTDAP
TSC22D2	4.32925e-14	0.44264	0.186	0.039	1.71638e-09	Normal	TSC22D2
OSBPL8	4.33401e-14	0.44765	0.367	0.164	1.71826e-09	Normal	OSBPL8
STON2	4.41368e-14	-0.487192	0.039	0.164	1.74985e-09	Normal	STON2
CDC42	4.45846e-14	0.393488	0.405	0.191	1.7676e-09	Normal	CDC42
PPP1CB	4.96239e-14	0.400349	0.462	0.23	1.96739e-09	Normal	PPP1CB
PSME1	5.65489e-14	-0.769585	0.203	0.357	2.24194e-09	Normal	PSME1
PPTC7	6.77241e-14	0.47761	0.361	0.162	2.68499e-09	Normal	PPTC7
TRIM29	6.79108e-14	0.536395	0.536	0.393	2.69239e-09	Normal	TRIM29
PUM2	6.84288e-14	0.43077	0.299	0.117	2.71293e-09	Normal	PUM2
SERBP1	6.8664e-14	0.377518	0.64	0.406	2.72225e-09	Normal	SERBP1
TMEM79	7.60603e-14	-0.628289	0.023	0.133	3.01549e-09	Normal	TMEM79
CYLD	8.0238e-14	0.390467	0.277	0.1	3.18112e-09	Normal	CYLD
AKAP13	1.10979e-13	0.535974	0.244	0.076	4.39987e-09	Normal	AKAP13
FXR1	1.13944e-13	0.519456	0.396	0.199	4.51741e-09	Normal	FXR1
IFI35	1.18466e-13	-0.290649	0.009	0.102	4.6967e-09	Normal	IFI35
SYNGR2	1.27542e-13	0.381791	0.3	0.121	5.05655e-09	Normal	SYNGR2
PTGER4	1.28161e-13	0.556195	0.177	0.039	5.08106e-09	Normal	PTGER4
OAZ1	1.34552e-13	-0.597083	0.543	0.582	5.33445e-09	Normal	OAZ1
CAV2	1.3522e-13	0.531268	0.444	0.254	5.36094e-09	Normal	CAV2
NUFIP2	1.36088e-13	0.310213	0.306	0.117	5.39536e-09	Normal	NUFIP2
BAG3	1.40079e-13	0.423923	0.303	0.117	5.55359e-09	Normal	BAG3
PML	1.4196e-13	-0.486444	0.08	0.229	5.62813e-09	Normal	PML
TUBA1A	1.55553e-13	0.545231	0.174	0.037	6.16704e-09	Normal	TUBA1A
KRT31	1.60656e-13	0.525562	0.254	0.09	6.36936e-09	Normal	KRT31
FAM129A	1.73259e-13	-0.518178	0.025	0.135	6.86902e-09	Normal	FAM129A
UBR4	1.93648e-13	0.420239	0.174	0.035	7.67738e-09	Normal	UBR4
TRNP1	1.93939e-13	0.270918	0.126	0.012	7.6889e-09	Normal	TRNP1
ATP5G3	1.98476e-13	-0.718537	0.244	0.387	7.86876e-09	Normal	ATP5G3
ESYT2	2.16657e-13	0.466975	0.2	0.053	8.5896e-09	Normal	ESYT2
RALBP1	2.58188e-13	0.404268	0.499	0.279	1.02361e-08	Normal	RALBP1
SYNCRIP	2.58662e-13	0.385559	0.48	0.266	1.02549e-08	Normal	SYNCRIP
LGALS3BP	2.71465e-13	-0.608414	0.06	0.189	1.07625e-08	Normal	LGALS3BP
PHGDH	2.76526e-13	-0.67866	0.141	0.295	1.09632e-08	Normal	PHGDH
RPL27	2.8736e-13	0.292581	0.909	0.693	1.13927e-08	Normal	RPL27
SLC25A36	2.97552e-13	0.454404	0.334	0.152	1.17967e-08	Normal	SLC25A36
JAK1	3.17383e-13	0.373051	0.403	0.191	1.2583e-08	Normal	JAK1
EDN1	3.50833e-13	0.566358	0.345	0.154	1.39091e-08	Normal	EDN1
SUMO1	3.65348e-13	0.305865	0.239	0.078	1.44846e-08	Normal	SUMO1
MRPL27	3.68903e-13	-0.457548	0.08	0.225	1.46255e-08	Normal	MRPL27
SLC7A8	3.70909e-13	-0.413862	0.02	0.123	1.47051e-08	Normal	SLC7A8
CEBPD	3.7502e-13	0.446377	0.601	0.387	1.4868e-08	Normal	CEBPD
SPRR2A	3.87094e-13	-0.992579	0.016	0.113	1.53467e-08	Normal	SPRR2A
LAMB4	4.14454e-13	0.53162	0.427	0.246	1.64314e-08	Normal	LAMB4
EIF4G1	4.36312e-13	0.458554	0.434	0.234	1.7298e-08	Normal	EIF4G1
TERF2IP	4.38051e-13	0.436564	0.385	0.188	1.7367e-08	Normal	TERF2IP
LAMB3	5.3676e-13	-0.576948	0.43	0.617	2.12804e-08	Normal	LAMB3
EPB41L1	5.57735e-13	-0.478786	0.064	0.195	2.21119e-08	Normal	EPB41L1
COLEC12	5.66361e-13	0.282588	0.106	0.004	2.24539e-08	Normal	COLEC12
TBC1D15	5.89551e-13	0.46504	0.287	0.117	2.33733e-08	Normal	TBC1D15
LRRC8C	6.14266e-13	0.340983	0.151	0.025	2.43532e-08	Normal	LRRC8C
BCL6	6.24503e-13	0.532713	0.206	0.061	2.47591e-08	Normal	BCL6
MAP7D1	6.47324e-13	0.559224	0.372	0.186	2.56638e-08	Normal	MAP7D1
EGLN3	6.48033e-13	0.75483	0.279	0.117	2.56919e-08	Normal	EGLN3
FUBP1	6.69957e-13	0.260635	0.367	0.16	2.65611e-08	Normal	FUBP1
DNTTIP2	7.10938e-13	0.402994	0.418	0.213	2.81858e-08	Normal	DNTTIP2
ELF1	7.93454e-13	0.397492	0.287	0.111	3.14573e-08	Normal	ELF1
DNAJC3	8.80851e-13	0.368505	0.242	0.08	3.49222e-08	Normal	DNAJC3
PJA2	8.91577e-13	0.342822	0.341	0.146	3.53474e-08	Normal	PJA2
HIPK1	9.067e-13	0.430891	0.231	0.074	3.5947e-08	Normal	HIPK1
CEBPA	9.24192e-13	0.939526	0.231	0.088	3.66405e-08	Normal	CEBPA
DDX24	9.48747e-13	0.353735	0.443	0.225	3.7614e-08	Normal	DDX24
PRKCDBP	9.82495e-13	-0.354304	0.03	0.141	3.8952e-08	Normal	PRKCDBP
KDSR	1.02864e-12	0.441295	0.412	0.217	4.07816e-08	Normal	KDSR
ARHGAP12	1.1031e-12	0.36956	0.234	0.08	4.37334e-08	Normal	ARHGAP12
NIPBL	1.16716e-12	0.365652	0.448	0.232	4.62734e-08	Normal	NIPBL
OAS3	1.19289e-12	-0.494248	0.017	0.113	4.72932e-08	Normal	OAS3
IRS1	1.41347e-12	0.422106	0.174	0.041	5.60386e-08	Normal	IRS1
ALDH3A2	1.48243e-12	0.430663	0.581	0.385	5.87725e-08	Normal	ALDH3A2
SOGA2	1.50365e-12	-0.382099	0.013	0.104	5.96138e-08	Normal	SOGA2
FOXO3	1.54785e-12	0.526169	0.292	0.127	6.13661e-08	Normal	FOXO3
SLK	1.56624e-12	0.333034	0.456	0.242	6.2095e-08	Normal	SLK
KLF16	1.61191e-12	0.358571	0.193	0.055	6.39059e-08	Normal	KLF16
KDM2A	1.6672e-12	0.341702	0.224	0.07	6.60977e-08	Normal	KDM2A
SLC20A1	1.79549e-12	0.46359	0.338	0.15	7.11841e-08	Normal	SLC20A1
MAP3K2	1.83414e-12	0.451048	0.385	0.191	7.27163e-08	Normal	MAP3K2
SRSF5	2.00746e-12	0.428995	0.356	0.164	7.95879e-08	Normal	SRSF5
FAM212A	2.25989e-12	-0.366588	0.044	0.16	8.95955e-08	Normal	FAM212A
DAPL1	2.28341e-12	-0.758494	0.154	0.297	9.05281e-08	Normal	DAPL1
WNT3	2.3693e-12	-0.517318	0.254	0.422	9.39331e-08	Normal	WNT3
CYSTM1	2.65914e-12	0.378304	0.189	0.051	1.05424e-07	Normal	CYSTM1
WBP5	2.69876e-12	-0.37481	0.041	0.156	1.06995e-07	Normal	WBP5
GALNT2	2.75759e-12	0.437971	0.196	0.055	1.09327e-07	Normal	GALNT2
ENO1	2.87249e-12	-0.476948	0.656	0.645	1.13883e-07	Normal	ENO1
MET	3.04653e-12	0.583701	0.306	0.141	1.20783e-07	Normal	MET
NRARP	3.20836e-12	0.755615	0.289	0.131	1.27199e-07	Normal	NRARP
HOXA9	3.35807e-12	-0.402876	0.051	0.17	1.33134e-07	Normal	HOXA9
NACA	3.37818e-12	0.286837	0.846	0.672	1.33931e-07	Normal	NACA
TSKU	3.40366e-12	-0.413798	0.068	0.197	1.34941e-07	Normal	TSKU
ELMSAN1	3.54633e-12	0.526347	0.232	0.08	1.40598e-07	Normal	ELMSAN1
TPI1	3.59984e-12	-0.71442	0.25	0.381	1.42719e-07	Normal	TPI1
PCSK5	3.60013e-12	0.315278	0.109	0.008	1.42731e-07	Normal	PCSK5
KAT6B	3.72354e-12	0.531251	0.215	0.07	1.47624e-07	Normal	KAT6B
MBNL1-AS1	3.97645e-12	0.570609	0.174	0.045	1.5765e-07	Normal	MBNL1-AS1
AGAP3	4.03224e-12	-0.54588	0.071	0.201	1.59862e-07	Normal	AGAP3
PELI2	4.15636e-12	0.271717	0.151	0.029	1.64783e-07	Normal	PELI2
PHLDB2	4.36377e-12	0.583797	0.457	0.266	1.73006e-07	Normal	PHLDB2
AJUBA	4.58839e-12	-0.547772	0.139	0.287	1.81911e-07	Normal	AJUBA
ACKR3	4.68973e-12	0.374254	0.17	0.039	1.85929e-07	Normal	ACKR3
FBL	4.8683e-12	0.303855	0.612	0.383	1.93008e-07	Normal	FBL
CD3EAP	4.87723e-12	0.555693	0.228	0.084	1.93363e-07	Normal	CD3EAP
SLC39A6	5.46978e-12	-0.743715	0.129	0.266	2.16855e-07	Normal	SLC39A6
MFSD6	5.62846e-12	0.437396	0.205	0.064	2.23146e-07	Normal	MFSD6
ETV3	5.68272e-12	0.48392	0.357	0.186	2.25297e-07	Normal	ETV3
PTTG1	6.20074e-12	-0.552709	0.074	0.199	2.45835e-07	Normal	PTTG1
S100A11	6.37238e-12	0.301895	0.459	0.238	2.52639e-07	Normal	S100A11
S100A10	6.53273e-12	0.399403	0.779	0.607	2.58997e-07	Normal	S100A10
CREBBP	6.95445e-12	0.358419	0.255	0.094	2.75716e-07	Normal	CREBBP
LMO1	7.31317e-12	-0.322678	0.028	0.129	2.89938e-07	Normal	LMO1
XBP1	7.70063e-12	0.382107	0.244	0.088	3.05299e-07	Normal	XBP1
TMSB10	7.77845e-12	-0.86848	0.373	0.471	3.08385e-07	Normal	TMSB10
DBI	8.09377e-12	-0.90146	0.177	0.309	3.20886e-07	Normal	DBI
CBR1	8.33163e-12	-0.675633	0.325	0.449	3.30316e-07	Normal	CBR1
HECA	8.98408e-12	0.385567	0.406	0.213	3.56183e-07	Normal	HECA
EIF3D	9.02799e-12	0.385574	0.388	0.197	3.57924e-07	Normal	EIF3D
ATF4	9.32004e-12	0.270198	0.726	0.494	3.69502e-07	Normal	ATF4
TNKS2	9.41041e-12	0.26025	0.269	0.102	3.73085e-07	Normal	TNKS2
UBE2L6	9.67093e-12	-0.52795	0.065	0.186	3.83414e-07	Normal	UBE2L6
DIAPH1	9.94162e-12	0.357581	0.399	0.203	3.94146e-07	Normal	DIAPH1
WWP1	9.98174e-12	0.474444	0.361	0.186	3.95736e-07	Normal	WWP1
KLF13	1.02874e-11	0.293673	0.29	0.119	4.07854e-07	Normal	KLF13
LURAP1L	1.12082e-11	-0.308035	0.019	0.111	4.44361e-07	Normal	LURAP1L
ADAMTSL3	1.19846e-11	0.312795	0.116	0.014	4.75141e-07	Normal	ADAMTSL3
PCM1	1.26245e-11	0.392267	0.388	0.197	5.00512e-07	Normal	PCM1
MATR3	1.27766e-11	0.342557	0.499	0.279	5.06539e-07	Normal	MATR3
RNA28S5	1.28495e-11	-0.615919	0.685	0.639	5.09433e-07	Normal	RNA28S5
PRPF40A	1.35125e-11	0.319448	0.557	0.342	5.35716e-07	Normal	PRPF40A
DSC1	1.38591e-11	0.550524	0.151	0.033	5.49456e-07	Normal	DSC1
CTSC	1.42942e-11	-0.461758	0.022	0.115	5.6671e-07	Normal	CTSC
EIF3J	1.45994e-11	0.440716	0.311	0.143	5.78806e-07	Normal	EIF3J
RCOR1	1.49045e-11	0.485625	0.258	0.109	5.90906e-07	Normal	RCOR1
KMT2C	1.50709e-11	0.36052	0.267	0.104	5.975e-07	Normal	KMT2C
OSBP	1.50777e-11	0.351013	0.241	0.086	5.97769e-07	Normal	OSBP
EIF2AK2	1.56044e-11	-0.531483	0.115	0.252	6.18652e-07	Normal	EIF2AK2
OXLD1	1.60126e-11	-0.281607	0.023	0.119	6.34837e-07	Normal	OXLD1
ALDH7A1	1.61651e-11	-0.512532	0.149	0.295	6.40881e-07	Normal	ALDH7A1
TOB2	1.67336e-11	0.401075	0.287	0.121	6.63419e-07	Normal	TOB2
ITPKC	1.71524e-11	0.359976	0.428	0.23	6.80023e-07	Normal	ITPKC
CYP2S1	1.74969e-11	-0.356352	0.028	0.127	6.93681e-07	Normal	CYP2S1
BCL10	1.7863e-11	0.374858	0.298	0.133	7.08197e-07	Normal	BCL10
USP7	1.83815e-11	0.344651	0.309	0.137	7.28754e-07	Normal	USP7
RAD23B	1.9216e-11	0.420659	0.385	0.199	7.61836e-07	Normal	RAD23B
ITPR2	2.03799e-11	0.418834	0.412	0.227	8.07983e-07	Normal	ITPR2
NOV	2.0396e-11	0.399463	0.119	0.016	8.08618e-07	Normal	NOV
NDFIP2	2.10502e-11	0.423573	0.406	0.23	8.34558e-07	Normal	NDFIP2
PARD6B	2.10681e-11	0.321117	0.206	0.068	8.35267e-07	Normal	PARD6B
SLC6A6	2.26907e-11	0.423925	0.263	0.107	8.99597e-07	Normal	SLC6A6
LNPEP	2.28308e-11	0.347429	0.271	0.109	9.05149e-07	Normal	LNPEP
HSD17B4	2.54286e-11	-0.409516	0.061	0.184	1.00814e-06	Normal	HSD17B4
PLEKHH3	2.6864e-11	-0.36805	0.049	0.164	1.06505e-06	Normal	PLEKHH3
IRX4	2.8958e-11	-0.540897	0.126	0.266	1.14807e-06	Normal	IRX4
MORF4L2	2.9411e-11	0.454686	0.3	0.139	1.16603e-06	Normal	MORF4L2
CBR3	3.35562e-11	-0.511951	0.106	0.238	1.33037e-06	Normal	CBR3
CCL20	3.45207e-11	-0.825366	0.078	0.201	1.36861e-06	Normal	CCL20
SCAF4	3.61221e-11	0.257282	0.228	0.082	1.4321e-06	Normal	SCAF4
CCDC6	3.70777e-11	0.41761	0.479	0.303	1.46998e-06	Normal	CCDC6
IL20	3.88534e-11	-0.883796	0.119	0.254	1.54038e-06	Normal	IL20
PSMB8	3.9638e-11	-0.540691	0.164	0.305	1.57149e-06	Normal	PSMB8
EIF4A1	4.08063e-11	0.4544	0.364	0.195	1.61781e-06	Normal	EIF4A1
DDX58	4.48813e-11	-0.426904	0.045	0.152	1.77936e-06	Normal	DDX58
SUN1	4.61046e-11	0.421643	0.273	0.115	1.82786e-06	Normal	SUN1
MPZL1	4.63906e-11	-0.617609	0.151	0.287	1.8392e-06	Normal	MPZL1
GNA15	4.75631e-11	0.457038	0.325	0.16	1.88569e-06	Normal	GNA15
FAM53C	4.76086e-11	0.342596	0.196	0.061	1.88749e-06	Normal	FAM53C
CHST3	4.79503e-11	-0.31907	0.019	0.107	1.90104e-06	Normal	CHST3
NCKAP1	4.87844e-11	0.360968	0.27	0.111	1.93411e-06	Normal	NCKAP1
ETS1	4.93786e-11	0.37278	0.232	0.08	1.95766e-06	Normal	ETS1
ZNF800	5.00048e-11	0.332454	0.28	0.119	1.98249e-06	Normal	ZNF800
PHF20	5.5803e-11	0.415458	0.242	0.096	2.21236e-06	Normal	PHF20
RPL10A	5.62327e-11	0.259974	0.833	0.627	2.2294e-06	Normal	RPL10A
RPL14	5.74395e-11	0.265812	0.784	0.572	2.27725e-06	Normal	RPL14
MMP28	5.81658e-11	0.310307	0.293	0.131	2.30604e-06	Normal	MMP28
TRUB2	5.95955e-11	-0.38226	0.044	0.152	2.36272e-06	Normal	TRUB2
HSF2	6.18583e-11	0.283201	0.165	0.045	2.45243e-06	Normal	HSF2
PNP	6.32034e-11	0.396209	0.303	0.137	2.50576e-06	Normal	PNP
KIF1B	6.47411e-11	0.394175	0.225	0.08	2.56673e-06	Normal	KIF1B
CCDC47	6.93182e-11	0.310808	0.398	0.207	2.74819e-06	Normal	CCDC47
UQCRH	6.94172e-11	-0.696568	0.29	0.41	2.75212e-06	Normal	UQCRH
LAMC2	7.19464e-11	0.44653	0.385	0.219	2.85239e-06	Normal	LAMC2
HINT2	7.46533e-11	-0.333133	0.077	0.203	2.95971e-06	Normal	HINT2
HSP90B1	7.57181e-11	0.259957	0.707	0.434	3.00192e-06	Normal	HSP90B1
SELK	7.6878e-11	0.362722	0.27	0.113	3.04791e-06	Normal	SELK
TREX1	7.71936e-11	-0.331864	0.036	0.137	3.06042e-06	Normal	TREX1
PRRC2B	7.8532e-11	0.278936	0.289	0.121	3.11348e-06	Normal	PRRC2B
FERMT1	7.87977e-11	-0.508544	0.152	0.295	3.12402e-06	Normal	FERMT1
PTAFR	7.89346e-11	-0.366434	0.033	0.133	3.12944e-06	Normal	PTAFR
DUSP1	8.48132e-11	0.258841	0.643	0.398	3.3625e-06	Normal	DUSP1
ISOC1	8.53334e-11	0.324627	0.296	0.135	3.38313e-06	Normal	ISOC1
LY6K	8.57397e-11	0.296064	0.181	0.055	3.39924e-06	Normal	LY6K
CNST	8.99758e-11	0.304666	0.174	0.049	3.56718e-06	Normal	CNST
TMEM66	9.01753e-11	0.286844	0.29	0.127	3.57509e-06	Normal	TMEM66
SH3RF1	9.625e-11	0.437628	0.221	0.084	3.81593e-06	Normal	SH3RF1
ADAMTS1	9.9814e-11	1.06827	0.21	0.076	3.95722e-06	Normal	ADAMTS1
FAM189A2	1.06131e-10	0.295313	0.113	0.016	4.20767e-06	Normal	FAM189A2
PPP1R12A	1.06864e-10	0.32256	0.331	0.158	4.23672e-06	Normal	PPP1R12A
PEA15	1.07853e-10	0.344269	0.231	0.086	4.27593e-06	Normal	PEA15
IFI27L2	1.1166e-10	-0.573148	0.155	0.291	4.42686e-06	Normal	IFI27L2
C17orf62	1.18013e-10	-0.349604	0.025	0.115	4.67874e-06	Normal	C17orf62
PTPRZ1	1.21167e-10	0.3829	0.283	0.131	4.80378e-06	Normal	PTPRZ1
EIF5A	1.22351e-10	0.375187	0.37	0.189	4.85073e-06	Normal	EIF5A
MAPK6	1.23201e-10	0.42313	0.401	0.232	4.88444e-06	Normal	MAPK6
COX5B	1.25845e-10	-0.656573	0.316	0.418	4.98926e-06	Normal	COX5B
PKP1	1.3366e-10	0.665954	0.428	0.305	5.29908e-06	Normal	PKP1
SMG1	1.39767e-10	0.360204	0.251	0.1	5.5412e-06	Normal	SMG1
JAG2	1.41023e-10	-0.487858	0.224	0.381	5.59101e-06	Normal	JAG2
BAIAP2	1.44504e-10	0.354762	0.363	0.186	5.729e-06	Normal	BAIAP2
ARHGEF26	1.55577e-10	0.359886	0.158	0.043	6.16802e-06	Normal	ARHGEF26
CRY1	1.57007e-10	0.305065	0.165	0.047	6.22468e-06	Normal	CRY1
GOT2	1.71982e-10	-0.490945	0.103	0.232	6.8184e-06	Normal	GOT2
SECISBP2L	1.73589e-10	0.262932	0.213	0.074	6.88209e-06	Normal	SECISBP2L
CALML3	1.78246e-10	-0.742038	0.042	0.143	7.06673e-06	Normal	CALML3
ILF2	1.90043e-10	0.373008	0.331	0.162	7.53445e-06	Normal	ILF2
DAZAP2	1.9503e-10	0.313263	0.28	0.121	7.73215e-06	Normal	DAZAP2
RRAGC	1.95613e-10	0.423685	0.324	0.164	7.75528e-06	Normal	RRAGC
CROT	2.00561e-10	-0.490355	0.128	0.258	7.95145e-06	Normal	CROT
CCM2	2.15453e-10	-0.42707	0.089	0.213	8.54184e-06	Normal	CCM2
TNFAIP2	2.20755e-10	-0.719827	0.026	0.115	8.75204e-06	Normal	TNFAIP2
KDM5A	2.34248e-10	0.377293	0.298	0.137	9.287e-06	Normal	KDM5A
SERPINE1	2.42813e-10	0.645561	0.154	0.041	9.62657e-06	Normal	SERPINE1
NME1	2.493e-10	-0.615228	0.16	0.289	9.88375e-06	Normal	NME1
CARHSP1	2.57867e-10	-0.375681	0.036	0.133	1.02234e-05	Normal	CARHSP1
RSL24D1	2.86398e-10	0.283	0.395	0.211	1.13545e-05	Normal	RSL24D1
HECTD1	2.92971e-10	0.403141	0.313	0.152	1.16151e-05	Normal	HECTD1
DESI2	2.93084e-10	0.308452	0.213	0.076	1.16196e-05	Normal	DESI2
PTGS1	3.02455e-10	0.337302	0.119	0.021	1.19911e-05	Normal	PTGS1
TMEM167B	3.24754e-10	0.306896	0.222	0.084	1.28752e-05	Normal	TMEM167B
DUSP10	3.48634e-10	0.312498	0.163	0.045	1.38219e-05	Normal	DUSP10
C11orf83	3.53319e-10	-0.418726	0.089	0.211	1.40077e-05	Normal	C11orf83
CDR2	3.63427e-10	0.282174	0.189	0.062	1.44084e-05	Normal	CDR2
RAB1A	3.6602e-10	0.348554	0.335	0.176	1.45112e-05	Normal	RAB1A
DDX60	3.7921e-10	-0.360881	0.046	0.148	1.50341e-05	Normal	DDX60
ITGA3	3.80605e-10	-0.431717	0.197	0.357	1.50895e-05	Normal	ITGA3
TES	3.82561e-10	0.442759	0.374	0.209	1.5167e-05	Normal	TES
TPM4	3.98036e-10	0.407615	0.431	0.252	1.57805e-05	Normal	TPM4
LARP1	4.05519e-10	0.374294	0.277	0.123	1.60772e-05	Normal	LARP1
GPNMB	4.15692e-10	0.272356	0.675	0.461	1.64805e-05	Normal	GPNMB
SAMD4A	4.25387e-10	0.295011	0.104	0.014	1.68649e-05	Normal	SAMD4A
MSRB1	4.48355e-10	-0.335459	0.03	0.121	1.77755e-05	Normal	MSRB1
IL33	4.51331e-10	-0.500035	0.044	0.143	1.78935e-05	Normal	IL33
PRPF38B	4.58518e-10	0.250277	0.44	0.244	1.81784e-05	Normal	PRPF38B
SCAF11	4.58699e-10	0.292527	0.479	0.271	1.81856e-05	Normal	SCAF11
LYAR	4.67609e-10	0.267085	0.283	0.125	1.85388e-05	Normal	LYAR
SCO2	4.74128e-10	-0.527164	0.109	0.227	1.87973e-05	Normal	SCO2
CIRBP	4.75554e-10	0.350281	0.403	0.221	1.88538e-05	Normal	CIRBP
PHF3	4.88935e-10	0.425728	0.459	0.283	1.93843e-05	Normal	PHF3
STK40	5.09838e-10	0.374627	0.194	0.066	2.02131e-05	Normal	STK40
TRPV3	5.12866e-10	0.306001	0.119	0.021	2.03331e-05	Normal	TRPV3
NOP58	5.41024e-10	0.297849	0.408	0.229	2.14494e-05	Normal	NOP58
ACAT2	5.43487e-10	-0.290047	0.038	0.135	2.15471e-05	Normal	ACAT2
ANKRD29	5.68912e-10	-0.320398	0.022	0.105	2.25551e-05	Normal	ANKRD29
NUP153	5.71905e-10	0.356123	0.295	0.139	2.26737e-05	Normal	NUP153
CKMT1A	5.95581e-10	-0.317252	0.045	0.145	2.36124e-05	Normal	CKMT1A
ZNF830	6.01573e-10	0.285832	0.205	0.074	2.38499e-05	Normal	ZNF830
ARHGDIA	6.01821e-10	0.285968	0.29	0.133	2.38598e-05	Normal	ARHGDIA
VCL	6.12591e-10	0.253023	0.218	0.082	2.42868e-05	Normal	VCL
SIRPA	6.45782e-10	-0.31679	0.042	0.141	2.56027e-05	Normal	SIRPA
NUFIP1	6.54697e-10	0.267021	0.149	0.041	2.59561e-05	Normal	NUFIP1
ST5	6.62095e-10	-0.489978	0.097	0.223	2.62494e-05	Normal	ST5
TLE1	7.10005e-10	0.374688	0.202	0.076	2.81488e-05	Normal	TLE1
PLAGL2	7.11655e-10	0.292036	0.141	0.035	2.82143e-05	Normal	PLAGL2
SIRT1	7.2854e-10	0.405443	0.215	0.082	2.88837e-05	Normal	SIRT1
MLF1	7.75819e-10	0.259253	0.151	0.041	3.07581e-05	Normal	MLF1
NRP1	7.96235e-10	0.30984	0.102	0.014	3.15675e-05	Normal	NRP1
PRPF4B	7.99702e-10	0.324227	0.38	0.213	3.1705e-05	Normal	PRPF4B
TAGLN2	8.05231e-10	0.252336	0.608	0.352	3.19242e-05	Normal	TAGLN2
WSB1	8.09789e-10	0.306171	0.279	0.125	3.21049e-05	Normal	WSB1
TCEAL1	8.16766e-10	0.263913	0.131	0.029	3.23815e-05	Normal	TCEAL1
COX4I1	8.62066e-10	-0.399777	0.7	0.66	3.41775e-05	Normal	COX4I1
ARL4A	8.69765e-10	0.295379	0.215	0.084	3.44827e-05	Normal	ARL4A
ZNF622	8.80795e-10	0.411227	0.261	0.121	3.492e-05	Normal	ZNF622
CCL2	8.82614e-10	-0.577334	0.032	0.121	3.49921e-05	Normal	CCL2
RNF103	8.99975e-10	0.312768	0.209	0.078	3.56804e-05	Normal	RNF103
STK17A	9.11676e-10	0.311242	0.221	0.088	3.61443e-05	Normal	STK17A
MSMO1	9.99502e-10	-0.868382	0.078	0.188	3.96263e-05	Normal	MSMO1
MAFK	1.01315e-09	0.330078	0.213	0.084	4.01674e-05	Normal	MAFK
GPX1	1.08095e-09	-0.56999	0.239	0.361	4.28555e-05	Normal	GPX1
RAB14	1.08132e-09	0.312239	0.322	0.16	4.28699e-05	Normal	RAB14
TMEM50A	1.18357e-09	0.268771	0.235	0.098	4.69238e-05	Normal	TMEM50A
UBR5	1.21355e-09	0.315443	0.239	0.098	4.81125e-05	Normal	UBR5
ZBTB10	1.33299e-09	0.337076	0.148	0.039	5.28476e-05	Normal	ZBTB10
UBE2H	1.4028e-09	0.302472	0.321	0.158	5.56154e-05	Normal	UBE2H
RPL9	1.44472e-09	0.433833	0.313	0.17	5.72773e-05	Normal	RPL9
MAST4	1.46268e-09	0.322493	0.343	0.174	5.79895e-05	Normal	MAST4
MED13	1.47924e-09	0.275287	0.283	0.129	5.8646e-05	Normal	MED13
MARCKS	1.6045e-09	0.354843	0.505	0.32	6.36121e-05	Normal	MARCKS
INSIG1	1.64683e-09	-0.562823	0.033	0.123	6.52901e-05	Normal	INSIG1
VANGL1	1.65402e-09	-0.372828	0.084	0.201	6.55752e-05	Normal	VANGL1
SLC7A5	1.72419e-09	-0.554015	0.103	0.219	6.83572e-05	Normal	SLC7A5
CDC42EP1	1.77872e-09	-0.450643	0.141	0.271	7.05192e-05	Normal	CDC42EP1
GSTO1	1.86852e-09	-0.44645	0.179	0.314	7.40794e-05	Normal	GSTO1
IGSF3	1.90005e-09	-0.487556	0.084	0.197	7.53296e-05	Normal	IGSF3
OGFRL1	1.90088e-09	0.437198	0.305	0.158	7.53622e-05	Normal	OGFRL1
ZBTB43	1.94282e-09	0.421054	0.295	0.15	7.7025e-05	Normal	ZBTB43
TOMM20	1.98347e-09	0.277444	0.509	0.338	7.86366e-05	Normal	TOMM20
TACC1	2.02269e-09	0.39594	0.115	0.021	8.01917e-05	Normal	TACC1
TMF1	2.06294e-09	0.310225	0.276	0.129	8.17872e-05	Normal	TMF1
ZSWIM6	2.11342e-09	0.305998	0.212	0.082	8.37885e-05	Normal	ZSWIM6
OXR1	2.20877e-09	0.302968	0.306	0.154	8.75688e-05	Normal	OXR1
SIK2	2.21673e-09	0.2827	0.128	0.029	8.78845e-05	Normal	SIK2
PAFAH1B3	2.24501e-09	-0.345208	0.039	0.133	8.90056e-05	Normal	PAFAH1B3
KLC3	2.25075e-09	0.358612	0.228	0.098	8.92331e-05	Normal	KLC3
EIF4A2	2.33886e-09	0.26451	0.366	0.193	9.27263e-05	Normal	EIF4A2
PHLDA3	2.34773e-09	-0.358772	0.068	0.178	9.3078e-05	Normal	PHLDA3
WDR82	2.47296e-09	0.252938	0.258	0.113	9.80431e-05	Normal	WDR82
COQ4	2.47861e-09	-0.410964	0.093	0.207	9.82671e-05	Normal	COQ4
KEAP1	2.50022e-09	-0.336394	0.103	0.225	9.91236e-05	Normal	KEAP1
GTF2H5	2.56823e-09	-0.289565	0.029	0.115	0.00010182	Normal	GTF2H5
GM2A	2.58844e-09	-0.655149	0.163	0.281	0.000102621	Normal	GM2A
ARPP19	2.60139e-09	0.339929	0.284	0.135	0.000103135	Normal	ARPP19
SAMM50	2.68634e-09	-0.429929	0.075	0.186	0.000106503	Normal	SAMM50
APLP2	2.73314e-09	0.251388	0.396	0.207	0.000108358	Normal	APLP2
UBE2R2	2.89417e-09	0.327382	0.383	0.219	0.000114742	Normal	UBE2R2
LAPTM4B	2.89711e-09	-0.497885	0.155	0.293	0.000114859	Normal	LAPTM4B
S100A6	2.92938e-09	-0.491186	0.231	0.371	0.000116138	Normal	S100A6
USP47	2.93498e-09	0.306457	0.295	0.145	0.00011636	Normal	USP47
CLDN4	3.12245e-09	0.445777	0.102	0.016	0.000123792	Normal	CLDN4
CREBRF	3.18364e-09	0.344796	0.263	0.121	0.000126218	Normal	CREBRF
MEX3C	3.35001e-09	0.250416	0.179	0.062	0.000132814	Normal	MEX3C
CEBPZ	3.47182e-09	0.334744	0.393	0.229	0.000137644	Normal	CEBPZ
FXYD3	3.54838e-09	-0.546214	0.512	0.551	0.000140679	Normal	FXYD3
RASAL2	3.55775e-09	0.317789	0.164	0.053	0.000141051	Normal	RASAL2
NAA15	3.74816e-09	0.418295	0.402	0.238	0.0001486	Normal	NAA15
ZBTB21	3.82969e-09	0.39977	0.273	0.129	0.000151832	Normal	ZBTB21
PLEKHM2	3.91233e-09	0.287619	0.192	0.07	0.000155108	Normal	PLEKHM2
SLC7A2	3.9226e-09	-0.326117	0.042	0.135	0.000155515	Normal	SLC7A2
RNF7	4.12015e-09	-0.531288	0.2	0.322	0.000163348	Normal	RNF7
TRIM69	4.29244e-09	-0.539799	0.054	0.152	0.000170178	Normal	TRIM69
TTL	4.40923e-09	-0.375822	0.139	0.275	0.000174808	Normal	TTL
TACSTD2	4.80282e-09	0.418378	0.578	0.455	0.000190413	Normal	TACSTD2
HELLS	4.84066e-09	-0.326886	0.045	0.141	0.000191913	Normal	HELLS
SAR1A	4.96792e-09	0.300928	0.271	0.127	0.000196958	Normal	SAR1A
INCENP	5.00725e-09	-0.257285	0.029	0.111	0.000198518	Normal	INCENP
SRP72	5.2209e-09	0.258506	0.437	0.254	0.000206988	Normal	SRP72
EPHB6	5.33965e-09	0.275496	0.171	0.057	0.000211696	Normal	EPHB6
UBL4A	5.56996e-09	-0.276652	0.042	0.133	0.000220827	Normal	UBL4A
F2RL1	6.11877e-09	0.460142	0.274	0.146	0.000242585	Normal	F2RL1
C17orf96	6.20014e-09	0.258495	0.149	0.047	0.000245811	Normal	C17orf96
NAA50	6.48722e-09	0.310822	0.398	0.232	0.000257192	Normal	NAA50
ATP5I	6.78337e-09	-0.662339	0.149	0.264	0.000268934	Normal	ATP5I
SMC2	7.17703e-09	-0.384848	0.077	0.184	0.000284541	Normal	SMC2
MRP63	7.74003e-09	-0.428602	0.134	0.258	0.000306861	Normal	MRP63
GYS1	7.82044e-09	-0.29584	0.038	0.125	0.000310049	Normal	GYS1
MICA	8.0421e-09	-0.38521	0.065	0.164	0.000318837	Normal	MICA
ARF6	8.06015e-09	0.307847	0.234	0.105	0.000319553	Normal	ARF6
ATP5E	8.06272e-09	-0.535569	0.184	0.303	0.000319655	Normal	ATP5E
C16orf72	8.15047e-09	0.360106	0.231	0.102	0.000323133	Normal	C16orf72
UQCRC1	8.23595e-09	-0.564187	0.266	0.377	0.000326523	Normal	UQCRC1
PARP4	8.29423e-09	-0.417898	0.057	0.152	0.000328833	Normal	PARP4
WLS	8.31304e-09	0.390164	0.421	0.279	0.000329579	Normal	WLS
MAPK1	8.41222e-09	0.292234	0.213	0.088	0.000333511	Normal	MAPK1
SLC38A5	8.43857e-09	-0.359564	0.078	0.188	0.000334556	Normal	SLC38A5
MCM2	8.51928e-09	-0.33319	0.039	0.127	0.000337756	Normal	MCM2
COPS8	8.89735e-09	0.255422	0.238	0.104	0.000352744	Normal	COPS8
BRD8	9.17234e-09	-0.29677	0.049	0.145	0.000363646	Normal	BRD8
SFXN1	9.36094e-09	-0.367801	0.046	0.137	0.000371124	Normal	SFXN1
MAOA	9.58317e-09	0.268832	0.196	0.076	0.000379934	Normal	MAOA
DSG1	1.02404e-08	0.42276	0.457	0.32	0.000405992	Normal	DSG1
SRRM1	1.03669e-08	0.311334	0.351	0.193	0.000411006	Normal	SRRM1
FGFR1OP2	1.07081e-08	0.342657	0.228	0.102	0.000424532	Normal	FGFR1OP2
EIF3G	1.08131e-08	0.312067	0.373	0.213	0.000428698	Normal	EIF3G
SPTY2D1	1.10233e-08	0.305201	0.238	0.105	0.000437028	Normal	SPTY2D1
TMEM43	1.10243e-08	0.299854	0.329	0.174	0.00043707	Normal	TMEM43
HNRNPF	1.11576e-08	0.268186	0.39	0.227	0.000442354	Normal	HNRNPF
NAV1	1.13422e-08	-0.456495	0.039	0.127	0.000449673	Normal	NAV1
PMAIP1	1.13792e-08	0.373126	0.527	0.35	0.00045114	Normal	PMAIP1
PCF11	1.16997e-08	0.270568	0.238	0.105	0.000463847	Normal	PCF11
MALAT1	1.2e-08	-0.664973	0.655	0.666	0.000475754	Normal	MALAT1
FNTA	1.20843e-08	-0.31517	0.084	0.199	0.000479093	Normal	FNTA
TMEM40	1.25264e-08	0.303868	0.134	0.037	0.000496621	Normal	TMEM40
BHLHE40	1.26521e-08	-0.720257	0.276	0.383	0.000501603	Normal	BHLHE40
RAPGEFL1	1.3809e-08	0.396658	0.241	0.115	0.000547471	Normal	RAPGEFL1
SGK1	1.39987e-08	0.383876	0.312	0.164	0.000554991	Normal	SGK1
ACTR3	1.45608e-08	0.291864	0.354	0.193	0.000577278	Normal	ACTR3
DNMT1	1.46447e-08	-0.459784	0.073	0.174	0.000580602	Normal	DNMT1
PHLDA1	1.56753e-08	-0.758641	0.026	0.102	0.000621462	Normal	PHLDA1
PIGC	1.57199e-08	-0.279034	0.045	0.137	0.000623231	Normal	PIGC
SASH1	1.58911e-08	0.306611	0.221	0.094	0.000630018	Normal	SASH1
LSM14A	1.62245e-08	0.266991	0.264	0.127	0.000643237	Normal	LSM14A
ERBB2IP	1.6561e-08	0.257377	0.321	0.168	0.000656576	Normal	ERBB2IP
AHR	1.71747e-08	0.331664	0.237	0.105	0.000680906	Normal	AHR
ALDH2	1.7291e-08	-0.601318	0.251	0.354	0.000685519	Normal	ALDH2
METRNL	1.90396e-08	0.305181	0.109	0.023	0.000754844	Normal	METRNL
TPD52L1	1.93517e-08	-0.327754	0.029	0.107	0.000767216	Normal	TPD52L1
PAQR3	1.94938e-08	0.271128	0.122	0.031	0.000772852	Normal	PAQR3
SH3BP1	1.95095e-08	-0.331708	0.091	0.199	0.000773474	Normal	SH3BP1
EIF5B	2.03387e-08	0.284612	0.541	0.365	0.00080635	Normal	EIF5B
NXF1	2.05363e-08	0.342598	0.203	0.084	0.000814181	Normal	NXF1
ARPC1B	2.07132e-08	-0.493502	0.071	0.168	0.000821197	Normal	ARPC1B
THBD	2.09793e-08	0.463043	0.145	0.047	0.000831746	Normal	THBD
NT5C	2.10683e-08	-0.370393	0.109	0.221	0.000835274	Normal	NT5C
DPM1	2.13145e-08	0.317701	0.238	0.115	0.000845034	Normal	DPM1
GNAI1	2.19051e-08	0.387301	0.315	0.182	0.00086845	Normal	GNAI1
GRPEL1	2.3282e-08	0.302702	0.242	0.113	0.00092304	Normal	GRPEL1
BAZ2A	2.33797e-08	0.360411	0.232	0.105	0.000926913	Normal	BAZ2A
NDUFB1	2.35639e-08	-0.413995	0.089	0.195	0.000934213	Normal	NDUFB1
B3GNT5	2.36621e-08	0.335103	0.255	0.125	0.000938108	Normal	B3GNT5
RABL6	2.44835e-08	-0.424088	0.099	0.211	0.000970674	Normal	RABL6
MDH1	2.4593e-08	-0.453798	0.199	0.316	0.000975016	Normal	MDH1
TIAM1	2.47205e-08	0.317952	0.141	0.043	0.000980068	Normal	TIAM1
SET	2.49944e-08	0.266287	0.534	0.363	0.000990926	Normal	SET
CLINT1	2.57597e-08	0.357386	0.271	0.135	0.00102127	Normal	CLINT1
LRIG1	2.61628e-08	0.259424	0.144	0.045	0.00103725	Normal	LRIG1
RNF152	2.66067e-08	-0.550183	0.118	0.225	0.00105485	Normal	RNF152
ABCA1	2.67468e-08	-0.416466	0.061	0.156	0.0010604	Normal	ABCA1
FDPS	2.68414e-08	-0.483702	0.075	0.176	0.00106415	Normal	FDPS
FKBP15	2.73617e-08	-0.306505	0.029	0.107	0.00108478	Normal	FKBP15
ZNF57	2.75466e-08	0.310315	0.171	0.064	0.00109211	Normal	ZNF57
ACO2	2.76289e-08	-0.401345	0.096	0.203	0.00109538	Normal	ACO2
ACER3	2.76947e-08	-0.306215	0.062	0.16	0.00109798	Normal	ACER3
FAM46A	2.7972e-08	0.41662	0.209	0.09	0.00110898	Normal	FAM46A
DHX15	3.01391e-08	0.275967	0.306	0.16	0.00119489	Normal	DHX15
AHNAK2	3.17074e-08	0.358542	0.48	0.336	0.00125707	Normal	AHNAK2
FANCI	3.18742e-08	-0.291885	0.035	0.117	0.00126368	Normal	FANCI
MCM6	3.24216e-08	-0.343088	0.06	0.154	0.00128539	Normal	MCM6
KCTD1	3.28476e-08	-0.32885	0.099	0.209	0.00130227	Normal	KCTD1
KLK10	3.3214e-08	-0.540491	0.118	0.225	0.0013168	Normal	KLK10
HNRNPH3	3.33152e-08	0.305111	0.3	0.162	0.00132082	Normal	HNRNPH3
COX7B	3.41671e-08	-0.609258	0.158	0.266	0.00135459	Normal	COX7B
MLTK	3.54064e-08	0.456805	0.224	0.107	0.00140372	Normal	MLTK
EIF2S1	3.62817e-08	0.305695	0.311	0.174	0.00143842	Normal	EIF2S1
HBP1	3.86652e-08	0.318461	0.269	0.137	0.00153292	Normal	HBP1
TAX1BP3	3.92806e-08	-0.468415	0.11	0.217	0.00155732	Normal	TAX1BP3
MCM5	4.03274e-08	-0.397948	0.052	0.141	0.00159882	Normal	MCM5
YOD1	4.13443e-08	0.27033	0.161	0.059	0.00163914	Normal	YOD1
MLXIP	4.16235e-08	0.271196	0.103	0.021	0.0016502	Normal	MLXIP
SPECC1	4.33422e-08	-0.28902	0.046	0.135	0.00171834	Normal	SPECC1
ISOC2	4.33717e-08	-0.298332	0.039	0.121	0.00171952	Normal	ISOC2
TOR1AIP1	4.35501e-08	0.32796	0.209	0.09	0.00172659	Normal	TOR1AIP1
ARPC2	4.69011e-08	-0.363194	0.717	0.674	0.00185944	Normal	ARPC2
SVIL	4.95397e-08	0.268819	0.229	0.104	0.00196405	Normal	SVIL
SMIM12	5.07789e-08	-0.275605	0.051	0.143	0.00201318	Normal	SMIM12
AIMP2	5.1218e-08	-0.293884	0.042	0.125	0.00203059	Normal	AIMP2
ASCL2	5.18151e-08	-0.3558	0.046	0.131	0.00205426	Normal	ASCL2
LEPREL1	5.22778e-08	0.404763	0.261	0.141	0.00207261	Normal	LEPREL1
DENND2C	5.31085e-08	0.375411	0.271	0.143	0.00210554	Normal	DENND2C
ODF3B	5.59039e-08	-0.288189	0.068	0.164	0.00221636	Normal	ODF3B
HNRNPA0	5.96074e-08	0.277811	0.353	0.203	0.0023632	Normal	HNRNPA0
NMD3	6.03484e-08	0.297724	0.197	0.086	0.00239257	Normal	NMD3
MAP3K8	6.213e-08	0.285814	0.193	0.08	0.0024632	Normal	MAP3K8
VIMP	6.21511e-08	0.339207	0.273	0.145	0.00246404	Normal	VIMP
RNF10	6.31147e-08	0.312651	0.239	0.113	0.00250224	Normal	RNF10
GPSM2	6.49458e-08	0.476385	0.411	0.297	0.00257484	Normal	GPSM2
MAPK1IP1L	6.57207e-08	0.409833	0.251	0.129	0.00260556	Normal	MAPK1IP1L
UBQLN1	6.59822e-08	0.294463	0.321	0.176	0.00261593	Normal	UBQLN1
RP11-395B7.7	6.63312e-08	-0.322563	0.032	0.109	0.00262977	Normal	RP11-395B7.7
LRIG3	6.78005e-08	0.34817	0.177	0.072	0.00268802	Normal	LRIG3
PPP2R2A	6.8095e-08	0.29246	0.329	0.184	0.00269969	Normal	PPP2R2A
RASSF5	6.94742e-08	0.310578	0.11	0.027	0.00275437	Normal	RASSF5
PPP1R14C	7.09775e-08	0.480329	0.234	0.125	0.00281397	Normal	PPP1R14C
SOCS3	7.17634e-08	0.286798	0.224	0.1	0.00284513	Normal	SOCS3
HMGB3	7.27564e-08	-0.301086	0.038	0.117	0.0028845	Normal	HMGB3
HIST1H2AC	7.34393e-08	-0.356266	0.044	0.125	0.00291158	Normal	HIST1H2AC
KIF21A	7.49908e-08	0.417721	0.152	0.057	0.00297308	Normal	KIF21A
MYL6B	7.87981e-08	-0.271548	0.062	0.156	0.00312403	Normal	MYL6B
PRDX5	8.12193e-08	-0.430806	0.335	0.447	0.00322002	Normal	PRDX5
ELL2	8.16695e-08	0.276597	0.273	0.141	0.00323787	Normal	ELL2
CCDC59	8.25746e-08	0.379348	0.306	0.172	0.00327375	Normal	CCDC59
SLC40A1	8.76193e-08	-0.315161	0.029	0.102	0.00347376	Normal	SLC40A1
PGD	8.79149e-08	-0.473677	0.06	0.146	0.00348548	Normal	PGD
WNT7B	9.59964e-08	0.343198	0.222	0.105	0.00380587	Normal	WNT7B
COMTD1	9.78973e-08	-0.360198	0.084	0.182	0.00388124	Normal	COMTD1
PSME2	1.03588e-07	-0.594745	0.157	0.254	0.00410685	Normal	PSME2
SMAD1	1.07258e-07	-0.343368	0.058	0.146	0.00425235	Normal	SMAD1
HIST1H1C	1.09333e-07	-0.461481	0.106	0.209	0.00433463	Normal	HIST1H1C
FTH1	1.13339e-07	-0.52359	0.422	0.479	0.00449344	Normal	FTH1
AKR1A1	1.16223e-07	-0.464834	0.116	0.221	0.00460778	Normal	AKR1A1
MIR205HG	1.19101e-07	-0.408081	0.377	0.492	0.00472189	Normal	MIR205HG
PYGL	1.21709e-07	-0.361155	0.148	0.262	0.00482527	Normal	PYGL
CRY2	1.22533e-07	0.361695	0.157	0.059	0.00485796	Normal	CRY2
GDPD2	1.22572e-07	0.271099	0.293	0.158	0.00485951	Normal	GDPD2
KRT15	1.24857e-07	0.286184	0.639	0.516	0.00495008	Normal	KRT15
PPP2R5A	1.26342e-07	0.285755	0.315	0.176	0.00500894	Normal	PPP2R5A
CHL1	1.26406e-07	0.271538	0.149	0.053	0.00501148	Normal	CHL1
CENPP	1.29432e-07	-0.349663	0.116	0.229	0.00513146	Normal	CENPP
BMP2	1.31175e-07	0.382431	0.337	0.197	0.00520058	Normal	BMP2
ADI1	1.32959e-07	-0.302772	0.119	0.232	0.0052713	Normal	ADI1
C14orf119	1.33275e-07	-0.424823	0.089	0.186	0.00528382	Normal	C14orf119
HNRNPAB	1.3558e-07	0.268939	0.45	0.285	0.00537522	Normal	HNRNPAB
MAL2	1.49412e-07	0.378687	0.17	0.072	0.00592359	Normal	MAL2
RPP25L	1.51035e-07	-0.261269	0.03	0.104	0.00598795	Normal	RPP25L
RASSF7	1.51049e-07	-0.326657	0.08	0.176	0.0059885	Normal	RASSF7
RSBN1	1.53794e-07	0.306954	0.189	0.08	0.00609731	Normal	RSBN1
ABI1	1.62285e-07	0.295745	0.354	0.217	0.00643394	Normal	ABI1
NOSIP	1.68008e-07	-0.31655	0.065	0.156	0.00666086	Normal	NOSIP
HDGF	1.7138e-07	0.269972	0.62	0.445	0.00679452	Normal	HDGF
RSRC2	1.75754e-07	0.319843	0.401	0.246	0.00696795	Normal	RSRC2
LAMP1	1.80665e-07	0.264646	0.287	0.148	0.00716264	Normal	LAMP1
TNF	1.80913e-07	-0.370371	0.036	0.111	0.00717249	Normal	TNF
CASC7	1.84497e-07	0.26649	0.142	0.049	0.00731458	Normal	CASC7
SCEL	2.00764e-07	0.349866	0.106	0.027	0.00795948	Normal	SCEL
RAB5A	2.06534e-07	0.267368	0.332	0.189	0.00818825	Normal	RAB5A
TGIF1	2.0895e-07	0.35543	0.325	0.195	0.00828404	Normal	TGIF1
NFIL3	2.0918e-07	0.265005	0.16	0.061	0.00829317	Normal	NFIL3
CCDC3	2.13478e-07	-0.343627	0.235	0.375	0.00846355	Normal	CCDC3
HIPK3	2.20898e-07	0.281731	0.208	0.094	0.00875773	Normal	HIPK3
CSNK1E	2.2504e-07	0.264979	0.209	0.094	0.00892193	Normal	CSNK1E
IFNGR1	2.26877e-07	0.266864	0.312	0.172	0.00899477	Normal	IFNGR1
MCM3	2.29615e-07	-0.457864	0.091	0.186	0.00910332	Normal	MCM3
HR	2.30591e-07	-0.438134	0.083	0.176	0.009142	Normal	HR
EFCAB14	2.39428e-07	0.258825	0.206	0.092	0.00949236	Normal	EFCAB14
CKAP2	2.43817e-07	-0.387433	0.09	0.186	0.00966638	Normal	CKAP2
NREP	2.54872e-07	-0.292475	0.03	0.102	0.0101046	Normal	NREP
ZCCHC2	2.59398e-07	0.260126	0.216	0.102	0.0102841	Normal	ZCCHC2
TP53I11	2.61335e-07	0.282992	0.147	0.055	0.0103609	Normal	TP53I11
CORO1C	2.65253e-07	0.308906	0.213	0.102	0.0105162	Normal	CORO1C
ITGB8	2.70992e-07	-0.326441	0.131	0.246	0.0107437	Normal	ITGB8
FRMD6	2.77718e-07	0.386548	0.28	0.156	0.0110104	Normal	FRMD6
YTHDC1	2.81077e-07	0.263395	0.309	0.174	0.0111436	Normal	YTHDC1
APOL6	2.8708e-07	-0.415629	0.036	0.109	0.0113816	Normal	APOL6
PFDN2	2.93924e-07	0.38363	0.308	0.193	0.0116529	Normal	PFDN2
SURF2	2.97284e-07	-0.379494	0.123	0.221	0.0117861	Normal	SURF2
PDZD8	2.99211e-07	0.330433	0.225	0.113	0.0118625	Normal	PDZD8
GGCT	3.02176e-07	-0.38979	0.08	0.172	0.0119801	Normal	GGCT
CCDC137	3.04562e-07	-0.356362	0.151	0.26	0.0120746	Normal	CCDC137
FAM167A	3.1124e-07	-0.255145	0.033	0.105	0.0123394	Normal	FAM167A
NDUFA1	3.11926e-07	-0.518534	0.171	0.275	0.0123666	Normal	NDUFA1
COL4A6	3.14763e-07	-0.316928	0.051	0.133	0.0124791	Normal	COL4A6
DLK2	3.22413e-07	-0.304844	0.049	0.131	0.0127824	Normal	DLK2
SNHG16	3.25967e-07	0.251107	0.338	0.197	0.0129233	Normal	SNHG16
MTPN	3.37763e-07	0.252897	0.267	0.141	0.0133909	Normal	MTPN
RARG	3.52142e-07	-0.383268	0.131	0.236	0.013961	Normal	RARG
OXA1L	3.53285e-07	-0.495766	0.164	0.268	0.0140063	Normal	OXA1L
KIAA0040	3.57227e-07	0.311784	0.216	0.104	0.0141626	Normal	KIAA0040
FBXO11	3.6099e-07	0.258238	0.219	0.107	0.0143118	Normal	FBXO11
CKMT1B	3.64871e-07	-0.416881	0.067	0.15	0.0144657	Normal	CKMT1B
DIS3	3.7435e-07	0.281032	0.253	0.133	0.0148415	Normal	DIS3
UBALD2	3.83745e-07	0.3095	0.308	0.184	0.0152139	Normal	UBALD2
GBP1	3.86725e-07	-0.668062	0.119	0.211	0.0153321	Normal	GBP1
CELSR2	3.87353e-07	-0.308212	0.051	0.133	0.015357	Normal	CELSR2
POU2F1	3.89844e-07	-0.331948	0.049	0.131	0.0154557	Normal	POU2F1
FAS	4.0857e-07	0.370716	0.245	0.133	0.0161982	Normal	FAS
IRF7	4.1272e-07	-0.363367	0.048	0.125	0.0163627	Normal	IRF7
ARL4D	4.34151e-07	0.279191	0.224	0.111	0.0172124	Normal	ARL4D
NDUFS1	4.34336e-07	-0.385908	0.11	0.213	0.0172197	Normal	NDUFS1
PPIB	4.726e-07	-0.542641	0.199	0.299	0.0187367	Normal	PPIB
CTR9	4.94294e-07	0.345521	0.309	0.186	0.0195968	Normal	CTR9
NEDD4L	5.22927e-07	0.263475	0.206	0.098	0.020732	Normal	NEDD4L
FOXP1	5.31764e-07	0.346182	0.295	0.17	0.0210823	Normal	FOXP1
GBP3	5.35253e-07	-0.29178	0.036	0.107	0.0212206	Normal	GBP3
SSNA1	5.41211e-07	-0.386455	0.164	0.266	0.0214568	Normal	SSNA1
DMD	5.5634e-07	0.313999	0.154	0.064	0.0220567	Normal	DMD
NUBP2	5.62663e-07	-0.252582	0.086	0.18	0.0223073	Normal	NUBP2
PIK3IP1	5.73311e-07	-0.335713	0.078	0.168	0.0227295	Normal	PIK3IP1
CPEB2	6.56463e-07	0.278178	0.167	0.07	0.0260261	Normal	CPEB2
ESRRA	7.3262e-07	-0.358006	0.118	0.215	0.0290454	Normal	ESRRA
TMED5	7.37271e-07	0.257851	0.199	0.096	0.0292299	Normal	TMED5
NGFRAP1	7.41974e-07	-0.383109	0.109	0.205	0.0294163	Normal	NGFRAP1
C19orf70	7.48992e-07	-0.40419	0.136	0.232	0.0296945	Normal	C19orf70
FBXW7	7.52041e-07	0.320813	0.433	0.291	0.0298154	Normal	FBXW7
TMEM106C	7.60308e-07	-0.264769	0.064	0.148	0.0301432	Normal	TMEM106C
MRPS18B	7.69894e-07	-0.345171	0.11	0.207	0.0305232	Normal	MRPS18B
KDM6A	7.84786e-07	0.288925	0.224	0.115	0.0311136	Normal	KDM6A
ABRACL	8.03788e-07	-0.377511	0.09	0.18	0.031867	Normal	ABRACL
FBXO9	8.07718e-07	-0.318733	0.06	0.143	0.0320228	Normal	FBXO9
ZRANB1	8.56237e-07	0.268679	0.237	0.123	0.0339464	Normal	ZRANB1
ZNF219	8.74112e-07	-0.330939	0.094	0.186	0.034655	Normal	ZNF219
BCLAF1	8.85988e-07	0.279142	0.325	0.193	0.0351259	Normal	BCLAF1
CAMSAP3	8.97162e-07	0.263359	0.141	0.055	0.0355689	Normal	CAMSAP3
CASP1	9.16858e-07	-0.318443	0.091	0.186	0.0363497	Normal	CASP1
MIDN	9.20179e-07	0.339133	0.203	0.1	0.0364814	Normal	MIDN
PHPT1	9.26689e-07	-0.352	0.139	0.242	0.0367395	Normal	PHPT1
PTMS	9.29549e-07	-0.372531	0.087	0.18	0.0368529	Normal	PTMS
GALNT1	9.54986e-07	0.286053	0.298	0.174	0.0378614	Normal	GALNT1
COASY	9.77468e-07	-0.325844	0.081	0.17	0.0387527	Normal	COASY
TIMM13	1.10693e-06	-0.402644	0.126	0.223	0.0438854	Normal	TIMM13
IP6K2	1.13771e-06	-0.275775	0.171	0.293	0.0451055	Normal	IP6K2
CASP7	1.17734e-06	-0.338483	0.084	0.172	0.046677	Normal	CASP7
PLEK2	1.19772e-06	0.517069	0.327	0.219	0.0474847	Normal	PLEK2
SOWAHC	1.24213e-06	0.399468	0.321	0.205	0.0492456	Normal	SOWAHC
NFE2L1	1.29279e-06	0.270946	0.476	0.32	0.0512541	Normal	NFE2L1
DDR1	1.3375e-06	-0.390271	0.273	0.385	0.0530264	Normal	DDR1
PPRC1	1.35538e-06	0.298212	0.213	0.109	0.0537354	Normal	PPRC1
MRPL52	1.49933e-06	-0.27149	0.089	0.18	0.0594425	Normal	MRPL52
STMN1	1.50512e-06	-0.640296	0.09	0.172	0.0596719	Normal	STMN1
AIM1L	1.5156e-06	0.263938	0.102	0.031	0.0600876	Normal	AIM1L
CDHR1	1.58539e-06	0.385301	0.517	0.422	0.0628543	Normal	CDHR1
HIST2H2BE	1.62472e-06	-0.344333	0.081	0.168	0.0644136	Normal	HIST2H2BE
NR1D2	1.63273e-06	0.272885	0.261	0.148	0.064731	Normal	NR1D2
PHF13	1.66644e-06	0.334623	0.194	0.098	0.0660678	Normal	PHF13
PLIN2	1.69838e-06	0.34387	0.274	0.156	0.0673341	Normal	PLIN2
PRKAR1A	1.75936e-06	0.268019	0.189	0.09	0.0697515	Normal	PRKAR1A
NDUFS6	1.82862e-06	-0.434697	0.151	0.246	0.0724974	Normal	NDUFS6
RBM27	1.92282e-06	0.254858	0.295	0.17	0.076232	Normal	RBM27
FAT1	2.07218e-06	-0.541178	0.132	0.225	0.0821535	Normal	FAT1
AVPI1	2.11897e-06	-0.340429	0.08	0.166	0.0840089	Normal	AVPI1
CERS6	2.17096e-06	0.376883	0.37	0.256	0.0860699	Normal	CERS6
PSAT1	2.18062e-06	-0.380529	0.16	0.258	0.0864529	Normal	PSAT1
MICALL1	2.18907e-06	-0.290768	0.044	0.115	0.0867877	Normal	MICALL1
PDLIM4	2.29639e-06	0.384279	0.215	0.119	0.0910425	Normal	PDLIM4
MAP4K5	2.32119e-06	0.292459	0.235	0.129	0.0920258	Normal	MAP4K5
BCL11A	2.35874e-06	-0.378808	0.126	0.221	0.0935146	Normal	BCL11A
MTSS1	2.39505e-06	0.286905	0.229	0.119	0.0949543	Normal	MTSS1
RBL2	2.43906e-06	0.278386	0.237	0.129	0.0966991	Normal	RBL2
CSTA	2.68735e-06	-0.476148	0.077	0.158	0.106543	Normal	CSTA
PRDX2	2.71984e-06	-0.351027	0.084	0.172	0.107831	Normal	PRDX2
ID3	2.82136e-06	-0.366953	0.044	0.113	0.111856	Normal	ID3
STARD5	2.86448e-06	-0.263878	0.104	0.199	0.113565	Normal	STARD5
MRPS18C	2.94371e-06	-0.298453	0.067	0.145	0.116706	Normal	MRPS18C
SERINC2	3.02269e-06	-0.383119	0.068	0.145	0.119838	Normal	SERINC2
AKIRIN1	3.09726e-06	0.254789	0.221	0.113	0.122794	Normal	AKIRIN1
CAPN1	3.1575e-06	-0.541568	0.19	0.277	0.125182	Normal	CAPN1
ITGAV	3.17003e-06	0.252836	0.343	0.219	0.125679	Normal	ITGAV
C21orf91	3.35527e-06	-0.48294	0.206	0.291	0.133023	Normal	C21orf91
LFNG	3.52303e-06	-0.314361	0.081	0.166	0.139674	Normal	LFNG
GHITM	3.60105e-06	0.278562	0.29	0.172	0.142767	Normal	GHITM
IRF2BPL	3.69027e-06	-0.385996	0.144	0.24	0.146304	Normal	IRF2BPL
MRPS34	3.74122e-06	-0.46259	0.197	0.283	0.148324	Normal	MRPS34
SNRPD3	3.83521e-06	-0.408335	0.152	0.25	0.152051	Normal	SNRPD3
SOX9	3.86352e-06	0.334582	0.154	0.068	0.153173	Normal	SOX9
RBBP4	3.87203e-06	-0.297842	0.074	0.158	0.15351	Normal	RBBP4
RTF1	3.95909e-06	0.321797	0.347	0.219	0.156962	Normal	RTF1
DTX2	4.33518e-06	-0.273271	0.093	0.182	0.171872	Normal	DTX2
WAC-AS1	4.46204e-06	-0.323395	0.065	0.143	0.176902	Normal	WAC-AS1
LIMK2	4.46768e-06	-0.458881	0.083	0.164	0.177126	Normal	LIMK2
SIVA1	4.49013e-06	-0.328657	0.151	0.248	0.178016	Normal	SIVA1
H2AFY	4.49108e-06	-0.496569	0.219	0.305	0.178053	Normal	H2AFY
AKAP1	4.57291e-06	-0.335877	0.08	0.162	0.181298	Normal	AKAP1
FHL2	4.60999e-06	0.428531	0.334	0.236	0.182768	Normal	FHL2
PCGF5	4.68766e-06	0.266448	0.194	0.1	0.185847	Normal	PCGF5
TRIM47	4.80807e-06	-0.349746	0.074	0.152	0.190621	Normal	TRIM47
GTPBP4	4.8129e-06	0.262276	0.235	0.131	0.190812	Normal	GTPBP4
TPGS2	4.84939e-06	-0.303757	0.067	0.146	0.192259	Normal	TPGS2
MT-ND3	4.8843e-06	0.535758	0.491	0.367	0.193643	Normal	MT-ND3
LIMA1	5.05693e-06	0.335495	0.634	0.527	0.200487	Normal	LIMA1
ASS1	5.21184e-06	-0.439101	0.353	0.445	0.206629	Normal	ASS1
FBXW5	5.51111e-06	-0.39374	0.106	0.191	0.218493	Normal	FBXW5
DDB2	5.53349e-06	-0.332179	0.241	0.338	0.219381	Normal	DDB2
OXSR1	5.5902e-06	0.277793	0.216	0.117	0.221629	Normal	OXSR1
ATP5D	5.66987e-06	-0.354436	0.104	0.191	0.224788	Normal	ATP5D
EPS8L2	5.6952e-06	-0.289064	0.116	0.213	0.225792	Normal	EPS8L2
NDUFA6	5.74433e-06	-0.415575	0.192	0.279	0.22774	Normal	NDUFA6
RPA3	5.768e-06	-0.311561	0.074	0.154	0.228678	Normal	RPA3
RBMS1	5.79395e-06	0.29935	0.155	0.07	0.229707	Normal	RBMS1
GADD45B	6.16591e-06	-0.491348	0.373	0.445	0.244454	Normal	GADD45B
COL7A1	6.19892e-06	-0.400069	0.287	0.402	0.245762	Normal	COL7A1
TP53TG1	6.22371e-06	-0.299218	0.074	0.15	0.246745	Normal	TP53TG1
HILPDA	6.319e-06	-0.356651	0.039	0.104	0.250523	Normal	HILPDA
TUBA4A	6.5836e-06	0.321799	0.241	0.135	0.261013	Normal	TUBA4A
PYCARD	6.76638e-06	-0.449234	0.12	0.201	0.26826	Normal	PYCARD
PDAP1	6.81684e-06	-0.327017	0.168	0.27	0.27026	Normal	PDAP1
SKIL	7.04886e-06	0.256366	0.209	0.109	0.279459	Normal	SKIL
FAM177A1	7.41316e-06	0.329512	0.213	0.119	0.293902	Normal	FAM177A1
KLK5	7.43445e-06	-0.349898	0.151	0.256	0.294746	Normal	KLK5
MRPS26	7.50461e-06	-0.357932	0.106	0.191	0.297528	Normal	MRPS26
SDF4	7.53896e-06	0.250861	0.234	0.129	0.29889	Normal	SDF4
NDUFA13	8.00536e-06	-0.361699	0.179	0.275	0.31738	Normal	NDUFA13
FAM83F	8.04742e-06	-0.275209	0.094	0.182	0.319048	Normal	FAM83F
FUS	8.4175e-06	-0.444741	0.168	0.26	0.33372	Normal	FUS
HIST1H1D	8.43881e-06	-0.585414	0.06	0.131	0.334565	Normal	HIST1H1D
PLEC	8.5234e-06	0.275525	0.379	0.246	0.337919	Normal	PLEC
PRDX3	8.63755e-06	-0.26449	0.068	0.143	0.342444	Normal	PRDX3
PACSIN2	8.6727e-06	0.297272	0.145	0.064	0.343838	Normal	PACSIN2
SMURF1	8.86004e-06	0.294475	0.183	0.094	0.351265	Normal	SMURF1
ADH5	9.00261e-06	-0.320114	0.158	0.252	0.356918	Normal	ADH5
SPOP	9.03194e-06	-0.363772	0.115	0.201	0.35808	Normal	SPOP
ATP5H	9.3562e-06	-0.365089	0.16	0.252	0.370936	Normal	ATP5H
IPO9	9.55901e-06	-0.383641	0.058	0.129	0.378977	Normal	IPO9
GTF3C1	9.57299e-06	0.253873	0.189	0.094	0.379531	Normal	GTF3C1
WDR34	1.00485e-05	-0.258519	0.077	0.154	0.398381	Normal	WDR34
CDCP1	1.01335e-05	0.267614	0.501	0.375	0.401753	Normal	CDCP1
LIMCH1	1.01689e-05	0.312359	0.209	0.113	0.403155	Normal	LIMCH1
HOXA7	1.02683e-05	-0.262555	0.054	0.123	0.407096	Normal	HOXA7
NPR3	1.0308e-05	-0.265346	0.046	0.113	0.408672	Normal	NPR3
TMEM258	1.04764e-05	-0.30337	0.103	0.188	0.415346	Normal	TMEM258
DBT	1.05201e-05	-0.259844	0.058	0.131	0.417081	Normal	DBT
SQLE	1.05432e-05	-0.296078	0.044	0.109	0.417996	Normal	SQLE
RCC1	1.07186e-05	-0.323864	0.062	0.133	0.424949	Normal	RCC1
ACOT13	1.07539e-05	-0.255706	0.039	0.102	0.426348	Normal	ACOT13
SLC12A4	1.10112e-05	-0.294455	0.078	0.154	0.436551	Normal	SLC12A4
ST6GALNAC2	1.1217e-05	-0.309132	0.113	0.201	0.44471	Normal	ST6GALNAC2
RHOV	1.12664e-05	0.305485	0.164	0.08	0.446666	Normal	RHOV
SDHB	1.14065e-05	-0.309466	0.129	0.221	0.452222	Normal	SDHB
KCND3	1.15784e-05	-0.254492	0.068	0.143	0.459039	Normal	KCND3
PTGR1	1.17182e-05	-0.25412	0.041	0.104	0.464578	Normal	PTGR1
ACADM	1.18981e-05	-0.263543	0.078	0.156	0.471712	Normal	ACADM
C1orf21	1.19309e-05	-0.43362	0.287	0.373	0.473013	Normal	C1orf21
TAF3	1.30469e-05	0.251315	0.183	0.094	0.517259	Normal	TAF3
HSPA5	1.37779e-05	-0.266932	0.704	0.434	0.546237	Normal	HSPA5
ZNF704	1.38972e-05	0.259306	0.138	0.061	0.550969	Normal	ZNF704
LMAN2	1.41394e-05	-0.26564	0.147	0.246	0.560569	Normal	LMAN2
CBX1	1.43029e-05	-0.336488	0.08	0.156	0.567052	Normal	CBX1
USMG5	1.47073e-05	-0.446082	0.199	0.283	0.583087	Normal	USMG5
PLEKHA1	1.57888e-05	0.295996	0.273	0.174	0.625963	Normal	PLEKHA1
SUMF2	1.58741e-05	-0.283914	0.064	0.139	0.629346	Normal	SUMF2
ABLIM1	1.646e-05	0.313704	0.266	0.164	0.652573	Normal	ABLIM1
SERPINH1	1.67629e-05	-0.588022	0.048	0.109	0.664583	Normal	SERPINH1
DGKH	1.68783e-05	0.312892	0.152	0.072	0.669156	Normal	DGKH
TXLNG	1.73859e-05	0.259588	0.174	0.088	0.68928	Normal	TXLNG
C12orf75	1.74815e-05	-0.343998	0.099	0.178	0.693072	Normal	C12orf75
C14orf2	1.90874e-05	-0.422041	0.126	0.209	0.756738	Normal	C14orf2
PHB2	1.93886e-05	-0.529864	0.266	0.332	0.768682	Normal	PHB2
MYO1B	2.04693e-05	-0.385264	0.174	0.271	0.811524	Normal	MYO1B
SOX4	2.18761e-05	-0.619093	0.086	0.158	0.867301	Normal	SOX4
TFDP1	2.19191e-05	-0.345139	0.107	0.186	0.869005	Normal	TFDP1
CDK2AP2	2.28864e-05	-0.293246	0.073	0.143	0.907355	Normal	CDK2AP2
SESN3	2.33071e-05	-0.406257	0.126	0.205	0.924034	Normal	SESN3
ING2	2.37658e-05	0.289345	0.253	0.154	0.942217	Normal	ING2
DR1	2.38471e-05	0.296943	0.337	0.223	0.945442	Normal	DR1
FAM89A	2.72378e-05	-0.287211	0.116	0.201	1	Normal	FAM89A
IMMT	2.74196e-05	-0.270167	0.106	0.189	1	Normal	IMMT
HMGCS1	2.74972e-05	0.268054	0.225	0.131	1	Normal	HMGCS1
CREB1	2.77985e-05	0.268566	0.189	0.102	1	Normal	CREB1
HDDC2	2.82216e-05	-0.287663	0.106	0.186	1	Normal	HDDC2
VAMP8	2.84847e-05	-0.476088	0.245	0.332	1	Normal	VAMP8
MAPKAPK3	2.85575e-05	-0.279385	0.064	0.131	1	Normal	MAPKAPK3
CASK	2.90556e-05	-0.306856	0.064	0.133	1	Normal	CASK
STAT6	2.96881e-05	-0.432175	0.11	0.188	1	Normal	STAT6
RBPJ	3.06498e-05	0.305732	0.254	0.158	1	Normal	RBPJ
SERTAD4	3.0662e-05	-0.273034	0.081	0.156	1	Normal	SERTAD4
NDUFB9	3.08343e-05	-0.468399	0.232	0.307	1	Normal	NDUFB9
PPP1R12B	3.11696e-05	-0.372067	0.062	0.129	1	Normal	PPP1R12B
FRMD4A	3.12443e-05	-0.30089	0.058	0.125	1	Normal	FRMD4A
USP4	3.21653e-05	-0.260846	0.064	0.133	1	Normal	USP4
HCAR2	3.41524e-05	-0.393906	0.181	0.266	1	Normal	HCAR2
COX6C	3.65137e-05	-0.452226	0.283	0.352	1	Normal	COX6C
SP110	3.69469e-05	-0.284823	0.055	0.119	1	Normal	SP110
DECR1	3.73417e-05	-0.349988	0.125	0.201	1	Normal	DECR1
LY6D	3.86242e-05	-0.342593	0.329	0.434	1	Normal	LY6D
ECHDC1	3.86372e-05	-0.25283	0.09	0.164	1	Normal	ECHDC1
CACHD1	4.13572e-05	-0.373765	0.049	0.109	1	Normal	CACHD1
HIST1H1E	4.22105e-05	-0.339279	0.096	0.17	1	Normal	HIST1H1E
DUOXA1	4.32066e-05	-0.259024	0.051	0.113	1	Normal	DUOXA1
KLK11	4.35846e-05	-0.378678	0.147	0.232	1	Normal	KLK11
FGD6	4.51631e-05	-0.319805	0.189	0.283	1	Normal	FGD6
NUSAP1	4.7134e-05	-0.283779	0.045	0.104	1	Normal	NUSAP1
TRIM27	4.81072e-05	-0.341669	0.078	0.148	1	Normal	TRIM27
GJB3	4.86107e-05	0.370578	0.353	0.27	1	Normal	GJB3
MRPS21	4.92461e-05	-0.36494	0.131	0.211	1	Normal	MRPS21
SAP30BP	5.38049e-05	0.253145	0.224	0.131	1	Normal	SAP30BP
NDUFS8	5.42823e-05	-0.290572	0.074	0.145	1	Normal	NDUFS8
BLVRB	5.47681e-05	-0.281552	0.181	0.271	1	Normal	BLVRB
COX5A	5.73367e-05	-0.385922	0.161	0.236	1	Normal	COX5A
SH3BGRL	5.78747e-05	-0.316772	0.202	0.289	1	Normal	SH3BGRL
VEZT	6.08051e-05	0.270583	0.284	0.188	1	Normal	VEZT
VPS26B	6.20325e-05	-0.27541	0.091	0.166	1	Normal	VPS26B
JHDM1D	6.22699e-05	0.277991	0.154	0.078	1	Normal	JHDM1D
SHMT2	6.45511e-05	-0.301212	0.093	0.162	1	Normal	SHMT2
GMPR2	6.66825e-05	-0.270801	0.071	0.137	1	Normal	GMPR2
DDIT4	6.7041e-05	-0.609293	0.06	0.119	1	Normal	DDIT4
RNF213	6.75776e-05	-0.486392	0.049	0.107	1	Normal	RNF213
CHCHD1	6.78089e-05	-0.257266	0.116	0.193	1	Normal	CHCHD1
AIFM1	6.79483e-05	-0.294356	0.046	0.104	1	Normal	AIFM1
RPS6KA1	6.90756e-05	-0.302334	0.128	0.209	1	Normal	RPS6KA1
HMG20B	6.9713e-05	-0.278498	0.067	0.133	1	Normal	HMG20B
FAM192A	7.39681e-05	-0.266919	0.073	0.141	1	Normal	FAM192A
PPP1CA	7.9823e-05	-0.41447	0.132	0.207	1	Normal	PPP1CA
PPIH	7.99777e-05	-0.278065	0.064	0.127	1	Normal	PPIH
PLEKHJ1	8.3712e-05	-0.292191	0.06	0.121	1	Normal	PLEKHJ1
SLCO3A1	8.49874e-05	0.260125	0.138	0.068	1	Normal	SLCO3A1
DDX49	8.69953e-05	-0.258489	0.107	0.186	1	Normal	DDX49
ADNP2	9.21251e-05	0.257716	0.206	0.123	1	Normal	ADNP2
RAB31	9.36226e-05	-0.335048	0.083	0.148	1	Normal	RAB31
DPY30	9.48014e-05	-0.319467	0.1	0.172	1	Normal	DPY30
TYSND1	9.92338e-05	-0.282251	0.067	0.129	1	Normal	TYSND1
LYST	0.000101492	0.252215	0.132	0.062	1	Normal	LYST
TRAFD1	0.000104066	-0.297045	0.099	0.172	1	Normal	TRAFD1
APOA1BP	0.00010495	-0.332447	0.142	0.215	1	Normal	APOA1BP
COG4	0.000109911	-0.281847	0.097	0.17	1	Normal	COG4
PTPN2	0.000111653	-0.285825	0.113	0.189	1	Normal	PTPN2
TRPM7	0.000114388	-0.422734	0.152	0.227	1	Normal	TRPM7
LARP7	0.000114635	-0.402483	0.174	0.25	1	Normal	LARP7
SLC39A13	0.000116439	-0.275781	0.107	0.182	1	Normal	SLC39A13
SNRPC	0.000117908	-0.478128	0.221	0.283	1	Normal	SNRPC
WDR47	0.00012252	0.296736	0.313	0.225	1	Normal	WDR47
MGST3	0.000124169	-0.281989	0.096	0.168	1	Normal	MGST3
HTATIP2	0.000124527	-0.284491	0.074	0.139	1	Normal	HTATIP2
PDGFA	0.00012494	-0.305343	0.061	0.121	1	Normal	PDGFA
MT-CYB	0.000127304	-0.280822	0.361	0.449	1	Normal	MT-CYB
OVOL1	0.000127704	-0.453889	0.186	0.268	1	Normal	OVOL1
SP100	0.000130755	-0.361674	0.161	0.24	1	Normal	SP100
DTX3L	0.000134978	-0.294615	0.065	0.125	1	Normal	DTX3L
NDUFS7	0.000135251	-0.381272	0.12	0.189	1	Normal	NDUFS7
SNAI2	0.000140464	0.255625	0.329	0.232	1	Normal	SNAI2
UQCRQ	0.000141003	-0.61486	0.215	0.273	1	Normal	UQCRQ
RRM1	0.000141039	-0.362659	0.176	0.256	1	Normal	RRM1
AHCY	0.000149742	-0.388716	0.139	0.215	1	Normal	AHCY
MRPL51	0.000154537	-0.401199	0.141	0.211	1	Normal	MRPL51
UBB	0.000157085	-0.466405	0.486	0.502	1	Normal	UBB
AGGF1	0.000161081	-0.271345	0.09	0.158	1	Normal	AGGF1
C1orf116	0.00016913	-0.294702	0.122	0.199	1	Normal	C1orf116
ATF7IP	0.00016975	-0.300697	0.116	0.189	1	Normal	ATF7IP
APEH	0.000170017	-0.287391	0.089	0.154	1	Normal	APEH
BRMS1	0.000174165	-0.291449	0.136	0.207	1	Normal	BRMS1
IMPDH2	0.000177543	-0.300039	0.171	0.254	1	Normal	IMPDH2
MPC2	0.00017842	-0.376956	0.216	0.285	1	Normal	MPC2
PITHD1	0.00017923	0.290891	0.206	0.131	1	Normal	PITHD1
PRC1	0.00018286	-0.266469	0.052	0.109	1	Normal	PRC1
APRT	0.000188368	-0.41139	0.255	0.32	1	Normal	APRT
EBP	0.000193704	-0.279159	0.109	0.182	1	Normal	EBP
C18orf25	0.00019477	0.258038	0.196	0.117	1	Normal	C18orf25
DST	0.000198848	0.27551	0.747	0.857	1	Normal	DST
PSMA7	0.000205392	-0.432805	0.344	0.389	1	Normal	PSMA7
SYTL1	0.000209223	-0.264811	0.138	0.217	1	Normal	SYTL1
MYCL	0.000211442	-0.28824	0.052	0.107	1	Normal	MYCL
TSPO	0.000215209	-0.363805	0.403	0.439	1	Normal	TSPO
ARPC1A	0.000233442	-0.322956	0.086	0.148	1	Normal	ARPC1A
MRPL14	0.000244364	-0.280598	0.197	0.277	1	Normal	MRPL14
COX7C	0.000250152	-0.499927	0.353	0.385	1	Normal	COX7C
PPCS	0.000257473	-0.306287	0.109	0.176	1	Normal	PPCS
SFRP1	0.000265948	-0.512854	0.09	0.154	1	Normal	SFRP1
VAV3	0.000270343	-0.257394	0.158	0.234	1	Normal	VAV3
BLMH	0.000272146	-0.252037	0.116	0.189	1	Normal	BLMH
S100A13	0.000279249	-0.258976	0.094	0.16	1	Normal	S100A13
ZBTB11	0.000285496	0.252925	0.219	0.141	1	Normal	ZBTB11
UBAP2L	0.000287318	-0.38913	0.109	0.174	1	Normal	UBAP2L
ST14	0.000289578	-0.342209	0.161	0.234	1	Normal	ST14
PINK1	0.000331819	-0.251976	0.054	0.107	1	Normal	PINK1
PCNA	0.000367645	-0.436407	0.134	0.195	1	Normal	PCNA
BARD1	0.00036775	0.296506	0.205	0.135	1	Normal	BARD1
HSPA8	0.000368449	-0.753308	0.296	0.33	1	Normal	HSPA8
NDUFA4	0.000370629	-0.489728	0.255	0.303	1	Normal	NDUFA4
MOV10	0.000379314	-0.319505	0.109	0.176	1	Normal	MOV10
ZBED1	0.000386469	-0.264685	0.081	0.143	1	Normal	ZBED1
PLK1S1	0.000394189	-0.258175	0.075	0.135	1	Normal	PLK1S1
ATP6V1E1	0.000402031	-0.28038	0.173	0.25	1	Normal	ATP6V1E1
AVEN	0.000404866	-0.288579	0.062	0.117	1	Normal	AVEN
PRDX1	0.000421702	-0.438265	0.283	0.332	1	Normal	PRDX1
H1F0	0.000425407	-0.378166	0.168	0.242	1	Normal	H1F0
STAT2	0.000456008	-0.279412	0.06	0.113	1	Normal	STAT2
ITGB4	0.000469315	-0.365036	0.347	0.414	1	Normal	ITGB4
GSTA4	0.000487885	-0.323587	0.071	0.127	1	Normal	GSTA4
HDAC1	0.000488696	-0.308158	0.104	0.168	1	Normal	HDAC1
MRPL28	0.000516787	-0.306602	0.112	0.176	1	Normal	MRPL28
METTL5	0.000528903	-0.320322	0.091	0.152	1	Normal	METTL5
LAMTOR1	0.000540528	-0.306159	0.148	0.213	1	Normal	LAMTOR1
NAPRT1	0.000573653	-0.331411	0.139	0.205	1	Normal	NAPRT1
CNIH4	0.000574068	-0.324768	0.161	0.219	1	Normal	CNIH4
IL20RB	0.000591051	-0.269641	0.181	0.254	1	Normal	IL20RB
MXD4	0.000604779	-0.309791	0.073	0.127	1	Normal	MXD4
NEAT1	0.000611872	-0.496482	0.089	0.15	1	Normal	NEAT1
TCEB2	0.000646704	-0.419006	0.208	0.268	1	Normal	TCEB2
CES2	0.000649791	-0.273962	0.097	0.158	1	Normal	CES2
HTRA1	0.000653609	-0.487842	0.187	0.24	1	Normal	HTRA1
ACBD6	0.000690676	-0.282585	0.126	0.191	1	Normal	ACBD6
YPEL3	0.000773938	-0.278664	0.087	0.145	1	Normal	YPEL3
SNHG8	0.000785673	-0.258795	0.289	0.365	1	Normal	SNHG8
UPF3B	0.000787572	-0.272579	0.084	0.143	1	Normal	UPF3B
MINOS1	0.00081759	-0.260429	0.094	0.154	1	Normal	MINOS1
VPS25	0.000841849	-0.277372	0.091	0.148	1	Normal	VPS25
UBE2Q1	0.000845037	-0.256248	0.141	0.211	1	Normal	UBE2Q1
SUB1	0.00088836	-0.305235	0.258	0.33	1	Normal	SUB1
RGS14	0.000889095	-0.342177	0.126	0.186	1	Normal	RGS14
TAOK3	0.000908715	-0.260709	0.11	0.176	1	Normal	TAOK3
MAT2B	0.000920983	-0.282048	0.147	0.209	1	Normal	MAT2B
ARHGAP5	0.000937825	-0.4828	0.377	0.418	1	Normal	ARHGAP5
CST3	0.000938953	-0.451914	0.083	0.137	1	Normal	CST3
PGK1	0.00103097	-0.486373	0.298	0.336	1	Normal	PGK1
HIST1H4C	0.00103702	-0.542309	0.065	0.115	1	Normal	HIST1H4C
NDE1	0.00109361	-0.314573	0.118	0.18	1	Normal	NDE1
C9orf3	0.00111295	-0.320261	0.1	0.158	1	Normal	C9orf3
LSR	0.00114672	-0.270282	0.144	0.209	1	Normal	LSR
NOL8	0.00116803	-0.269079	0.119	0.18	1	Normal	NOL8
PTGES2	0.00117534	-0.251829	0.067	0.117	1	Normal	PTGES2
ATP5B	0.00118875	-0.3178	0.531	0.518	1	Normal	ATP5B
RBP1	0.00125087	-0.271572	0.067	0.117	1	Normal	RBP1
DDIT3	0.00127937	-0.456129	0.123	0.18	1	Normal	DDIT3
TIMM8B	0.00128163	-0.351841	0.115	0.172	1	Normal	TIMM8B
ERP29	0.0012963	-0.299365	0.19	0.258	1	Normal	ERP29
MAPK13	0.00132646	-0.298881	0.145	0.203	1	Normal	MAPK13
UPF2	0.00139637	-0.350306	0.149	0.211	1	Normal	UPF2
RBM26	0.0014251	-0.294608	0.142	0.209	1	Normal	RBM26
MRPL40	0.00143224	-0.27101	0.107	0.166	1	Normal	MRPL40
VDAC3	0.00148375	-0.313686	0.128	0.184	1	Normal	VDAC3
EPHB3	0.0014962	-0.251241	0.086	0.141	1	Normal	EPHB3
GOLIM4	0.00150912	-0.28204	0.084	0.139	1	Normal	GOLIM4
NDUFAB1	0.00151837	-0.29552	0.165	0.229	1	Normal	NDUFAB1
ATP5A1	0.00156875	-0.409013	0.422	0.416	1	Normal	ATP5A1
PBXIP1	0.0015696	-0.271926	0.09	0.143	1	Normal	PBXIP1
FLNA	0.00161767	-0.467025	0.267	0.312	1	Normal	FLNA
NAB2	0.00165474	-0.255096	0.074	0.123	1	Normal	NAB2
PDPN	0.00169475	-0.31085	0.097	0.15	1	Normal	PDPN
TMEM261	0.00174501	-0.265405	0.09	0.143	1	Normal	TMEM261
CISD1	0.00181714	-0.274228	0.138	0.197	1	Normal	CISD1
NDUFB7	0.00187224	-0.378998	0.192	0.25	1	Normal	NDUFB7
DHRS4	0.00195158	-0.254128	0.061	0.107	1	Normal	DHRS4
ZNHIT1	0.0020305	-0.333667	0.171	0.229	1	Normal	ZNHIT1
COX6B1	0.00203401	-0.448022	0.237	0.279	1	Normal	COX6B1
TMEM208	0.00207799	-0.267884	0.1	0.156	1	Normal	TMEM208
FDFT1	0.00213901	-0.304829	0.1	0.154	1	Normal	FDFT1
NMRAL1	0.00214673	-0.267051	0.138	0.195	1	Normal	NMRAL1
KANK1	0.0021826	0.252334	0.118	0.066	1	Normal	KANK1
CCDC25	0.00220358	-0.271753	0.096	0.148	1	Normal	CCDC25
NDUFB6	0.00224359	-0.272722	0.187	0.248	1	Normal	NDUFB6
SSBP1	0.00233352	-0.305791	0.205	0.266	1	Normal	SSBP1
RFX7	0.00236884	-0.25621	0.119	0.174	1	Normal	RFX7
NTAN1	0.00238258	-0.250492	0.061	0.107	1	Normal	NTAN1
STOML2	0.00239067	-0.366832	0.187	0.236	1	Normal	STOML2
FGFR2	0.00243097	-0.330462	0.298	0.342	1	Normal	FGFR2
P4HB	0.00247861	-0.396237	0.36	0.379	1	Normal	P4HB
DUT	0.00250013	-0.34563	0.171	0.23	1	Normal	DUT
PALLD	0.0025163	0.282169	0.329	0.252	1	Normal	PALLD
MT1E	0.00266631	0.498243	0.29	0.236	1	Normal	MT1E
RNPEP	0.0026767	-0.288182	0.126	0.182	1	Normal	RNPEP
SAT1	0.00267977	-0.253213	0.409	0.465	1	Normal	SAT1
SCUBE2	0.00279457	-0.281026	0.123	0.18	1	Normal	SCUBE2
PPIA	0.00283468	-0.291302	0.215	0.275	1	Normal	PPIA
DPP7	0.00312258	-0.255358	0.116	0.174	1	Normal	DPP7
CD47	0.00312658	-0.36291	0.171	0.223	1	Normal	CD47
MCM7	0.00330544	-0.403893	0.174	0.225	1	Normal	MCM7
CAPZA1	0.00345347	-0.334102	0.163	0.217	1	Normal	CAPZA1
GPI	0.00345916	-0.261922	0.09	0.141	1	Normal	GPI
RIC8A	0.00349662	-0.254775	0.07	0.115	1	Normal	RIC8A
ATN1	0.00355725	-0.33754	0.148	0.199	1	Normal	ATN1
OTUB1	0.00359196	-0.291988	0.109	0.162	1	Normal	OTUB1
RER1	0.00377214	-0.260746	0.119	0.174	1	Normal	RER1
LUC7L3	0.00402176	-0.291326	0.161	0.219	1	Normal	LUC7L3
UROD	0.00405285	-0.275688	0.141	0.193	1	Normal	UROD
TARS	0.00405925	-0.274626	0.125	0.178	1	Normal	TARS
AP2S1	0.00431098	-0.281271	0.148	0.201	1	Normal	AP2S1
UQCR10	0.00450128	-0.316876	0.164	0.217	1	Normal	UQCR10
CUTA	0.00464023	-0.266766	0.206	0.271	1	Normal	CUTA
PSMA4	0.00470451	-0.34972	0.234	0.283	1	Normal	PSMA4
PLXNB2	0.00484139	-0.324557	0.109	0.16	1	Normal	PLXNB2
LSM3	0.00491778	-0.250354	0.197	0.25	1	Normal	LSM3
MGMT	0.00523038	-0.265375	0.11	0.162	1	Normal	MGMT
NUDT21	0.00576519	-0.266527	0.176	0.23	1	Normal	NUDT21
CTTN	0.00589321	-0.310075	0.134	0.184	1	Normal	CTTN
NDUFS3	0.0060594	-0.317656	0.155	0.203	1	Normal	NDUFS3
BID	0.00635772	-0.28238	0.08	0.123	1	Normal	BID
AIM1	0.00660274	-0.373822	0.132	0.182	1	Normal	AIM1
ZC3H12C	0.00687773	-0.251244	0.1	0.148	1	Normal	ZC3H12C
PLTP	0.00718339	-0.353784	0.148	0.191	1	Normal	PLTP
NDUFS2	0.00721533	-0.336682	0.139	0.186	1	Normal	NDUFS2
DNAJC15	0.00735793	-0.377872	0.138	0.182	1	Normal	DNAJC15
ITPK1	0.00745158	-0.285846	0.107	0.154	1	Normal	ITPK1
SPATS2L	0.00750806	-0.261031	0.109	0.158	1	Normal	SPATS2L
COX7A2	0.00775991	-0.391812	0.306	0.328	1	Normal	COX7A2
MESDC2	0.0083377	-0.285785	0.119	0.166	1	Normal	MESDC2
DUSP23	0.00839548	-0.304285	0.155	0.197	1	Normal	DUSP23
RAB38	0.00853118	-0.252567	0.103	0.148	1	Normal	RAB38
GRN	0.00888286	-0.421306	0.263	0.297	1	Normal	GRN
SLC25A3	0.00936291	-0.273733	0.518	0.496	1	Normal	SLC25A3
HINT1	0.00978215	-0.344912	0.402	0.404	1	Normal	HINT1
ADAR	0.00988112	-0.35766	0.171	0.219	1	Normal	ADAR
RARS	0.00994328	-0.337307	0.128	0.172	1	Normal	RARS
S100A9.1	1.71637e-159	4.25324	0.789	0.044	6.80472e-155	Psoriasis	S100A9
ERRFI1.1	1.22029e-142	-2.50005	0.129	0.877	4.83794e-138	Psoriasis	ERRFI1
EZR.1	1.4634e-133	-1.54767	0.447	0.943	5.80178e-129	Psoriasis	EZR
S100A8.1	2.01778e-129	4.0089	0.666	0.022	7.9997e-125	Psoriasis	S100A8
KLF6.1	4.79178e-117	-1.55571	0.307	0.917	1.89975e-112	Psoriasis	KLF6
IFI27.1	1.55122e-113	2.69751	0.611	0.026	6.14997e-109	Psoriasis	IFI27
KLF4.1	2.25124e-109	-1.72811	0.227	0.827	8.92527e-105	Psoriasis	KLF4
POSTN.1	3.72486e-104	-3.11289	0.057	0.675	1.47676e-99	Psoriasis	POSTN
LMNA.1	4.09553e-98	-1.24605	0.445	0.88	1.62371e-93	Psoriasis	LMNA
ANXA1.1	4.18424e-97	-1.32004	0.344	0.891	1.65888e-92	Psoriasis	ANXA1
ETS2.1	1.08882e-88	-1.31304	0.35	0.83	4.31675e-84	Psoriasis	ETS2
SERPINB2.1	2.35005e-87	-2.5973	0.111	0.671	9.31702e-83	Psoriasis	SERPINB2
AQP3.1	1.32594e-86	-1.50908	0.342	0.817	5.2568e-82	Psoriasis	AQP3
CLDN1.1	5.96711e-86	-2.12823	0.096	0.642	2.36572e-81	Psoriasis	CLDN1
TNS4.1	2.47648e-85	-1.63315	0.418	0.792	9.81825e-81	Psoriasis	TNS4
FOSB.1	5.56882e-85	-1.62211	0.266	0.779	2.20782e-80	Psoriasis	FOSB
EMP1.1	1.17647e-84	-1.60392	0.275	0.762	4.66424e-80	Psoriasis	EMP1
ZFP36L1.1	7.15771e-84	-1.62597	0.264	0.752	2.83775e-79	Psoriasis	ZFP36L1
ANXA2.1	7.58303e-84	-0.955584	0.539	0.909	3.00637e-79	Psoriasis	ANXA2
FOSL1.1	4.07878e-81	-1.44232	0.15	0.717	1.61707e-76	Psoriasis	FOSL1
SNRK.1	2.14787e-78	-1.71468	0.088	0.611	8.51546e-74	Psoriasis	SNRK
EIF1.1	1.13772e-77	-0.894602	0.479	0.887	4.51059e-73	Psoriasis	EIF1
MT1X.1	1.39574e-76	-1.76196	0.16	0.655	5.53354e-72	Psoriasis	MT1X
TXNIP.1	1.60471e-75	-1.70323	0.318	0.763	6.36204e-71	Psoriasis	TXNIP
C1R.1	1.50223e-73	1.71557	0.498	0.057	5.95573e-69	Psoriasis	C1R
MT2A.1	2.14016e-72	-1.94188	0.377	0.758	8.48489e-68	Psoriasis	MT2A
H3F3B.1	3.50433e-70	-0.808831	0.615	0.926	1.38933e-65	Psoriasis	H3F3B
RTN4.1	3.27044e-68	-0.9617	0.469	0.829	1.2966e-63	Psoriasis	RTN4
DSP.1	6.47411e-68	-0.627437	0.834	0.955	2.56673e-63	Psoriasis	DSP
GJB2.1	8.00064e-67	1.83843	0.484	0.067	3.17193e-62	Psoriasis	GJB2
CD55.1	9.00947e-66	-1.65576	0.1	0.572	3.5719e-61	Psoriasis	CD55
YWHAZ.1	3.32564e-63	-0.871733	0.449	0.843	1.31848e-58	Psoriasis	YWHAZ
GADD45A.1	7.19867e-63	-1.47982	0.18	0.652	2.85399e-58	Psoriasis	GADD45A
GAPDH.1	2.89406e-62	0.903494	0.816	0.726	1.14738e-57	Psoriasis	GAPDH
WEE1.1	1.02839e-61	-1.45875	0.146	0.589	4.07717e-57	Psoriasis	WEE1
BTG1.1	2.34291e-60	-1.04264	0.525	0.871	9.2887e-56	Psoriasis	BTG1
TIPARP.1	3.21405e-60	-1.13786	0.164	0.647	1.27424e-55	Psoriasis	TIPARP
IFITM3.1	4.40396e-59	1.54037	0.588	0.199	1.746e-54	Psoriasis	IFITM3
KLF9.1	6.77179e-59	-1.42575	0.051	0.482	2.68474e-54	Psoriasis	KLF9
HSPA1A.1	8.90741e-59	1.93877	0.588	0.205	3.53143e-54	Psoriasis	HSPA1A
HSPA1B.1	2.24969e-58	2.11059	0.559	0.184	8.91913e-54	Psoriasis	HSPA1B
ZFP36L2.1	4.03092e-58	-1.33792	0.354	0.743	1.5981e-53	Psoriasis	ZFP36L2
FKBP5.1	3.36721e-56	-1.33453	0.127	0.547	1.33497e-51	Psoriasis	FKBP5
IRF2BP2.1	2.11997e-55	-1.18774	0.16	0.594	8.40484e-51	Psoriasis	IRF2BP2
MYC.1	3.25458e-55	-1.38672	0.174	0.592	1.29031e-50	Psoriasis	MYC
RORA.1	5.58996e-55	-1.40794	0.092	0.508	2.21619e-50	Psoriasis	RORA
RPL4.1	6.76585e-55	-0.516214	0.783	0.968	2.68239e-50	Psoriasis	RPL4
PTP4A1.1	7.36093e-55	-0.995027	0.205	0.663	2.91831e-50	Psoriasis	PTP4A1
S100A7.1	8.61953e-55	2.15734	0.318	0.004	3.4173e-50	Psoriasis	S100A7
SERPINB5.1	1.18852e-54	-0.897655	0.422	0.79	4.71201e-50	Psoriasis	SERPINB5
ARID5B.1	1.89285e-54	-1.14222	0.221	0.663	7.50441e-50	Psoriasis	ARID5B
RPLP1.1	2.40989e-54	-0.377999	0.938	0.974	9.55424e-50	Psoriasis	RPLP1
TNFAIP3.1	5.42315e-54	-1.27985	0.354	0.758	2.15006e-49	Psoriasis	TNFAIP3
KLF5.1	1.91846e-53	-0.890332	0.412	0.787	7.60594e-49	Psoriasis	KLF5
MT-RNR2.1	4.27687e-53	1.21439	0.814	0.673	1.69561e-48	Psoriasis	MT-RNR2
RBM39.1	9.29659e-53	-0.925988	0.301	0.733	3.68573e-48	Psoriasis	RBM39
CAV1.1	1.17401e-52	-1.33852	0.242	0.652	4.65447e-48	Psoriasis	CAV1
TNFSF10.1	1.48027e-52	1.34807	0.379	0.042	5.86868e-48	Psoriasis	TNFSF10
KYNU.1	2.62819e-51	0.914639	0.303	0.004	1.04197e-46	Psoriasis	KYNU
SYT8.1	5.2535e-51	-1.36424	0.094	0.485	2.0828e-46	Psoriasis	SYT8
ADRB2.1	1.12366e-50	-1.19106	0.127	0.525	4.45485e-46	Psoriasis	ADRB2
TRIB1.1	7.06574e-49	-1.23161	0.043	0.422	2.80129e-44	Psoriasis	TRIB1
LTF.1	2.48533e-47	2.58841	0.273	0.001	9.85336e-43	Psoriasis	LTF
FAM46B.1	5.20928e-47	-1.18041	0.146	0.541	2.06527e-42	Psoriasis	FAM46B
PERP.1	6.73434e-47	-0.546039	0.734	0.909	2.6699e-42	Psoriasis	PERP
IFFO2.1	1.22706e-46	-1.03363	0.219	0.626	4.8648e-42	Psoriasis	IFFO2
PANX1.1	1.65113e-46	-1.14534	0.203	0.581	6.54607e-42	Psoriasis	PANX1
RPL13.1	6.76729e-46	-0.419317	0.869	0.968	2.68296e-41	Psoriasis	RPL13
JMJD1C.1	1.08286e-45	-1.10331	0.105	0.499	4.29309e-41	Psoriasis	JMJD1C
ATP2B1.1	1.43582e-45	-0.960604	0.133	0.55	5.69246e-41	Psoriasis	ATP2B1
LONRF1.1	1.2074e-43	-1.1289	0.098	0.462	4.78686e-39	Psoriasis	LONRF1
HIVEP2.1	3.18627e-43	-1.08602	0.137	0.521	1.26323e-38	Psoriasis	HIVEP2
TYMP.1	4.93761e-43	1.40179	0.377	0.074	1.95757e-38	Psoriasis	TYMP
PPP3CA.1	5.43866e-43	-0.971662	0.227	0.617	2.15621e-38	Psoriasis	PPP3CA
TPPP3.1	1.78181e-42	-1.32392	0.09	0.444	7.06416e-38	Psoriasis	TPPP3
LGALS3.1	2.66449e-42	-0.945031	0.191	0.575	1.05636e-37	Psoriasis	LGALS3
DDX5.1	1.49735e-41	-0.681847	0.432	0.795	5.9364e-37	Psoriasis	DDX5
SDC4.1	2.88877e-41	-0.942253	0.27	0.631	1.14528e-36	Psoriasis	SDC4
CALM1.1	1.87984e-40	-0.674585	0.416	0.795	7.45282e-36	Psoriasis	CALM1
CSDE1.1	2.06626e-40	-0.724369	0.389	0.769	8.1919e-36	Psoriasis	CSDE1
TUBA1C.1	3.47348e-40	-0.885142	0.195	0.583	1.3771e-35	Psoriasis	TUBA1C
DSC3.1	3.72737e-40	-0.50991	0.693	0.901	1.47775e-35	Psoriasis	DSC3
HSPB1.1	4.47825e-40	1.22006	0.615	0.367	1.77545e-35	Psoriasis	HSPB1
ARL4C.1	2.66894e-39	-1.22758	0.104	0.45	1.05813e-34	Psoriasis	ARL4C
TOP1.1	1.99538e-38	-0.815973	0.207	0.579	7.91089e-34	Psoriasis	TOP1
VSNL1.1	3.08622e-38	0.765866	0.287	0.03	1.22356e-33	Psoriasis	VSNL1
EPHA2.1	3.17467e-38	-0.873909	0.129	0.504	1.25863e-33	Psoriasis	EPHA2
MYADM.1	4.58211e-38	-1.02815	0.033	0.345	1.81662e-33	Psoriasis	MYADM
DAAM1.1	1.40505e-36	-0.920797	0.24	0.599	5.57047e-32	Psoriasis	DAAM1
MX1.1	3.36565e-36	1.1389	0.254	0.019	1.33435e-31	Psoriasis	MX1
CDKN1A.1	5.70723e-36	-0.780627	0.346	0.7	2.26269e-31	Psoriasis	CDKN1A
RPL3.1	9.44523e-36	-0.440655	0.742	0.922	3.74466e-31	Psoriasis	RPL3
GNG12.1	1.78082e-35	-0.786039	0.209	0.575	7.06023e-31	Psoriasis	GNG12
MAFF.1	3.17651e-35	-0.948606	0.154	0.502	1.25936e-30	Psoriasis	MAFF
DDX3X.1	6.33929e-35	-0.702498	0.264	0.636	2.51327e-30	Psoriasis	DDX3X
SLC25A6.1	1.72354e-34	0.846634	0.672	0.496	6.83315e-30	Psoriasis	SLC25A6
TXNDC17.1	1.75927e-34	1.13888	0.439	0.163	6.97481e-30	Psoriasis	TXNDC17
SSFA2.1	2.5781e-34	-0.971336	0.143	0.463	1.02211e-29	Psoriasis	SSFA2
KIF5B.1	3.30353e-34	-0.804318	0.186	0.541	1.30972e-29	Psoriasis	KIF5B
TMOD3.1	3.90608e-34	-0.882502	0.18	0.518	1.54861e-29	Psoriasis	TMOD3
PELI1.1	8.10786e-34	-0.868352	0.076	0.39	3.21444e-29	Psoriasis	PELI1
NFKBIZ.1	9.75658e-34	-0.838668	0.373	0.692	3.86809e-29	Psoriasis	NFKBIZ
SPTBN1.1	1.18204e-33	-0.766988	0.145	0.502	4.6863e-29	Psoriasis	SPTBN1
ZBTB16.1	1.28414e-33	-0.872956	0.004	0.255	5.09112e-29	Psoriasis	ZBTB16
MCL1.1	1.6952e-33	-0.662566	0.391	0.736	6.72081e-29	Psoriasis	MCL1
ITGB1.1	1.74668e-33	-0.962254	0.178	0.504	6.92489e-29	Psoriasis	ITGB1
TXN.1	2.12357e-33	-0.733087	0.295	0.657	8.41912e-29	Psoriasis	TXN
WAC.1	3.0804e-33	-0.65911	0.188	0.56	1.22125e-28	Psoriasis	WAC
PER1.1	5.28322e-33	-0.896016	0.066	0.364	2.09458e-28	Psoriasis	PER1
ATP1B3.1	7.45928e-33	0.8588	0.688	0.521	2.95731e-28	Psoriasis	ATP1B3
PNRC1.1	8.10503e-33	-0.740931	0.361	0.684	3.21332e-28	Psoriasis	PNRC1
RND3.1	1.31746e-32	-0.784897	0.523	0.833	5.22321e-28	Psoriasis	RND3
PER2.1	1.455e-32	-0.993979	0.086	0.38	5.7685e-28	Psoriasis	PER2
RPS20.1	1.46574e-32	-0.501059	0.652	0.913	5.81107e-28	Psoriasis	RPS20
GIMAP8.1	2.33989e-32	-0.873653	0.012	0.263	9.27675e-28	Psoriasis	GIMAP8
DUSP6.1	4.50795e-32	-1.15269	0.104	0.406	1.78722e-27	Psoriasis	DUSP6
DDX21.1	4.55865e-32	-0.76341	0.318	0.633	1.80732e-27	Psoriasis	DDX21
IFI16.1	7.79964e-32	0.99406	0.545	0.295	3.09225e-27	Psoriasis	IFI16
STXBP6.1	8.72141e-32	-0.755714	0.039	0.308	3.45769e-27	Psoriasis	STXBP6
MT-RNR1.1	8.75064e-32	0.863569	0.75	0.657	3.46928e-27	Psoriasis	MT-RNR1
ZFAND5.1	1.16582e-31	-0.806337	0.234	0.562	4.62202e-27	Psoriasis	ZFAND5
DNAJB1.1	1.50641e-31	1.44233	0.605	0.467	5.97232e-27	Psoriasis	DNAJB1
SLC38A2.1	1.65618e-31	-0.687505	0.377	0.682	6.56608e-27	Psoriasis	SLC38A2
OSER1.1	1.66751e-31	-0.777364	0.195	0.515	6.61101e-27	Psoriasis	OSER1
LRRFIP1.1	1.68981e-31	-0.67157	0.344	0.685	6.69941e-27	Psoriasis	LRRFIP1
NAMPT.1	1.72742e-31	-0.849339	0.09	0.393	6.84854e-27	Psoriasis	NAMPT
EIF3A.1	1.80266e-31	-0.623382	0.389	0.726	7.14683e-27	Psoriasis	EIF3A
GLTSCR2.1	2.45681e-31	-0.473181	0.664	0.904	9.74028e-27	Psoriasis	GLTSCR2
MAPKAPK2.1	4.06579e-31	-0.779223	0.107	0.412	1.61192e-26	Psoriasis	MAPKAPK2
NOLC1.1	4.78728e-31	-0.852017	0.219	0.533	1.89796e-26	Psoriasis	NOLC1
LYPD1.1	6.54965e-31	0.900224	0.184	0.001	2.59667e-26	Psoriasis	LYPD1
NFKBIA.1	6.7668e-31	-0.68718	0.689	0.887	2.68276e-26	Psoriasis	NFKBIA
TAF7.1	8.73797e-31	-0.788397	0.16	0.473	3.46425e-26	Psoriasis	TAF7
CTSB.1	1.1387e-30	1.18132	0.344	0.093	4.5145e-26	Psoriasis	CTSB
CCNL1.1	1.45541e-30	-0.677676	0.232	0.582	5.77011e-26	Psoriasis	CCNL1
CAST.1	1.59258e-30	-0.639599	0.428	0.734	6.31394e-26	Psoriasis	CAST
KRT6A.1	2.09977e-30	2.03905	0.238	0.028	8.32474e-26	Psoriasis	KRT6A
JUND.1	2.21036e-30	-0.556747	0.447	0.814	8.7632e-26	Psoriasis	JUND
PALMD.1	3.7039e-30	-0.949999	0.164	0.462	1.46845e-25	Psoriasis	PALMD
CHD1.1	4.27526e-30	-0.793836	0.15	0.47	1.69497e-25	Psoriasis	CHD1
PLK2.1	6.21009e-30	-0.731773	0.264	0.589	2.46205e-25	Psoriasis	PLK2
WDR43.1	1.19919e-29	-0.784167	0.176	0.47	4.75431e-25	Psoriasis	WDR43
SLC16A1.1	1.50695e-29	0.875982	0.398	0.136	5.97444e-25	Psoriasis	SLC16A1
HBEGF.1	1.51786e-29	-0.956582	0.197	0.52	6.01769e-25	Psoriasis	HBEGF
RAB7A.1	1.65674e-29	-0.61976	0.232	0.567	6.56833e-25	Psoriasis	RAB7A
CCND1.1	5.34439e-29	-0.967101	0.1	0.383	2.11884e-24	Psoriasis	CCND1
TUBB4B.1	6.21566e-29	-0.697918	0.293	0.61	2.46426e-24	Psoriasis	TUBB4B
EFNB2.1	1.12765e-28	-0.837405	0.057	0.322	4.47068e-24	Psoriasis	EFNB2
IFI6.1	2.15533e-28	1.04063	0.188	0.009	8.54503e-24	Psoriasis	IFI6
SERINC1.1	3.44096e-28	-0.691058	0.133	0.437	1.3642e-23	Psoriasis	SERINC1
PDCD4.1	3.63337e-28	-0.695224	0.23	0.553	1.44049e-23	Psoriasis	PDCD4
ATP1B1.1	3.73351e-28	0.816961	0.26	0.044	1.48019e-23	Psoriasis	ATP1B1
RPL11.1	5.77252e-28	-0.38704	0.824	0.961	2.28858e-23	Psoriasis	RPL11
GJB6.1	8.17019e-28	0.833335	0.207	0.019	3.23915e-23	Psoriasis	GJB6
DSTN.1	9.83803e-28	-0.583905	0.361	0.692	3.90038e-23	Psoriasis	DSTN
MT-TL1.1	1.1345e-27	-0.920937	0.061	0.315	4.49782e-23	Psoriasis	MT-TL1
SFN.1	1.1362e-27	-0.403022	0.865	0.917	4.50459e-23	Psoriasis	SFN
FAM134B.1	1.15173e-27	-0.946658	0.068	0.322	4.56614e-23	Psoriasis	FAM134B
IFI44.1	1.26834e-27	0.598299	0.18	0.007	5.02848e-23	Psoriasis	IFI44
ETF1.1	2.06742e-27	-0.624513	0.219	0.544	8.1965e-23	Psoriasis	ETF1
IFIT3.1	3.28093e-27	0.671235	0.174	0.006	1.30076e-22	Psoriasis	IFIT3
OAS2.1	3.63027e-27	0.624286	0.162	0.001	1.43925e-22	Psoriasis	OAS2
BIRC3.1	4.44485e-27	-1.37621	0.047	0.293	1.76221e-22	Psoriasis	BIRC3
AHNAK.1	6.76452e-27	-0.590276	0.562	0.79	2.68186e-22	Psoriasis	AHNAK
MBNL1.1	7.39681e-27	-0.627339	0.215	0.531	2.93254e-22	Psoriasis	MBNL1
FOXO1.1	9.99987e-27	-0.686272	0.061	0.313	3.96455e-22	Psoriasis	FOXO1
WNK1.1	1.11887e-26	-0.684004	0.266	0.575	4.43587e-22	Psoriasis	WNK1
TPPP.1	1.97602e-26	-0.520384	0.021	0.242	7.83412e-22	Psoriasis	TPPP
EFEMP1.1	2.67065e-26	-0.689321	0.098	0.37	1.05881e-21	Psoriasis	EFEMP1
TGFBR2.1	2.96873e-26	-0.553952	0.016	0.232	1.17698e-21	Psoriasis	TGFBR2
MED13L.1	4.00056e-26	-0.698049	0.129	0.421	1.58606e-21	Psoriasis	MED13L
KLF3.1	4.74394e-26	-0.826254	0.18	0.463	1.88078e-21	Psoriasis	KLF3
TKT.1	4.83075e-26	1.04466	0.383	0.151	1.9152e-21	Psoriasis	TKT
RPL5.1	5.49665e-26	-0.363486	0.713	0.906	2.1792e-21	Psoriasis	RPL5
GUK1.1	5.94378e-26	-0.542017	0.41	0.721	2.35647e-21	Psoriasis	GUK1
BGN.1	6.37678e-26	-0.820679	0.096	0.36	2.52814e-21	Psoriasis	BGN
PFKFB3.1	6.72785e-26	-0.868607	0.045	0.284	2.66732e-21	Psoriasis	PFKFB3
SF3B1.1	6.81456e-26	-0.585155	0.328	0.642	2.7017e-21	Psoriasis	SF3B1
MOXD1.1	6.82916e-26	0.704537	0.322	0.091	2.70749e-21	Psoriasis	MOXD1
BAZ1A.1	1.17903e-25	-0.584407	0.336	0.663	4.67437e-21	Psoriasis	BAZ1A
CACNB4.1	1.9141e-25	0.696684	0.262	0.054	7.58865e-21	Psoriasis	CACNB4
KLHL21.1	3.25172e-25	-0.73794	0.088	0.35	1.28918e-20	Psoriasis	KLHL21
EIF4B.1	3.70865e-25	-0.585726	0.211	0.518	1.47033e-20	Psoriasis	EIF4B
TINCR.1	3.86428e-25	0.688859	0.295	0.07	1.53203e-20	Psoriasis	TINCR
ATP2B4.1	4.10634e-25	-0.730821	0.111	0.377	1.628e-20	Psoriasis	ATP2B4
HERC6.1	4.2133e-25	0.759016	0.191	0.019	1.67041e-20	Psoriasis	HERC6
SIK1.1	6.4804e-25	-0.873743	0.164	0.434	2.56922e-20	Psoriasis	SIK1
NUPR1.1	9.97158e-25	1.05419	0.342	0.113	3.95333e-20	Psoriasis	NUPR1
UBL3.1	1.05523e-24	-0.583007	0.098	0.36	4.18355e-20	Psoriasis	UBL3
PPP2CA.1	1.20015e-24	-0.58813	0.168	0.459	4.75813e-20	Psoriasis	PPP2CA
LRRC8A.1	1.55942e-24	-0.76918	0.092	0.344	6.18249e-20	Psoriasis	LRRC8A
FAM107B.1	1.60038e-24	-0.744235	0.053	0.289	6.34485e-20	Psoriasis	FAM107B
APOL1.1	1.95456e-24	0.619219	0.154	0.004	7.74905e-20	Psoriasis	APOL1
HIST1H2AE.1	2.6647e-24	0.863898	0.182	0.016	1.05645e-19	Psoriasis	HIST1H2AE
ZNF217.1	3.02526e-24	-0.671904	0.131	0.409	1.19939e-19	Psoriasis	ZNF217
AMD1.1	3.205e-24	-0.723377	0.145	0.414	1.27065e-19	Psoriasis	AMD1
FOXN3.1	3.72325e-24	-0.74252	0.145	0.418	1.47612e-19	Psoriasis	FOXN3
GPR68.1	3.77526e-24	0.525713	0.156	0.006	1.49674e-19	Psoriasis	GPR68
FGFBP1.1	4.31574e-24	-0.740818	0.328	0.599	1.71102e-19	Psoriasis	FGFBP1
TRIM35.1	5.17969e-24	-0.618081	0.057	0.286	2.05354e-19	Psoriasis	TRIM35
DMKN.1	5.2329e-24	-1.7895	0.09	0.311	2.07464e-19	Psoriasis	DMKN
IPMK.1	7.30652e-24	-0.579772	0.057	0.283	2.89674e-19	Psoriasis	IPMK
MBNL2.1	7.40944e-24	-0.716412	0.096	0.345	2.93755e-19	Psoriasis	MBNL2
RLF.1	8.67328e-24	-0.638543	0.148	0.427	3.43861e-19	Psoriasis	RLF
PDGFC.1	1.08792e-23	-0.521059	0.039	0.258	4.31315e-19	Psoriasis	PDGFC
SLC2A1.1	1.14351e-23	0.977019	0.596	0.425	4.53358e-19	Psoriasis	SLC2A1
TUBB2A.1	2.01978e-23	-0.737996	0.111	0.363	8.00764e-19	Psoriasis	TUBB2A
NEDD9.1	2.25304e-23	-0.831549	0.045	0.267	8.93241e-19	Psoriasis	NEDD9
RB1CC1.1	2.89427e-23	-0.59011	0.189	0.48	1.14746e-18	Psoriasis	RB1CC1
CHMP1B.1	3.47163e-23	-0.691423	0.184	0.448	1.37636e-18	Psoriasis	CHMP1B
SERTAD1.1	3.50965e-23	-0.614776	0.176	0.459	1.39144e-18	Psoriasis	SERTAD1
CSNK1A1.1	3.63412e-23	-0.651043	0.213	0.492	1.44078e-18	Psoriasis	CSNK1A1
RPL7A.1	4.5479e-23	-0.435724	0.537	0.791	1.80306e-18	Psoriasis	RPL7A
CLIP1.1	4.75239e-23	-0.640501	0.098	0.35	1.88413e-18	Psoriasis	CLIP1
IFIT1.1	5.18914e-23	0.542745	0.146	0.004	2.05729e-18	Psoriasis	IFIT1
BRD2.1	5.83822e-23	-0.534668	0.375	0.666	2.31462e-18	Psoriasis	BRD2
CLCA2.1	6.41512e-23	0.936717	0.434	0.228	2.54334e-18	Psoriasis	CLCA2
CLTB.1	6.58062e-23	-0.595104	0.326	0.599	2.60895e-18	Psoriasis	CLTB
REL.1	7.83744e-23	-0.530666	0.236	0.534	3.10723e-18	Psoriasis	REL
WNT10A.1	9.58776e-23	0.72388	0.293	0.084	3.80116e-18	Psoriasis	WNT10A
EPSTI1.1	1.05156e-22	0.395757	0.141	0.003	4.16901e-18	Psoriasis	EPSTI1
AFF4.1	1.49483e-22	-0.624801	0.16	0.435	5.92639e-18	Psoriasis	AFF4
UGCG.1	1.6997e-22	-0.643935	0.068	0.299	6.73862e-18	Psoriasis	UGCG
ALDOA.1	1.70549e-22	0.668386	0.646	0.525	6.7616e-18	Psoriasis	ALDOA
COBL.1	1.82562e-22	-0.640893	0.006	0.181	7.23786e-18	Psoriasis	COBL
BIRC2.1	2.59057e-22	-0.754629	0.16	0.405	1.02706e-17	Psoriasis	BIRC2
GLUL.1	2.59503e-22	-0.655936	0.25	0.538	1.02882e-17	Psoriasis	GLUL
HSP90AA1.1	2.71261e-22	0.80407	0.736	0.808	1.07544e-17	Psoriasis	HSP90AA1
ITPRIP.1	3.11139e-22	-0.673547	0.078	0.312	1.23354e-17	Psoriasis	ITPRIP
TCEAL4.1	3.15116e-22	-0.736748	0.27	0.531	1.24931e-17	Psoriasis	TCEAL4
HNRNPDL.1	3.45696e-22	-0.534271	0.293	0.585	1.37055e-17	Psoriasis	HNRNPDL
WNT4.1	3.58947e-22	0.874207	0.521	0.327	1.42308e-17	Psoriasis	WNT4
FOSL2.1	4.00198e-22	-0.612424	0.088	0.329	1.58663e-17	Psoriasis	FOSL2
BAG1.1	4.68321e-22	-0.629554	0.195	0.459	1.85671e-17	Psoriasis	BAG1
TAX1BP1.1	4.92742e-22	-0.437171	0.242	0.559	1.95353e-17	Psoriasis	TAX1BP1
APOE.1	6.7578e-22	-1.00269	0.084	0.309	2.6792e-17	Psoriasis	APOE
RYBP.1	9.23584e-22	-0.605223	0.152	0.411	3.66164e-17	Psoriasis	RYBP
TSC22D1.1	1.12195e-21	-0.629357	0.109	0.358	4.4481e-17	Psoriasis	TSC22D1
KRT10.1	1.5629e-21	-1.92447	0.113	0.324	6.19626e-17	Psoriasis	KRT10
WFDC5.1	1.85196e-21	-0.641781	0.086	0.316	7.34229e-17	Psoriasis	WFDC5
TMSB4X.1	2.01269e-21	-0.47534	0.18	0.456	7.97951e-17	Psoriasis	TMSB4X
TP73.1	2.04233e-21	0.435912	0.141	0.006	8.09704e-17	Psoriasis	TP73
MBIP.1	2.36673e-21	-0.427256	0.08	0.306	9.38312e-17	Psoriasis	MBIP
QKI.1	2.55533e-21	-0.656044	0.117	0.361	1.01309e-16	Psoriasis	QKI
PTPN14.1	2.66745e-21	-0.725181	0.158	0.408	1.05754e-16	Psoriasis	PTPN14
YBX3.1	3.44859e-21	-0.443223	0.502	0.762	1.36723e-16	Psoriasis	YBX3
PARP9.1	3.67324e-21	0.737747	0.217	0.045	1.45629e-16	Psoriasis	PARP9
TRA2B.1	3.74823e-21	-0.539214	0.182	0.448	1.48602e-16	Psoriasis	TRA2B
IQGAP1.1	3.85887e-21	-0.56497	0.316	0.592	1.52989e-16	Psoriasis	IQGAP1
APOBEC3C.1	5.22764e-21	0.550061	0.262	0.07	2.07255e-16	Psoriasis	APOBEC3C
NRG1.1	5.86097e-21	-0.719864	0.145	0.383	2.32364e-16	Psoriasis	NRG1
RPL24.1	6.78228e-21	-0.438832	0.453	0.747	2.6889e-16	Psoriasis	RPL24
GSTT1.1	7.18501e-21	0.41432	0.121	0	2.84857e-16	Psoriasis	GSTT1
GOLGA4.1	7.74977e-21	-0.543605	0.412	0.675	3.07247e-16	Psoriasis	GOLGA4
SLC1A4.1	9.05602e-21	0.593119	0.258	0.067	3.59035e-16	Psoriasis	SLC1A4
RGCC.1	9.97006e-21	-0.652808	0.043	0.239	3.95273e-16	Psoriasis	RGCC
ZXDB.1	1.295e-20	-0.390997	0.023	0.208	5.13415e-16	Psoriasis	ZXDB
FMO1.1	1.47901e-20	0.565701	0.203	0.038	5.86368e-16	Psoriasis	FMO1
KRT1.1	1.49862e-20	-1.91972	0.121	0.324	5.94141e-16	Psoriasis	KRT1
CRK.1	2.45392e-20	-0.499693	0.143	0.395	9.72883e-16	Psoriasis	CRK
SBDS.1	2.50028e-20	-0.57988	0.164	0.412	9.91259e-16	Psoriasis	SBDS
KPNA4.1	2.56685e-20	-0.583728	0.098	0.321	1.01765e-15	Psoriasis	KPNA4
KLF10.1	3.14878e-20	-0.747122	0.172	0.414	1.24837e-15	Psoriasis	KLF10
IFI44L.1	3.23692e-20	0.528124	0.117	0	1.28331e-15	Psoriasis	IFI44L
CHP2.1	4.17997e-20	-0.512733	0.01	0.171	1.65719e-15	Psoriasis	CHP2
SPAG9.1	4.96309e-20	-0.597123	0.145	0.388	1.96767e-15	Psoriasis	SPAG9
XAF1.1	5.01148e-20	0.778733	0.207	0.042	1.98685e-15	Psoriasis	XAF1
SAMD9.1	5.28498e-20	0.533045	0.156	0.016	2.09528e-15	Psoriasis	SAMD9
SERPINB7.1	7.02782e-20	-0.622472	0.01	0.17	2.78625e-15	Psoriasis	SERPINB7
YWHAG.1	7.65626e-20	-0.561152	0.174	0.422	3.0354e-15	Psoriasis	YWHAG
AASS.1	1.2435e-19	0.510625	0.17	0.023	4.92998e-15	Psoriasis	AASS
IL6ST.1	1.86636e-19	-0.572546	0.186	0.446	7.39937e-15	Psoriasis	IL6ST
GSDMD.1	2.1309e-19	0.4882	0.152	0.016	8.44817e-15	Psoriasis	GSDMD
IL6R.1	2.20591e-19	-0.72999	0.09	0.303	8.74556e-15	Psoriasis	IL6R
SLC25A25.1	2.24792e-19	-0.657708	0.027	0.202	8.91209e-15	Psoriasis	SLC25A25
SEPW1.1	2.36767e-19	-0.619622	0.227	0.48	9.38687e-15	Psoriasis	SEPW1
RAB10.1	2.44024e-19	-0.565621	0.207	0.457	9.67459e-15	Psoriasis	RAB10
TJP2.1	2.5467e-19	-0.721188	0.061	0.255	1.00967e-14	Psoriasis	TJP2
PDZK1IP1.1	2.6682e-19	0.752578	0.221	0.055	1.05784e-14	Psoriasis	PDZK1IP1
TMBIM6.1	2.76533e-19	-0.465528	0.359	0.643	1.09634e-14	Psoriasis	TMBIM6
CHCHD10.1	2.88011e-19	0.639659	0.24	0.067	1.14185e-14	Psoriasis	CHCHD10
SERP1.1	3.17971e-19	-0.529065	0.156	0.406	1.26063e-14	Psoriasis	SERP1
PIK3R1.1	3.23367e-19	-0.766932	0.08	0.29	1.28202e-14	Psoriasis	PIK3R1
IFITM1.1	3.30802e-19	0.47571	0.139	0.01	1.3115e-14	Psoriasis	IFITM1
ALOX15B.1	3.42818e-19	0.619487	0.227	0.057	1.35913e-14	Psoriasis	ALOX15B
CTSD.1	3.50831e-19	0.977501	0.357	0.168	1.3909e-14	Psoriasis	CTSD
PMEPA1.1	3.68243e-19	-0.54236	0.096	0.319	1.45994e-14	Psoriasis	PMEPA1
TENM2.1	3.9406e-19	0.662063	0.268	0.078	1.56229e-14	Psoriasis	TENM2
CDV3.1	4.46568e-19	-0.487694	0.176	0.435	1.77046e-14	Psoriasis	CDV3
PARP14.1	4.93141e-19	0.918628	0.262	0.086	1.95511e-14	Psoriasis	PARP14
PRSS12.1	5.44986e-19	0.573882	0.199	0.041	2.16065e-14	Psoriasis	PRSS12
EGFR.1	5.51725e-19	-0.5716	0.309	0.557	2.18737e-14	Psoriasis	EGFR
RALGDS.1	5.65965e-19	-0.62731	0.043	0.226	2.24382e-14	Psoriasis	RALGDS
ALDH3A1.1	6.31797e-19	0.822533	0.457	0.267	2.50482e-14	Psoriasis	ALDH3A1
UBE2D3.1	6.51601e-19	-0.388592	0.311	0.612	2.58334e-14	Psoriasis	UBE2D3
KRT5.1	6.79185e-19	0.339894	0.984	0.864	2.6927e-14	Psoriasis	KRT5
PSMB9.1	7.69771e-19	0.544694	0.229	0.058	3.05183e-14	Psoriasis	PSMB9
CALM2.1	9.2743e-19	-0.419797	0.27	0.563	3.67689e-14	Psoriasis	CALM2
DUSP7.1	9.90126e-19	-0.647704	0.184	0.402	3.92545e-14	Psoriasis	DUSP7
CRIP2.1	1.10516e-18	-0.628017	0.117	0.34	4.38152e-14	Psoriasis	CRIP2
SPEN.1	1.73295e-18	-0.513282	0.113	0.347	6.87047e-14	Psoriasis	SPEN
MIR22HG.1	1.77821e-18	-0.415012	0.082	0.296	7.0499e-14	Psoriasis	MIR22HG
NCL.1	1.79089e-18	-0.353615	0.66	0.869	7.10015e-14	Psoriasis	NCL
IPO7.1	1.80274e-18	-0.609067	0.158	0.386	7.14715e-14	Psoriasis	IPO7
SRRM2.1	1.9798e-18	-0.4987	0.184	0.435	7.8491e-14	Psoriasis	SRRM2
IFIH1.1	2.56886e-18	0.706861	0.258	0.081	1.01845e-13	Psoriasis	IFIH1
PNPLA8.1	2.5693e-18	-0.619558	0.113	0.325	1.01862e-13	Psoriasis	PNPLA8
C1S.1	3.02849e-18	0.689198	0.129	0.009	1.20067e-13	Psoriasis	C1S
KTN1.1	3.26866e-18	-0.443884	0.59	0.826	1.29589e-13	Psoriasis	KTN1
PCSK9.1	3.36223e-18	0.366498	0.129	0.009	1.33299e-13	Psoriasis	PCSK9
ARNTL.1	3.69374e-18	-0.53862	0.051	0.234	1.46442e-13	Psoriasis	ARNTL
UBAP1.1	3.76565e-18	-0.479783	0.09	0.305	1.49293e-13	Psoriasis	UBAP1
SAA1.1	3.83328e-18	0.485008	0.113	0.003	1.51974e-13	Psoriasis	SAA1
VAPA.1	4.31447e-18	-0.514837	0.193	0.437	1.71052e-13	Psoriasis	VAPA
RP11-215G15.5.1	4.49958e-18	-0.426014	0.016	0.17	1.7839e-13	Psoriasis	RP11-215G15.5
TSC22D3.1	5.25596e-18	-1.06406	0.133	0.328	2.08378e-13	Psoriasis	TSC22D3
NFE2L2.1	5.40511e-18	-0.483473	0.332	0.582	2.14291e-13	Psoriasis	NFE2L2
TMEM2.1	6.08066e-18	-0.373345	0.023	0.19	2.41074e-13	Psoriasis	TMEM2
PHLDA2.1	6.13381e-18	-0.763427	0.094	0.296	2.43181e-13	Psoriasis	PHLDA2
SAP18.1	6.68438e-18	-0.520619	0.24	0.485	2.65009e-13	Psoriasis	SAP18
CD81.1	6.90026e-18	-0.386464	0.334	0.626	2.73568e-13	Psoriasis	CD81
GATA3.1	6.96875e-18	-0.745317	0.203	0.418	2.76283e-13	Psoriasis	GATA3
SNHG5.1	7.12283e-18	0.839719	0.498	0.366	2.82392e-13	Psoriasis	SNHG5
SMURF2.1	7.54057e-18	-0.535952	0.066	0.257	2.98954e-13	Psoriasis	SMURF2
EGR1.1	7.96354e-18	-0.423701	0.551	0.794	3.15723e-13	Psoriasis	EGR1
HOOK1.1	8.64788e-18	-0.644926	0.094	0.287	3.42854e-13	Psoriasis	HOOK1
PTPN1.1	9.53591e-18	-0.627015	0.186	0.419	3.78061e-13	Psoriasis	PTPN1
KDM6B.1	1.14911e-17	-0.522015	0.064	0.258	4.55575e-13	Psoriasis	KDM6B
EDARADD.1	1.26673e-17	0.486654	0.182	0.035	5.0221e-13	Psoriasis	EDARADD
RPS8.1	1.41755e-17	-0.26866	0.854	0.955	5.62001e-13	Psoriasis	RPS8
TNFRSF18.1	1.46086e-17	-0.451825	0.09	0.298	5.79174e-13	Psoriasis	TNFRSF18
RPL30.1	1.53223e-17	-0.28918	0.803	0.932	6.07469e-13	Psoriasis	RPL30
SERTAD2.1	1.60555e-17	-0.709802	0.141	0.35	6.36538e-13	Psoriasis	SERTAD2
IL1R2.1	1.62522e-17	-1.26924	0.168	0.36	6.44336e-13	Psoriasis	IL1R2
SLC38A1.1	1.86406e-17	-0.572804	0.113	0.327	7.39025e-13	Psoriasis	SLC38A1
CITED2.1	2.02371e-17	-0.818943	0.098	0.295	8.0232e-13	Psoriasis	CITED2
NDEL1.1	2.03533e-17	-0.536376	0.053	0.232	8.06926e-13	Psoriasis	NDEL1
KAT6A.1	2.21771e-17	-0.486914	0.072	0.271	8.79234e-13	Psoriasis	KAT6A
PAMR1.1	2.25626e-17	-0.368658	0.016	0.167	8.94518e-13	Psoriasis	PAMR1
JAG1.1	2.34012e-17	-0.519468	0.139	0.367	9.27763e-13	Psoriasis	JAG1
TP53AIP1.1	2.6049e-17	0.561245	0.291	0.107	1.03274e-12	Psoriasis	TP53AIP1
WDR26.1	2.65111e-17	-0.506308	0.135	0.356	1.05106e-12	Psoriasis	WDR26
ZFP36.1	2.69576e-17	-0.526172	0.506	0.753	1.06876e-12	Psoriasis	ZFP36
LGALSL.1	2.71487e-17	-0.834527	0.096	0.284	1.07634e-12	Psoriasis	LGALSL
TM9SF3.1	2.78206e-17	-0.412168	0.17	0.409	1.10297e-12	Psoriasis	TM9SF3
SNCA.1	3.04479e-17	-0.389134	0.008	0.147	1.20714e-12	Psoriasis	SNCA
GSPT1.1	3.11277e-17	-0.507849	0.221	0.463	1.23409e-12	Psoriasis	GSPT1
RIOK3.1	3.1991e-17	-0.641627	0.219	0.438	1.26831e-12	Psoriasis	RIOK3
MAP2K3.1	3.3902e-17	-0.611008	0.08	0.273	1.34408e-12	Psoriasis	MAP2K3
LINC00657.1	3.9254e-17	-0.4861	0.174	0.411	1.55627e-12	Psoriasis	LINC00657
PKM.1	4.00975e-17	0.609125	0.648	0.617	1.5897e-12	Psoriasis	PKM
PIM3.1	4.42137e-17	-0.640057	0.17	0.39	1.7529e-12	Psoriasis	PIM3
TNFRSF12A.1	5.36069e-17	-0.596607	0.201	0.417	2.1253e-12	Psoriasis	TNFRSF12A
GSTM3.1	6.00673e-17	-0.529463	0.111	0.316	2.38143e-12	Psoriasis	GSTM3
TSPYL2.1	7.44686e-17	-0.558629	0.049	0.222	2.95238e-12	Psoriasis	TSPYL2
TNNT1.1	8.41605e-17	-0.39788	0.033	0.196	3.33663e-12	Psoriasis	TNNT1
SLC7A1.1	9.62564e-17	0.871406	0.439	0.279	3.81618e-12	Psoriasis	SLC7A1
OLFM1.1	1.05108e-16	0.506932	0.172	0.033	4.16712e-12	Psoriasis	OLFM1
KIAA0895.1	1.09456e-16	-0.383361	0.023	0.176	4.33951e-12	Psoriasis	KIAA0895
ARF1.1	1.37637e-16	-0.493226	0.238	0.472	5.45674e-12	Psoriasis	ARF1
SEC62.1	1.49829e-16	-0.480781	0.186	0.421	5.94011e-12	Psoriasis	SEC62
USP12.1	1.49993e-16	-0.596606	0.111	0.311	5.94664e-12	Psoriasis	USP12
STK17B.1	2.68858e-16	-0.460289	0.064	0.244	1.06591e-11	Psoriasis	STK17B
ARRDC4.1	2.70027e-16	-0.480232	0.045	0.21	1.07055e-11	Psoriasis	ARRDC4
JARID2.1	3.02151e-16	-0.579902	0.066	0.245	1.19791e-11	Psoriasis	JARID2
ATP1A1.1	3.03429e-16	-0.396548	0.479	0.736	1.20298e-11	Psoriasis	ATP1A1
IRF6.1	3.3223e-16	-0.46323	0.27	0.512	1.31716e-11	Psoriasis	IRF6
SRSF11.1	3.38539e-16	-0.392379	0.371	0.64	1.34217e-11	Psoriasis	SRSF11
TGFBR3.1	3.4438e-16	-0.479069	0.035	0.196	1.36533e-11	Psoriasis	TGFBR3
RIN2.1	3.50131e-16	0.556226	0.242	0.083	1.38813e-11	Psoriasis	RIN2
TAF4B.1	3.92126e-16	-0.587946	0.125	0.319	1.55462e-11	Psoriasis	TAF4B
MTDH.1	4.08987e-16	-0.403418	0.301	0.553	1.62147e-11	Psoriasis	MTDH
CSRNP1.1	4.36835e-16	-0.39841	0.135	0.36	1.73188e-11	Psoriasis	CSRNP1
IGFBP3.1	4.76074e-16	-0.749753	0.465	0.673	1.88744e-11	Psoriasis	IGFBP3
MFHAS1.1	4.96244e-16	0.638975	0.213	0.061	1.96741e-11	Psoriasis	MFHAS1
PNO1.1	6.05573e-16	-0.419596	0.07	0.251	2.40086e-11	Psoriasis	PNO1
WAPAL.1	6.70266e-16	-0.486797	0.123	0.331	2.65734e-11	Psoriasis	WAPAL
CNTNAP3.1	7.15579e-16	-0.339563	0.016	0.154	2.83699e-11	Psoriasis	CNTNAP3
RNF144B.1	7.93515e-16	-0.723568	0.096	0.28	3.14597e-11	Psoriasis	RNF144B
ANKRD12.1	8.03111e-16	-0.472582	0.248	0.498	3.18401e-11	Psoriasis	ANKRD12
IMPA2.1	8.87714e-16	0.748298	0.51	0.351	3.51943e-11	Psoriasis	IMPA2
GNB1.1	9.10901e-16	-0.416746	0.184	0.418	3.61136e-11	Psoriasis	GNB1
PTGS2.1	9.1391e-16	-0.781816	0.035	0.192	3.62329e-11	Psoriasis	PTGS2
SMC5.1	9.15491e-16	-0.512535	0.197	0.409	3.62955e-11	Psoriasis	SMC5
TNNI2.1	9.55745e-16	-0.384155	0.014	0.148	3.78915e-11	Psoriasis	TNNI2
PLIN3.1	1.0138e-15	-0.567431	0.125	0.325	4.0193e-11	Psoriasis	PLIN3
SOD2.1	1.016e-15	1.01476	0.506	0.329	4.02803e-11	Psoriasis	SOD2
MACF1.1	1.04911e-15	-0.580536	0.244	0.469	4.15929e-11	Psoriasis	MACF1
HRH1.1	1.12516e-15	-0.654641	0.115	0.302	4.46083e-11	Psoriasis	HRH1
BICD2.1	1.144e-15	-0.565546	0.123	0.322	4.53551e-11	Psoriasis	BICD2
LYPD3.1	1.1469e-15	-1.30232	0.078	0.245	4.547e-11	Psoriasis	LYPD3
SRF.1	1.17718e-15	-0.480685	0.09	0.286	4.66704e-11	Psoriasis	SRF
PLAT.1	1.29688e-15	0.664225	0.102	0.004	5.1416e-11	Psoriasis	PLAT
RBM25.1	1.38072e-15	-0.368168	0.348	0.615	5.474e-11	Psoriasis	RBM25
PTBP3.1	1.39355e-15	-0.445514	0.18	0.406	5.52488e-11	Psoriasis	PTBP3
RIN1.1	1.77788e-15	0.55491	0.242	0.086	7.0486e-11	Psoriasis	RIN1
EIF1AX.1	2.08847e-15	-0.559698	0.158	0.348	8.27994e-11	Psoriasis	EIF1AX
NAB1.1	2.10901e-15	-0.574687	0.186	0.388	8.36139e-11	Psoriasis	NAB1
RPS15.1	2.11774e-15	-0.370154	0.523	0.766	8.39598e-11	Psoriasis	RPS15
PARD3.1	2.26014e-15	-0.546846	0.174	0.374	8.96056e-11	Psoriasis	PARD3
SP4.1	2.31591e-15	-0.305763	0.027	0.174	9.18166e-11	Psoriasis	SP4
KMT2A.1	2.55366e-15	-0.52032	0.119	0.319	1.01242e-10	Psoriasis	KMT2A
EHF.1	3.44719e-15	0.828192	0.402	0.231	1.36667e-10	Psoriasis	EHF
RP3-523K23.2.1	3.45137e-15	-0.478037	0.08	0.25	1.36833e-10	Psoriasis	RP3-523K23.2
USP38.1	3.50046e-15	-0.441307	0.049	0.208	1.38779e-10	Psoriasis	USP38
MARCH6.1	3.72002e-15	-0.428021	0.09	0.28	1.47484e-10	Psoriasis	2020-03-06
TRIM22.1	3.77017e-15	0.422031	0.121	0.013	1.49472e-10	Psoriasis	TRIM22
YAP1.1	3.90855e-15	-0.520251	0.248	0.462	1.54958e-10	Psoriasis	YAP1
RPS27.1	3.92563e-15	-0.366673	0.148	0.364	1.55636e-10	Psoriasis	RPS27
FAM83B.1	3.97656e-15	-0.548736	0.152	0.35	1.57655e-10	Psoriasis	FAM83B
GAS5.1	4.0372e-15	-0.363086	0.285	0.549	1.60059e-10	Psoriasis	GAS5
CD44.1	4.11405e-15	-0.342145	0.562	0.792	1.63106e-10	Psoriasis	CD44
RSL1D1.1	4.39677e-15	-0.393892	0.391	0.637	1.74314e-10	Psoriasis	RSL1D1
SLC2A12.1	4.57735e-15	0.34487	0.109	0.009	1.81473e-10	Psoriasis	SLC2A12
C10orf118.1	4.61564e-15	-0.561352	0.207	0.412	1.82992e-10	Psoriasis	C10orf118
CHD2.1	5.2978e-15	-0.417243	0.209	0.447	2.10036e-10	Psoriasis	CHD2
FAM213A.1	5.36022e-15	0.723894	0.52	0.393	2.12511e-10	Psoriasis	FAM213A
SUCLG1.1	5.45974e-15	0.537962	0.229	0.074	2.16457e-10	Psoriasis	SUCLG1
CYBRD1.1	5.5888e-15	-0.56201	0.066	0.235	2.21574e-10	Psoriasis	CYBRD1
SERPINB13.1	5.59848e-15	0.393383	0.123	0.015	2.21957e-10	Psoriasis	SERPINB13
ZNF428.1	5.67484e-15	0.370638	0.135	0.02	2.24985e-10	Psoriasis	ZNF428
STAT1.1	5.84535e-15	0.895353	0.273	0.12	2.31745e-10	Psoriasis	STAT1
NR1D1.1	6.19632e-15	-0.694057	0.055	0.208	2.45659e-10	Psoriasis	NR1D1
PLEKHA4.1	6.32005e-15	0.442505	0.146	0.026	2.50565e-10	Psoriasis	PLEKHA4
OAS1.1	6.57144e-15	0.551208	0.137	0.022	2.60531e-10	Psoriasis	OAS1
PDLIM5.1	6.98208e-15	-0.479959	0.098	0.287	2.76811e-10	Psoriasis	PDLIM5
MAF.1	7.0401e-15	0.650026	0.318	0.145	2.79112e-10	Psoriasis	MAF
AFTPH.1	7.18532e-15	-0.55582	0.271	0.467	2.84869e-10	Psoriasis	AFTPH
NDUFB10.1	7.77567e-15	0.698536	0.398	0.226	3.08274e-10	Psoriasis	NDUFB10
ARIH1.1	8.34552e-15	-0.512095	0.117	0.306	3.30866e-10	Psoriasis	ARIH1
BNC1.1	8.96853e-15	-0.667653	0.207	0.399	3.55567e-10	Psoriasis	BNC1
STX11.1	9.77071e-15	-0.286911	0.01	0.132	3.8737e-10	Psoriasis	STX11
RNF11.1	1.19294e-14	-0.473722	0.143	0.34	4.72952e-10	Psoriasis	RNF11
DRAP1.1	1.22016e-14	-0.535424	0.188	0.39	4.83744e-10	Psoriasis	DRAP1
HNRNPU.1	1.41452e-14	-0.360264	0.375	0.633	5.60801e-10	Psoriasis	HNRNPU
IDH1.1	1.6105e-14	0.323574	0.127	0.017	6.38497e-10	Psoriasis	IDH1
TNFRSF21.1	1.74886e-14	0.38067	0.168	0.039	6.93352e-10	Psoriasis	TNFRSF21
HNRNPC.1	1.75743e-14	-0.292925	0.328	0.589	6.96752e-10	Psoriasis	HNRNPC
TOR1AIP2.1	1.80213e-14	-0.398416	0.199	0.427	7.14473e-10	Psoriasis	TOR1AIP2
HMGA1.1	1.95346e-14	-0.554854	0.256	0.448	7.74469e-10	Psoriasis	HMGA1
TAF13.1	1.95369e-14	-0.381115	0.121	0.309	7.74559e-10	Psoriasis	TAF13
CTNNAL1.1	1.95523e-14	-0.485603	0.207	0.415	7.75169e-10	Psoriasis	CTNNAL1
NFAT5.1	1.98098e-14	-0.38087	0.09	0.276	7.85378e-10	Psoriasis	NFAT5
APOL3.1	2.43432e-14	0.36316	0.102	0.007	9.6511e-10	Psoriasis	APOL3
RFX2.1	2.56182e-14	-0.490114	0.047	0.196	1.01566e-09	Psoriasis	RFX2
CNBP.1	2.69009e-14	-0.390941	0.447	0.682	1.06651e-09	Psoriasis	CNBP
MFSD2A.1	2.95061e-14	-0.55958	0.162	0.347	1.1698e-09	Psoriasis	MFSD2A
HRH2.1	3.33309e-14	0.314896	0.102	0.007	1.32144e-09	Psoriasis	HRH2
BACH1.1	3.40666e-14	-0.583287	0.219	0.415	1.3506e-09	Psoriasis	BACH1
SREBF1.1	3.63438e-14	0.538968	0.162	0.038	1.44089e-09	Psoriasis	SREBF1
KRTDAP.1	3.92186e-14	-0.965547	0.074	0.234	1.55486e-09	Psoriasis	KRTDAP
TSC22D2.1	4.32925e-14	-0.44264	0.039	0.186	1.71638e-09	Psoriasis	TSC22D2
OSBPL8.1	4.33401e-14	-0.44765	0.164	0.367	1.71826e-09	Psoriasis	OSBPL8
STON2.1	4.41368e-14	0.487192	0.164	0.039	1.74985e-09	Psoriasis	STON2
CDC42.1	4.45846e-14	-0.393488	0.191	0.405	1.7676e-09	Psoriasis	CDC42
PPP1CB.1	4.96239e-14	-0.400349	0.23	0.462	1.96739e-09	Psoriasis	PPP1CB
PSME1.1	5.65489e-14	0.769585	0.357	0.203	2.24194e-09	Psoriasis	PSME1
PPTC7.1	6.77241e-14	-0.47761	0.162	0.361	2.68499e-09	Psoriasis	PPTC7
TRIM29.1	6.79108e-14	-0.536395	0.393	0.536	2.69239e-09	Psoriasis	TRIM29
PUM2.1	6.84288e-14	-0.43077	0.117	0.299	2.71293e-09	Psoriasis	PUM2
SERBP1.1	6.8664e-14	-0.377518	0.406	0.64	2.72225e-09	Psoriasis	SERBP1
TMEM79.1	7.60603e-14	0.628289	0.133	0.023	3.01549e-09	Psoriasis	TMEM79
CYLD.1	8.0238e-14	-0.390467	0.1	0.277	3.18112e-09	Psoriasis	CYLD
AKAP13.1	1.10979e-13	-0.535974	0.076	0.244	4.39987e-09	Psoriasis	AKAP13
FXR1.1	1.13944e-13	-0.519456	0.199	0.396	4.51741e-09	Psoriasis	FXR1
IFI35.1	1.18466e-13	0.290649	0.102	0.009	4.6967e-09	Psoriasis	IFI35
SYNGR2.1	1.27542e-13	-0.381791	0.121	0.3	5.05655e-09	Psoriasis	SYNGR2
PTGER4.1	1.28161e-13	-0.556195	0.039	0.177	5.08106e-09	Psoriasis	PTGER4
OAZ1.1	1.34552e-13	0.597083	0.582	0.543	5.33445e-09	Psoriasis	OAZ1
CAV2.1	1.3522e-13	-0.531268	0.254	0.444	5.36094e-09	Psoriasis	CAV2
NUFIP2.1	1.36088e-13	-0.310213	0.117	0.306	5.39536e-09	Psoriasis	NUFIP2
BAG3.1	1.40079e-13	-0.423923	0.117	0.303	5.55359e-09	Psoriasis	BAG3
PML.1	1.4196e-13	0.486444	0.229	0.08	5.62813e-09	Psoriasis	PML
TUBA1A.1	1.55553e-13	-0.545231	0.037	0.174	6.16704e-09	Psoriasis	TUBA1A
KRT31.1	1.60656e-13	-0.525562	0.09	0.254	6.36936e-09	Psoriasis	KRT31
FAM129A.1	1.73259e-13	0.518178	0.135	0.025	6.86902e-09	Psoriasis	FAM129A
UBR4.1	1.93648e-13	-0.420239	0.035	0.174	7.67738e-09	Psoriasis	UBR4
TRNP1.1	1.93939e-13	-0.270918	0.012	0.126	7.6889e-09	Psoriasis	TRNP1
ATP5G3.1	1.98476e-13	0.718537	0.387	0.244	7.86876e-09	Psoriasis	ATP5G3
ESYT2.1	2.16657e-13	-0.466975	0.053	0.2	8.5896e-09	Psoriasis	ESYT2
RALBP1.1	2.58188e-13	-0.404268	0.279	0.499	1.02361e-08	Psoriasis	RALBP1
SYNCRIP.1	2.58662e-13	-0.385559	0.266	0.48	1.02549e-08	Psoriasis	SYNCRIP
LGALS3BP.1	2.71465e-13	0.608414	0.189	0.06	1.07625e-08	Psoriasis	LGALS3BP
PHGDH.1	2.76526e-13	0.67866	0.295	0.141	1.09632e-08	Psoriasis	PHGDH
RPL27.1	2.8736e-13	-0.292581	0.693	0.909	1.13927e-08	Psoriasis	RPL27
SLC25A36.1	2.97552e-13	-0.454404	0.152	0.334	1.17967e-08	Psoriasis	SLC25A36
JAK1.1	3.17383e-13	-0.373051	0.191	0.403	1.2583e-08	Psoriasis	JAK1
EDN1.1	3.50833e-13	-0.566358	0.154	0.345	1.39091e-08	Psoriasis	EDN1
SUMO1.1	3.65348e-13	-0.305865	0.078	0.239	1.44846e-08	Psoriasis	SUMO1
MRPL27.1	3.68903e-13	0.457548	0.225	0.08	1.46255e-08	Psoriasis	MRPL27
SLC7A8.1	3.70909e-13	0.413862	0.123	0.02	1.47051e-08	Psoriasis	SLC7A8
CEBPD.1	3.7502e-13	-0.446377	0.387	0.601	1.4868e-08	Psoriasis	CEBPD
SPRR2A.1	3.87094e-13	0.992579	0.113	0.016	1.53467e-08	Psoriasis	SPRR2A
LAMB4.1	4.14454e-13	-0.53162	0.246	0.427	1.64314e-08	Psoriasis	LAMB4
EIF4G1.1	4.36312e-13	-0.458554	0.234	0.434	1.7298e-08	Psoriasis	EIF4G1
TERF2IP.1	4.38051e-13	-0.436564	0.188	0.385	1.7367e-08	Psoriasis	TERF2IP
LAMB3.1	5.3676e-13	0.576948	0.617	0.43	2.12804e-08	Psoriasis	LAMB3
EPB41L1.1	5.57735e-13	0.478786	0.195	0.064	2.21119e-08	Psoriasis	EPB41L1
COLEC12.1	5.66361e-13	-0.282588	0.004	0.106	2.24539e-08	Psoriasis	COLEC12
TBC1D15.1	5.89551e-13	-0.46504	0.117	0.287	2.33733e-08	Psoriasis	TBC1D15
LRRC8C.1	6.14266e-13	-0.340983	0.025	0.151	2.43532e-08	Psoriasis	LRRC8C
BCL6.1	6.24503e-13	-0.532713	0.061	0.206	2.47591e-08	Psoriasis	BCL6
MAP7D1.1	6.47324e-13	-0.559224	0.186	0.372	2.56638e-08	Psoriasis	MAP7D1
EGLN3.1	6.48033e-13	-0.75483	0.117	0.279	2.56919e-08	Psoriasis	EGLN3
FUBP1.1	6.69957e-13	-0.260635	0.16	0.367	2.65611e-08	Psoriasis	FUBP1
DNTTIP2.1	7.10938e-13	-0.402994	0.213	0.418	2.81858e-08	Psoriasis	DNTTIP2
ELF1.1	7.93454e-13	-0.397492	0.111	0.287	3.14573e-08	Psoriasis	ELF1
DNAJC3.1	8.80851e-13	-0.368505	0.08	0.242	3.49222e-08	Psoriasis	DNAJC3
PJA2.1	8.91577e-13	-0.342822	0.146	0.341	3.53474e-08	Psoriasis	PJA2
HIPK1.1	9.067e-13	-0.430891	0.074	0.231	3.5947e-08	Psoriasis	HIPK1
CEBPA.1	9.24192e-13	-0.939526	0.088	0.231	3.66405e-08	Psoriasis	CEBPA
DDX24.1	9.48747e-13	-0.353735	0.225	0.443	3.7614e-08	Psoriasis	DDX24
PRKCDBP.1	9.82495e-13	0.354304	0.141	0.03	3.8952e-08	Psoriasis	PRKCDBP
KDSR.1	1.02864e-12	-0.441295	0.217	0.412	4.07816e-08	Psoriasis	KDSR
ARHGAP12.1	1.1031e-12	-0.36956	0.08	0.234	4.37334e-08	Psoriasis	ARHGAP12
NIPBL.1	1.16716e-12	-0.365652	0.232	0.448	4.62734e-08	Psoriasis	NIPBL
OAS3.1	1.19289e-12	0.494248	0.113	0.017	4.72932e-08	Psoriasis	OAS3
IRS1.1	1.41347e-12	-0.422106	0.041	0.174	5.60386e-08	Psoriasis	IRS1
ALDH3A2.1	1.48243e-12	-0.430663	0.385	0.581	5.87725e-08	Psoriasis	ALDH3A2
SOGA2.1	1.50365e-12	0.382099	0.104	0.013	5.96138e-08	Psoriasis	SOGA2
FOXO3.1	1.54785e-12	-0.526169	0.127	0.292	6.13661e-08	Psoriasis	FOXO3
SLK.1	1.56624e-12	-0.333034	0.242	0.456	6.2095e-08	Psoriasis	SLK
KLF16.1	1.61191e-12	-0.358571	0.055	0.193	6.39059e-08	Psoriasis	KLF16
KDM2A.1	1.6672e-12	-0.341702	0.07	0.224	6.60977e-08	Psoriasis	KDM2A
SLC20A1.1	1.79549e-12	-0.46359	0.15	0.338	7.11841e-08	Psoriasis	SLC20A1
MAP3K2.1	1.83414e-12	-0.451048	0.191	0.385	7.27163e-08	Psoriasis	MAP3K2
SRSF5.1	2.00746e-12	-0.428995	0.164	0.356	7.95879e-08	Psoriasis	SRSF5
FAM212A.1	2.25989e-12	0.366588	0.16	0.044	8.95955e-08	Psoriasis	FAM212A
DAPL1.1	2.28341e-12	0.758494	0.297	0.154	9.05281e-08	Psoriasis	DAPL1
WNT3.1	2.3693e-12	0.517318	0.422	0.254	9.39331e-08	Psoriasis	WNT3
CYSTM1.1	2.65914e-12	-0.378304	0.051	0.189	1.05424e-07	Psoriasis	CYSTM1
WBP5.1	2.69876e-12	0.37481	0.156	0.041	1.06995e-07	Psoriasis	WBP5
GALNT2.1	2.75759e-12	-0.437971	0.055	0.196	1.09327e-07	Psoriasis	GALNT2
ENO1.1	2.87249e-12	0.476948	0.645	0.656	1.13883e-07	Psoriasis	ENO1
MET.1	3.04653e-12	-0.583701	0.141	0.306	1.20783e-07	Psoriasis	MET
NRARP.1	3.20836e-12	-0.755615	0.131	0.289	1.27199e-07	Psoriasis	NRARP
HOXA9.1	3.35807e-12	0.402876	0.17	0.051	1.33134e-07	Psoriasis	HOXA9
NACA.1	3.37818e-12	-0.286837	0.672	0.846	1.33931e-07	Psoriasis	NACA
TSKU.1	3.40366e-12	0.413798	0.197	0.068	1.34941e-07	Psoriasis	TSKU
ELMSAN1.1	3.54633e-12	-0.526347	0.08	0.232	1.40598e-07	Psoriasis	ELMSAN1
TPI1.1	3.59984e-12	0.71442	0.381	0.25	1.42719e-07	Psoriasis	TPI1
PCSK5.1	3.60013e-12	-0.315278	0.008	0.109	1.42731e-07	Psoriasis	PCSK5
KAT6B.1	3.72354e-12	-0.531251	0.07	0.215	1.47624e-07	Psoriasis	KAT6B
MBNL1-AS1.1	3.97645e-12	-0.570609	0.045	0.174	1.5765e-07	Psoriasis	MBNL1-AS1
AGAP3.1	4.03224e-12	0.54588	0.201	0.071	1.59862e-07	Psoriasis	AGAP3
PELI2.1	4.15636e-12	-0.271717	0.029	0.151	1.64783e-07	Psoriasis	PELI2
PHLDB2.1	4.36377e-12	-0.583797	0.266	0.457	1.73006e-07	Psoriasis	PHLDB2
AJUBA.1	4.58839e-12	0.547772	0.287	0.139	1.81911e-07	Psoriasis	AJUBA
ACKR3.1	4.68973e-12	-0.374254	0.039	0.17	1.85929e-07	Psoriasis	ACKR3
FBL.1	4.8683e-12	-0.303855	0.383	0.612	1.93008e-07	Psoriasis	FBL
CD3EAP.1	4.87723e-12	-0.555693	0.084	0.228	1.93363e-07	Psoriasis	CD3EAP
SLC39A6.1	5.46978e-12	0.743715	0.266	0.129	2.16855e-07	Psoriasis	SLC39A6
MFSD6.1	5.62846e-12	-0.437396	0.064	0.205	2.23146e-07	Psoriasis	MFSD6
ETV3.1	5.68272e-12	-0.48392	0.186	0.357	2.25297e-07	Psoriasis	ETV3
PTTG1.1	6.20074e-12	0.552709	0.199	0.074	2.45835e-07	Psoriasis	PTTG1
S100A11.1	6.37238e-12	-0.301895	0.238	0.459	2.52639e-07	Psoriasis	S100A11
S100A10.1	6.53273e-12	-0.399403	0.607	0.779	2.58997e-07	Psoriasis	S100A10
CREBBP.1	6.95445e-12	-0.358419	0.094	0.255	2.75716e-07	Psoriasis	CREBBP
LMO1.1	7.31317e-12	0.322678	0.129	0.028	2.89938e-07	Psoriasis	LMO1
XBP1.1	7.70063e-12	-0.382107	0.088	0.244	3.05299e-07	Psoriasis	XBP1
TMSB10.1	7.77845e-12	0.86848	0.471	0.373	3.08385e-07	Psoriasis	TMSB10
DBI.1	8.09377e-12	0.90146	0.309	0.177	3.20886e-07	Psoriasis	DBI
CBR1.1	8.33163e-12	0.675633	0.449	0.325	3.30316e-07	Psoriasis	CBR1
HECA.1	8.98408e-12	-0.385567	0.213	0.406	3.56183e-07	Psoriasis	HECA
EIF3D.1	9.02799e-12	-0.385574	0.197	0.388	3.57924e-07	Psoriasis	EIF3D
ATF4.1	9.32004e-12	-0.270198	0.494	0.726	3.69502e-07	Psoriasis	ATF4
TNKS2.1	9.41041e-12	-0.26025	0.102	0.269	3.73085e-07	Psoriasis	TNKS2
UBE2L6.1	9.67093e-12	0.52795	0.186	0.065	3.83414e-07	Psoriasis	UBE2L6
DIAPH1.1	9.94162e-12	-0.357581	0.203	0.399	3.94146e-07	Psoriasis	DIAPH1
WWP1.1	9.98174e-12	-0.474444	0.186	0.361	3.95736e-07	Psoriasis	WWP1
KLF13.1	1.02874e-11	-0.293673	0.119	0.29	4.07854e-07	Psoriasis	KLF13
LURAP1L.1	1.12082e-11	0.308035	0.111	0.019	4.44361e-07	Psoriasis	LURAP1L
ADAMTSL3.1	1.19846e-11	-0.312795	0.014	0.116	4.75141e-07	Psoriasis	ADAMTSL3
PCM1.1	1.26245e-11	-0.392267	0.197	0.388	5.00512e-07	Psoriasis	PCM1
MATR3.1	1.27766e-11	-0.342557	0.279	0.499	5.06539e-07	Psoriasis	MATR3
RNA28S5.1	1.28495e-11	0.615919	0.639	0.685	5.09433e-07	Psoriasis	RNA28S5
PRPF40A.1	1.35125e-11	-0.319448	0.342	0.557	5.35716e-07	Psoriasis	PRPF40A
DSC1.1	1.38591e-11	-0.550524	0.033	0.151	5.49456e-07	Psoriasis	DSC1
CTSC.1	1.42942e-11	0.461758	0.115	0.022	5.6671e-07	Psoriasis	CTSC
EIF3J.1	1.45994e-11	-0.440716	0.143	0.311	5.78806e-07	Psoriasis	EIF3J
RCOR1.1	1.49045e-11	-0.485625	0.109	0.258	5.90906e-07	Psoriasis	RCOR1
KMT2C.1	1.50709e-11	-0.36052	0.104	0.267	5.975e-07	Psoriasis	KMT2C
OSBP.1	1.50777e-11	-0.351013	0.086	0.241	5.97769e-07	Psoriasis	OSBP
EIF2AK2.1	1.56044e-11	0.531483	0.252	0.115	6.18652e-07	Psoriasis	EIF2AK2
OXLD1.1	1.60126e-11	0.281607	0.119	0.023	6.34837e-07	Psoriasis	OXLD1
ALDH7A1.1	1.61651e-11	0.512532	0.295	0.149	6.40881e-07	Psoriasis	ALDH7A1
TOB2.1	1.67336e-11	-0.401075	0.121	0.287	6.63419e-07	Psoriasis	TOB2
ITPKC.1	1.71524e-11	-0.359976	0.23	0.428	6.80023e-07	Psoriasis	ITPKC
CYP2S1.1	1.74969e-11	0.356352	0.127	0.028	6.93681e-07	Psoriasis	CYP2S1
BCL10.1	1.7863e-11	-0.374858	0.133	0.298	7.08197e-07	Psoriasis	BCL10
USP7.1	1.83815e-11	-0.344651	0.137	0.309	7.28754e-07	Psoriasis	USP7
RAD23B.1	1.9216e-11	-0.420659	0.199	0.385	7.61836e-07	Psoriasis	RAD23B
ITPR2.1	2.03799e-11	-0.418834	0.227	0.412	8.07983e-07	Psoriasis	ITPR2
NOV.1	2.0396e-11	-0.399463	0.016	0.119	8.08618e-07	Psoriasis	NOV
NDFIP2.1	2.10502e-11	-0.423573	0.23	0.406	8.34558e-07	Psoriasis	NDFIP2
PARD6B.1	2.10681e-11	-0.321117	0.068	0.206	8.35267e-07	Psoriasis	PARD6B
SLC6A6.1	2.26907e-11	-0.423925	0.107	0.263	8.99597e-07	Psoriasis	SLC6A6
LNPEP.1	2.28308e-11	-0.347429	0.109	0.271	9.05149e-07	Psoriasis	LNPEP
HSD17B4.1	2.54286e-11	0.409516	0.184	0.061	1.00814e-06	Psoriasis	HSD17B4
PLEKHH3.1	2.6864e-11	0.36805	0.164	0.049	1.06505e-06	Psoriasis	PLEKHH3
IRX4.1	2.8958e-11	0.540897	0.266	0.126	1.14807e-06	Psoriasis	IRX4
MORF4L2.1	2.9411e-11	-0.454686	0.139	0.3	1.16603e-06	Psoriasis	MORF4L2
CBR3.1	3.35562e-11	0.511951	0.238	0.106	1.33037e-06	Psoriasis	CBR3
CCL20.1	3.45207e-11	0.825366	0.201	0.078	1.36861e-06	Psoriasis	CCL20
SCAF4.1	3.61221e-11	-0.257282	0.082	0.228	1.4321e-06	Psoriasis	SCAF4
CCDC6.1	3.70777e-11	-0.41761	0.303	0.479	1.46998e-06	Psoriasis	CCDC6
IL20.1	3.88534e-11	0.883796	0.254	0.119	1.54038e-06	Psoriasis	IL20
PSMB8.1	3.9638e-11	0.540691	0.305	0.164	1.57149e-06	Psoriasis	PSMB8
EIF4A1.1	4.08063e-11	-0.4544	0.195	0.364	1.61781e-06	Psoriasis	EIF4A1
DDX58.1	4.48813e-11	0.426904	0.152	0.045	1.77936e-06	Psoriasis	DDX58
SUN1.1	4.61046e-11	-0.421643	0.115	0.273	1.82786e-06	Psoriasis	SUN1
MPZL1.1	4.63906e-11	0.617609	0.287	0.151	1.8392e-06	Psoriasis	MPZL1
GNA15.1	4.75631e-11	-0.457038	0.16	0.325	1.88569e-06	Psoriasis	GNA15
FAM53C.1	4.76086e-11	-0.342596	0.061	0.196	1.88749e-06	Psoriasis	FAM53C
[truncated: 771 more rows]

## Sheet: Differentiating_DiffExpressiono
	p_val	avg_logFC	pct.1	pct.2	p_val_adj	cluster	gene
S100A8	3.1206e-145	-4.7818	0.087	0.883	1.23719e-140	Normal	S100A8
S100A9	1.11325e-144	-4.5805	0.102	0.884	4.41358e-140	Normal	S100A9
TXNIP	2.78121e-129	2.37713	0.74	0.129	1.10264e-124	Normal	TXNIP
ERRFI1	1.99322e-127	1.52976	0.756	0.114	7.90232e-123	Normal	ERRFI1
CLDN1	1.47962e-125	1.70402	0.855	0.285	5.86611e-121	Normal	CLDN1
S100A7	1.68469e-118	-3.47386	0.031	0.775	6.67913e-114	Normal	S100A7
KRT6A	3.90918e-111	-2.67019	0.181	0.823	1.54983e-106	Normal	KRT6A
ANXA1	6.80312e-107	1.23629	0.891	0.239	2.69717e-102	Normal	ANXA1
SERPINA12	1.87592e-105	1.83152	0.458	0.003	7.43727e-101	Normal	SERPINA12
SCEL	1.24732e-104	1.75693	0.746	0.197	4.94513e-100	Normal	SCEL
ETS2	2.4896e-103	1.41873	0.819	0.298	9.87025e-99	Normal	ETS2
GAPDH	5.53579e-100	-1.28115	0.858	0.913	2.19472e-95	Normal	GAPDH
EMP1	3.59994e-99	1.45756	0.84	0.375	1.42723e-94	Normal	EMP1
KLF4	1.97356e-97	1.33028	0.837	0.354	7.82438e-93	Normal	KLF4
RORA	3.36524e-97	1.47406	0.763	0.272	1.33418e-92	Normal	RORA
SDC4	8.97644e-95	1.17878	0.873	0.311	3.5588e-90	Normal	SDC4
IFI27	1.66035e-92	-2.90048	0.122	0.712	6.58263e-88	Normal	IFI27
TSC22D1	1.92008e-92	1.13875	0.705	0.135	7.61236e-88	Normal	TSC22D1
FKBP5	9.03172e-92	1.21756	0.651	0.129	3.58072e-87	Normal	FKBP5
F2R	1.39468e-90	0.846808	0.517	0.043	5.52935e-86	Normal	F2R
KRT77	6.36976e-90	1.84439	0.483	0.037	2.52536e-85	Normal	KRT77
IRF2BP2	5.14259e-89	1.13402	0.786	0.266	2.03883e-84	Normal	IRF2BP2
ALDH3A2	5.5837e-88	1.22873	0.796	0.349	2.21371e-83	Normal	ALDH3A2
ARID5B	2.78162e-84	1.20192	0.651	0.129	1.1028e-79	Normal	ARID5B
MYC	3.07131e-82	1.28305	0.733	0.23	1.21765e-77	Normal	MYC
TUBA1A	3.49967e-82	1.00077	0.585	0.096	1.38748e-77	Normal	TUBA1A
DSC1	8.71516e-82	1.17769	0.753	0.205	3.45521e-77	Normal	DSC1
JMJD1C	3.2199e-79	1.00785	0.656	0.141	1.27656e-74	Normal	JMJD1C
COBL	3.23927e-79	0.808459	0.509	0.066	1.28424e-74	Normal	COBL
LGALSL	3.80415e-79	1.32971	0.71	0.231	1.50819e-74	Normal	LGALSL
MYH14	9.31252e-76	1.00356	0.573	0.116	3.69204e-71	Normal	MYH14
RAI14	1.20044e-73	0.676912	0.407	0.027	4.75927e-69	Normal	RAI14
UGCG	2.2414e-73	0.872552	0.644	0.151	8.88627e-69	Normal	UGCG
S100A2	4.31884e-73	-1.26514	0.13	0.744	1.71225e-68	Normal	S100A2
KLF6	1.06455e-72	0.892602	0.911	0.428	4.22051e-68	Normal	KLF6
ITPRIP	4.17276e-72	0.938095	0.712	0.217	1.65433e-67	Normal	ITPRIP
TOB2	5.79137e-72	0.856613	0.677	0.183	2.29605e-67	Normal	TOB2
LGALS3	6.64515e-72	0.967976	0.827	0.41	2.63453e-67	Normal	LGALS3
CEBPA	8.06e-72	1.23712	0.733	0.336	3.19547e-67	Normal	CEBPA
CHP2	1.32605e-71	0.858545	0.613	0.157	5.25728e-67	Normal	CHP2
KRT14	1.08673e-70	-1.4804	0.219	0.798	4.30845e-66	Normal	KRT14
NIPAL1	2.39068e-70	1.01048	0.626	0.192	9.47809e-66	Normal	NIPAL1
LMNA	8.08567e-70	0.787599	0.885	0.684	3.20565e-65	Normal	LMNA
MT-ND3	8.10384e-70	1.00194	0.817	0.369	3.21285e-65	Normal	MT-ND3
SERPINB4	5.53629e-69	-2.32406	0.008	0.536	2.19492e-64	Normal	SERPINB4
CSNK1E	2.08711e-68	0.763875	0.588	0.124	8.27454e-64	Normal	CSNK1E
HMGCR	2.40969e-68	0.975371	0.715	0.263	9.55344e-64	Normal	HMGCR
KRT5	5.36398e-68	-1.59098	0.247	0.772	2.1266e-63	Normal	KRT5
TACSTD2	9.34295e-68	0.960023	0.87	0.629	3.7041e-63	Normal	TACSTD2
PERP	1.82457e-66	0.590553	0.913	0.882	7.23367e-62	Normal	PERP
CD55	3.08067e-66	0.938139	0.763	0.276	1.22136e-61	Normal	CD55
DMKN	1.52914e-65	1.12475	0.791	0.678	6.06244e-61	Normal	DMKN
RAPGEFL1	5.47366e-65	0.88388	0.692	0.273	2.17009e-60	Normal	RAPGEFL1
NOTCH2	7.95308e-65	0.67966	0.537	0.106	3.15308e-60	Normal	NOTCH2
TYMP	1.86047e-64	-1.67201	0.048	0.552	7.37601e-60	Normal	TYMP
CRIP2	2.28678e-64	0.766714	0.667	0.18	9.06616e-60	Normal	CRIP2
RTN4	9.11666e-64	0.766147	0.87	0.571	3.61439e-59	Normal	RTN4
AHNAK2	1.06945e-63	0.903348	0.796	0.371	4.23996e-59	Normal	AHNAK2
KLHL21	1.06947e-63	0.842749	0.601	0.143	4.24e-59	Normal	KLHL21
IL34	1.69498e-63	0.404575	0.361	0.025	6.7199e-59	Normal	IL34
RALGDS	1.73798e-63	0.764459	0.545	0.111	6.8904e-59	Normal	RALGDS
PTGS1	1.98137e-63	0.858195	0.644	0.203	7.85532e-59	Normal	PTGS1
TIPARP	2.90994e-63	0.938603	0.644	0.19	1.15368e-58	Normal	TIPARP
DGAT2	3.80257e-63	0.951287	0.397	0.046	1.50757e-58	Normal	DGAT2
OSBPL8	6.48678e-63	0.836823	0.687	0.216	2.57175e-58	Normal	OSBPL8
CLDN4	6.73153e-63	1.06878	0.621	0.178	2.66878e-58	Normal	CLDN4
SNRK	1.54993e-62	0.7318	0.481	0.083	6.14485e-58	Normal	SNRK
LYPD3	2.1584e-62	1.1421	0.809	0.539	8.5572e-58	Normal	LYPD3
JAK1	2.2495e-62	0.797937	0.712	0.241	8.91837e-58	Normal	JAK1
KLF13	6.39645e-62	0.773116	0.578	0.14	2.53594e-57	Normal	KLF13
CLIP1	1.2585e-61	0.779648	0.784	0.319	4.98947e-57	Normal	CLIP1
LAMTOR4	1.7452e-61	0.876417	0.733	0.329	6.91902e-57	Normal	LAMTOR4
PNPLA8	1.83258e-61	0.812403	0.715	0.279	7.26544e-57	Normal	PNPLA8
CHD1	3.13162e-61	0.85674	0.669	0.202	1.24156e-56	Normal	CHD1
MAFF	4.18236e-61	0.88382	0.623	0.17	1.65814e-56	Normal	MAFF
ZFP36L1	8.54104e-61	1.0318	0.855	0.521	3.38618e-56	Normal	ZFP36L1
APOE	1.16065e-60	1.02931	0.751	0.32	4.6015e-56	Normal	APOE
NDFIP2	1.25228e-60	0.839006	0.697	0.289	4.96479e-56	Normal	NDFIP2
KRT2	1.43563e-60	1.45995	0.583	0.147	5.6917e-56	Normal	KRT2
SERPINB2	1.88732e-60	1.20774	0.628	0.183	7.48248e-56	Normal	SERPINB2
RB1CC1	3.0578e-60	0.850444	0.677	0.222	1.2123e-55	Normal	RB1CC1
PER1	3.34003e-60	0.915015	0.491	0.096	1.32419e-55	Normal	PER1
TAF4B	3.54991e-60	0.718976	0.491	0.098	1.4074e-55	Normal	TAF4B
CCND1	6.33215e-60	0.880879	0.735	0.257	2.51044e-55	Normal	CCND1
ADRB2	9.60491e-60	0.924891	0.517	0.121	3.80796e-55	Normal	ADRB2
KRT6B	1.16734e-59	-1.69786	0.081	0.598	4.62804e-55	Normal	KRT6B
KLF9	1.74999e-59	0.919269	0.328	0.018	6.938e-55	Normal	KLF9
TUBB2A	2.1326e-59	0.878292	0.768	0.339	8.45492e-55	Normal	TUBB2A
ZFP36L2	5.15577e-59	1.30261	0.702	0.289	2.04405e-54	Normal	ZFP36L2
HMGCS1	1.08314e-58	0.9055	0.753	0.339	4.2942e-54	Normal	HMGCS1
GAN	1.6781e-58	0.853616	0.527	0.123	6.65298e-54	Normal	GAN
ATP2B1	2.00439e-58	0.67801	0.575	0.14	7.9466e-54	Normal	ATP2B1
ABLIM1	3.30566e-58	0.837899	0.758	0.337	1.31056e-53	Normal	ABLIM1
AMD1	4.03227e-58	0.737776	0.672	0.225	1.59863e-53	Normal	AMD1
GALNT1	6.42666e-58	0.816733	0.707	0.296	2.54791e-53	Normal	GALNT1
KLF10	8.50264e-58	0.968107	0.626	0.204	3.37096e-53	Normal	KLF10
C10orf118	4.14963e-56	0.7465	0.69	0.255	1.64516e-51	Normal	C10orf118
UTRN	5.70494e-56	0.61873	0.527	0.111	2.26178e-51	Normal	UTRN
LONRF1	6.02462e-56	0.668001	0.555	0.149	2.38852e-51	Normal	LONRF1
DDX5	1.06805e-55	0.722072	0.878	0.552	4.23439e-51	Normal	DDX5
SERPINB5	1.11685e-55	0.712269	0.873	0.586	4.42786e-51	Normal	SERPINB5
BCL6	1.76971e-55	0.744766	0.509	0.117	7.01619e-51	Normal	BCL6
ATP2B4	2.80435e-55	0.719741	0.639	0.206	1.11181e-50	Normal	ATP2B4
CHMP1B	4.05594e-55	0.736319	0.72	0.268	1.60802e-50	Normal	CHMP1B
FOSL1	7.52447e-55	0.707862	0.7	0.226	2.98315e-50	Normal	FOSL1
MFSD2A	1.1304e-54	0.935253	0.646	0.262	4.48159e-50	Normal	MFSD2A
PKP1	2.78137e-54	0.766023	0.814	0.66	1.1027e-49	Normal	PKP1
BICD2	5.4037e-54	0.812477	0.735	0.337	2.14235e-49	Normal	BICD2
EPN2	9.43565e-54	0.689082	0.575	0.186	3.74086e-49	Normal	EPN2
KLF3	1.03354e-53	0.798963	0.712	0.292	4.09756e-49	Normal	KLF3
SIK1	1.04035e-53	0.965693	0.684	0.278	4.12457e-49	Normal	SIK1
AHNAK	8.54794e-53	0.740321	0.924	0.586	3.38892e-48	Normal	AHNAK
SRSF5	2.27278e-52	0.800043	0.659	0.262	9.01065e-48	Normal	SRSF5
GSTP1	2.5478e-52	-0.858174	0.832	0.819	1.0101e-47	Normal	GSTP1
NRARP	3.52102e-52	0.986098	0.74	0.394	1.39595e-47	Normal	NRARP
SH3GL1	4.24888e-52	0.679523	0.636	0.241	1.68451e-47	Normal	SH3GL1
EZR	8.02212e-52	0.597472	0.903	0.678	3.18045e-47	Normal	EZR
RXRA	9.7055e-52	0.725295	0.646	0.237	3.84784e-47	Normal	RXRA
MT-ND5	1.76745e-51	0.697168	0.687	0.211	7.00722e-47	Normal	MT-ND5
GJB2	6.07932e-51	-1.73933	0.181	0.58	2.41021e-46	Normal	GJB2
FHL1	7.52421e-51	0.413944	0.26	0.009	2.98305e-46	Normal	FHL1
LAPTM4A	4.41035e-50	0.67444	0.728	0.321	1.74853e-45	Normal	LAPTM4A
DDX3X	4.47847e-50	0.709074	0.746	0.321	1.77553e-45	Normal	DDX3X
MAPKAPK2	5.18956e-50	0.662115	0.585	0.181	2.05745e-45	Normal	MAPKAPK2
FOSL2	6.30919e-50	0.740101	0.575	0.174	2.50134e-45	Normal	FOSL2
LMO7	1.18392e-49	0.576326	0.379	0.057	4.69378e-45	Normal	LMO7
CTNNBIP1	1.53582e-49	0.802515	0.705	0.336	6.08891e-45	Normal	CTNNBIP1
SLC25A25	1.70005e-49	0.749607	0.517	0.131	6.74003e-45	Normal	SLC25A25
C3orf52	2.80057e-49	0.558296	0.382	0.065	1.11031e-44	Normal	C3orf52
EGR3	3.42334e-49	0.576085	0.547	0.152	1.35722e-44	Normal	EGR3
PLLP	3.59664e-49	0.447766	0.384	0.066	1.42592e-44	Normal	PLLP
IFFO2	6.3765e-49	0.416302	0.774	0.342	2.52803e-44	Normal	IFFO2
DUSP1	7.44203e-49	0.799519	0.842	0.444	2.95047e-44	Normal	DUSP1
SERPINB3	8.00345e-49	-1.74012	0.008	0.416	3.17305e-44	Normal	SERPINB3
HDAC5	1.13393e-48	0.600317	0.461	0.107	4.49556e-44	Normal	HDAC5
TAF7	1.55576e-48	0.669781	0.662	0.245	6.16795e-44	Normal	TAF7
RBM39	1.59213e-48	0.685206	0.804	0.411	6.31215e-44	Normal	RBM39
CDKN1A	2.52594e-48	0.786011	0.822	0.501	1.00143e-43	Normal	CDKN1A
SLC38A2	3.57267e-48	0.753784	0.791	0.452	1.41642e-43	Normal	SLC38A2
ENO1	5.85054e-48	-0.875298	0.743	0.829	2.3195e-43	Normal	ENO1
PCF11	6.3297e-48	0.603644	0.506	0.125	2.50947e-43	Normal	PCF11
EIF1	9.05898e-48	0.595479	0.898	0.664	3.59152e-43	Normal	EIF1
REL	1.10465e-47	0.647975	0.578	0.159	4.3795e-43	Normal	REL
ELF1	1.6257e-47	0.675382	0.552	0.17	6.44523e-43	Normal	ELF1
CCNL1	1.76683e-47	0.830473	0.69	0.283	7.00475e-43	Normal	CCNL1
METRNL	1.86637e-47	0.805518	0.631	0.254	7.39942e-43	Normal	METRNL
SDC1	2.02298e-47	0.890024	0.768	0.55	8.02031e-43	Normal	SDC1
ZBTB16	2.29267e-47	0.490357	0.216	0.001	9.08951e-43	Normal	ZBTB16
KDM5A	3.3809e-47	0.650776	0.613	0.204	1.34039e-42	Normal	KDM5A
AKR1B10	1.90291e-46	-1.10091	0.018	0.413	7.54426e-42	Normal	AKR1B10
EFNB2	1.97697e-46	0.671301	0.527	0.145	7.83789e-42	Normal	EFNB2
SLC19A2	2.74125e-46	0.526025	0.417	0.086	1.0868e-41	Normal	SLC19A2
UBAP1	3.38367e-46	0.603454	0.59	0.198	1.34149e-41	Normal	UBAP1
CLEC2A	8.25238e-46	0.428741	0.425	0.093	3.27174e-41	Normal	CLEC2A
TAX1BP1	1.09912e-45	0.637587	0.776	0.348	4.35759e-41	Normal	TAX1BP1
PTPRF	1.22984e-45	0.683518	0.779	0.429	4.87582e-41	Normal	PTPRF
FBXO33	1.33663e-45	0.579021	0.542	0.18	5.29922e-41	Normal	FBXO33
RHOBTB3	2.1128e-45	0.53351	0.293	0.029	8.37642e-41	Normal	RHOBTB3
MAL2	2.15569e-45	0.828469	0.697	0.369	8.54644e-41	Normal	MAL2
HSPA1A	2.66015e-45	-1.71999	0.242	0.595	1.05464e-40	Normal	HSPA1A
PNRC1	2.70036e-45	0.771179	0.799	0.403	1.07059e-40	Normal	PNRC1
RAB10	3.68035e-45	0.663571	0.784	0.427	1.45911e-40	Normal	RAB10
PER2	3.70148e-45	0.655742	0.468	0.12	1.46749e-40	Normal	PER2
FAM107B	3.91643e-45	0.576503	0.346	0.049	1.55271e-40	Normal	FAM107B
MT-CO1	6.35496e-45	0.630345	0.784	0.324	2.51949e-40	Normal	MT-CO1
UBL3	7.29203e-45	0.533255	0.44	0.103	2.891e-40	Normal	UBL3
RAB11FIP1	7.3393e-45	0.629278	0.461	0.111	2.90974e-40	Normal	RAB11FIP1
EPHA2	7.4346e-45	0.749209	0.682	0.29	2.94752e-40	Normal	EPHA2
PVRL4	8.68586e-45	0.767038	0.651	0.302	3.44359e-40	Normal	PVRL4
PIM3	8.77101e-45	0.717102	0.618	0.234	3.47736e-40	Normal	PIM3
SPEN	2.34576e-44	0.576734	0.542	0.148	9.29998e-40	Normal	SPEN
PELI2	2.79659e-44	0.412195	0.244	0.013	1.10873e-39	Normal	PELI2
ID4	3.166e-44	0.612007	0.384	0.076	1.25519e-39	Normal	ID4
SERINC3	4.36796e-44	0.511339	0.542	0.163	1.73172e-39	Normal	SERINC3
IFI6	7.33384e-44	-1.40028	0.018	0.4	2.90757e-39	Normal	IFI6
EPHB6	1.1317e-43	0.611874	0.606	0.224	4.48674e-39	Normal	EPHB6
EPPK1	1.16363e-43	0.699292	0.58	0.214	4.61334e-39	Normal	EPPK1
IFITM3	1.17439e-43	-1.43824	0.074	0.471	4.65598e-39	Normal	IFITM3
MCL1	1.52466e-43	0.634688	0.822	0.44	6.04465e-39	Normal	MCL1
ACSL1	1.63556e-43	0.588057	0.618	0.226	6.48432e-39	Normal	ACSL1
AHR	1.74622e-43	0.583498	0.537	0.149	6.92305e-39	Normal	AHR
BAG3	2.81831e-43	0.436674	0.677	0.24	1.11735e-38	Normal	BAG3
PLIN3	2.86644e-43	0.659041	0.723	0.348	1.13643e-38	Normal	PLIN3
CREBRF	3.08185e-43	0.56698	0.377	0.068	1.22183e-38	Normal	CREBRF
SVIP	3.15895e-43	0.475028	0.44	0.103	1.2524e-38	Normal	SVIP
TOB1	4.53465e-43	0.776739	0.659	0.269	1.79781e-38	Normal	TOB1
NR4A1	5.84837e-43	0.98999	0.674	0.29	2.31865e-38	Normal	NR4A1
TLE3	1.1634e-42	0.550281	0.509	0.148	4.61242e-38	Normal	TLE3
F2RL1	1.59071e-42	0.612404	0.583	0.217	6.30654e-38	Normal	F2RL1
MAP1LC3B	3.32789e-42	0.582773	0.567	0.197	1.31938e-37	Normal	MAP1LC3B
SDCBP2	3.72805e-42	0.597419	0.511	0.166	1.47802e-37	Normal	SDCBP2
SNHG5	4.7741e-42	-1.1194	0.43	0.651	1.89274e-37	Normal	SNHG5
FOSB	6.97147e-42	1.02688	0.621	0.282	2.76391e-37	Normal	FOSB
SMC5	7.0143e-42	0.618549	0.478	0.131	2.78089e-37	Normal	SMC5
SUSD2	7.04165e-42	0.560979	0.288	0.037	2.79173e-37	Normal	SUSD2
HIPK1	3.96322e-41	0.519554	0.496	0.146	1.57126e-36	Normal	HIPK1
DSG1	4.44573e-41	0.716162	0.809	0.665	1.76255e-36	Normal	DSG1
MT-CO3	5.69264e-41	0.586959	0.822	0.445	2.2569e-36	Normal	MT-CO3
TNKS1BP1	6.42609e-41	0.591398	0.641	0.259	2.54769e-36	Normal	TNKS1BP1
TNS4	7.1135e-41	0.977392	0.608	0.278	2.82022e-36	Normal	TNS4
RNF19A	9.15736e-41	0.654768	0.529	0.168	3.63053e-36	Normal	RNF19A
TRIM29	1.11838e-40	0.526341	0.837	0.637	4.43394e-36	Normal	TRIM29
PPL	1.14851e-40	0.690221	0.707	0.38	4.55337e-36	Normal	PPL
ZFAND5	1.24684e-40	0.685236	0.578	0.202	4.94323e-36	Normal	ZFAND5
KRT80	1.43364e-40	0.705095	0.547	0.201	5.68382e-36	Normal	KRT80
LMBRD1	1.57122e-40	0.45973	0.45	0.123	6.22928e-36	Normal	LMBRD1
SERINC1	1.82217e-40	0.54596	0.514	0.159	7.22418e-36	Normal	SERINC1
KLF5	1.84083e-40	0.615173	0.824	0.583	7.29815e-36	Normal	KLF5
AFF4	2.2509e-40	0.598234	0.598	0.22	8.92394e-36	Normal	AFF4
BTG1	2.43599e-40	0.66663	0.819	0.58	9.65771e-36	Normal	BTG1
RPL3	2.54482e-40	0.496267	0.934	0.772	1.00892e-35	Normal	RPL3
PELI1	4.84081e-40	0.521109	0.519	0.152	1.91919e-35	Normal	PELI1
EIF3A	9.44391e-40	0.59591	0.827	0.463	3.74413e-35	Normal	EIF3A
MT-ND1	9.59633e-40	0.523684	0.71	0.257	3.80456e-35	Normal	MT-ND1
SH3GLB2	1.02614e-39	0.520917	0.573	0.217	4.06822e-35	Normal	SH3GLB2
SEC62	1.27935e-39	0.553461	0.616	0.242	5.07213e-35	Normal	SEC62
FAM83C	1.40138e-39	0.571691	0.626	0.269	5.55593e-35	Normal	FAM83C
TPPP	1.62986e-39	0.309701	0.237	0.018	6.46174e-35	Normal	TPPP
KAT6A	2.09165e-39	0.577782	0.458	0.122	8.29256e-35	Normal	KAT6A
CSRNP1	4.67448e-39	0.629472	0.483	0.148	1.85324e-34	Normal	CSRNP1
MIDN	5.91325e-39	0.592398	0.486	0.15	2.34437e-34	Normal	MIDN
PARD6B	5.9857e-39	0.414756	0.359	0.075	2.37309e-34	Normal	PARD6B
LDLR	6.74056e-39	0.508026	0.786	0.355	2.67236e-34	Normal	LDLR
SGMS2	9.92437e-39	0.598701	0.476	0.147	3.93462e-34	Normal	SGMS2
WAC	1.0106e-38	0.533339	0.626	0.244	4.00664e-34	Normal	WAC
HSPA1B	1.58332e-38	-1.55944	0.379	0.616	6.27722e-34	Normal	HSPA1B
HBP1	2.27664e-38	0.490349	0.522	0.171	9.02597e-34	Normal	HBP1
HES1	2.42231e-38	0.940278	0.606	0.292	9.60347e-34	Normal	HES1
ESYT2	2.70541e-38	0.411344	0.407	0.092	1.07259e-33	Normal	ESYT2
GLUL	4.59629e-38	0.676622	0.532	0.168	1.82225e-33	Normal	GLUL
MEGF9	5.37252e-38	0.548985	0.557	0.216	2.12999e-33	Normal	MEGF9
TNFAIP3	1.1027e-37	0.813967	0.751	0.352	4.37176e-33	Normal	TNFAIP3
PTP4A1	1.23747e-37	0.568754	0.725	0.332	4.90606e-33	Normal	PTP4A1
CHD2	1.44995e-37	0.543334	0.667	0.275	5.74846e-33	Normal	CHD2
NEO1	1.52933e-37	0.411342	0.445	0.119	6.06319e-33	Normal	NEO1
SPTY2D1	1.54362e-37	0.418053	0.496	0.151	6.11983e-33	Normal	SPTY2D1
CYLD	1.85432e-37	0.507636	0.524	0.172	7.35162e-33	Normal	CYLD
ATP2C2	2.21323e-37	0.361244	0.229	0.019	8.77456e-33	Normal	ATP2C2
HS3ST6	2.99479e-37	0.327921	0.247	0.027	1.18732e-32	Normal	HS3ST6
EGR1	3.44938e-37	0.722584	0.804	0.465	1.36754e-32	Normal	EGR1
SLC38A1	3.87565e-37	0.521199	0.611	0.231	1.53654e-32	Normal	SLC38A1
TET3	5.57364e-37	0.532633	0.522	0.18	2.20972e-32	Normal	TET3
CDH1	5.62398e-37	0.495124	0.715	0.343	2.22968e-32	Normal	CDH1
PTPN13	6.26884e-37	0.596912	0.684	0.341	2.48534e-32	Normal	PTPN13
NINJ1	6.42109e-37	0.610258	0.511	0.163	2.54571e-32	Normal	NINJ1
TNFRSF19	6.74718e-37	0.603667	0.639	0.299	2.67499e-32	Normal	TNFRSF19
EMP2	6.91062e-37	0.629114	0.83	0.6	2.73978e-32	Normal	EMP2
RPL4	7.43484e-37	0.389313	0.941	0.84	2.94762e-32	Normal	RPL4
TGM3	1.28254e-36	0.446941	0.377	0.083	5.08477e-32	Normal	TGM3
GOLGA4	1.44297e-36	0.573005	0.83	0.51	5.72078e-32	Normal	GOLGA4
PLEC	1.44446e-36	0.565655	0.519	0.171	5.72672e-32	Normal	PLEC
KRT6C	1.61027e-36	-1.97229	0.031	0.362	6.38407e-32	Normal	KRT6C
KIF5B	1.67847e-36	0.497805	0.74	0.335	6.65445e-32	Normal	KIF5B
MTDH	1.77576e-36	0.569299	0.74	0.419	7.04018e-32	Normal	MTDH
ETNK1	1.80103e-36	0.453818	0.494	0.158	7.14035e-32	Normal	ETNK1
TOP2A	1.90351e-36	-1.68365	0.003	0.324	7.54664e-32	Normal	TOP2A
RNA28S5	1.91712e-36	-0.726831	0.908	0.838	7.60061e-32	Normal	RNA28S5
BRD2	1.95093e-36	0.622597	0.756	0.414	7.73467e-32	Normal	BRD2
CAMSAP3	2.30564e-36	0.518941	0.402	0.113	9.14095e-32	Normal	CAMSAP3
IRS2	3.53672e-36	0.570708	0.557	0.2	1.40217e-31	Normal	IRS2
KYNU	3.58353e-36	-0.752782	0.008	0.33	1.42073e-31	Normal	KYNU
FOXO1	3.93595e-36	0.456292	0.356	0.076	1.56045e-31	Normal	FOXO1
DNAJB2	7.0877e-36	0.665868	0.585	0.257	2.80999e-31	Normal	DNAJB2
PHLDA2	8.37665e-36	0.666988	0.636	0.283	3.32101e-31	Normal	PHLDA2
GNG12	9.97411e-36	0.556583	0.723	0.369	3.95433e-31	Normal	GNG12
DUSP7	1.0534e-35	0.567193	0.623	0.301	4.17632e-31	Normal	DUSP7
KIF13B	1.95373e-35	0.591163	0.328	0.068	7.74576e-31	Normal	KIF13B
CLDND1	2.05604e-35	0.366205	0.379	0.09	8.15139e-31	Normal	CLDND1
FAM46B	2.13958e-35	0.592853	0.707	0.325	8.48256e-31	Normal	FAM46B
LRIG1	2.35682e-35	0.433346	0.313	0.056	9.34384e-31	Normal	LRIG1
JUNB	2.5132e-35	0.652579	0.827	0.472	9.96383e-31	Normal	JUNB
PPTC7	2.63056e-35	0.621454	0.537	0.194	1.04291e-30	Normal	PPTC7
AADACL2	4.71985e-35	0.359812	0.341	0.079	1.87123e-30	Normal	AADACL2
FAM83B	5.04955e-35	0.538702	0.664	0.332	2.00195e-30	Normal	FAM83B
ZNF57	6.97233e-35	0.535781	0.389	0.114	2.76425e-30	Normal	ZNF57
DRAP1	1.01327e-34	0.658523	0.684	0.369	4.01719e-30	Normal	DRAP1
CKB	1.20729e-34	0.597896	0.656	0.333	4.78644e-30	Normal	CKB
WASF2	1.46005e-34	0.491546	0.593	0.239	5.78853e-30	Normal	WASF2
PRNP	1.49043e-34	0.557769	0.743	0.374	5.90894e-30	Normal	PRNP
MKI67	1.76108e-34	-1.77498	0.015	0.328	6.98199e-30	Normal	MKI67
DNTTIP2	1.82969e-34	0.55116	0.697	0.328	7.25401e-30	Normal	DNTTIP2
GATA3	1.90655e-34	0.64953	0.603	0.267	7.5587e-30	Normal	GATA3
TRIB1	3.13434e-34	0.623759	0.438	0.13	1.24264e-29	Normal	TRIB1
CNOT6L	3.28979e-34	0.426274	0.397	0.103	1.30427e-29	Normal	CNOT6L
GAS6	5.1501e-34	0.525188	0.458	0.145	2.04181e-29	Normal	GAS6
VAT1	6.87258e-34	0.592672	0.461	0.16	2.7247e-29	Normal	VAT1
HAS1	7.15728e-34	0.388493	0.188	0.01	2.83758e-29	Normal	HAS1
NDEL1	7.41443e-34	0.477359	0.606	0.254	2.93953e-29	Normal	NDEL1
MAP3K8	7.94911e-34	0.521911	0.435	0.126	3.1515e-29	Normal	MAP3K8
ANKRD12	8.73951e-34	0.626443	0.626	0.29	3.46487e-29	Normal	ANKRD12
SF3B1	9.26097e-34	0.56753	0.735	0.333	3.67161e-29	Normal	SF3B1
UBALD2	9.39171e-34	0.561315	0.69	0.378	3.72344e-29	Normal	UBALD2
MT-ND4	9.56347e-34	0.55425	0.763	0.365	3.79153e-29	Normal	MT-ND4
RYBP	1.02226e-33	0.487068	0.511	0.174	4.05287e-29	Normal	RYBP
PEA15	1.04784e-33	0.50674	0.547	0.211	4.15426e-29	Normal	PEA15
FAM102A	1.33971e-33	0.485756	0.555	0.22	5.31142e-29	Normal	FAM102A
PAFAH1B1	2.1783e-33	0.490224	0.618	0.268	8.63609e-29	Normal	PAFAH1B1
STK40	2.32638e-33	0.372576	0.453	0.134	9.22318e-29	Normal	STK40
KRT16	3.53433e-33	-1.66111	0.384	0.616	1.40122e-28	Normal	KRT16
2020-03-06	4.12329e-33	0.468567	0.463	0.156	1.63472e-28	Normal	2020-03-06
H6PD	4.17353e-33	0.422161	0.344	0.077	1.65464e-28	Normal	H6PD
OAZ1	4.18951e-33	-0.740069	0.728	0.739	1.66097e-28	Normal	OAZ1
KLF16	4.30022e-33	0.41795	0.422	0.136	1.70486e-28	Normal	KLF16
MACF1	5.17296e-33	0.513176	0.766	0.39	2.05087e-28	Normal	MACF1
TIAM1	5.17615e-33	0.461052	0.481	0.156	2.05214e-28	Normal	TIAM1
LRRC8A	5.95844e-33	0.453957	0.58	0.213	2.36228e-28	Normal	LRRC8A
RBBP6	7.39085e-33	0.558881	0.575	0.242	2.93018e-28	Normal	RBBP6
USP38	7.92102e-33	0.395181	0.417	0.125	3.14037e-28	Normal	USP38
NCKAP1	8.00628e-33	0.482875	0.552	0.226	3.17417e-28	Normal	NCKAP1
WSB1	9.18407e-33	0.46749	0.56	0.21	3.64112e-28	Normal	WSB1
ZFP36	1.04931e-32	0.66926	0.817	0.541	4.16009e-28	Normal	ZFP36
CD59	1.09556e-32	0.295052	0.601	0.22	4.34346e-28	Normal	CD59
C1orf68	1.13904e-32	0.525454	0.173	0.008	4.51585e-28	Normal	C1orf68
BAZ1A	1.36987e-32	0.532688	0.723	0.362	5.43099e-28	Normal	BAZ1A
TMSB10	1.71931e-32	-0.792973	0.682	0.747	6.81637e-28	Normal	TMSB10
PARD3	1.76619e-32	0.523905	0.583	0.268	7.00222e-28	Normal	PARD3
KIF21A	1.81974e-32	0.480895	0.473	0.172	7.21455e-28	Normal	KIF21A
MT-ATP6	2.60573e-32	0.512746	0.789	0.406	1.03307e-27	Normal	MT-ATP6
PHYHIP	2.73172e-32	0.292908	0.176	0.009	1.08302e-27	Normal	PHYHIP
HSP90AA1	3.44663e-32	-0.805428	0.891	0.855	1.36645e-27	Normal	HSP90AA1
SERTAD1	3.72147e-32	0.544836	0.527	0.21	1.47541e-27	Normal	SERTAD1
PPP1R12A	4.299e-32	0.505112	0.55	0.217	1.70438e-27	Normal	PPP1R12A
H3F3B	4.37464e-32	0.415251	0.873	0.749	1.73437e-27	Normal	H3F3B
ARHGEF19	4.37698e-32	0.324591	0.397	0.109	1.7353e-27	Normal	ARHGEF19
POLR2A	4.67245e-32	0.393118	0.379	0.102	1.85244e-27	Normal	POLR2A
ALDOA	4.86156e-32	-0.726409	0.72	0.741	1.92741e-27	Normal	ALDOA
WNK2	5.45499e-32	0.325506	0.239	0.032	2.16269e-27	Normal	WNK2
MAST4	5.56113e-32	0.547475	0.57	0.23	2.20476e-27	Normal	MAST4
RPS18	5.58848e-32	0.387807	0.911	0.838	2.21561e-27	Normal	RPS18
RNF144B	5.84457e-32	0.675359	0.55	0.238	2.31714e-27	Normal	RNF144B
TUBB4B	5.88055e-32	0.54652	0.771	0.537	2.3314e-27	Normal	TUBB4B
XBP1	6.96819e-32	0.419809	0.537	0.202	2.76261e-27	Normal	XBP1
GAREM	7.27564e-32	0.481402	0.407	0.126	2.8845e-27	Normal	GAREM
YWHAG	9.00913e-32	0.430296	0.672	0.3	3.57176e-27	Normal	YWHAG
CRY2	9.47161e-32	0.426883	0.298	0.063	3.75511e-27	Normal	CRY2
LY6G6C	9.67569e-32	0.716215	0.354	0.108	3.83603e-27	Normal	LY6G6C
MIR22HG	9.88993e-32	0.546244	0.41	0.133	3.92096e-27	Normal	MIR22HG
SLC10A6	1.15565e-31	0.312935	0.42	0.13	4.58167e-27	Normal	SLC10A6
UQCRQ	1.87361e-31	-0.988496	0.552	0.643	7.4281e-27	Normal	UQCRQ
PKM	2.98856e-31	-0.986955	0.595	0.683	1.18484e-26	Normal	PKM
CYTH1	3.82313e-31	0.409845	0.285	0.055	1.51572e-26	Normal	CYTH1
SCRIB	3.8325e-31	0.492171	0.532	0.233	1.51943e-26	Normal	SCRIB
ZNF703	6.02159e-31	0.590571	0.397	0.132	2.38732e-26	Normal	ZNF703
WDR43	6.70987e-31	0.503284	0.618	0.293	2.6602e-26	Normal	WDR43
USP47	6.88427e-31	0.395359	0.578	0.229	2.72934e-26	Normal	USP47
FAM46A	7.6849e-31	0.503903	0.356	0.092	3.04676e-26	Normal	FAM46A
DHCR24	8.00495e-31	0.59253	0.753	0.471	3.17364e-26	Normal	DHCR24
FGD4	8.78537e-31	0.38969	0.29	0.057	3.48305e-26	Normal	FGD4
DSP	9.0944e-31	0.351014	0.931	0.918	3.60556e-26	Normal	DSP
DEGS1	1.00024e-30	0.602661	0.766	0.502	3.96553e-26	Normal	DEGS1
MT-CYB	1.06796e-30	0.463276	0.768	0.393	4.23404e-26	Normal	MT-CYB
HSPB1	1.36401e-30	-0.630158	0.824	0.799	5.40775e-26	Normal	HSPB1
UBE3A	1.5737e-30	0.46466	0.601	0.275	6.2391e-26	Normal	UBE3A
GADD45A	1.65157e-30	0.746469	0.478	0.177	6.54781e-26	Normal	GADD45A
ERBB2IP	2.16189e-30	0.436717	0.532	0.197	8.57101e-26	Normal	ERBB2IP
BTAF1	2.77251e-30	0.420696	0.412	0.125	1.09919e-25	Normal	BTAF1
MAOA	2.84415e-30	0.338193	0.305	0.068	1.12759e-25	Normal	MAOA
MAFK	2.99249e-30	0.412305	0.351	0.094	1.1864e-25	Normal	MAFK
C2orf54	3.25519e-30	0.34984	0.481	0.177	1.29055e-25	Normal	C2orf54
KRT10	3.39605e-30	0.582495	0.802	0.684	1.3464e-25	Normal	KRT10
BNIP3L	3.71604e-30	0.378207	0.45	0.149	1.47326e-25	Normal	BNIP3L
PPP2CA	3.93478e-30	0.428052	0.677	0.327	1.55998e-25	Normal	PPP2CA
SLC35F2	4.27176e-30	0.367	0.387	0.116	1.69358e-25	Normal	SLC35F2
VSNL1	4.4113e-30	-0.647698	0.051	0.355	1.74891e-25	Normal	VSNL1
DEGS2	4.69744e-30	0.368372	0.326	0.085	1.86235e-25	Normal	DEGS2
ARL4D	5.31345e-30	0.555306	0.473	0.188	2.10657e-25	Normal	ARL4D
TSC22D2	5.56538e-30	0.429946	0.333	0.083	2.20645e-25	Normal	TSC22D2
RPLP1	5.98706e-30	0.288533	0.954	0.932	2.37363e-25	Normal	RPLP1
PMEPA1	6.42673e-30	0.497107	0.356	0.092	2.54794e-25	Normal	PMEPA1
MT-ND2	6.88379e-30	0.356688	0.766	0.343	2.72915e-25	Normal	MT-ND2
HBEGF	7.15474e-30	0.455468	0.674	0.302	2.83657e-25	Normal	HBEGF
MX1	7.57779e-30	-1.0522	0.048	0.349	3.00429e-25	Normal	MX1
SDR16C5	7.87305e-30	0.552268	0.519	0.23	3.12135e-25	Normal	SDR16C5
TMEM245	8.25291e-30	0.387013	0.374	0.105	3.27195e-25	Normal	TMEM245
HIVEP2	9.24313e-30	0.534642	0.453	0.147	3.66453e-25	Normal	HIVEP2
RPL13	9.89485e-30	0.358033	0.949	0.881	3.92291e-25	Normal	RPL13
RGCC	1.36878e-29	0.516269	0.221	0.031	5.42667e-25	Normal	RGCC
RBFOX2	1.60288e-29	0.331601	0.346	0.087	6.35478e-25	Normal	RBFOX2
LINC00657	1.63e-29	0.427301	0.616	0.262	6.46228e-25	Normal	LINC00657
TBC1D15	1.79826e-29	0.466349	0.445	0.159	7.12939e-25	Normal	TBC1D15
KDM6A	1.89851e-29	0.402783	0.422	0.135	7.52685e-25	Normal	KDM6A
ESPN	2.02775e-29	0.362541	0.31	0.08	8.03921e-25	Normal	ESPN
BAG1	2.22852e-29	0.46062	0.69	0.351	8.83519e-25	Normal	BAG1
CNTN1	2.62404e-29	0.264041	0.272	0.056	1.04033e-24	Normal	CNTN1
ANG	2.64039e-29	0.250467	0.249	0.044	1.04681e-24	Normal	ANG
MPP7	2.9912e-29	0.453185	0.575	0.256	1.18589e-24	Normal	MPP7
NFE2L2	3.06256e-29	0.499717	0.786	0.461	1.21418e-24	Normal	NFE2L2
RNF223	3.17424e-29	0.27828	0.204	0.024	1.25846e-24	Normal	RNF223
PPP1R14C	3.28976e-29	0.449157	0.593	0.296	1.30426e-24	Normal	PPP1R14C
APLP2	5.13086e-29	0.374027	0.738	0.349	2.03418e-24	Normal	APLP2
MAP3K2	5.93077e-29	0.479207	0.506	0.194	2.35131e-24	Normal	MAP3K2
SKI	7.9807e-29	0.405913	0.364	0.103	3.16403e-24	Normal	SKI
EFCAB14	9.35438e-29	0.344451	0.453	0.151	3.70864e-24	Normal	EFCAB14
NOLC1	9.68947e-29	0.458986	0.738	0.361	3.84149e-24	Normal	NOLC1
YPEL5	1.08597e-28	0.4453	0.575	0.244	4.30545e-24	Normal	YPEL5
PRKCH	1.24563e-28	0.279876	0.277	0.054	4.93842e-24	Normal	PRKCH
GSE1	1.41593e-28	0.378873	0.31	0.075	5.6136e-24	Normal	GSE1
ELOVL4	1.668e-28	0.534965	0.486	0.197	6.61294e-24	Normal	ELOVL4
NIPBL	1.70396e-28	0.414812	0.583	0.255	6.75551e-24	Normal	NIPBL
DAAM1	1.72443e-28	0.471272	0.684	0.333	6.83666e-24	Normal	DAAM1
EVPL	1.8001e-28	0.478949	0.623	0.309	7.13669e-24	Normal	EVPL
KRTDAP	2.26229e-28	0.565369	0.784	0.529	8.96906e-24	Normal	KRTDAP
IRF6	2.41443e-28	0.437376	0.781	0.43	9.57224e-24	Normal	IRF6
AKIRIN1	2.5086e-28	0.365005	0.473	0.171	9.94559e-24	Normal	AKIRIN1
BIRC3	2.53395e-28	0.95048	0.229	0.036	1.00461e-23	Normal	BIRC3
SON	2.81292e-28	0.396088	0.753	0.391	1.11521e-23	Normal	SON
STK17B	4.88039e-28	0.312388	0.336	0.084	1.93488e-23	Normal	STK17B
KRT1	5.16778e-28	0.560666	0.791	0.675	2.04882e-23	Normal	KRT1
WFDC5	5.38749e-28	0.539321	0.486	0.208	2.13592e-23	Normal	WFDC5
NXF1	6.27777e-28	0.400901	0.443	0.149	2.48888e-23	Normal	NXF1
GOLGB1	6.53514e-28	0.46755	0.748	0.386	2.59092e-23	Normal	GOLGB1
GNB1	7.13734e-28	0.405908	0.567	0.243	2.82967e-23	Normal	GNB1
SETD7	8.82109e-28	0.365499	0.308	0.075	3.49721e-23	Normal	SETD7
ENDOU	9.18062e-28	0.478004	0.374	0.122	3.63975e-23	Normal	ENDOU
SPRR2A	9.22936e-28	-1.56462	0.013	0.272	3.65907e-23	Normal	SPRR2A
SERPINB13	1.02446e-27	-0.700096	0.013	0.273	4.06158e-23	Normal	SERPINB13
CNOT2	1.14181e-27	0.452931	0.567	0.257	4.52682e-23	Normal	CNOT2
ANXA2	1.17913e-27	0.348519	0.891	0.773	4.67479e-23	Normal	ANXA2
CGN	1.91899e-27	0.259135	0.188	0.021	7.60803e-23	Normal	CGN
PLXDC2	2.34154e-27	0.486483	0.567	0.247	9.28329e-23	Normal	PLXDC2
JARID2	2.40596e-27	0.411431	0.455	0.17	9.53868e-23	Normal	JARID2
RPL15	3.0737e-27	0.368106	0.903	0.733	1.2186e-22	Normal	RPL15
CENPF	3.18167e-27	-1.65467	0.02	0.279	1.26141e-22	Normal	CENPF
NUSAP1	3.20475e-27	-1.02736	0.02	0.281	1.27056e-22	Normal	NUSAP1
CYP4B1	3.25479e-27	0.259531	0.224	0.038	1.29039e-22	Normal	CYP4B1
TLE1	3.42867e-27	0.394384	0.323	0.09	1.35933e-22	Normal	TLE1
PLK2	3.69533e-27	0.377226	0.662	0.295	1.46505e-22	Normal	PLK2
DENND2C	4.03326e-27	0.443514	0.557	0.247	1.59903e-22	Normal	DENND2C
GPRIN2	4.06107e-27	0.385058	0.26	0.055	1.61005e-22	Normal	GPRIN2
TRA2B	4.36344e-27	0.419975	0.623	0.293	1.72993e-22	Normal	TRA2B
VPS37B	4.48215e-27	0.328979	0.3	0.07	1.77699e-22	Normal	VPS37B
ABI1	4.77109e-27	0.395208	0.623	0.302	1.89155e-22	Normal	ABI1
ETF1	5.01067e-27	0.442371	0.71	0.378	1.98653e-22	Normal	ETF1
KDM2A	5.63681e-27	0.387876	0.425	0.145	2.23477e-22	Normal	KDM2A
HDGF	5.65442e-27	0.442683	0.807	0.533	2.24175e-22	Normal	HDGF
ARIH1	6.21952e-27	0.473531	0.455	0.175	2.46579e-22	Normal	ARIH1
CMTM6	6.50132e-27	0.409116	0.468	0.175	2.57751e-22	Normal	CMTM6
TOP1	6.60994e-27	0.370732	0.697	0.356	2.62057e-22	Normal	TOP1
NBL1	7.32902e-27	0.460486	0.639	0.335	2.90566e-22	Normal	NBL1
IFI44	9.4619e-27	-0.744298	0.053	0.324	3.75126e-22	Normal	IFI44
EIF1AX	1.02103e-26	0.425232	0.606	0.299	4.04796e-22	Normal	EIF1AX
ARF1	1.16543e-26	0.391816	0.763	0.424	4.62047e-22	Normal	ARF1
DDX17	1.37565e-26	0.47049	0.725	0.387	5.4539e-22	Normal	DDX17
CASC7	1.61617e-26	0.356839	0.303	0.077	6.40746e-22	Normal	CASC7
KMT2E	1.72794e-26	0.398759	0.468	0.172	6.85059e-22	Normal	KMT2E
SBDS	1.92572e-26	0.359998	0.57	0.256	7.63473e-22	Normal	SBDS
IRX3	1.9434e-26	0.480213	0.593	0.311	7.70479e-22	Normal	IRX3
NUFIP2	2.09115e-26	0.405953	0.471	0.172	8.29057e-22	Normal	NUFIP2
RC3H1	2.30907e-26	0.355511	0.405	0.134	9.15453e-22	Normal	RC3H1
KLK11	2.31034e-26	0.401836	0.618	0.289	9.15958e-22	Normal	KLK11
LAMP1	2.33887e-26	0.399105	0.664	0.319	9.2727e-22	Normal	LAMP1
C10orf99	3.02623e-26	-0.919087	0.031	0.284	1.19978e-21	Normal	C10orf99
GPR115	3.06212e-26	0.365205	0.346	0.109	1.21401e-21	Normal	GPR115
HOOK3	3.36964e-26	0.342398	0.45	0.162	1.33593e-21	Normal	HOOK3
CSDE1	3.49054e-26	0.434993	0.84	0.508	1.38386e-21	Normal	CSDE1
TRIM35	3.88611e-26	0.374744	0.331	0.099	1.54069e-21	Normal	TRIM35
PLEKHA1	3.92138e-26	0.483373	0.433	0.156	1.55467e-21	Normal	PLEKHA1
ATP2A2	4.01557e-26	0.383536	0.621	0.284	1.59201e-21	Normal	ATP2A2
TSPYL2	4.23707e-26	0.42997	0.201	0.027	1.67983e-21	Normal	TSPYL2
ITM2B	4.36041e-26	0.405543	0.868	0.6	1.72873e-21	Normal	ITM2B
SLURP1	4.64463e-26	0.976156	0.254	0.055	1.84141e-21	Normal	SLURP1
CLINT1	4.96831e-26	0.397115	0.562	0.24	1.96973e-21	Normal	CLINT1
CASP14	4.97208e-26	0.47133	0.601	0.292	1.97123e-21	Normal	CASP14
DHX15	5.21603e-26	0.346831	0.532	0.219	2.06795e-21	Normal	DHX15
QKI	5.8826e-26	0.419161	0.425	0.15	2.33222e-21	Normal	QKI
TTC3	7.98969e-26	0.378793	0.494	0.201	3.16759e-21	Normal	TTC3
TERF2IP	8.04252e-26	0.37517	0.626	0.279	3.18854e-21	Normal	TERF2IP
WAPAL	8.46734e-26	0.36274	0.517	0.21	3.35696e-21	Normal	WAPAL
TK1	9.56027e-26	-0.78949	0.015	0.261	3.79026e-21	Normal	TK1
SSFA2	1.01116e-25	0.36421	0.634	0.3	4.00884e-21	Normal	SSFA2
PLEKHB2	1.47114e-25	0.362309	0.427	0.16	5.83248e-21	Normal	PLEKHB2
PRC1	1.48921e-25	-0.901858	0.056	0.319	5.90413e-21	Normal	PRC1
ANKRD22	1.65092e-25	0.420594	0.491	0.216	6.54525e-21	Normal	ANKRD22
CCNT1	1.75926e-25	0.327917	0.372	0.113	6.97476e-21	Normal	CCNT1
GJA1	1.99786e-25	0.432069	0.817	0.51	7.92071e-21	Normal	GJA1
QSOX2	2.34502e-25	0.256186	0.201	0.03	9.29707e-21	Normal	QSOX2
RALBP1	3.12295e-25	0.42281	0.751	0.452	1.23813e-20	Normal	RALBP1
CYB5R3	3.25868e-25	0.321064	0.496	0.2	1.29194e-20	Normal	CYB5R3
CDS1	3.2862e-25	0.460829	0.476	0.218	1.30285e-20	Normal	CDS1
SCD	3.31789e-25	-0.972887	0.028	0.275	1.31541e-20	Normal	SCD
EIF4B	3.49327e-25	0.44027	0.621	0.284	1.38494e-20	Normal	EIF4B
SLAIN2	3.63269e-25	0.426456	0.57	0.271	1.44022e-20	Normal	SLAIN2
LRBA	3.67922e-25	0.338612	0.369	0.116	1.45866e-20	Normal	LRBA
EGLN3	3.85693e-25	0.410963	0.45	0.171	1.52912e-20	Normal	EGLN3
TPI1	3.92562e-25	-0.765557	0.573	0.636	1.55635e-20	Normal	TPI1
RTN3	3.93438e-25	0.422545	0.565	0.27	1.55982e-20	Normal	RTN3
TCN1	3.94943e-25	-0.875007	0.005	0.241	1.56579e-20	Normal	TCN1
SELK	4.10626e-25	0.429027	0.573	0.28	1.62797e-20	Normal	SELK
NRIP1	4.42686e-25	0.414374	0.453	0.174	1.75507e-20	Normal	NRIP1
TMEM50A	6.94876e-25	0.30905	0.476	0.191	2.7549e-20	Normal	TMEM50A
TOM1L2	6.99831e-25	0.370394	0.318	0.096	2.77455e-20	Normal	TOM1L2
RPL7A	7.10325e-25	0.37115	0.896	0.695	2.81616e-20	Normal	RPL7A
PDCD4	7.64776e-25	0.543948	0.595	0.297	3.03203e-20	Normal	PDCD4
SETD2	7.9355e-25	0.289456	0.529	0.21	3.14611e-20	Normal	SETD2
KMT2C	8.97973e-25	0.388792	0.458	0.176	3.56011e-20	Normal	KMT2C
FAM53C	9.70229e-25	0.339138	0.293	0.075	3.84657e-20	Normal	FAM53C
C3orf58	9.75909e-25	0.417447	0.349	0.112	3.86909e-20	Normal	C3orf58
GLTSCR2	9.78236e-25	0.461274	0.875	0.612	3.87832e-20	Normal	GLTSCR2
CALML3	1.07968e-24	-1.44262	0.466	0.578	4.2805e-20	Normal	CALML3
RHOB	1.1974e-24	0.530075	0.514	0.211	4.74721e-20	Normal	RHOB
PLAGL1	1.21487e-24	0.313989	0.265	0.066	4.81649e-20	Normal	PLAGL1
MOB1A	1.23549e-24	0.329545	0.499	0.208	4.89824e-20	Normal	MOB1A
ASPM	1.36914e-24	-1.17035	0.008	0.239	5.42811e-20	Normal	ASPM
CCSAP	1.52505e-24	0.38884	0.372	0.133	6.04622e-20	Normal	CCSAP
ANKRD11	1.54067e-24	0.342146	0.606	0.282	6.10815e-20	Normal	ANKRD11
LSS	1.73068e-24	0.379873	0.321	0.098	6.86147e-20	Normal	LSS
RAB11A	1.74064e-24	0.41125	0.718	0.408	6.90096e-20	Normal	RAB11A
CDHR1	1.76064e-24	0.516192	0.489	0.222	6.98022e-20	Normal	CDHR1
HECTD1	1.7896e-24	0.345736	0.57	0.249	7.09504e-20	Normal	HECTD1
MT-TL1	1.976e-24	0.269655	0.282	0.068	7.83404e-20	Normal	MT-TL1
KDM5B	2.02443e-24	0.363496	0.59	0.276	8.02607e-20	Normal	KDM5B
HIAT1	2.02776e-24	0.310567	0.427	0.162	8.03926e-20	Normal	HIAT1
PTPRZ1	2.12549e-24	0.462363	0.448	0.181	8.42672e-20	Normal	PTPRZ1
GAS7	2.13321e-24	0.341935	0.252	0.056	8.45734e-20	Normal	GAS7
ADM	2.29489e-24	0.554937	0.511	0.22	9.09832e-20	Normal	ADM
PQLC1	2.65989e-24	0.395998	0.445	0.18	1.05454e-19	Normal	PQLC1
PCGF5	2.70741e-24	0.300633	0.351	0.108	1.07338e-19	Normal	PCGF5
NR1D1	3.24483e-24	0.49911	0.374	0.139	1.28644e-19	Normal	NR1D1
CAST	3.60955e-24	0.436869	0.824	0.552	1.43104e-19	Normal	CAST
NFIB	3.79871e-24	0.463911	0.466	0.176	1.50604e-19	Normal	NFIB
RAB3D	3.95155e-24	0.374128	0.573	0.276	1.56663e-19	Normal	RAB3D
MUC15	4.07257e-24	0.275776	0.372	0.126	1.61461e-19	Normal	MUC15
USP9X	4.09335e-24	0.418904	0.448	0.176	1.62285e-19	Normal	USP9X
TM9SF2	4.56253e-24	0.336668	0.496	0.214	1.80886e-19	Normal	TM9SF2
RARG	5.04274e-24	0.37618	0.539	0.258	1.99924e-19	Normal	RARG
TMBIM6	5.43034e-24	0.379805	0.802	0.488	2.15291e-19	Normal	TMBIM6
AIM1L	6.30352e-24	0.419776	0.389	0.154	2.4991e-19	Normal	AIM1L
MAP7D1	6.48004e-24	0.484493	0.575	0.276	2.56908e-19	Normal	MAP7D1
DUSP5	6.84821e-24	0.267105	0.257	0.058	2.71504e-19	Normal	DUSP5
PMP22	8.53413e-24	0.319858	0.158	0.015	3.38344e-19	Normal	PMP22
RP3-523K23.2	1.05361e-23	0.362678	0.496	0.244	4.17716e-19	Normal	RP3-523K23.2
DBI	1.10567e-23	-0.963533	0.684	0.665	4.38355e-19	Normal	DBI
MTRNR2L1	1.11319e-23	0.487453	0.298	0.077	4.41334e-19	Normal	MTRNR2L1
SERP1	1.34771e-23	0.383985	0.669	0.357	5.34312e-19	Normal	SERP1
DNAJB1	1.42101e-23	-1.19368	0.636	0.647	5.63375e-19	Normal	DNAJB1
GSPT1	1.53785e-23	0.380938	0.641	0.325	6.09694e-19	Normal	GSPT1
TSC22D3	1.54449e-23	0.677885	0.221	0.045	6.1233e-19	Normal	TSC22D3
RLF	1.60936e-23	0.381619	0.471	0.187	6.38048e-19	Normal	RLF
DDX21	1.63391e-23	0.404983	0.809	0.528	6.4778e-19	Normal	DDX21
USP12	1.69995e-23	0.374445	0.331	0.103	6.73961e-19	Normal	USP12
RHOT1	1.74767e-23	0.334112	0.473	0.207	6.92883e-19	Normal	RHOT1
EIF4G3	1.88691e-23	0.354557	0.43	0.164	7.48084e-19	Normal	EIF4G3
MCC	2.40489e-23	0.37253	0.298	0.083	9.53443e-19	Normal	MCC
GNAI1	2.41854e-23	0.342894	0.575	0.294	9.58856e-19	Normal	GNAI1
BIRC5	2.4264e-23	-0.791395	0.013	0.238	9.61972e-19	Normal	BIRC5
RBM25	2.45403e-23	0.33431	0.751	0.411	9.72926e-19	Normal	RBM25
SULT2B1	2.61161e-23	0.527016	0.435	0.195	1.0354e-18	Normal	SULT2B1
BNIPL	2.61444e-23	0.32758	0.435	0.18	1.03652e-18	Normal	BNIPL
IGFL1	3.29952e-23	-0.688581	0.003	0.219	1.30813e-18	Normal	IGFL1
KLC3	3.61381e-23	0.42628	0.59	0.322	1.43273e-18	Normal	KLC3
GTF3C4	3.62755e-23	0.330857	0.382	0.136	1.43818e-18	Normal	GTF3C4
MAP2K4	3.71779e-23	0.255337	0.422	0.159	1.47395e-18	Normal	MAP2K4
CCDC12	4.17035e-23	0.410388	0.435	0.185	1.65338e-18	Normal	CCDC12
ARNTL	4.2981e-23	0.398067	0.265	0.07	1.70402e-18	Normal	ARNTL
TMEM40	4.7347e-23	0.404369	0.575	0.28	1.87712e-18	Normal	TMEM40
MBNL2	5.25317e-23	0.479085	0.394	0.14	2.08267e-18	Normal	MBNL2
RIPK2	5.49386e-23	0.313106	0.277	0.076	2.17809e-18	Normal	RIPK2
RCOR1	5.53792e-23	0.366639	0.534	0.254	2.19557e-18	Normal	RCOR1
IFI27L2	5.62037e-23	-0.655159	0.099	0.362	2.22825e-18	Normal	IFI27L2
FOXN3	6.78288e-23	0.367522	0.501	0.214	2.68914e-18	Normal	FOXN3
PLEKHG5	6.86601e-23	0.367794	0.351	0.13	2.7221e-18	Normal	PLEKHG5
CARHSP1	7.59424e-23	-0.554175	0.025	0.259	3.01081e-18	Normal	CARHSP1
SPTBN2	7.62895e-23	0.359134	0.481	0.212	3.02457e-18	Normal	SPTBN2
RPL19	7.77428e-23	-0.289296	0.936	0.898	3.08219e-18	Normal	RPL19
CAMK1D	9.15337e-23	0.352321	0.341	0.113	3.62895e-18	Normal	CAMK1D
TNRC6B	9.59618e-23	0.407257	0.3	0.085	3.8045e-18	Normal	TNRC6B
ELOVL5	9.94058e-23	0.269614	0.31	0.089	3.94104e-18	Normal	ELOVL5
TNFSF10	1.02781e-22	-0.79833	0.079	0.33	4.07486e-18	Normal	TNFSF10
ARF4	1.04522e-22	0.291953	0.481	0.205	4.14386e-18	Normal	ARF4
ELL2	1.30213e-22	0.305093	0.58	0.261	5.16243e-18	Normal	ELL2
MAP4K5	1.39535e-22	0.34591	0.455	0.187	5.53199e-18	Normal	MAP4K5
FBXL16	1.45382e-22	0.25522	0.214	0.045	5.76382e-18	Normal	FBXL16
NCAPG	1.53853e-22	-0.769871	0.008	0.222	6.09965e-18	Normal	NCAPG
GPR157	1.71252e-22	0.359164	0.43	0.175	6.78945e-18	Normal	GPR157
PLEKHN1	1.77455e-22	0.317352	0.333	0.117	7.03537e-18	Normal	PLEKHN1
CDV3	1.82368e-22	0.378269	0.489	0.208	7.23017e-18	Normal	CDV3
SGK1	1.87735e-22	0.558781	0.443	0.181	7.44293e-18	Normal	SGK1
ACVR2A	2.09849e-22	0.320816	0.336	0.109	8.31967e-18	Normal	ACVR2A
RRM2	2.12122e-22	-0.813663	0.003	0.213	8.4098e-18	Normal	RRM2
WDR26	2.17788e-22	0.319215	0.461	0.191	8.63442e-18	Normal	WDR26
HAL	2.37123e-22	0.261931	0.181	0.028	9.40097e-18	Normal	HAL
TANC1	2.38295e-22	0.377099	0.417	0.159	9.44745e-18	Normal	TANC1
USP15	2.39558e-22	0.394957	0.593	0.298	9.49751e-18	Normal	USP15
HECA	2.98328e-22	0.368909	0.461	0.198	1.18275e-17	Normal	HECA
PPAP2C	3.03555e-22	0.381953	0.45	0.212	1.20347e-17	Normal	PPAP2C
ZNF430	3.04141e-22	0.320103	0.285	0.083	1.2058e-17	Normal	ZNF430
ALDH2	3.14282e-22	-0.709233	0.702	0.686	1.246e-17	Normal	ALDH2
INTS6	3.23739e-22	0.345913	0.387	0.145	1.2835e-17	Normal	INTS6
BACH1	3.43874e-22	0.409028	0.44	0.183	1.36332e-17	Normal	BACH1
HLA-C	3.50923e-22	0.388812	0.802	0.537	1.39127e-17	Normal	HLA-C
KIAA0247	3.73504e-22	0.342515	0.3	0.087	1.48079e-17	Normal	KIAA0247
ACTN4	3.77634e-22	0.335841	0.748	0.456	1.49717e-17	Normal	ACTN4
OSBP	3.83419e-22	0.311263	0.438	0.172	1.5201e-17	Normal	OSBP
ACAP2	4.24398e-22	0.368453	0.499	0.218	1.68257e-17	Normal	ACAP2
SURF4	4.41347e-22	0.322552	0.417	0.161	1.74976e-17	Normal	SURF4
NOV	4.45594e-22	0.56502	0.15	0.016	1.7666e-17	Normal	NOV
EIF4EBP2	4.59337e-22	0.323122	0.443	0.183	1.82109e-17	Normal	EIF4EBP2
RANBP2	4.60292e-22	0.32924	0.463	0.19	1.82487e-17	Normal	RANBP2
ARHGEF12	5.11632e-22	0.342542	0.542	0.242	2.02842e-17	Normal	ARHGEF12
POF1B	5.13856e-22	0.619817	0.407	0.185	2.03723e-17	Normal	POF1B
PPP2R5A	5.272e-22	0.3385	0.453	0.195	2.09014e-17	Normal	PPP2R5A
LNPEP	5.35843e-22	0.279054	0.412	0.149	2.1244e-17	Normal	LNPEP
MATR3	5.42755e-22	0.423496	0.664	0.338	2.15181e-17	Normal	MATR3
TMEM2	6.50579e-22	0.252416	0.204	0.037	2.57928e-17	Normal	TMEM2
NAMPT	6.80017e-22	0.529907	0.539	0.226	2.69599e-17	Normal	NAMPT
RHOC	7.48287e-22	0.254595	0.377	0.124	2.96666e-17	Normal	RHOC
PTGER4	7.49556e-22	0.401652	0.249	0.062	2.97169e-17	Normal	PTGER4
TMEM50B	9.09886e-22	0.270674	0.356	0.133	3.60733e-17	Normal	TMEM50B
YY1	9.22359e-22	0.354469	0.664	0.355	3.65678e-17	Normal	YY1
PNO1	1.01031e-21	0.304008	0.336	0.119	4.00548e-17	Normal	PNO1
GUK1	1.05889e-21	0.379987	0.779	0.546	4.19809e-17	Normal	GUK1
EIF2S1	1.07258e-21	0.360813	0.606	0.326	4.25235e-17	Normal	EIF2S1
MLXIP	1.07864e-21	0.259095	0.191	0.032	4.27638e-17	Normal	MLXIP
SYNGR2	1.10077e-21	0.358388	0.628	0.321	4.36412e-17	Normal	SYNGR2
CHCHD10	1.14645e-21	-0.554573	0.168	0.435	4.54522e-17	Normal	CHCHD10
CD9	1.21299e-21	0.41386	0.761	0.43	4.80902e-17	Normal	CD9
SKP1	1.25424e-21	0.380445	0.672	0.374	4.97255e-17	Normal	SKP1
COX4I1	1.2676e-21	-0.496316	0.852	0.782	5.02553e-17	Normal	COX4I1
MAGT1	1.27002e-21	0.301555	0.448	0.183	5.03514e-17	Normal	MAGT1
STMN1	1.33037e-21	-1.11816	0.142	0.381	5.2744e-17	Normal	STMN1
SMC2	1.45041e-21	-0.844188	0.102	0.337	5.75031e-17	Normal	SMC2
SMG1	1.45549e-21	0.295447	0.455	0.183	5.77044e-17	Normal	SMG1
CDC25B	1.49966e-21	-0.690134	0.015	0.228	5.94557e-17	Normal	CDC25B
ASAH1	1.50607e-21	0.407555	0.417	0.181	5.97098e-17	Normal	ASAH1
IL6ST	1.52735e-21	0.544492	0.354	0.118	6.05533e-17	Normal	IL6ST
ZCCHC11	1.59882e-21	0.352116	0.366	0.126	6.33867e-17	Normal	ZCCHC11
COX5B	1.84207e-21	-0.709038	0.687	0.676	7.30307e-17	Normal	COX5B
PNP	1.85364e-21	0.400269	0.524	0.244	7.34895e-17	Normal	PNP
PTPN3	1.95594e-21	0.283377	0.288	0.085	7.75451e-17	Normal	PTPN3
KIF1B	1.98615e-21	0.377853	0.435	0.175	7.87429e-17	Normal	KIF1B
NFIX	2.16046e-21	0.350751	0.545	0.248	8.56536e-17	Normal	NFIX
ARHGAP23	2.21513e-21	0.355544	0.483	0.226	8.78211e-17	Normal	ARHGAP23
NFKBIA	2.32644e-21	0.371623	0.875	0.624	9.22339e-17	Normal	NFKBIA
KDSR	2.59899e-21	0.351837	0.499	0.226	1.03039e-16	Normal	KDSR
TOR1AIP2	2.6403e-21	0.361179	0.522	0.238	1.04677e-16	Normal	TOR1AIP2
PUM1	2.78789e-21	0.316279	0.455	0.188	1.10529e-16	Normal	PUM1
CDK1	3.37043e-21	-0.644129	0.015	0.224	1.33624e-16	Normal	CDK1
ICOSLG	3.59018e-21	0.292773	0.173	0.027	1.42336e-16	Normal	ICOSLG
KIAA0101	3.62711e-21	-0.609211	0.005	0.206	1.438e-16	Normal	KIAA0101
STX11	3.66805e-21	0.258974	0.308	0.1	1.45424e-16	Normal	STX11
DNAJB9	3.75685e-21	0.260322	0.29	0.083	1.48944e-16	Normal	DNAJB9
GLS	4.15778e-21	0.295943	0.379	0.136	1.64839e-16	Normal	GLS
PLAGL2	4.29068e-21	0.310226	0.3	0.095	1.70108e-16	Normal	PLAGL2
ATP11B	5.1146e-21	0.31226	0.489	0.22	2.02774e-16	Normal	ATP11B
CCDC47	5.28789e-21	0.340797	0.621	0.315	2.09644e-16	Normal	CCDC47
TBC1D23	5.37841e-21	0.286962	0.44	0.19	2.13232e-16	Normal	TBC1D23
ARRDC4	6.04104e-21	0.273701	0.293	0.091	2.39503e-16	Normal	ARRDC4
RNF139	7.06483e-21	0.313059	0.369	0.146	2.80092e-16	Normal	RNF139
TMEM154	7.21852e-21	0.37598	0.616	0.317	2.86186e-16	Normal	TMEM154
NBEAL2	7.3975e-21	0.341512	0.338	0.122	2.93281e-16	Normal	NBEAL2
NXT1	8.44055e-21	0.320531	0.377	0.149	3.34634e-16	Normal	NXT1
TMEM30A	8.55259e-21	0.310416	0.463	0.2	3.39076e-16	Normal	TMEM30A
KIFC2	8.80581e-21	0.340301	0.328	0.119	3.49115e-16	Normal	KIFC2
CTNND1	9.20446e-21	0.329886	0.667	0.342	3.6492e-16	Normal	CTNND1
CEBPG	1.10128e-20	0.340975	0.578	0.31	4.36615e-16	Normal	CEBPG
SLC12A2	1.13934e-20	0.397032	0.3	0.09	4.51703e-16	Normal	SLC12A2
SPAG9	1.17795e-20	0.405497	0.491	0.215	4.67009e-16	Normal	SPAG9
UBTD1	1.43464e-20	0.41456	0.351	0.15	5.68777e-16	Normal	UBTD1
TMEM184A	1.8983e-20	0.362275	0.344	0.125	7.526e-16	Normal	TMEM184A
FGFR3	2.07233e-20	0.347716	0.616	0.332	8.21597e-16	Normal	FGFR3
SNAI2	2.16156e-20	0.350367	0.338	0.125	8.56973e-16	Normal	SNAI2
NUMA1	2.24211e-20	0.341676	0.372	0.135	8.88907e-16	Normal	NUMA1
PPP1R15B	2.34387e-20	0.364019	0.387	0.151	9.29252e-16	Normal	PPP1R15B
SYNCRIP	2.44061e-20	0.36293	0.7	0.393	9.67603e-16	Normal	SYNCRIP
WNK1	2.45064e-20	0.351552	0.639	0.343	9.7158e-16	Normal	WNK1
COX7C	2.58734e-20	-0.652965	0.723	0.678	1.02578e-15	Normal	COX7C
DDX24	2.60702e-20	0.384893	0.545	0.255	1.03358e-15	Normal	DDX24
YTHDC1	2.60831e-20	0.285779	0.483	0.211	1.03409e-15	Normal	YTHDC1
MKNK2	2.68145e-20	0.324219	0.506	0.235	1.06309e-15	Normal	MKNK2
CCNB1	2.74608e-20	-0.926357	0.025	0.23	1.08871e-15	Normal	CCNB1
PCM1	2.78206e-20	0.375405	0.514	0.233	1.10297e-15	Normal	PCM1
APP	2.87571e-20	0.43598	0.483	0.207	1.1401e-15	Normal	APP
CYB561	2.92927e-20	0.305698	0.399	0.163	1.16134e-15	Normal	CYB561
RMND5A	3.03669e-20	0.250319	0.407	0.172	1.20393e-15	Normal	RMND5A
MAP2	3.43127e-20	0.27801	0.257	0.073	1.36036e-15	Normal	MAP2
DNAJC3	3.45651e-20	0.336275	0.402	0.159	1.37037e-15	Normal	DNAJC3
USP54	3.55358e-20	0.34439	0.224	0.055	1.40885e-15	Normal	USP54
INPP5A	3.75872e-20	0.287774	0.232	0.059	1.49018e-15	Normal	INPP5A
TXNDC17	3.81416e-20	-0.843031	0.318	0.486	1.51216e-15	Normal	TXNDC17
TMF1	3.94883e-20	0.283946	0.43	0.173	1.56555e-15	Normal	TMF1
CERS6	4.09073e-20	0.326129	0.399	0.153	1.62181e-15	Normal	CERS6
FABP5	4.13321e-20	-0.570158	0.069	0.283	1.63865e-15	Normal	FABP5
SH3YL1	4.48307e-20	0.387705	0.399	0.175	1.77736e-15	Normal	SH3YL1
CLTC	4.59664e-20	0.302594	0.562	0.269	1.82239e-15	Normal	CLTC
IVL	4.70316e-20	0.451787	0.466	0.203	1.86462e-15	Normal	IVL
PJA2	5.51296e-20	0.35812	0.425	0.177	2.18567e-15	Normal	PJA2
CEBPZ	5.751e-20	0.300364	0.542	0.252	2.28004e-15	Normal	CEBPZ
CCNA2	6.42511e-20	-0.630264	0.008	0.2	2.5473e-15	Normal	CCNA2
CAMLG	6.81059e-20	0.312065	0.529	0.26	2.70013e-15	Normal	CAMLG
TM9SF3	6.98589e-20	0.388297	0.575	0.287	2.76963e-15	Normal	TM9SF3
SH3RF2	6.998e-20	0.392442	0.463	0.22	2.77443e-15	Normal	SH3RF2
ACADVL	7.04865e-20	0.330967	0.547	0.276	2.79451e-15	Normal	ACADVL
ZNF800	7.08924e-20	0.272071	0.387	0.154	2.8106e-15	Normal	ZNF800
WDR82	7.76515e-20	0.277275	0.466	0.194	3.07857e-15	Normal	WDR82
KIAA1109	7.9835e-20	0.312166	0.265	0.073	3.16514e-15	Normal	KIAA1109
SCAF11	1.00055e-19	0.290547	0.644	0.337	3.96679e-15	Normal	SCAF11
DDB1	1.10538e-19	0.331229	0.506	0.256	4.38239e-15	Normal	DDB1
NFIL3	1.11523e-19	0.379826	0.338	0.121	4.42145e-15	Normal	NFIL3
GCH1	1.12572e-19	0.306479	0.336	0.127	4.46303e-15	Normal	GCH1
PTK6	1.16347e-19	0.312411	0.374	0.156	4.61271e-15	Normal	PTK6
FAM63B	1.18591e-19	0.264825	0.349	0.13	4.70165e-15	Normal	FAM63B
GSKIP	1.28735e-19	0.25686	0.366	0.15	5.10382e-15	Normal	GSKIP
JUND	1.29327e-19	0.402425	0.779	0.474	5.12731e-15	Normal	JUND
PSAP	1.29742e-19	0.347403	0.743	0.405	5.14374e-15	Normal	PSAP
PRPF40A	1.32514e-19	0.338546	0.753	0.458	5.25364e-15	Normal	PRPF40A
KDM5C	1.36595e-19	0.327819	0.384	0.154	5.41546e-15	Normal	KDM5C
TPX2	1.37129e-19	-1.00351	0.041	0.245	5.4366e-15	Normal	TPX2
FASN	1.48095e-19	0.336076	0.405	0.171	5.87139e-15	Normal	FASN
ATP5I	1.51765e-19	-0.795501	0.471	0.573	6.01686e-15	Normal	ATP5I
MZT2A	1.57465e-19	-0.602582	0.15	0.396	6.24285e-15	Normal	MZT2A
PLCH2	1.70921e-19	0.314902	0.3	0.106	6.77632e-15	Normal	PLCH2
CORO1C	1.82201e-19	0.287886	0.443	0.188	7.22352e-15	Normal	CORO1C
RAB1A	1.9538e-19	0.325774	0.585	0.301	7.74603e-15	Normal	RAB1A
MYO5B	2.2188e-19	0.265216	0.242	0.068	8.79667e-15	Normal	MYO5B
TET2	2.52654e-19	0.304767	0.392	0.162	1.00167e-14	Normal	TET2
IDI1	2.99236e-19	0.346161	0.618	0.339	1.18635e-14	Normal	IDI1
SLK	3.3439e-19	0.277406	0.687	0.35	1.32572e-14	Normal	SLK
EIF4G1	3.43725e-19	0.324324	0.751	0.448	1.36273e-14	Normal	EIF4G1
ALDH7A1	3.69508e-19	-0.616693	0.102	0.328	1.46495e-14	Normal	ALDH7A1
RNASEH2A	3.91311e-19	-0.459562	0.015	0.208	1.55139e-14	Normal	RNASEH2A
PRRC2B	3.93172e-19	0.274226	0.443	0.184	1.55877e-14	Normal	PRRC2B
GPNMB	3.94631e-19	0.393857	0.697	0.393	1.56455e-14	Normal	GPNMB
MYO6	4.62319e-19	0.307646	0.379	0.151	1.83291e-14	Normal	MYO6
OIP5-AS1	4.67141e-19	0.263423	0.481	0.207	1.85203e-14	Normal	OIP5-AS1
ARID1B	5.312e-19	0.327871	0.402	0.161	2.106e-14	Normal	ARID1B
PVRL2	5.37436e-19	0.290674	0.397	0.166	2.13072e-14	Normal	PVRL2
RAB40C	5.4957e-19	0.325738	0.349	0.145	2.17883e-14	Normal	RAB40C
BCLAF1	6.48099e-19	0.275089	0.542	0.251	2.56945e-14	Normal	BCLAF1
WEE1	6.49347e-19	0.512132	0.42	0.192	2.5744e-14	Normal	WEE1
BAIAP2	6.76687e-19	0.377581	0.59	0.336	2.68279e-14	Normal	BAIAP2
MFAP3L	6.99639e-19	0.254191	0.226	0.064	2.77379e-14	Normal	MFAP3L
EIF4A1	7.12455e-19	0.327301	0.611	0.333	2.8246e-14	Normal	EIF4A1
SRSF11	7.61406e-19	0.295964	0.743	0.449	3.01867e-14	Normal	SRSF11
CTSB	8.22305e-19	-0.784254	0.191	0.42	3.26011e-14	Normal	CTSB
HERC6	8.6209e-19	-0.68578	0.023	0.219	3.41784e-14	Normal	HERC6
HEXIM1	1.0963e-18	0.331713	0.389	0.164	4.34637e-14	Normal	HEXIM1
DIAPH3	1.09925e-18	-0.508301	0	0.175	4.3581e-14	Normal	DIAPH3
SAP18	1.12327e-18	0.367158	0.69	0.442	4.4533e-14	Normal	SAP18
MYL6	1.1825e-18	-0.310618	0.893	0.853	4.68815e-14	Normal	MYL6
CERS3	1.3018e-18	0.344153	0.506	0.271	5.1611e-14	Normal	CERS3
PICALM	1.32621e-18	0.254144	0.491	0.221	5.2579e-14	Normal	PICALM
PALMD	1.40484e-18	0.374662	0.611	0.314	5.56962e-14	Normal	PALMD
SPINK5	1.4474e-18	0.881589	0.601	0.465	5.73835e-14	Normal	SPINK5
BCL9L	1.45998e-18	0.281391	0.341	0.125	5.78822e-14	Normal	BCL9L
C1R	1.52382e-18	-0.899921	0.028	0.222	6.04134e-14	Normal	C1R
C1orf63	1.54121e-18	0.286396	0.552	0.281	6.11026e-14	Normal	C1orf63
RNMT	1.72891e-18	0.324321	0.412	0.193	6.85446e-14	Normal	RNMT
ATXN7	1.79564e-18	0.325856	0.316	0.116	7.11901e-14	Normal	ATXN7
CDK6	1.82953e-18	0.345353	0.341	0.124	7.25334e-14	Normal	CDK6
ERBB3	1.88369e-18	0.269738	0.392	0.165	7.46807e-14	Normal	ERBB3
TXLNG	2.09162e-18	0.324808	0.313	0.118	8.29243e-14	Normal	TXLNG
LTA4H	2.17634e-18	0.280924	0.384	0.163	8.62834e-14	Normal	LTA4H
BSPRY	2.22516e-18	0.32009	0.3	0.113	8.82188e-14	Normal	BSPRY
BRCA1	2.23405e-18	-0.539925	0.005	0.181	8.85712e-14	Normal	BRCA1
PGRMC2	2.65782e-18	0.339216	0.519	0.273	1.05372e-13	Normal	PGRMC2
TMEM66	2.74392e-18	0.307465	0.481	0.226	1.08785e-13	Normal	TMEM66
TPPP3	2.79887e-18	0.363036	0.565	0.286	1.10964e-13	Normal	TPPP3
IP6K2	3.18135e-18	0.373665	0.517	0.286	1.26128e-13	Normal	IP6K2
SUN1	3.25415e-18	0.32675	0.333	0.118	1.29014e-13	Normal	SUN1
AKAP13	3.52031e-18	0.339438	0.295	0.096	1.39566e-13	Normal	AKAP13
TACC3	3.52682e-18	-0.56157	0.003	0.176	1.39824e-13	Normal	TACC3
RPL12	3.60283e-18	-0.40385	0.865	0.77	1.42838e-13	Normal	RPL12
BTG2	3.60751e-18	0.386179	0.682	0.38	1.43023e-13	Normal	BTG2
MYBL2	3.90128e-18	-0.527454	0.008	0.184	1.5467e-13	Normal	MYBL2
KAZN	4.06875e-18	0.283994	0.31	0.111	1.6131e-13	Normal	KAZN
USP7	4.07443e-18	0.296232	0.476	0.225	1.61535e-13	Normal	USP7
DR1	4.0819e-18	0.298462	0.466	0.215	1.61831e-13	Normal	DR1
SPPL3	4.17414e-18	0.280003	0.504	0.245	1.65488e-13	Normal	SPPL3
TACC2	4.35117e-18	0.348052	0.379	0.159	1.72506e-13	Normal	TACC2
WWC3	5.71897e-18	0.26412	0.285	0.095	2.26734e-13	Normal	WWC3
HINT2	5.75874e-18	-0.533211	0.071	0.279	2.28311e-13	Normal	HINT2
AKAP9	6.73551e-18	0.411611	0.56	0.285	2.67036e-13	Normal	AKAP9
PHACTR4	7.09875e-18	0.381226	0.377	0.163	2.81437e-13	Normal	PHACTR4
CA12	7.18038e-18	0.356255	0.761	0.522	2.84673e-13	Normal	CA12
STK24	7.36986e-18	0.315728	0.552	0.295	2.92186e-13	Normal	STK24
ANLN	7.49566e-18	-0.874513	0.059	0.252	2.97173e-13	Normal	ANLN
N4BP2L2	7.57072e-18	0.270386	0.496	0.23	3.00149e-13	Normal	N4BP2L2
UQCRH	7.78674e-18	-0.625322	0.585	0.63	3.08713e-13	Normal	UQCRH
MTCH1	8.15779e-18	0.315343	0.514	0.255	3.23424e-13	Normal	MTCH1
ISOC1	9.88162e-18	0.264134	0.29	0.102	3.91767e-13	Normal	ISOC1
CEP55	1.03871e-17	-0.574457	0.003	0.171	4.11805e-13	Normal	CEP55
RRAGC	1.03956e-17	0.394151	0.499	0.254	4.12142e-13	Normal	RRAGC
MED13	1.07402e-17	0.26187	0.399	0.164	4.25807e-13	Normal	MED13
KIF11	1.0948e-17	-0.557637	0.015	0.192	4.34045e-13	Normal	KIF11
OAS3	1.13051e-17	-0.617772	0.038	0.231	4.48202e-13	Normal	OAS3
CASC5	1.1726e-17	-0.510808	0.005	0.176	4.6489e-13	Normal	CASC5
GRHL3	1.2165e-17	0.329809	0.43	0.201	4.82292e-13	Normal	GRHL3
WBP1L	1.33368e-17	0.27084	0.341	0.136	5.28752e-13	Normal	WBP1L
EGFR	1.44599e-17	0.384077	0.641	0.364	5.73276e-13	Normal	EGFR
VPS51	1.56335e-17	0.31361	0.455	0.229	6.19804e-13	Normal	VPS51
MAPK1	1.57189e-17	0.312725	0.387	0.173	6.2319e-13	Normal	MAPK1
XAF1	1.66872e-17	-0.67745	0.023	0.207	6.61582e-13	Normal	XAF1
RPL35	1.69489e-17	-0.337687	0.919	0.894	6.71957e-13	Normal	RPL35
CD99	1.7383e-17	0.272803	0.295	0.104	6.89164e-13	Normal	CD99
CCNL2	1.7715e-17	0.300427	0.445	0.2	7.02329e-13	Normal	CCNL2
CEBPD	1.77171e-17	0.533531	0.718	0.454	7.02413e-13	Normal	CEBPD
MICALCL	2.1661e-17	0.269184	0.237	0.072	8.58772e-13	Normal	MICALCL
HNRNPDL	2.16637e-17	0.381069	0.692	0.429	8.58879e-13	Normal	HNRNPDL
TYMS	2.1732e-17	-0.525611	0.008	0.178	8.61587e-13	Normal	TYMS
SEPP1	2.17887e-17	0.282614	0.504	0.227	8.63835e-13	Normal	SEPP1
PUM2	2.24373e-17	0.33339	0.471	0.232	8.89549e-13	Normal	PUM2
NDC80	2.43022e-17	-0.563027	0.003	0.167	9.63484e-13	Normal	NDC80
BIRC2	2.472e-17	0.35696	0.425	0.204	9.80051e-13	Normal	BIRC2
NOP58	2.6364e-17	0.280855	0.623	0.337	1.04523e-12	Normal	NOP58
ARL8B	2.75295e-17	0.293004	0.608	0.329	1.09144e-12	Normal	ARL8B
ARL5B	2.94819e-17	0.28896	0.44	0.192	1.16884e-12	Normal	ARL5B
RAB5A	3.19932e-17	0.345842	0.478	0.243	1.2684e-12	Normal	RAB5A
URI1	3.22838e-17	0.256208	0.483	0.241	1.27992e-12	Normal	URI1
GDE1	3.33327e-17	0.278305	0.453	0.225	1.32151e-12	Normal	GDE1
WDR47	3.46394e-17	0.314112	0.412	0.202	1.37331e-12	Normal	WDR47
KLK7	3.71974e-17	0.618196	0.308	0.121	1.47473e-12	Normal	KLK7
PRR11	3.77082e-17	-0.53683	0	0.161	1.49498e-12	Normal	PRR11
SEC31A	3.95727e-17	0.254793	0.486	0.227	1.5689e-12	Normal	SEC31A
HK1	4.16319e-17	0.250553	0.601	0.312	1.65054e-12	Normal	HK1
TUBA4A	4.29956e-17	0.371727	0.687	0.447	1.70461e-12	Normal	TUBA4A
GLTP	4.43489e-17	0.298543	0.71	0.43	1.75826e-12	Normal	GLTP
RPL27A	4.71679e-17	-0.287938	0.924	0.873	1.87002e-12	Normal	RPL27A
DLGAP5	4.91956e-17	-0.724263	0.005	0.17	1.95041e-12	Normal	DLGAP5
FOXM1	5.09598e-17	-0.487048	0.005	0.171	2.02035e-12	Normal	FOXM1
AURKB	5.34624e-17	-0.553035	0.003	0.164	2.11957e-12	Normal	AURKB
PRKAR1A	5.36392e-17	0.257963	0.361	0.15	2.12658e-12	Normal	PRKAR1A
VIMP	5.70414e-17	0.30118	0.511	0.272	2.26146e-12	Normal	VIMP
CTSC	6.57182e-17	-0.486133	0.061	0.265	2.60546e-12	Normal	CTSC
FAM83G	6.59557e-17	0.335397	0.583	0.339	2.61488e-12	Normal	FAM83G
COMTD1	6.59691e-17	-0.524776	0.14	0.351	2.61541e-12	Normal	COMTD1
LGALS3BP	6.63155e-17	-0.608772	0.031	0.213	2.62914e-12	Normal	LGALS3BP
CKMT1A	7.08812e-17	-0.399948	0.066	0.267	2.81016e-12	Normal	CKMT1A
BRCA2	7.55381e-17	-0.530517	0.003	0.163	2.99479e-12	Normal	BRCA2
IFI16	7.61751e-17	-0.756225	0.344	0.513	3.02004e-12	Normal	IFI16
CHML	8.02832e-17	0.348444	0.267	0.097	3.18291e-12	Normal	CHML
DNMT1	8.38202e-17	-0.740131	0.064	0.257	3.32314e-12	Normal	DNMT1
YWHAZ	9.12542e-17	0.325543	0.799	0.591	3.61786e-12	Normal	YWHAZ
CRABP2	1.02926e-16	-0.740349	0.598	0.623	4.08062e-12	Normal	CRABP2
TTC19	1.04632e-16	0.286464	0.389	0.167	4.14823e-12	Normal	TTC19
PLS3	1.06579e-16	0.289788	0.636	0.336	4.22544e-12	Normal	PLS3
UQCRC1	1.18199e-16	-0.709762	0.321	0.491	4.68612e-12	Normal	UQCRC1
PARK7	1.22103e-16	-0.64537	0.168	0.373	4.84088e-12	Normal	PARK7
S100A7A	1.25335e-16	-0.768092	0.01	0.175	4.96903e-12	Normal	S100A7A
TNPO2	1.29486e-16	0.265387	0.397	0.176	5.13359e-12	Normal	TNPO2
CDCA8	1.29943e-16	-0.487522	0.005	0.165	5.15172e-12	Normal	CDCA8
SPTBN1	1.36868e-16	0.32429	0.407	0.175	5.42628e-12	Normal	SPTBN1
CDCA5	1.37239e-16	-0.492814	0.008	0.17	5.44099e-12	Normal	CDCA5
MLLT4	1.49794e-16	0.251879	0.323	0.123	5.93875e-12	Normal	MLLT4
SCP2	1.53169e-16	0.287681	0.55	0.305	6.07252e-12	Normal	SCP2
PVRL1	1.56066e-16	0.290212	0.687	0.43	6.18741e-12	Normal	PVRL1
NEBL	1.57566e-16	0.278887	0.412	0.197	6.24688e-12	Normal	NEBL
MGEA5	1.58817e-16	0.255185	0.463	0.217	6.29644e-12	Normal	MGEA5
TIMM13	1.63936e-16	-0.676598	0.3	0.473	6.49942e-12	Normal	TIMM13
CUL3	1.78915e-16	0.306066	0.417	0.187	7.09327e-12	Normal	CUL3
ACTG1	1.80997e-16	-0.311481	0.906	0.888	7.17582e-12	Normal	ACTG1
GRHL1	1.867e-16	0.277826	0.422	0.195	7.4019e-12	Normal	GRHL1
RNF24	1.91544e-16	0.306354	0.198	0.053	7.59395e-12	Normal	RNF24
PTRF	1.98006e-16	0.296742	0.392	0.159	7.85015e-12	Normal	PTRF
CASZ1	2.07811e-16	0.351474	0.405	0.197	8.23886e-12	Normal	CASZ1
SOX15	2.11354e-16	0.407932	0.496	0.297	8.37933e-12	Normal	SOX15
MBP	2.16241e-16	0.268491	0.295	0.108	8.57309e-12	Normal	MBP
KPNA6	2.40644e-16	0.266464	0.31	0.119	9.54056e-12	Normal	KPNA6
EXPH5	2.50611e-16	0.311674	0.504	0.274	9.93573e-12	Normal	EXPH5
SBNO1	2.5558e-16	0.276921	0.372	0.156	1.01327e-11	Normal	SBNO1
EP300	2.58644e-16	0.275847	0.392	0.168	1.02542e-11	Normal	EP300
UBE2C	2.73986e-16	-0.565515	0.003	0.158	1.08624e-11	Normal	UBE2C
BMP2	2.84059e-16	0.312678	0.298	0.108	1.12618e-11	Normal	BMP2
SGMS1	2.94383e-16	0.323008	0.476	0.253	1.16711e-11	Normal	SGMS1
HSDL2	2.9662e-16	0.313489	0.443	0.231	1.17598e-11	Normal	HSDL2
NDUFB10	3.03313e-16	-0.711746	0.387	0.515	1.20252e-11	Normal	NDUFB10
ATP5J2	3.06738e-16	-0.605698	0.216	0.408	1.21609e-11	Normal	ATP5J2
LSM14A	3.193e-16	0.294899	0.496	0.255	1.2659e-11	Normal	LSM14A
ATP6V0A1	3.35151e-16	0.270988	0.204	0.056	1.32874e-11	Normal	ATP6V0A1
PDLIM2	3.50319e-16	0.319533	0.336	0.149	1.38888e-11	Normal	PDLIM2
KIF2C	3.50749e-16	-0.518923	0.003	0.157	1.39058e-11	Normal	KIF2C
TMEM87A	3.58236e-16	0.270119	0.445	0.207	1.42026e-11	Normal	TMEM87A
RSF1	3.60052e-16	0.394205	0.402	0.178	1.42746e-11	Normal	RSF1
PARD6G	3.99001e-16	0.294368	0.458	0.238	1.58188e-11	Normal	PARD6G
SH3GLB1	4.09511e-16	0.296674	0.565	0.288	1.62355e-11	Normal	SH3GLB1
MSL1	4.10946e-16	0.286783	0.496	0.251	1.62924e-11	Normal	MSL1
TUBA1C	4.12407e-16	0.296836	0.761	0.533	1.63503e-11	Normal	TUBA1C
TKT	4.88073e-16	-0.774953	0.242	0.428	1.93501e-11	Normal	TKT
FANCI	4.88725e-16	-0.442691	0.02	0.191	1.9376e-11	Normal	FANCI
ITPR3	5.10215e-16	0.355988	0.359	0.158	2.0228e-11	Normal	ITPR3
OSER1	5.2223e-16	0.30579	0.382	0.168	2.07043e-11	Normal	OSER1
TMEM59	5.77623e-16	0.290899	0.573	0.309	2.29004e-11	Normal	TMEM59
VPS13D	6.06362e-16	0.262669	0.364	0.149	2.40398e-11	Normal	VPS13D
BAG5	6.26415e-16	0.260126	0.438	0.208	2.48349e-11	Normal	BAG5
GAPVD1	6.81815e-16	0.276011	0.397	0.173	2.70312e-11	Normal	GAPVD1
TTK	7.29294e-16	-0.552179	0.01	0.167	2.89136e-11	Normal	TTK
CDC20	7.3181e-16	-0.809935	0.028	0.195	2.90133e-11	Normal	CDC20
GRINA	7.54638e-16	0.339328	0.354	0.163	2.99184e-11	Normal	GRINA
PAFAH1B3	8.36464e-16	-0.450522	0.025	0.195	3.31624e-11	Normal	PAFAH1B3
SFPQ	8.97228e-16	0.308754	0.774	0.482	3.55715e-11	Normal	SFPQ
F12	8.99743e-16	-0.518871	0.107	0.3	3.56712e-11	Normal	F12
SIRT1	9.51637e-16	0.308355	0.303	0.113	3.77286e-11	Normal	SIRT1
SMC4	9.75745e-16	-1.01726	0.191	0.375	3.86844e-11	Normal	SMC4
PARP9	1.00965e-15	-0.561146	0.087	0.276	4.00286e-11	Normal	PARP9
SEC16A	1.03234e-15	0.285173	0.224	0.066	4.09281e-11	Normal	SEC16A
ADD3	1.06457e-15	0.37999	0.295	0.114	4.22058e-11	Normal	ADD3
GTF2B	1.10407e-15	0.298633	0.354	0.164	4.3772e-11	Normal	GTF2B
TTC37	1.19932e-15	0.317022	0.524	0.273	4.75483e-11	Normal	TTC37
CCDC64	1.21164e-15	0.257695	0.354	0.164	4.80365e-11	Normal	CCDC64
SOWAHC	1.21755e-15	0.311572	0.524	0.276	4.82711e-11	Normal	SOWAHC
CWC25	1.2864e-15	0.263951	0.405	0.186	5.10007e-11	Normal	CWC25
RTF1	1.31493e-15	0.26495	0.517	0.258	5.21317e-11	Normal	RTF1
STAT3	1.45981e-15	0.331322	0.573	0.31	5.78756e-11	Normal	STAT3
ZDHHC3	1.46416e-15	0.252538	0.562	0.321	5.80481e-11	Normal	ZDHHC3
HMMR	1.52582e-15	-0.592146	0.005	0.156	6.04925e-11	Normal	HMMR
PI3	1.60928e-15	-1.85531	0.015	0.173	6.38016e-11	Normal	PI3
CKMT1B	1.77126e-15	-0.592745	0.14	0.325	7.02234e-11	Normal	CKMT1B
BUB1	1.84229e-15	-0.478207	0.003	0.15	7.30393e-11	Normal	BUB1
IVNS1ABP	1.93749e-15	0.274409	0.453	0.214	7.68136e-11	Normal	IVNS1ABP
CCNB2	1.97164e-15	-0.476664	0.005	0.154	7.81678e-11	Normal	CCNB2
ARL5A	2.09147e-15	0.269453	0.486	0.267	8.29182e-11	Normal	ARL5A
AACS	2.10921e-15	0.277146	0.239	0.081	8.36216e-11	Normal	AACS
UBR5	2.16639e-15	0.288998	0.336	0.134	8.58887e-11	Normal	UBR5
STAT1	2.42358e-15	-0.862019	0.26	0.42	9.60854e-11	Normal	STAT1
ATF6	2.44756e-15	0.271196	0.425	0.208	9.7036e-11	Normal	ATF6
DIS3	2.55793e-15	0.303052	0.382	0.172	1.01412e-10	Normal	DIS3
S100A6	2.60187e-15	-0.503503	0.079	0.275	1.03154e-10	Normal	S100A6
RAD23B	2.62882e-15	0.286277	0.639	0.383	1.04222e-10	Normal	RAD23B
APOL1	2.68164e-15	-0.595205	0.005	0.153	1.06316e-10	Normal	APOL1
GNL3	2.78788e-15	0.299023	0.578	0.336	1.10528e-10	Normal	GNL3
COX6B1	2.90593e-15	-0.617035	0.539	0.599	1.15209e-10	Normal	COX6B1
AVPI1	2.96226e-15	0.28457	0.344	0.151	1.17442e-10	Normal	AVPI1
KIF4A	3.03174e-15	-0.42847	0.003	0.148	1.20197e-10	Normal	KIF4A
GGT6	3.1986e-15	0.273676	0.476	0.246	1.26812e-10	Normal	GGT6
CTR9	3.2835e-15	0.276534	0.511	0.28	1.30178e-10	Normal	CTR9
LTF	3.48378e-15	-1.08135	0	0.143	1.38118e-10	Normal	LTF
IFI44L	3.52327e-15	-0.514266	0.015	0.172	1.39683e-10	Normal	IFI44L
SRSF2	3.68374e-15	0.306776	0.682	0.445	1.46046e-10	Normal	SRSF2
GRPEL1	3.76602e-15	0.330147	0.41	0.215	1.49308e-10	Normal	GRPEL1
CENPE	4.28995e-15	-0.926293	0.053	0.226	1.70079e-10	Normal	CENPE
NME1	4.3859e-15	-0.752876	0.407	0.517	1.73884e-10	Normal	NME1
TOMM20	4.46992e-15	0.27821	0.674	0.404	1.77214e-10	Normal	TOMM20
KIF23	4.62473e-15	-0.52776	0.008	0.157	1.83352e-10	Normal	KIF23
GNPTAB	4.69841e-15	0.285231	0.298	0.117	1.86273e-10	Normal	GNPTAB
GSTO1	4.89943e-15	-0.499055	0.137	0.335	1.94243e-10	Normal	GSTO1
STX16	5.84866e-15	0.260322	0.249	0.089	2.31876e-10	Normal	STX16
ATP5G3	6.00663e-15	-0.671166	0.489	0.563	2.38139e-10	Normal	ATP5G3
ABCD3	6.1841e-15	0.274914	0.387	0.191	2.45175e-10	Normal	ABCD3
PTK2B	6.5286e-15	0.269511	0.219	0.069	2.58833e-10	Normal	PTK2B
BMPR2	6.59701e-15	0.250896	0.239	0.079	2.61545e-10	Normal	BMPR2
SMARCA5	6.74672e-15	0.263356	0.41	0.19	2.6748e-10	Normal	SMARCA5
ASPH	6.87435e-15	0.296024	0.336	0.137	2.72541e-10	Normal	ASPH
LIG1	6.88934e-15	-0.515605	0.046	0.215	2.73135e-10	Normal	LIG1
LAMC2	6.99378e-15	0.348516	0.244	0.084	2.77276e-10	Normal	LAMC2
ANKLE2	7.72865e-15	0.261449	0.438	0.211	3.0641e-10	Normal	ANKLE2
FAM111B	8.0423e-15	-0.614266	0.01	0.158	3.18845e-10	Normal	FAM111B
DHX36	8.13425e-15	0.26139	0.387	0.175	3.2249e-10	Normal	DHX36
GJB6	8.45604e-15	-0.583709	0.137	0.333	3.35248e-10	Normal	GJB6
HJURP	8.63006e-15	-0.459309	0.003	0.145	3.42147e-10	Normal	HJURP
IFIT3	8.79193e-15	-0.365574	0.01	0.161	3.48565e-10	Normal	IFIT3
RPS13	8.84963e-15	-0.287419	0.878	0.824	3.50852e-10	Normal	RPS13
EIF3D	9.00439e-15	0.280718	0.639	0.362	3.56988e-10	Normal	EIF3D
FILIP1L	9.61544e-15	0.316512	0.224	0.07	3.81214e-10	Normal	FILIP1L
ARL13B	9.9597e-15	0.275451	0.27	0.102	3.94862e-10	Normal	ARL13B
CDCA2	1.01661e-14	-0.459296	0.005	0.148	4.03044e-10	Normal	CDCA2
SF3B14	1.02027e-14	0.26347	0.641	0.404	4.04497e-10	Normal	SF3B14
MAPK1IP1L	1.03825e-14	0.268179	0.377	0.173	4.11626e-10	Normal	MAPK1IP1L
EIF5A	1.04396e-14	0.267636	0.733	0.482	4.13887e-10	Normal	EIF5A
CBR3	1.13496e-14	-0.540235	0.112	0.295	4.49966e-10	Normal	CBR3
ANK3	1.14522e-14	0.346739	0.303	0.123	4.54036e-10	Normal	ANK3
CLSPN	1.2282e-14	-0.519877	0.008	0.152	4.86932e-10	Normal	CLSPN
SPRR1B	1.26367e-14	0.329299	0.511	0.26	5.00996e-10	Normal	SPRR1B
ZWINT	1.37993e-14	-0.444313	0.033	0.194	5.47087e-10	Normal	ZWINT
RPS24	1.44099e-14	-0.307519	0.924	0.853	5.71297e-10	Normal	RPS24
TOLLIP	1.49535e-14	0.276718	0.567	0.33	5.92846e-10	Normal	TOLLIP
RSL1D1	1.49596e-14	0.279108	0.733	0.445	5.9309e-10	Normal	RSL1D1
FAM212A	1.60681e-14	-0.31441	0.051	0.226	6.37035e-10	Normal	FAM212A
EPT1	1.65563e-14	0.26378	0.41	0.2	6.5639e-10	Normal	EPT1
ANKRD17	1.78928e-14	0.254565	0.486	0.247	7.09379e-10	Normal	ANKRD17
ACTR3	1.85091e-14	0.271848	0.641	0.36	7.3381e-10	Normal	ACTR3
RHCG	1.88173e-14	-0.918554	0.056	0.226	7.46029e-10	Normal	RHCG
COX5A	1.89317e-14	-0.546077	0.254	0.433	7.50567e-10	Normal	COX5A
EPSTI1	1.93347e-14	-0.402853	0.01	0.154	7.66542e-10	Normal	EPSTI1
OAS2	1.98283e-14	-0.436833	0.008	0.151	7.86113e-10	Normal	OAS2
ABHD5	1.99671e-14	0.26219	0.3	0.123	7.91617e-10	Normal	ABHD5
SH2D4A	1.9973e-14	-0.383339	0.031	0.191	7.91848e-10	Normal	SH2D4A
OAS1	2.03028e-14	-0.492311	0.056	0.227	8.04924e-10	Normal	OAS1
KIDINS220	2.08791e-14	0.263854	0.26	0.096	8.27772e-10	Normal	KIDINS220
ANP32B	2.17812e-14	-0.90445	0.504	0.563	8.63539e-10	Normal	ANP32B
TPD52L1	2.47772e-14	-0.374913	0.092	0.281	9.82317e-10	Normal	TPD52L1
GTSE1	2.50422e-14	-0.454095	0.003	0.139	9.92822e-10	Normal	GTSE1
HIST1H1C	2.64026e-14	-0.632063	0.079	0.254	1.04676e-09	Normal	HIST1H1C
PHF19	2.80674e-14	-0.436208	0.008	0.149	1.11276e-09	Normal	PHF19
RPS2	2.84419e-14	0.257151	0.888	0.726	1.12761e-09	Normal	RPS2
ANGPTL4	2.89592e-14	-0.383785	0.043	0.211	1.14812e-09	Normal	ANGPTL4
ARHGAP12	3.18118e-14	0.269566	0.206	0.065	1.26121e-09	Normal	ARHGAP12
ZSWIM6	3.54162e-14	0.253741	0.234	0.081	1.40411e-09	Normal	ZSWIM6
UFM1	3.57747e-14	0.298686	0.394	0.194	1.41832e-09	Normal	UFM1
NCAPH	3.66396e-14	-0.345309	0	0.133	1.45261e-09	Normal	NCAPH
KMT2A	3.86996e-14	0.314097	0.31	0.126	1.53429e-09	Normal	KMT2A
ZC3H13	4.00613e-14	0.302125	0.412	0.194	1.58827e-09	Normal	ZC3H13
PSMA7	4.04765e-14	-0.571899	0.539	0.586	1.60473e-09	Normal	PSMA7
SPRR1A	4.58684e-14	0.480073	0.308	0.127	1.8185e-09	Normal	SPRR1A
PANX1	4.58848e-14	0.310731	0.305	0.133	1.81915e-09	Normal	PANX1
MRPL27	4.72898e-14	-0.52684	0.153	0.335	1.87485e-09	Normal	MRPL27
KIF15	5.02684e-14	-0.390474	0.005	0.141	1.99294e-09	Normal	KIF15
IFIT1	5.0281e-14	-0.439887	0.008	0.147	1.99344e-09	Normal	IFIT1
CTNNA1	5.12855e-14	0.271294	0.662	0.378	2.03326e-09	Normal	CTNNA1
CD81	5.16619e-14	0.305366	0.545	0.306	2.04819e-09	Normal	CD81
SAT1	5.23215e-14	-0.524629	0.15	0.357	2.07434e-09	Normal	SAT1
C6orf132	5.98305e-14	0.26764	0.606	0.363	2.37204e-09	Normal	C6orf132
SNRPD2	6.13893e-14	-0.610983	0.567	0.606	2.43384e-09	Normal	SNRPD2
PTTG1	6.23183e-14	-0.770486	0.122	0.295	2.47067e-09	Normal	PTTG1
ARHGAP11A	6.2513e-14	-0.401715	0.013	0.154	2.47839e-09	Normal	ARHGAP11A
TRIM22	6.4081e-14	-0.39937	0.015	0.16	2.54056e-09	Normal	TRIM22
HOOK1	6.74848e-14	0.297823	0.466	0.26	2.6755e-09	Normal	HOOK1
PALLD	6.80041e-14	-0.539323	0.201	0.405	2.69609e-09	Normal	PALLD
SRRM2	6.96384e-14	0.345204	0.534	0.301	2.76088e-09	Normal	SRRM2
PKMYT1	7.50031e-14	-0.415415	0.01	0.15	2.97357e-09	Normal	PKMYT1
HELLS	7.73327e-14	-0.470951	0.025	0.179	3.06593e-09	Normal	HELLS
MELK	8.13774e-14	-0.374778	0.008	0.145	3.22629e-09	Normal	MELK
PDAP1	8.69757e-14	-0.560367	0.252	0.419	3.44824e-09	Normal	PDAP1
IER2	8.96481e-14	0.292559	0.723	0.415	3.55419e-09	Normal	IER2
BAZ2A	9.60871e-14	0.256356	0.399	0.194	3.80947e-09	Normal	BAZ2A
CD164	1.08433e-13	0.260551	0.517	0.287	4.29895e-09	Normal	CD164
EPB41	1.10436e-13	0.271926	0.326	0.147	4.37836e-09	Normal	EPB41
NDUFB7	1.13488e-13	-0.562409	0.338	0.481	4.49935e-09	Normal	NDUFB7
HMGB3	1.22451e-13	-0.53142	0.087	0.258	4.8547e-09	Normal	HMGB3
SMARCA2	1.26084e-13	0.28293	0.438	0.219	4.99874e-09	Normal	SMARCA2
LLGL2	1.28123e-13	0.255135	0.372	0.181	5.07958e-09	Normal	LLGL2
USMG5	1.33671e-13	-0.635712	0.478	0.546	5.2995e-09	Normal	USMG5
NES	1.63856e-13	-0.658466	0.013	0.151	6.49623e-09	Normal	NES
HIST1H1D	1.8014e-13	-0.845891	0.043	0.199	7.14182e-09	Normal	HIST1H1D
IPMK	1.92516e-13	0.25164	0.232	0.089	7.63248e-09	Normal	IPMK
TMED5	1.94654e-13	0.31099	0.351	0.168	7.71727e-09	Normal	TMED5
PRSS8	2.12369e-13	0.266634	0.44	0.243	8.41957e-09	Normal	PRSS8
CFD	2.25424e-13	0.413548	0.201	0.068	8.93716e-09	Normal	CFD
CKAP2L	2.37997e-13	-0.406935	0.005	0.135	9.43561e-09	Normal	CKAP2L
BRWD1	2.86718e-13	0.253587	0.382	0.179	1.13672e-08	Normal	BRWD1
PYGL	2.89511e-13	-0.463641	0.087	0.257	1.1478e-08	Normal	PYGL
KIFC1	3.0754e-13	-0.398649	0.005	0.134	1.21927e-08	Normal	KIFC1
ODF3B	3.33225e-13	-0.416829	0.061	0.222	1.3211e-08	Normal	ODF3B
CDKN3	3.39173e-13	-0.43748	0.008	0.138	1.34469e-08	Normal	CDKN3
RNF11	3.6238e-13	0.280536	0.595	0.359	1.43669e-08	Normal	RNF11
AFAP1L2	3.72193e-13	-0.387497	0.033	0.184	1.4756e-08	Normal	AFAP1L2
MRP63	3.72942e-13	-0.455359	0.183	0.375	1.47857e-08	Normal	MRP63
IL36G	4.19586e-13	-1.13395	0.051	0.201	1.66349e-08	Normal	IL36G
CCNF	4.32621e-13	-0.473196	0.01	0.144	1.71517e-08	Normal	CCNF
RNH1	4.42305e-13	0.262351	0.679	0.442	1.75356e-08	Normal	RNH1
CHI3L2	4.44479e-13	-0.375565	0.01	0.143	1.76218e-08	Normal	CHI3L2
OXLD1	4.48966e-13	-0.321145	0.059	0.221	1.77997e-08	Normal	OXLD1
CIRBP	4.75089e-13	0.275017	0.542	0.297	1.88354e-08	Normal	CIRBP
COX6A1	4.80481e-13	-0.494681	0.405	0.518	1.90491e-08	Normal	COX6A1
RAB2A	4.82326e-13	0.250162	0.575	0.334	1.91223e-08	Normal	RAB2A
H2AFJ	5.01361e-13	-0.484366	0.216	0.395	1.9877e-08	Normal	H2AFJ
CREBBP	5.20184e-13	0.288422	0.313	0.137	2.06232e-08	Normal	CREBBP
PTMA	5.66636e-13	-0.507784	0.858	0.8	2.24649e-08	Normal	PTMA
UBE2L6	6.87461e-13	-0.510653	0.112	0.282	2.72551e-08	Normal	UBE2L6
MFSD6	7.16897e-13	0.270109	0.438	0.24	2.84221e-08	Normal	MFSD6
GTF3C6	7.44957e-13	-0.389413	0.089	0.259	2.95346e-08	Normal	GTF3C6
NDUFS6	7.78321e-13	-0.511609	0.239	0.407	3.08573e-08	Normal	NDUFS6
RCC1	8.95841e-13	-0.424008	0.081	0.246	3.55165e-08	Normal	RCC1
UBE2D3	9.06085e-13	0.26314	0.705	0.434	3.59227e-08	Normal	UBE2D3
TIMELESS	1.04097e-12	-0.387522	0.018	0.153	4.12704e-08	Normal	TIMELESS
DSC2	1.08454e-12	-0.794399	0.252	0.403	4.29975e-08	Normal	DSC2
SPRR2E	1.17937e-12	-1.32615	0.01	0.137	4.67572e-08	Normal	SPRR2E
SHFM1	1.25921e-12	-0.528362	0.326	0.461	4.99225e-08	Normal	SHFM1
NCAPD2	1.27053e-12	-0.592989	0.041	0.187	5.03715e-08	Normal	NCAPD2
YOD1	1.31625e-12	0.284559	0.262	0.113	5.21842e-08	Normal	YOD1
MRPL51	1.67832e-12	-0.6452	0.295	0.443	6.65387e-08	Normal	MRPL51
E2F2	1.79807e-12	-0.322659	0.013	0.141	7.12861e-08	Normal	E2F2
CCL20	1.85693e-12	-0.930149	0.051	0.202	7.36198e-08	Normal	CCL20
GINS2	1.86918e-12	-0.403712	0.015	0.146	7.41055e-08	Normal	GINS2
HIST1H2AE	1.94845e-12	-0.657161	0.033	0.173	7.72484e-08	Normal	HIST1H2AE
ESRP1	2.28929e-12	0.266811	0.598	0.386	9.07613e-08	Normal	ESRP1
RHOA	2.29612e-12	0.256404	0.705	0.442	9.10318e-08	Normal	RHOA
SKA3	2.40706e-12	-0.311292	0.008	0.131	9.54301e-08	Normal	SKA3
RPS28	2.6798e-12	-0.576264	0.476	0.555	1.06243e-07	Normal	RPS28
KIF20A	2.88466e-12	-0.416498	0.005	0.125	1.14365e-07	Normal	KIF20A
PDZK1IP1	3.02546e-12	-0.65348	0.305	0.438	1.19947e-07	Normal	PDZK1IP1
CITED2	3.08218e-12	0.429343	0.305	0.144	1.22196e-07	Normal	CITED2
SQLE	3.2631e-12	0.26234	0.463	0.266	1.29369e-07	Normal	SQLE
CLIP4	3.62131e-12	0.2618	0.318	0.154	1.4357e-07	Normal	CLIP4
LY6D	3.63582e-12	-0.436769	0.779	0.794	1.44146e-07	Normal	LY6D
ADH5	4.40897e-12	-0.253192	0.048	0.206	1.74798e-07	Normal	ADH5
AURKA	4.61378e-12	-0.420724	0.01	0.132	1.82918e-07	Normal	AURKA
C14orf2	4.87616e-12	-0.557717	0.387	0.484	1.9332e-07	Normal	C14orf2
SOD2	4.95371e-12	-0.273319	0.219	0.428	1.96395e-07	Normal	SOD2
SQSTM1	5.06328e-12	0.337324	0.461	0.258	2.00739e-07	Normal	SQSTM1
WBP5	5.12773e-12	-0.441182	0.107	0.273	2.03294e-07	Normal	WBP5
GGCT	5.38375e-12	-0.619581	0.249	0.401	2.13444e-07	Normal	GGCT
KANK1	5.63183e-12	0.320437	0.211	0.077	2.23279e-07	Normal	KANK1
SGOL1	5.69853e-12	-0.333012	0.005	0.122	2.25924e-07	Normal	SGOL1
CHEK1	6.10826e-12	-0.333701	0.01	0.133	2.42168e-07	Normal	CHEK1
HSPA6	6.40343e-12	-0.841856	0.013	0.136	2.5387e-07	Normal	HSPA6
KIF14	6.45521e-12	-0.427586	0.005	0.122	2.55923e-07	Normal	KIF14
ASH1L	7.21803e-12	0.256954	0.372	0.184	2.86166e-07	Normal	ASH1L
MYO1B	7.7288e-12	-0.583977	0.051	0.195	3.06416e-07	Normal	MYO1B
MZT2B	8.0207e-12	-0.501287	0.496	0.584	3.17989e-07	Normal	MZT2B
STAG2	8.19096e-12	0.252574	0.361	0.174	3.24739e-07	Normal	STAG2
DEFB1	8.5903e-12	0.293417	0.527	0.312	3.40571e-07	Normal	DEFB1
ARHGEF26	8.69523e-12	0.263825	0.198	0.072	3.44731e-07	Normal	ARHGEF26
SFN	8.96589e-12	0.260076	0.883	0.923	3.55462e-07	Normal	SFN
NDUFA13	9.12634e-12	-0.512438	0.384	0.489	3.61823e-07	Normal	NDUFA13
PSMA6	9.43111e-12	-0.587821	0.244	0.392	3.73906e-07	Normal	PSMA6
HIST1H1B	1.02295e-11	-0.443195	0	0.109	4.05559e-07	Normal	HIST1H1B
OLFM1	1.0728e-11	-0.316082	0.005	0.12	4.25321e-07	Normal	OLFM1
PPIB	1.25506e-11	-0.631537	0.364	0.465	4.9758e-07	Normal	PPIB
HMGB2	1.32275e-11	-0.974027	0.229	0.367	5.24417e-07	Normal	HMGB2
RPA3	1.34697e-11	-0.38174	0.074	0.224	5.34022e-07	Normal	RPA3
TMEM45A	1.50828e-11	0.320066	0.692	0.481	5.97971e-07	Normal	TMEM45A
IL6R	1.62824e-11	0.283646	0.181	0.059	6.4553e-07	Normal	IL6R
MED13L	1.72747e-11	0.298536	0.333	0.163	6.84874e-07	Normal	MED13L
FZD7	1.73986e-11	0.251512	0.173	0.057	6.89784e-07	Normal	FZD7
TAGLN2	1.88319e-11	-0.511963	0.59	0.598	7.46608e-07	Normal	TAGLN2
FBXO9	2.03928e-11	-0.353053	0.107	0.269	8.08492e-07	Normal	FBXO9
AIMP2	2.14698e-11	-0.328946	0.089	0.246	8.51193e-07	Normal	AIMP2
MINOS1	2.41183e-11	-0.396735	0.142	0.305	9.56193e-07	Normal	MINOS1
SGOL2	2.61468e-11	-0.364353	0.015	0.135	1.03662e-06	Normal	SGOL2
ECHS1	2.69404e-11	-0.460213	0.267	0.425	1.06808e-06	Normal	ECHS1
MCM5	2.8589e-11	-0.590272	0.043	0.176	1.13344e-06	Normal	MCM5
KCTD1	3.4339e-11	-0.379856	0.14	0.307	1.36141e-06	Normal	KCTD1
NDUFS7	3.4816e-11	-0.634863	0.244	0.377	1.38031e-06	Normal	NDUFS7
CLEC7A	3.67478e-11	-0.258706	0.033	0.164	1.4569e-06	Normal	CLEC7A
TIMP3	3.74711e-11	0.339677	0.102	0.019	1.48558e-06	Normal	TIMP3
BUB1B	4.45447e-11	-0.336157	0.008	0.118	1.76602e-06	Normal	BUB1B
CIB1	4.54276e-11	-0.366438	0.074	0.226	1.80102e-06	Normal	CIB1
NUF2	5.32201e-11	-0.345813	0.008	0.117	2.10996e-06	Normal	NUF2
ETFB	6.13355e-11	-0.455442	0.204	0.368	2.43171e-06	Normal	ETFB
GOT1	6.54442e-11	-0.453624	0.109	0.262	2.5946e-06	Normal	GOT1
FAM83D	6.6149e-11	-0.335099	0.008	0.117	2.62254e-06	Normal	FAM83D
SERTAD2	6.68222e-11	0.250075	0.384	0.207	2.64923e-06	Normal	SERTAD2
TNC	7.28474e-11	0.317368	0.112	0.025	2.88811e-06	Normal	TNC
ALOX15B	7.96367e-11	-0.31935	0.018	0.135	3.15728e-06	Normal	ALOX15B
CD47	7.99806e-11	-0.466753	0.148	0.302	3.17091e-06	Normal	CD47
ORC6	9.21169e-11	-0.327834	0.013	0.124	3.65207e-06	Normal	ORC6
POLD2	9.44505e-11	-0.381393	0.112	0.271	3.74458e-06	Normal	POLD2
HSPB8	9.7495e-11	-0.467421	0.046	0.18	3.86529e-06	Normal	HSPB8
GOT2	1.00391e-10	-0.536485	0.201	0.343	3.98011e-06	Normal	GOT2
ATP5J	1.09417e-10	-0.514008	0.387	0.484	4.33796e-06	Normal	ATP5J
CENPW	1.17547e-10	-0.324204	0.043	0.172	4.66027e-06	Normal	CENPW
CDT1	1.28617e-10	-0.456189	0.038	0.162	5.09914e-06	Normal	CDT1
APOBEC3C	1.40758e-10	-0.307879	0.033	0.16	5.58048e-06	Normal	APOBEC3C
MIR205HG	1.48579e-10	-0.399439	0.209	0.374	5.89058e-06	Normal	MIR205HG
HINT1	1.74232e-10	-0.526074	0.621	0.592	6.90761e-06	Normal	HINT1
FOXO3	1.84073e-10	0.326917	0.226	0.097	7.29774e-06	Normal	FOXO3
YME1L1	1.87321e-10	0.276202	0.567	0.346	7.42654e-06	Normal	YME1L1
CD36	1.88314e-10	-0.477257	0.013	0.122	7.46589e-06	Normal	CD36
KIAA0040	2.08112e-10	0.268317	0.107	0.024	8.25083e-06	Normal	KIAA0040
ATP5E	2.41585e-10	-0.485676	0.481	0.535	9.5779e-06	Normal	ATP5E
HRH1	2.98013e-10	0.411202	0.178	0.066	1.1815e-05	Normal	HRH1
RP11-783K16.5	3.05353e-10	-0.277652	0.069	0.203	1.2106e-05	Normal	RP11-783K16.5
APOL6	3.38051e-10	-0.483955	0.033	0.151	1.34024e-05	Normal	APOL6
C12orf75	4.0621e-10	-0.304177	0.069	0.208	1.61046e-05	Normal	C12orf75
ISG15	4.09436e-10	-0.394824	0.008	0.109	1.62325e-05	Normal	ISG15
IRF7	4.3541e-10	-0.356685	0.076	0.215	1.72623e-05	Normal	IRF7
HOXB7	4.37905e-10	-0.257497	0.01	0.113	1.73612e-05	Normal	HOXB7
NDUFA3	5.14463e-10	-0.312782	0.092	0.233	2.03964e-05	Normal	NDUFA3
MRPS21	5.69702e-10	-0.608342	0.252	0.373	2.25864e-05	Normal	MRPS21
CHCHD1	6.05969e-10	-0.428705	0.196	0.344	2.40242e-05	Normal	CHCHD1
MSRB1	6.14839e-10	-0.437702	0.074	0.202	2.43759e-05	Normal	MSRB1
POLR2L	6.17467e-10	-0.548327	0.366	0.45	2.44801e-05	Normal	POLR2L
MCM3	6.58055e-10	-0.505088	0.064	0.191	2.60892e-05	Normal	MCM3
SHCBP1	7.07609e-10	-0.275723	0.01	0.112	2.80538e-05	Normal	SHCBP1
PSMB9	7.31173e-10	-0.441054	0.033	0.149	2.89881e-05	Normal	PSMB9
NUDT1	7.33495e-10	-0.432997	0.145	0.29	2.90801e-05	Normal	NUDT1
ATP5O	7.44201e-10	-0.461301	0.43	0.512	2.95046e-05	Normal	ATP5O
NUPR1	7.45978e-10	-0.59538	0.45	0.522	2.9575e-05	Normal	NUPR1
GBP1	7.65008e-10	-0.498294	0.15	0.292	3.03295e-05	Normal	GBP1
METTL5	8.33388e-10	-0.359359	0.084	0.224	3.30405e-05	Normal	METTL5
TGIF1	8.48595e-10	0.275921	0.26	0.122	3.36434e-05	Normal	TGIF1
FDPS	8.66051e-10	-0.620497	0.275	0.387	3.43355e-05	Normal	FDPS
XIST	9.19401e-10	0.54962	0.305	0.156	3.64506e-05	Normal	XIST
MCM7	9.26103e-10	-0.842029	0.183	0.313	3.67163e-05	Normal	MCM7
PTPN14	9.45435e-10	0.28643	0.229	0.097	3.74827e-05	Normal	PTPN14
PFDN2	9.56246e-10	0.251333	0.468	0.319	3.79113e-05	Normal	PFDN2
LDLRAP1	9.8411e-10	-0.294411	0.046	0.167	3.9016e-05	Normal	LDLRAP1
PLK1	1.00353e-09	-0.407355	0.015	0.118	3.97858e-05	Normal	PLK1
DMXL1	1.05876e-09	0.25489	0.254	0.122	4.19754e-05	Normal	DMXL1
TP53AIP1	1.1118e-09	-0.32106	0.074	0.207	4.40785e-05	Normal	TP53AIP1
COX6C	1.23855e-09	-0.523283	0.555	0.546	4.91036e-05	Normal	COX6C
ENDOG	1.34357e-09	-0.292011	0.076	0.211	5.32672e-05	Normal	ENDOG
MICALL1	1.46714e-09	-0.423832	0.12	0.261	5.81664e-05	Normal	MICALL1
PARP14	1.55091e-09	-0.518052	0.066	0.189	6.14872e-05	Normal	PARP14
CDC6	1.55515e-09	-0.30251	0.01	0.107	6.16555e-05	Normal	CDC6
RRM1	1.57907e-09	-0.500581	0.27	0.414	6.26037e-05	Normal	RRM1
LMNB1	1.59921e-09	-0.462162	0.051	0.167	6.34021e-05	Normal	LMNB1
KIF22	1.62681e-09	-0.558264	0.17	0.313	6.44966e-05	Normal	KIF22
ATAD5	1.62699e-09	-0.282956	0.038	0.156	6.45038e-05	Normal	ATAD5
MCM2	1.70022e-09	-0.367246	0.025	0.134	6.74071e-05	Normal	MCM2
RRM2B	1.90171e-09	0.272003	0.209	0.091	7.53952e-05	Normal	RRM2B
SKA2	1.92602e-09	-0.339484	0.061	0.185	7.63592e-05	Normal	SKA2
IFIH1	2.01964e-09	-0.389513	0.094	0.232	8.00706e-05	Normal	IFIH1
IMPA2	2.05026e-09	-0.586645	0.448	0.513	8.12847e-05	Normal	IMPA2
COMMD4	2.14761e-09	-0.393825	0.081	0.213	8.51442e-05	Normal	COMMD4
PSME2	2.15492e-09	-0.626734	0.316	0.409	8.54338e-05	Normal	PSME2
PDCD5	2.19607e-09	-0.448875	0.244	0.383	8.70655e-05	Normal	PDCD5
TROAP	2.70923e-09	-0.277048	0.013	0.111	0.00010741	Normal	TROAP
RFC5	2.76825e-09	-0.26255	0.041	0.153	0.00010975	Normal	RFC5
KLK10	2.81503e-09	-0.551173	0.122	0.253	0.000111605	Normal	KLK10
EIF4EBP1	3.08403e-09	-0.404584	0.127	0.265	0.00012227	Normal	EIF4EBP1
SLC25A6	3.10569e-09	-0.38871	0.753	0.684	0.000123128	Normal	SLC25A6
KIAA1524	3.24283e-09	-0.256431	0.01	0.105	0.000128565	Normal	KIAA1524
GPSM2	3.37273e-09	-0.341567	0.102	0.242	0.000133715	Normal	GPSM2
CCDC34	3.6121e-09	-0.485896	0.117	0.249	0.000143205	Normal	CCDC34
UQCR10	4.15619e-09	-0.500135	0.344	0.448	0.000164776	Normal	UQCR10
PTGR1	4.51731e-09	-0.346601	0.087	0.219	0.000179093	Normal	PTGR1
KIAA1217	4.89425e-09	-0.39207	0.079	0.213	0.000194037	Normal	KIAA1217
SUCLG1	5.17845e-09	-0.43274	0.331	0.444	0.000205305	Normal	SUCLG1
TSR3	5.26848e-09	-0.373337	0.165	0.302	0.000208874	Normal	TSR3
CLCA2	5.66276e-09	-0.439886	0.539	0.558	0.000224506	Normal	CLCA2
TRIM69	6.36186e-09	-0.45634	0.112	0.246	0.000252222	Normal	TRIM69
TIMM8B	6.65098e-09	-0.524009	0.326	0.419	0.000263685	Normal	TIMM8B
CRIM1	7.16004e-09	0.399852	0.12	0.036	0.000283867	Normal	CRIM1
DSG3	7.63039e-09	-0.470444	0.443	0.538	0.000302514	Normal	DSG3
WDR34	9.05058e-09	-0.411302	0.087	0.207	0.000358819	Normal	WDR34
FAM96A	9.34732e-09	-0.284085	0.071	0.194	0.000370584	Normal	FAM96A
PKN2	1.01464e-08	0.267815	0.349	0.206	0.000402264	Normal	PKN2
PSME1	1.07784e-08	-0.582991	0.387	0.448	0.000427319	Normal	PSME1
NCAPG2	1.18593e-08	-0.321964	0.038	0.145	0.000470173	Normal	NCAPG2
LY6E	1.33169e-08	-0.339977	0.079	0.203	0.00052796	Normal	LY6E
FABP7	1.38343e-08	0.324743	0.125	0.041	0.000548475	Normal	FABP7
MRPL12	1.41583e-08	-0.432908	0.206	0.33	0.00056132	Normal	MRPL12
SNRPD3	1.43108e-08	-0.527489	0.285	0.395	0.000567367	Normal	SNRPD3
ECSIT	1.50198e-08	-0.268404	0.084	0.211	0.000595474	Normal	ECSIT
ATP1A1	1.64565e-08	0.410359	0.702	0.518	0.000652434	Normal	ATP1A1
GADD45GIP1	1.80119e-08	-0.542559	0.382	0.454	0.000714099	Normal	GADD45GIP1
SMIM12	2.11843e-08	-0.292429	0.053	0.167	0.000839873	Normal	SMIM12
SLC25A5	2.12179e-08	-0.396245	0.687	0.619	0.000841205	Normal	SLC25A5
ITGA3	2.20117e-08	-0.312136	0.025	0.124	0.000872675	Normal	ITGA3
NDUFB1	2.2745e-08	-0.469546	0.239	0.36	0.00090175	Normal	NDUFB1
PPIA	2.41631e-08	-0.448815	0.333	0.425	0.000957972	Normal	PPIA
PRDX4	2.66939e-08	-0.363957	0.117	0.242	0.0010583	Normal	PRDX4
LARP7	2.67458e-08	-0.471354	0.214	0.339	0.00106037	Normal	LARP7
PTPN18	2.91012e-08	-0.266373	0.018	0.109	0.00115375	Normal	PTPN18
MTCH2	2.99753e-08	-0.366678	0.17	0.295	0.0011884	Normal	MTCH2
ARPC2	3.07099e-08	-0.315926	0.794	0.725	0.00121753	Normal	ARPC2
TCF19	3.07328e-08	-0.285344	0.031	0.127	0.00121843	Normal	TCF19
HMOX2	3.21372e-08	-0.342423	0.109	0.235	0.00127411	Normal	HMOX2
CDKN2C	3.30666e-08	-0.280457	0.025	0.12	0.00131096	Normal	CDKN2C
AHCY	3.55987e-08	-0.400128	0.262	0.392	0.00141134	Normal	AHCY
ATP5B	3.73221e-08	-0.277109	0.817	0.732	0.00147967	Normal	ATP5B
ATOX1	3.79194e-08	-0.391635	0.145	0.278	0.00150335	Normal	ATOX1
BRD8	4.41459e-08	-0.376156	0.053	0.16	0.00175021	Normal	BRD8
WAC-AS1	4.47074e-08	-0.298878	0.074	0.19	0.00177247	Normal	WAC-AS1
SLC16A1	4.49556e-08	-0.365228	0.061	0.173	0.00178231	Normal	SLC16A1
RACGAP1	4.91135e-08	-0.34494	0.069	0.18	0.00194715	Normal	RACGAP1
NDUFA1	4.94585e-08	-0.486008	0.399	0.464	0.00196083	Normal	NDUFA1
LAP3	5.15988e-08	-0.319168	0.112	0.237	0.00204569	Normal	LAP3
ICT1	5.64385e-08	-0.26419	0.115	0.238	0.00223756	Normal	ICT1
S100A10	6.12e-08	-0.346979	0.483	0.571	0.00242633	Normal	S100A10
PSMB8	6.63893e-08	-0.493337	0.303	0.396	0.00263207	Normal	PSMB8
NDUFA2	6.75632e-08	-0.491794	0.318	0.414	0.00267861	Normal	NDUFA2
ELOVL6	6.86296e-08	0.253967	0.249	0.137	0.00272089	Normal	ELOVL6
CSTB	7.46299e-08	-0.580368	0.555	0.545	0.00295878	Normal	CSTB
PCNA	7.62983e-08	-0.770348	0.204	0.303	0.00302492	Normal	PCNA
MRPL11	8.03649e-08	-0.349005	0.132	0.26	0.00318615	Normal	MRPL11
TAX1BP3	8.51286e-08	-0.318337	0.079	0.187	0.00337501	Normal	TAX1BP3
ITPA	8.96436e-08	-0.314016	0.173	0.309	0.00355401	Normal	ITPA
DDIT4	9.2996e-08	-0.707988	0.16	0.275	0.00368692	Normal	DDIT4
PSMC3	9.42128e-08	-0.475608	0.435	0.498	0.00373516	Normal	PSMC3
THUMPD3	9.69611e-08	-0.280607	0.112	0.241	0.00384412	Normal	THUMPD3
LSM3	9.82812e-08	-0.445719	0.282	0.394	0.00389646	Normal	LSM3
CEP78	1.22707e-07	-0.27024	0.038	0.136	0.00486485	Normal	CEP78
C17orf89	1.40298e-07	-0.318034	0.183	0.316	0.00556226	Normal	C17orf89
HADH	1.4144e-07	-0.329643	0.145	0.267	0.00560753	Normal	HADH
FBLIM1	1.44397e-07	-0.264337	0.064	0.175	0.00572475	Normal	FBLIM1
PDHA1	1.59163e-07	-0.419921	0.16	0.286	0.00631018	Normal	PDHA1
SSNA1	1.66815e-07	-0.433957	0.28	0.392	0.00661356	Normal	SSNA1
C11orf83	1.69705e-07	-0.415273	0.224	0.342	0.00672812	Normal	C11orf83
MRPS16	1.71168e-07	-0.352552	0.181	0.309	0.00678611	Normal	MRPS16
AKR7A2	1.76354e-07	-0.281751	0.089	0.203	0.00699173	Normal	AKR7A2
FEN1	1.81851e-07	-0.33982	0.051	0.148	0.00720965	Normal	FEN1
RP11-295G20.2	1.85512e-07	-0.515031	0.214	0.312	0.00735479	Normal	RP11-295G20.2
LDHA	1.87098e-07	-0.310621	0.796	0.712	0.00741769	Normal	LDHA
ARPC1B	1.8772e-07	-0.32332	0.02	0.106	0.00744234	Normal	ARPC1B
ANAPC11	1.88449e-07	-0.520541	0.374	0.443	0.00747127	Normal	ANAPC11
TMEM258	1.90634e-07	-0.375334	0.173	0.286	0.00755787	Normal	TMEM258
RAN	1.94861e-07	-0.466353	0.519	0.55	0.00772545	Normal	RAN
NDUFS8	2.2752e-07	-0.408223	0.224	0.342	0.00902025	Normal	NDUFS8
NXN	2.30142e-07	-0.25652	0.036	0.131	0.00912421	Normal	NXN
MYO5A	2.39117e-07	-0.362457	0.079	0.19	0.00948003	Normal	MYO5A
GALNT6	2.55432e-07	-0.382381	0.107	0.218	0.0101268	Normal	GALNT6
UPF3B	2.75094e-07	-0.426585	0.132	0.249	0.0109064	Normal	UPF3B
KLK5	2.7605e-07	-0.26159	0.023	0.108	0.0109443	Normal	KLK5
TCEB2	2.77777e-07	-0.494602	0.552	0.543	0.0110127	Normal	TCEB2
VAMP8	2.81667e-07	-0.439397	0.542	0.543	0.011167	Normal	VAMP8
CHTF18	2.95313e-07	-0.277928	0.025	0.11	0.011708	Normal	CHTF18
KIF20B	3.32929e-07	-0.510664	0.15	0.266	0.0131993	Normal	KIF20B
MID1	3.34069e-07	-0.279912	0.028	0.116	0.0132445	Normal	MID1
CEP152	3.8731e-07	-0.28977	0.02	0.103	0.0153553	Normal	CEP152
PGD	3.94114e-07	-0.403205	0.239	0.352	0.0156251	Normal	PGD
IRAK1	4.29544e-07	-0.458655	0.204	0.314	0.0170297	Normal	IRAK1
MRPS11	5.0395e-07	-0.283383	0.097	0.206	0.0199796	Normal	MRPS11
HIST1H2BK	5.25732e-07	-0.551351	0.087	0.189	0.0208432	Normal	HIST1H2BK
FAHD1	5.28974e-07	-0.274389	0.094	0.204	0.0209717	Normal	FAHD1
TNFAIP2	5.73983e-07	-0.607898	0.056	0.152	0.0227561	Normal	TNFAIP2
HIST1H4C	6.17206e-07	-0.753466	0.109	0.208	0.0244697	Normal	HIST1H4C
SLC25A37	6.24528e-07	-0.254212	0.036	0.125	0.02476	Normal	SLC25A37
H2AFZ	6.56578e-07	-0.777025	0.476	0.489	0.0260307	Normal	H2AFZ
MCTS1	7.03046e-07	-0.286518	0.145	0.262	0.027873	Normal	MCTS1
LSM4	7.184e-07	-0.370556	0.214	0.328	0.0284817	Normal	LSM4
LMNB2	7.22658e-07	-0.405406	0.14	0.249	0.0286505	Normal	LMNB2
SPAG5	7.28762e-07	-0.296625	0.041	0.129	0.0288925	Normal	SPAG5
LIPG	7.80779e-07	-0.306147	0.025	0.106	0.0309548	Normal	LIPG
CISD3	8.07101e-07	-0.344822	0.099	0.207	0.0319983	Normal	CISD3
AP2S1	8.15332e-07	-0.528228	0.407	0.464	0.0323247	Normal	AP2S1
PLBD1	8.35834e-07	-0.342377	0.178	0.298	0.0331375	Normal	PLBD1
DUSP23	8.67169e-07	-0.362228	0.168	0.275	0.0343798	Normal	DUSP23
MRPS15	8.74348e-07	-0.436617	0.272	0.374	0.0346644	Normal	MRPS15
RAB27A	9.24825e-07	-0.272668	0.064	0.161	0.0366656	Normal	RAB27A
NMI	1.01006e-06	-0.305184	0.099	0.201	0.0400449	Normal	NMI
OXA1L	1.02256e-06	-0.384154	0.226	0.335	0.0405404	Normal	OXA1L
STON2	1.0282e-06	-0.281044	0.051	0.144	0.0407641	Normal	STON2
MRPS18C	1.06924e-06	-0.328326	0.135	0.24	0.0423913	Normal	MRPS18C
TRMT112	1.16774e-06	-0.472818	0.361	0.422	0.0462961	Normal	TRMT112
ARL2	1.20585e-06	-0.302505	0.117	0.227	0.0478073	Normal	ARL2
ECT2	1.21405e-06	-0.383481	0.079	0.174	0.0481323	Normal	ECT2
MFHAS1	1.22359e-06	-0.457486	0.168	0.268	0.0485104	Normal	MFHAS1
BOC	1.47561e-06	0.35353	0.219	0.116	0.0585021	Normal	BOC
IGSF3	1.61061e-06	-0.398283	0.204	0.322	0.0638542	Normal	IGSF3
RGS14	1.70872e-06	-0.412042	0.191	0.293	0.067744	Normal	RGS14
SURF2	1.76788e-06	-0.404827	0.188	0.292	0.0700895	Normal	SURF2
NAA10	1.86417e-06	-0.322957	0.155	0.269	0.073907	Normal	NAA10
DECR1	1.95347e-06	-0.280354	0.173	0.285	0.0774474	Normal	DECR1
NDUFB3	2.34037e-06	-0.369362	0.234	0.334	0.0927862	Normal	NDUFB3
HM13	2.40182e-06	-0.252056	0.076	0.176	0.0952225	Normal	HM13
CKAP2	2.56581e-06	-0.706617	0.158	0.246	0.101724	Normal	CKAP2
TBCA	2.62539e-06	-0.268127	0.178	0.295	0.104086	Normal	TBCA
DHTKD1	2.63431e-06	-0.280845	0.048	0.135	0.10444	Normal	DHTKD1
MRPS26	2.90399e-06	-0.3596	0.247	0.343	0.115132	Normal	MRPS26
VPS29	3.16316e-06	-0.345371	0.232	0.34	0.125407	Normal	VPS29
ABCF2	3.19915e-06	-0.311215	0.125	0.228	0.126834	Normal	ABCF2
NDUFB9	3.2016e-06	-0.454481	0.486	0.489	0.126931	Normal	NDUFB9
THAP4	3.22102e-06	-0.280156	0.145	0.256	0.127701	Normal	THAP4
MTHFD1	3.38961e-06	-0.343465	0.092	0.187	0.134385	Normal	MTHFD1
ADI1	3.39178e-06	-0.266937	0.163	0.278	0.134471	Normal	ADI1
GSN	3.42407e-06	0.288512	0.221	0.124	0.135751	Normal	GSN
UBA52	3.47081e-06	-0.272977	0.86	0.76	0.137604	Normal	UBA52
NDUFS5	4.33277e-06	-0.341144	0.634	0.603	0.171777	Normal	NDUFS5
DTYMK	4.33715e-06	-0.326291	0.109	0.205	0.171951	Normal	DTYMK
ATP5L	4.43141e-06	-0.43447	0.562	0.54	0.175688	Normal	ATP5L
MRPS25	4.65386e-06	-0.255546	0.15	0.261	0.184507	Normal	MRPS25
MRPS7	5.07211e-06	-0.292016	0.087	0.184	0.201089	Normal	MRPS7
TRAPPC2L	5.09072e-06	-0.329013	0.163	0.266	0.201827	Normal	TRAPPC2L
SHISA5	5.11167e-06	-0.30877	0.099	0.197	0.202657	Normal	SHISA5
ZRANB2	5.16531e-06	-0.355319	0.17	0.276	0.204784	Normal	ZRANB2
SHMT2	5.19804e-06	-0.358047	0.168	0.268	0.206082	Normal	SHMT2
RECQL4	5.2986e-06	-0.295708	0.048	0.127	0.210068	Normal	RECQL4
SEMA3C	5.3787e-06	0.506973	0.226	0.13	0.213244	Normal	SEMA3C
NDUFA9	5.52672e-06	-0.262176	0.145	0.251	0.219112	Normal	NDUFA9
AK2	6.0333e-06	-0.400849	0.344	0.41	0.239196	Normal	AK2
SOSTDC1	6.04917e-06	-0.373352	0.071	0.16	0.239826	Normal	SOSTDC1
CMSS1	6.05883e-06	-0.275065	0.115	0.217	0.240208	Normal	CMSS1
PIH1D1	6.14705e-06	-0.318974	0.173	0.273	0.243706	Normal	PIH1D1
POLD3	6.31297e-06	-0.270052	0.081	0.175	0.250284	Normal	POLD3
PSMA4	6.37429e-06	-0.442806	0.422	0.457	0.252715	Normal	PSMA4
PRKDC	6.40739e-06	-0.587476	0.232	0.316	0.254027	Normal	PRKDC
GTF2H5	6.48201e-06	-0.257966	0.081	0.177	0.256986	Normal	GTF2H5
CAPN2	6.67734e-06	-0.292358	0.066	0.16	0.26473	Normal	CAPN2
PIN4	6.76717e-06	-0.254403	0.107	0.201	0.268291	Normal	PIN4
ATP5D	6.77767e-06	-0.45332	0.356	0.413	0.268707	Normal	ATP5D
EIF2S2	7.10966e-06	-0.380347	0.31	0.392	0.28187	Normal	EIF2S2
SPRR2D	7.1486e-06	-0.599156	0.059	0.14	0.283413	Normal	SPRR2D
PPIH	7.2132e-06	-0.30479	0.112	0.204	0.285975	Normal	PPIH
DUSP6	7.45012e-06	0.413047	0.181	0.092	0.295367	Normal	DUSP6
HIST1H1E	7.75623e-06	-0.433084	0.107	0.198	0.307504	Normal	HIST1H1E
MASTL	7.76367e-06	-0.385532	0.137	0.234	0.307798	Normal	MASTL
PFN1	7.78048e-06	-0.435688	0.483	0.489	0.308465	Normal	PFN1
UQCC2	7.85238e-06	-0.270244	0.12	0.224	0.311316	Normal	UQCC2
TMPO	9.53554e-06	-0.484634	0.229	0.305	0.378046	Normal	TMPO
TCOF1	9.63067e-06	-0.383661	0.125	0.221	0.381818	Normal	TCOF1
ID3	9.69438e-06	-0.30456	0.071	0.156	0.384343	Normal	ID3
LSM5	9.78453e-06	-0.250472	0.158	0.266	0.387917	Normal	LSM5
MYL6B	1.11051e-05	-0.271485	0.074	0.163	0.440273	Normal	MYL6B
FKBP2	1.12554e-05	-0.320061	0.214	0.316	0.446232	Normal	FKBP2
KXD1	1.18731e-05	-0.316669	0.153	0.253	0.470722	Normal	KXD1
PFKFB3	1.21359e-05	0.31234	0.135	0.06	0.481139	Normal	PFKFB3
PPP2R3B	1.23488e-05	-0.253167	0.061	0.144	0.489582	Normal	PPP2R3B
ELAVL1	1.24851e-05	-0.251534	0.089	0.181	0.494985	Normal	ELAVL1
MRPS18B	1.31041e-05	-0.273028	0.17	0.27	0.519527	Normal	MRPS18B
H2AFY	1.3418e-05	-0.427976	0.567	0.527	0.531969	Normal	H2AFY
MRPL21	1.34819e-05	-0.341264	0.247	0.346	0.534503	Normal	MRPL21
MT2A	1.38408e-05	1.18611	0.313	0.226	0.548732	Normal	MT2A
ATIC	1.45279e-05	-0.278287	0.107	0.199	0.575974	Normal	ATIC
CEP57	1.49121e-05	-0.259441	0.153	0.256	0.591205	Normal	CEP57
CLEC2B	1.51855e-05	-0.54151	0.282	0.351	0.602046	Normal	CLEC2B
C1orf131	1.52932e-05	-0.259262	0.066	0.149	0.606316	Normal	C1orf131
RANBP1	1.60953e-05	-0.362719	0.204	0.298	0.638115	Normal	RANBP1
LUC7L	1.73238e-05	-0.265498	0.12	0.218	0.68682	Normal	LUC7L
ROMO1	1.74626e-05	-0.488155	0.382	0.417	0.692321	Normal	ROMO1
GPX1	1.80797e-05	-0.327106	0.097	0.189	0.716789	Normal	GPX1
PLTP	1.95867e-05	-0.328326	0.15	0.243	0.776536	Normal	PLTP
PHB2	1.99508e-05	-0.455826	0.509	0.5	0.79097	Normal	PHB2
PAQR4	2.03156e-05	-0.271882	0.061	0.139	0.805433	Normal	PAQR4
APRT	2.1716e-05	-0.354947	0.593	0.563	0.860952	Normal	APRT
SUB1	2.1717e-05	-0.407632	0.435	0.474	0.860994	Normal	SUB1
WHSC1	2.35147e-05	-0.360152	0.069	0.148	0.932265	Normal	WHSC1
CYB5R2	2.45296e-05	-0.305071	0.135	0.225	0.972502	Normal	CYB5R2
NDRG1	2.54082e-05	-0.393591	0.705	0.44	1	Normal	NDRG1
TNFAIP8	2.73455e-05	-0.258479	0.112	0.206	1	Normal	TNFAIP8
TRIM27	2.73795e-05	-0.255632	0.059	0.136	1	Normal	TRIM27
GARS	2.80845e-05	-0.415651	0.26	0.343	1	Normal	GARS
GTF3A	2.96498e-05	-0.330061	0.183	0.278	1	Normal	GTF3A
IDH3B	3.34042e-05	-0.296008	0.209	0.301	1	Normal	IDH3B
EIF2AK2	3.47734e-05	-0.358283	0.079	0.159	1	Normal	EIF2AK2
UBL4A	3.53654e-05	-0.260775	0.115	0.202	1	Normal	UBL4A
COA3	3.75946e-05	-0.270274	0.196	0.287	1	Normal	COA3
TIMM10	3.75994e-05	-0.409979	0.242	0.306	1	Normal	TIMM10
RFWD3	3.82583e-05	-0.27063	0.061	0.137	1	Normal	RFWD3
HSPH1	3.96121e-05	-0.887797	0.389	0.398	1	Normal	HSPH1
COX7A2	4.00427e-05	-0.381931	0.659	0.582	1	Normal	COX7A2
AKR1A1	4.30459e-05	-0.394039	0.204	0.29	1	Normal	AKR1A1
TIAL1	4.48024e-05	-0.346786	0.206	0.302	1	Normal	TIAL1
NDRG4	4.50634e-05	-0.257416	0.064	0.139	1	Normal	NDRG4
CCT5	4.56761e-05	-0.527802	0.394	0.425	1	Normal	CCT5
DDX56	4.67476e-05	-0.298054	0.132	0.225	1	Normal	DDX56
TARS	4.73701e-05	-0.302721	0.15	0.241	1	Normal	TARS
TALDO1	4.87866e-05	-0.4023	0.277	0.347	1	Normal	TALDO1
CAPNS1	5.66579e-05	-0.317571	0.087	0.167	1	Normal	CAPNS1
SIVA1	6.00057e-05	-0.338887	0.26	0.346	1	Normal	SIVA1
RCAN1	6.45919e-05	-0.593886	0.066	0.14	1	Normal	RCAN1
SNRPC	7.1717e-05	-0.412765	0.356	0.4	1	Normal	SNRPC
PHGDH	7.41624e-05	-0.501545	0.504	0.514	1	Normal	PHGDH
EZH2	7.45396e-05	-0.364535	0.165	0.252	1	Normal	EZH2
KEAP1	8.03957e-05	-0.321394	0.221	0.314	1	Normal	KEAP1
IMMT	8.45948e-05	-0.276193	0.168	0.263	1	Normal	IMMT
MRPL37	8.5202e-05	-0.342168	0.211	0.299	1	Normal	MRPL37
CASP7	8.68079e-05	-0.260259	0.087	0.161	1	Normal	CASP7
ATP5C1	8.72536e-05	-0.359854	0.455	0.475	1	Normal	ATP5C1
APOBEC3A	9.07902e-05	-0.52266	0.046	0.11	1	Normal	APOBEC3A
MAF	9.17624e-05	-0.45319	0.31	0.364	1	Normal	MAF
PDLIM4	0.000101892	0.305225	0.191	0.112	1	Normal	PDLIM4
PRDX1	0.000105814	-0.354983	0.649	0.589	1	Normal	PRDX1
AKR1C2	0.00010987	-0.319823	0.094	0.167	1	Normal	AKR1C2
BUB3	0.000114015	-0.433796	0.272	0.348	1	Normal	BUB3
HIST1H2AC	0.000114993	-0.344955	0.089	0.164	1	Normal	HIST1H2AC
CPSF3	0.000116352	-0.279758	0.12	0.199	1	Normal	CPSF3
ALDH16A1	0.000116901	-0.25241	0.097	0.175	1	Normal	ALDH16A1
MYEOV2	0.000121463	-0.358258	0.547	0.527	1	Normal	MYEOV2
CST3	0.000122284	-0.512832	0.321	0.36	1	Normal	CST3
RBX1	0.000129244	-0.360476	0.336	0.387	1	Normal	RBX1
SF3A3	0.000141453	-0.270627	0.13	0.213	1	Normal	SF3A3
CBR1	0.000147822	-0.508063	0.562	0.511	1	Normal	CBR1
LIMA1	0.000149736	-0.325729	0.313	0.377	1	Normal	LIMA1
IDH2	0.000149811	-0.442298	0.369	0.4	1	Normal	IDH2
PHLDA3	0.000151215	-0.262984	0.186	0.27	1	Normal	PHLDA3
DNAJC15	0.000166463	-0.271135	0.14	0.222	1	Normal	DNAJC15
PSMC5	0.00016931	-0.437121	0.41	0.429	1	Normal	PSMC5
ATP5H	0.000171703	-0.352509	0.433	0.457	1	Normal	ATP5H
IL4R	0.000179056	-0.270865	0.061	0.129	1	Normal	IL4R
LSM7	0.000181565	-0.347131	0.328	0.393	1	Normal	LSM7
CCDC137	0.000184876	-0.389248	0.27	0.347	1	Normal	CCDC137
ATP1B3	0.000185289	-0.334218	0.623	0.569	1	Normal	ATP1B3
AURKAIP1	0.000186688	-0.48886	0.336	0.375	1	Normal	AURKAIP1
RALB	0.000195008	-0.364106	0.198	0.27	1	Normal	RALB
MRPS34	0.000198519	-0.369873	0.389	0.416	1	Normal	MRPS34
C11orf48	0.000204144	-0.264838	0.142	0.225	1	Normal	C11orf48
PRDX2	0.0002104	-0.289549	0.27	0.354	1	Normal	PRDX2
MRPL18	0.000211484	-0.330172	0.178	0.254	1	Normal	MRPL18
DUT	0.000215664	-0.560006	0.344	0.383	1	Normal	DUT
SMC6	0.000220673	-0.330551	0.13	0.21	1	Normal	SMC6
AGAP3	0.000222366	-0.352534	0.173	0.248	1	Normal	AGAP3
DDX58	0.000223534	-0.292122	0.115	0.192	1	Normal	DDX58
PLAU	0.000247148	-0.364728	0.069	0.137	1	Normal	PLAU
MCM4	0.000254268	-0.394597	0.285	0.341	1	Normal	MCM4
COX7B	0.000272964	-0.514429	0.606	0.505	1	Normal	COX7B
HMGB1	0.000278521	-0.396919	0.361	0.406	1	Normal	HMGB1
POLR2G	0.000284681	-0.335675	0.181	0.254	1	Normal	POLR2G
CNDP2	0.000294324	-0.38085	0.132	0.204	1	Normal	CNDP2
STRA13	0.000296557	-0.343615	0.282	0.354	1	Normal	STRA13
NT5C	0.000329825	-0.260138	0.155	0.235	1	Normal	NT5C
CDC42EP1	0.000333884	-0.258953	0.224	0.299	1	Normal	CDC42EP1
POMP	0.000334005	-0.307178	0.349	0.405	1	Normal	POMP
CHTOP	0.000335329	-0.265551	0.196	0.284	1	Normal	CHTOP
RNF7	0.000337683	-0.320636	0.303	0.36	1	Normal	RNF7
ATP5A1	0.000358782	-0.292395	0.746	0.619	1	Normal	ATP5A1
NDUFAB1	0.000397015	-0.324163	0.313	0.371	1	Normal	NDUFAB1
CCDC43	0.00040225	-0.259337	0.14	0.214	1	Normal	CCDC43
ANKRD37	0.000436786	-0.318556	0.064	0.125	1	Normal	ANKRD37
ZFAND2A	0.000439084	-0.617892	0.089	0.151	1	Normal	ZFAND2A
C19orf53	0.000464961	-0.322418	0.338	0.402	1	Normal	C19orf53
MRPL4	0.000474122	-0.268304	0.173	0.249	1	Normal	MRPL4
ADRM1	0.000480033	-0.296957	0.206	0.287	1	Normal	ADRM1
C19orf70	0.000540577	-0.349989	0.313	0.37	1	Normal	C19orf70
CDK2AP2	0.000542881	-0.305596	0.112	0.177	1	Normal	CDK2AP2
CLPP	0.000557804	-0.304403	0.17	0.248	1	Normal	CLPP
CASP1	0.000560937	-0.262173	0.12	0.19	1	Normal	CASP1
NARS	0.000567662	-0.424944	0.326	0.368	1	Normal	NARS
MRPL40	0.000581337	-0.263823	0.165	0.237	1	Normal	MRPL40
GPI	0.000600161	-0.404643	0.257	0.31	1	Normal	GPI
SREBF1	0.00065004	-0.401976	0.272	0.332	1	Normal	SREBF1
NUDT5	0.00068024	-0.351252	0.242	0.305	1	Normal	NUDT5
FERMT1	0.000682035	-0.309899	0.148	0.22	1	Normal	FERMT1
PRKAG1	0.000684229	-0.260607	0.117	0.186	1	Normal	PRKAG1
MRPL28	0.000685958	-0.266016	0.201	0.266	1	Normal	MRPL28
CKAP5	0.00069811	-0.310964	0.196	0.27	1	Normal	CKAP5
CCDC109B	0.000743418	-0.269443	0.135	0.2	1	Normal	CCDC109B
C11orf31	0.000768993	-0.282796	0.252	0.323	1	Normal	C11orf31
SAE1	0.000819831	-0.323053	0.176	0.241	1	Normal	SAE1
CTDSP1	0.000858548	-0.257612	0.122	0.19	1	Normal	CTDSP1
TXN2	0.000921125	-0.347694	0.285	0.344	1	Normal	TXN2
RUVBL2	0.000938674	-0.367848	0.201	0.261	1	Normal	RUVBL2
MRPL15	0.000957208	-0.279209	0.183	0.248	1	Normal	MRPL15
STOML2	0.0009771	-0.395608	0.331	0.369	1	Normal	STOML2
GRN	0.000987059	-0.361129	0.435	0.437	1	Normal	GRN
NEAT1	0.00100647	-0.332687	0.125	0.207	1	Normal	NEAT1
HMGN1	0.00105598	-0.264556	0.318	0.387	1	Normal	HMGN1
TPGS2	0.00109246	-0.269565	0.196	0.268	1	Normal	TPGS2
C14orf119	0.0011037	-0.318203	0.163	0.224	1	Normal	C14orf119
MIF	0.00111092	-0.354032	0.293	0.336	1	Normal	MIF
APEH	0.00111471	-0.327423	0.226	0.283	1	Normal	APEH
STARD10	0.00113059	-0.339319	0.219	0.281	1	Normal	STARD10
NEURL1B	0.00114219	-0.279638	0.087	0.146	1	Normal	NEURL1B
ATAD2	0.00121853	-0.348107	0.135	0.197	1	Normal	ATAD2
TFDP1	0.00122306	-0.386377	0.247	0.293	1	Normal	TFDP1
VDAC1	0.00123988	-0.322081	0.328	0.371	1	Normal	VDAC1
MRTO4	0.00126544	-0.281694	0.178	0.243	1	Normal	MRTO4
CENPP	0.00135242	-0.253301	0.13	0.197	1	Normal	CENPP
PRMT1	0.00135325	-0.316537	0.142	0.208	1	Normal	PRMT1
TMEM261	0.00136306	-0.272958	0.181	0.243	1	Normal	TMEM261
ORMDL2	0.00161706	-0.252543	0.117	0.181	1	Normal	ORMDL2
SOCS3	0.00170714	0.429985	0.165	0.11	1	Normal	SOCS3
NDUFB4	0.00186076	-0.364106	0.397	0.406	1	Normal	NDUFB4
PIK3R1	0.00190703	0.281729	0.127	0.075	1	Normal	PIK3R1
PPP1R3B	0.00202188	0.313004	0.115	0.066	1	Normal	PPP1R3B
NDUFA4	0.00216922	-0.33015	0.606	0.525	1	Normal	NDUFA4
NKAP	0.00218968	-0.27152	0.12	0.179	1	Normal	NKAP
MCM6	0.00228503	-0.360349	0.092	0.144	1	Normal	MCM6
DANCR	0.00235946	-0.274147	0.214	0.282	1	Normal	DANCR
PSMB5	0.00249159	-0.334288	0.412	0.413	1	Normal	PSMB5
LSMD1	0.00249166	-0.441956	0.374	0.377	1	Normal	LSMD1
HSPE1	0.002521	-0.408255	0.224	0.269	1	Normal	HSPE1
GBAS	0.00257019	-0.252914	0.125	0.186	1	Normal	GBAS
SSBP1	0.00260321	-0.380264	0.422	0.441	1	Normal	SSBP1
SNRPF	0.00263349	-0.314941	0.295	0.346	1	Normal	SNRPF
RAB13	0.00277564	-0.258784	0.191	0.252	1	Normal	RAB13
RNPEP	0.00281503	-0.274465	0.176	0.234	1	Normal	RNPEP
SLC16A14	0.0028183	-0.281622	0.104	0.157	1	Normal	SLC16A14
RANGAP1	0.00292666	-0.507308	0.427	0.421	1	Normal	RANGAP1
NUCKS1	0.00296139	-0.468241	0.71	0.604	1	Normal	NUCKS1
LMAN2	0.00337755	-0.283954	0.359	0.403	1	Normal	LMAN2
HSPA8	0.00340039	-0.576524	0.601	0.511	1	Normal	HSPA8
RBM5	0.00347367	-0.26469	0.094	0.152	1	Normal	RBM5
PSMB6	0.00358635	-0.328528	0.537	0.505	1	Normal	PSMB6
HMGN3	0.00362808	-0.322221	0.211	0.27	1	Normal	HMGN3
DDIT3	0.00366163	-0.341273	0.15	0.205	1	Normal	DDIT3
ANXA5	0.00373364	-0.315568	0.168	0.224	1	Normal	ANXA5
ALDH3B2	0.00385465	-0.394733	0.295	0.321	1	Normal	ALDH3B2
MRPL52	0.00402743	-0.283573	0.267	0.315	1	Normal	MRPL52
MIS18BP1	0.00428179	-0.269217	0.173	0.232	1	Normal	MIS18BP1
SNHG8	0.00446574	-0.25941	0.392	0.416	1	Normal	SNHG8
ENY2	0.00450603	-0.287941	0.206	0.262	1	Normal	ENY2
RWDD1	0.00456015	-0.294601	0.313	0.364	1	Normal	RWDD1
ACAT2	0.00473171	-0.294554	0.191	0.245	1	Normal	ACAT2
NAP1L1	0.00483484	-0.337805	0.344	0.379	1	Normal	NAP1L1
MRPL54	0.00501132	-0.274911	0.242	0.285	1	Normal	MRPL54
TTL	0.00531319	-0.269947	0.112	0.167	1	Normal	TTL
SLIRP	0.00535879	-0.362398	0.351	0.367	1	Normal	SLIRP
IMP4	0.00563649	-0.276853	0.173	0.233	1	Normal	IMP4
SSB	0.00574912	-0.259345	0.257	0.313	1	Normal	SSB
NMT1	0.00581897	-0.282845	0.15	0.204	1	Normal	NMT1
NDUFB6	0.00606591	-0.275532	0.366	0.411	1	Normal	NDUFB6
DAZAP1	0.00614802	-0.281653	0.257	0.311	1	Normal	DAZAP1
IMPDH2	0.00624309	-0.250761	0.359	0.407	1	Normal	IMPDH2
LAD1	0.00632246	-0.274666	0.692	0.586	1	Normal	LAD1
HIST2H2BE	0.00648969	-0.292299	0.142	0.201	1	Normal	HIST2H2BE
NPM1	0.00652069	-0.274821	0.489	0.471	1	Normal	NPM1
NDUFA11	0.00653845	-0.262403	0.341	0.367	1	Normal	NDUFA11
APOA1BP	0.00687022	-0.253077	0.265	0.319	1	Normal	APOA1BP
ATP5G1	0.00714521	-0.269338	0.336	0.378	1	Normal	ATP5G1
MPHOSPH6	0.00730309	-0.297096	0.277	0.306	1	Normal	MPHOSPH6
TUBB	0.00769935	-0.793417	0.443	0.403	1	Normal	TUBB
COASY	0.00780529	-0.26657	0.232	0.281	1	Normal	COASY
HMGN5	0.00783203	-0.313008	0.145	0.193	1	Normal	HMGN5
YWHAQ	0.00786747	-0.296576	0.379	0.403	1	Normal	YWHAQ
MT-RNR2	0.00788369	-0.336778	0.921	0.7	1	Normal	MT-RNR2
CCDC25	0.00800681	-0.326116	0.188	0.234	1	Normal	CCDC25
CD82	0.00806126	-0.338762	0.364	0.374	1	Normal	CD82
RNF187	0.00810524	-0.298398	0.316	0.344	1	Normal	RNF187
TAF15	0.00823736	-0.28611	0.204	0.258	1	Normal	TAF15
VDAC3	0.00853936	-0.292415	0.29	0.327	1	Normal	VDAC3
PABPC4	0.00864242	-0.376351	0.196	0.243	1	Normal	PABPC4
ARRDC3	0.00865837	-0.261747	0.092	0.139	1	Normal	ARRDC3
ACTB	0.00891383	-0.335044	0.781	0.626	1	Normal	ACTB
CTD-2319I12.1	0.00905894	-0.283281	0.12	0.172	1	Normal	CTD-2319I12.1
PYCARD	0.00922189	-0.505529	0.486	0.436	1	Normal	PYCARD
H2AFV	0.00938394	-0.369792	0.191	0.234	1	Normal	H2AFV
WNT3	0.00976714	-0.25188	0.087	0.132	1	Normal	WNT3
MRPS12	0.00977927	-0.324765	0.285	0.315	1	Normal	MRPS12
S100A8.1	3.1206e-145	4.7818	0.883	0.087	1.23719e-140	Psoriasis	S100A8
S100A9.1	1.11325e-144	4.5805	0.884	0.102	4.41358e-140	Psoriasis	S100A9
TXNIP.1	2.78121e-129	-2.37713	0.129	0.74	1.10264e-124	Psoriasis	TXNIP
ERRFI1.1	1.99322e-127	-1.52976	0.114	0.756	7.90232e-123	Psoriasis	ERRFI1
CLDN1.1	1.47962e-125	-1.70402	0.285	0.855	5.86611e-121	Psoriasis	CLDN1
S100A7.1	1.68469e-118	3.47386	0.775	0.031	6.67913e-114	Psoriasis	S100A7
KRT6A.1	3.90918e-111	2.67019	0.823	0.181	1.54983e-106	Psoriasis	KRT6A
ANXA1.1	6.80312e-107	-1.23629	0.239	0.891	2.69717e-102	Psoriasis	ANXA1
SERPINA12.1	1.87592e-105	-1.83152	0.003	0.458	7.43727e-101	Psoriasis	SERPINA12
SCEL.1	1.24732e-104	-1.75693	0.197	0.746	4.94513e-100	Psoriasis	SCEL
ETS2.1	2.4896e-103	-1.41873	0.298	0.819	9.87025e-99	Psoriasis	ETS2
GAPDH.1	5.53579e-100	1.28115	0.913	0.858	2.19472e-95	Psoriasis	GAPDH
EMP1.1	3.59994e-99	-1.45756	0.375	0.84	1.42723e-94	Psoriasis	EMP1
KLF4.1	1.97356e-97	-1.33028	0.354	0.837	7.82438e-93	Psoriasis	KLF4
RORA.1	3.36524e-97	-1.47406	0.272	0.763	1.33418e-92	Psoriasis	RORA
SDC4.1	8.97644e-95	-1.17878	0.311	0.873	3.5588e-90	Psoriasis	SDC4
IFI27.1	1.66035e-92	2.90048	0.712	0.122	6.58263e-88	Psoriasis	IFI27
TSC22D1.1	1.92008e-92	-1.13875	0.135	0.705	7.61236e-88	Psoriasis	TSC22D1
FKBP5.1	9.03172e-92	-1.21756	0.129	0.651	3.58072e-87	Psoriasis	FKBP5
F2R.1	1.39468e-90	-0.846808	0.043	0.517	5.52935e-86	Psoriasis	F2R
KRT77.1	6.36976e-90	-1.84439	0.037	0.483	2.52536e-85	Psoriasis	KRT77
IRF2BP2.1	5.14259e-89	-1.13402	0.266	0.786	2.03883e-84	Psoriasis	IRF2BP2
ALDH3A2.1	5.5837e-88	-1.22873	0.349	0.796	2.21371e-83	Psoriasis	ALDH3A2
ARID5B.1	2.78162e-84	-1.20192	0.129	0.651	1.1028e-79	Psoriasis	ARID5B
MYC.1	3.07131e-82	-1.28305	0.23	0.733	1.21765e-77	Psoriasis	MYC
TUBA1A.1	3.49967e-82	-1.00077	0.096	0.585	1.38748e-77	Psoriasis	TUBA1A
DSC1.1	8.71516e-82	-1.17769	0.205	0.753	3.45521e-77	Psoriasis	DSC1
JMJD1C.1	3.2199e-79	-1.00785	0.141	0.656	1.27656e-74	Psoriasis	JMJD1C
COBL.1	3.23927e-79	-0.808459	0.066	0.509	1.28424e-74	Psoriasis	COBL
LGALSL.1	3.80415e-79	-1.32971	0.231	0.71	1.50819e-74	Psoriasis	LGALSL
MYH14.1	9.31252e-76	-1.00356	0.116	0.573	3.69204e-71	Psoriasis	MYH14
RAI14.1	1.20044e-73	-0.676912	0.027	0.407	4.75927e-69	Psoriasis	RAI14
UGCG.1	2.2414e-73	-0.872552	0.151	0.644	8.88627e-69	Psoriasis	UGCG
S100A2.1	4.31884e-73	1.26514	0.744	0.13	1.71225e-68	Psoriasis	S100A2
KLF6.1	1.06455e-72	-0.892602	0.428	0.911	4.22051e-68	Psoriasis	KLF6
ITPRIP.1	4.17276e-72	-0.938095	0.217	0.712	1.65433e-67	Psoriasis	ITPRIP
TOB2.1	5.79137e-72	-0.856613	0.183	0.677	2.29605e-67	Psoriasis	TOB2
LGALS3.1	6.64515e-72	-0.967976	0.41	0.827	2.63453e-67	Psoriasis	LGALS3
CEBPA.1	8.06e-72	-1.23712	0.336	0.733	3.19547e-67	Psoriasis	CEBPA
CHP2.1	1.32605e-71	-0.858545	0.157	0.613	5.25728e-67	Psoriasis	CHP2
KRT14.1	1.08673e-70	1.4804	0.798	0.219	4.30845e-66	Psoriasis	KRT14
NIPAL1.1	2.39068e-70	-1.01048	0.192	0.626	9.47809e-66	Psoriasis	NIPAL1
LMNA.1	8.08567e-70	-0.787599	0.684	0.885	3.20565e-65	Psoriasis	LMNA
MT-ND3.1	8.10384e-70	-1.00194	0.369	0.817	3.21285e-65	Psoriasis	MT-ND3
SERPINB4.1	5.53629e-69	2.32406	0.536	0.008	2.19492e-64	Psoriasis	SERPINB4
CSNK1E.1	2.08711e-68	-0.763875	0.124	0.588	8.27454e-64	Psoriasis	CSNK1E
HMGCR.1	2.40969e-68	-0.975371	0.263	0.715	9.55344e-64	Psoriasis	HMGCR
KRT5.1	5.36398e-68	1.59098	0.772	0.247	2.1266e-63	Psoriasis	KRT5
TACSTD2.1	9.34295e-68	-0.960023	0.629	0.87	3.7041e-63	Psoriasis	TACSTD2
PERP.1	1.82457e-66	-0.590553	0.882	0.913	7.23367e-62	Psoriasis	PERP
CD55.1	3.08067e-66	-0.938139	0.276	0.763	1.22136e-61	Psoriasis	CD55
DMKN.1	1.52914e-65	-1.12475	0.678	0.791	6.06244e-61	Psoriasis	DMKN
RAPGEFL1.1	5.47366e-65	-0.88388	0.273	0.692	2.17009e-60	Psoriasis	RAPGEFL1
NOTCH2.1	7.95308e-65	-0.67966	0.106	0.537	3.15308e-60	Psoriasis	NOTCH2
TYMP.1	1.86047e-64	1.67201	0.552	0.048	7.37601e-60	Psoriasis	TYMP
CRIP2.1	2.28678e-64	-0.766714	0.18	0.667	9.06616e-60	Psoriasis	CRIP2
RTN4.1	9.11666e-64	-0.766147	0.571	0.87	3.61439e-59	Psoriasis	RTN4
AHNAK2.1	1.06945e-63	-0.903348	0.371	0.796	4.23996e-59	Psoriasis	AHNAK2
KLHL21.1	1.06947e-63	-0.842749	0.143	0.601	4.24e-59	Psoriasis	KLHL21
IL34.1	1.69498e-63	-0.404575	0.025	0.361	6.7199e-59	Psoriasis	IL34
RALGDS.1	1.73798e-63	-0.764459	0.111	0.545	6.8904e-59	Psoriasis	RALGDS
PTGS1.1	1.98137e-63	-0.858195	0.203	0.644	7.85532e-59	Psoriasis	PTGS1
TIPARP.1	2.90994e-63	-0.938603	0.19	0.644	1.15368e-58	Psoriasis	TIPARP
DGAT2.1	3.80257e-63	-0.951287	0.046	0.397	1.50757e-58	Psoriasis	DGAT2
OSBPL8.1	6.48678e-63	-0.836823	0.216	0.687	2.57175e-58	Psoriasis	OSBPL8
CLDN4.1	6.73153e-63	-1.06878	0.178	0.621	2.66878e-58	Psoriasis	CLDN4
SNRK.1	1.54993e-62	-0.7318	0.083	0.481	6.14485e-58	Psoriasis	SNRK
LYPD3.1	2.1584e-62	-1.1421	0.539	0.809	8.5572e-58	Psoriasis	LYPD3
JAK1.1	2.2495e-62	-0.797937	0.241	0.712	8.91837e-58	Psoriasis	JAK1
KLF13.1	6.39645e-62	-0.773116	0.14	0.578	2.53594e-57	Psoriasis	KLF13
CLIP1.1	1.2585e-61	-0.779648	0.319	0.784	4.98947e-57	Psoriasis	CLIP1
LAMTOR4.1	1.7452e-61	-0.876417	0.329	0.733	6.91902e-57	Psoriasis	LAMTOR4
PNPLA8.1	1.83258e-61	-0.812403	0.279	0.715	7.26544e-57	Psoriasis	PNPLA8
CHD1.1	3.13162e-61	-0.85674	0.202	0.669	1.24156e-56	Psoriasis	CHD1
MAFF.1	4.18236e-61	-0.88382	0.17	0.623	1.65814e-56	Psoriasis	MAFF
ZFP36L1.1	8.54104e-61	-1.0318	0.521	0.855	3.38618e-56	Psoriasis	ZFP36L1
APOE.1	1.16065e-60	-1.02931	0.32	0.751	4.6015e-56	Psoriasis	APOE
NDFIP2.1	1.25228e-60	-0.839006	0.289	0.697	4.96479e-56	Psoriasis	NDFIP2
KRT2.1	1.43563e-60	-1.45995	0.147	0.583	5.6917e-56	Psoriasis	KRT2
SERPINB2.1	1.88732e-60	-1.20774	0.183	0.628	7.48248e-56	Psoriasis	SERPINB2
RB1CC1.1	3.0578e-60	-0.850444	0.222	0.677	1.2123e-55	Psoriasis	RB1CC1
PER1.1	3.34003e-60	-0.915015	0.096	0.491	1.32419e-55	Psoriasis	PER1
TAF4B.1	3.54991e-60	-0.718976	0.098	0.491	1.4074e-55	Psoriasis	TAF4B
CCND1.1	6.33215e-60	-0.880879	0.257	0.735	2.51044e-55	Psoriasis	CCND1
ADRB2.1	9.60491e-60	-0.924891	0.121	0.517	3.80796e-55	Psoriasis	ADRB2
KRT6B.1	1.16734e-59	1.69786	0.598	0.081	4.62804e-55	Psoriasis	KRT6B
KLF9.1	1.74999e-59	-0.919269	0.018	0.328	6.938e-55	Psoriasis	KLF9
TUBB2A.1	2.1326e-59	-0.878292	0.339	0.768	8.45492e-55	Psoriasis	TUBB2A
ZFP36L2.1	5.15577e-59	-1.30261	0.289	0.702	2.04405e-54	Psoriasis	ZFP36L2
HMGCS1.1	1.08314e-58	-0.9055	0.339	0.753	4.2942e-54	Psoriasis	HMGCS1
GAN.1	1.6781e-58	-0.853616	0.123	0.527	6.65298e-54	Psoriasis	GAN
ATP2B1.1	2.00439e-58	-0.67801	0.14	0.575	7.9466e-54	Psoriasis	ATP2B1
ABLIM1.1	3.30566e-58	-0.837899	0.337	0.758	1.31056e-53	Psoriasis	ABLIM1
AMD1.1	4.03227e-58	-0.737776	0.225	0.672	1.59863e-53	Psoriasis	AMD1
GALNT1.1	6.42666e-58	-0.816733	0.296	0.707	2.54791e-53	Psoriasis	GALNT1
KLF10.1	8.50264e-58	-0.968107	0.204	0.626	3.37096e-53	Psoriasis	KLF10
C10orf118.1	4.14963e-56	-0.7465	0.255	0.69	1.64516e-51	Psoriasis	C10orf118
UTRN.1	5.70494e-56	-0.61873	0.111	0.527	2.26178e-51	Psoriasis	UTRN
LONRF1.1	6.02462e-56	-0.668001	0.149	0.555	2.38852e-51	Psoriasis	LONRF1
DDX5.1	1.06805e-55	-0.722072	0.552	0.878	4.23439e-51	Psoriasis	DDX5
SERPINB5.1	1.11685e-55	-0.712269	0.586	0.873	4.42786e-51	Psoriasis	SERPINB5
BCL6.1	1.76971e-55	-0.744766	0.117	0.509	7.01619e-51	Psoriasis	BCL6
ATP2B4.1	2.80435e-55	-0.719741	0.206	0.639	1.11181e-50	Psoriasis	ATP2B4
CHMP1B.1	4.05594e-55	-0.736319	0.268	0.72	1.60802e-50	Psoriasis	CHMP1B
FOSL1.1	7.52447e-55	-0.707862	0.226	0.7	2.98315e-50	Psoriasis	FOSL1
MFSD2A.1	1.1304e-54	-0.935253	0.262	0.646	4.48159e-50	Psoriasis	MFSD2A
PKP1.1	2.78137e-54	-0.766023	0.66	0.814	1.1027e-49	Psoriasis	PKP1
BICD2.1	5.4037e-54	-0.812477	0.337	0.735	2.14235e-49	Psoriasis	BICD2
EPN2.1	9.43565e-54	-0.689082	0.186	0.575	3.74086e-49	Psoriasis	EPN2
KLF3.1	1.03354e-53	-0.798963	0.292	0.712	4.09756e-49	Psoriasis	KLF3
SIK1.1	1.04035e-53	-0.965693	0.278	0.684	4.12457e-49	Psoriasis	SIK1
AHNAK.1	8.54794e-53	-0.740321	0.586	0.924	3.38892e-48	Psoriasis	AHNAK
SRSF5.1	2.27278e-52	-0.800043	0.262	0.659	9.01065e-48	Psoriasis	SRSF5
GSTP1.1	2.5478e-52	0.858174	0.819	0.832	1.0101e-47	Psoriasis	GSTP1
NRARP.1	3.52102e-52	-0.986098	0.394	0.74	1.39595e-47	Psoriasis	NRARP
SH3GL1.1	4.24888e-52	-0.679523	0.241	0.636	1.68451e-47	Psoriasis	SH3GL1
EZR.1	8.02212e-52	-0.597472	0.678	0.903	3.18045e-47	Psoriasis	EZR
RXRA.1	9.7055e-52	-0.725295	0.237	0.646	3.84784e-47	Psoriasis	RXRA
MT-ND5.1	1.76745e-51	-0.697168	0.211	0.687	7.00722e-47	Psoriasis	MT-ND5
GJB2.1	6.07932e-51	1.73933	0.58	0.181	2.41021e-46	Psoriasis	GJB2
FHL1.1	7.52421e-51	-0.413944	0.009	0.26	2.98305e-46	Psoriasis	FHL1
LAPTM4A.1	4.41035e-50	-0.67444	0.321	0.728	1.74853e-45	Psoriasis	LAPTM4A
DDX3X.1	4.47847e-50	-0.709074	0.321	0.746	1.77553e-45	Psoriasis	DDX3X
MAPKAPK2.1	5.18956e-50	-0.662115	0.181	0.585	2.05745e-45	Psoriasis	MAPKAPK2
FOSL2.1	6.30919e-50	-0.740101	0.174	0.575	2.50134e-45	Psoriasis	FOSL2
LMO7.1	1.18392e-49	-0.576326	0.057	0.379	4.69378e-45	Psoriasis	LMO7
CTNNBIP1.1	1.53582e-49	-0.802515	0.336	0.705	6.08891e-45	Psoriasis	CTNNBIP1
SLC25A25.1	1.70005e-49	-0.749607	0.131	0.517	6.74003e-45	Psoriasis	SLC25A25
C3orf52.1	2.80057e-49	-0.558296	0.065	0.382	1.11031e-44	Psoriasis	C3orf52
EGR3.1	3.42334e-49	-0.576085	0.152	0.547	1.35722e-44	Psoriasis	EGR3
PLLP.1	3.59664e-49	-0.447766	0.066	0.384	1.42592e-44	Psoriasis	PLLP
IFFO2.1	6.3765e-49	-0.416302	0.342	0.774	2.52803e-44	Psoriasis	IFFO2
DUSP1.1	7.44203e-49	-0.799519	0.444	0.842	2.95047e-44	Psoriasis	DUSP1
SERPINB3.1	8.00345e-49	1.74012	0.416	0.008	3.17305e-44	Psoriasis	SERPINB3
HDAC5.1	1.13393e-48	-0.600317	0.107	0.461	4.49556e-44	Psoriasis	HDAC5
TAF7.1	1.55576e-48	-0.669781	0.245	0.662	6.16795e-44	Psoriasis	TAF7
RBM39.1	1.59213e-48	-0.685206	0.411	0.804	6.31215e-44	Psoriasis	RBM39
CDKN1A.1	2.52594e-48	-0.786011	0.501	0.822	1.00143e-43	Psoriasis	CDKN1A
SLC38A2.1	3.57267e-48	-0.753784	0.452	0.791	1.41642e-43	Psoriasis	SLC38A2
ENO1.1	5.85054e-48	0.875298	0.829	0.743	2.3195e-43	Psoriasis	ENO1
PCF11.1	6.3297e-48	-0.603644	0.125	0.506	2.50947e-43	Psoriasis	PCF11
EIF1.1	9.05898e-48	-0.595479	0.664	0.898	3.59152e-43	Psoriasis	EIF1
REL.1	1.10465e-47	-0.647975	0.159	0.578	4.3795e-43	Psoriasis	REL
ELF1.1	1.6257e-47	-0.675382	0.17	0.552	6.44523e-43	Psoriasis	ELF1
CCNL1.1	1.76683e-47	-0.830473	0.283	0.69	7.00475e-43	Psoriasis	CCNL1
METRNL.1	1.86637e-47	-0.805518	0.254	0.631	7.39942e-43	Psoriasis	METRNL
SDC1.1	2.02298e-47	-0.890024	0.55	0.768	8.02031e-43	Psoriasis	SDC1
ZBTB16.1	2.29267e-47	-0.490357	0.001	0.216	9.08951e-43	Psoriasis	ZBTB16
KDM5A.1	3.3809e-47	-0.650776	0.204	0.613	1.34039e-42	Psoriasis	KDM5A
AKR1B10.1	1.90291e-46	1.10091	0.413	0.018	7.54426e-42	Psoriasis	AKR1B10
EFNB2.1	1.97697e-46	-0.671301	0.145	0.527	7.83789e-42	Psoriasis	EFNB2
SLC19A2.1	2.74125e-46	-0.526025	0.086	0.417	1.0868e-41	Psoriasis	SLC19A2
UBAP1.1	3.38367e-46	-0.603454	0.198	0.59	1.34149e-41	Psoriasis	UBAP1
CLEC2A.1	8.25238e-46	-0.428741	0.093	0.425	3.27174e-41	Psoriasis	CLEC2A
TAX1BP1.1	1.09912e-45	-0.637587	0.348	0.776	4.35759e-41	Psoriasis	TAX1BP1
PTPRF.1	1.22984e-45	-0.683518	0.429	0.779	4.87582e-41	Psoriasis	PTPRF
FBXO33.1	1.33663e-45	-0.579021	0.18	0.542	5.29922e-41	Psoriasis	FBXO33
RHOBTB3.1	2.1128e-45	-0.53351	0.029	0.293	8.37642e-41	Psoriasis	RHOBTB3
MAL2.1	2.15569e-45	-0.828469	0.369	0.697	8.54644e-41	Psoriasis	MAL2
HSPA1A.1	2.66015e-45	1.71999	0.595	0.242	1.05464e-40	Psoriasis	HSPA1A
PNRC1.1	2.70036e-45	-0.771179	0.403	0.799	1.07059e-40	Psoriasis	PNRC1
RAB10.1	3.68035e-45	-0.663571	0.427	0.784	1.45911e-40	Psoriasis	RAB10
PER2.1	3.70148e-45	-0.655742	0.12	0.468	1.46749e-40	Psoriasis	PER2
FAM107B.1	3.91643e-45	-0.576503	0.049	0.346	1.55271e-40	Psoriasis	FAM107B
MT-CO1.1	6.35496e-45	-0.630345	0.324	0.784	2.51949e-40	Psoriasis	MT-CO1
UBL3.1	7.29203e-45	-0.533255	0.103	0.44	2.891e-40	Psoriasis	UBL3
RAB11FIP1.1	7.3393e-45	-0.629278	0.111	0.461	2.90974e-40	Psoriasis	RAB11FIP1
EPHA2.1	7.4346e-45	-0.749209	0.29	0.682	2.94752e-40	Psoriasis	EPHA2
PVRL4.1	8.68586e-45	-0.767038	0.302	0.651	3.44359e-40	Psoriasis	PVRL4
PIM3.1	8.77101e-45	-0.717102	0.234	0.618	3.47736e-40	Psoriasis	PIM3
SPEN.1	2.34576e-44	-0.576734	0.148	0.542	9.29998e-40	Psoriasis	SPEN
PELI2.1	2.79659e-44	-0.412195	0.013	0.244	1.10873e-39	Psoriasis	PELI2
ID4.1	3.166e-44	-0.612007	0.076	0.384	1.25519e-39	Psoriasis	ID4
SERINC3.1	4.36796e-44	-0.511339	0.163	0.542	1.73172e-39	Psoriasis	SERINC3
IFI6.1	7.33384e-44	1.40028	0.4	0.018	2.90757e-39	Psoriasis	IFI6
EPHB6.1	1.1317e-43	-0.611874	0.224	0.606	4.48674e-39	Psoriasis	EPHB6
EPPK1.1	1.16363e-43	-0.699292	0.214	0.58	4.61334e-39	Psoriasis	EPPK1
IFITM3.1	1.17439e-43	1.43824	0.471	0.074	4.65598e-39	Psoriasis	IFITM3
MCL1.1	1.52466e-43	-0.634688	0.44	0.822	6.04465e-39	Psoriasis	MCL1
ACSL1.1	1.63556e-43	-0.588057	0.226	0.618	6.48432e-39	Psoriasis	ACSL1
AHR.1	1.74622e-43	-0.583498	0.149	0.537	6.92305e-39	Psoriasis	AHR
BAG3.1	2.81831e-43	-0.436674	0.24	0.677	1.11735e-38	Psoriasis	BAG3
PLIN3.1	2.86644e-43	-0.659041	0.348	0.723	1.13643e-38	Psoriasis	PLIN3
CREBRF.1	3.08185e-43	-0.56698	0.068	0.377	1.22183e-38	Psoriasis	CREBRF
SVIP.1	3.15895e-43	-0.475028	0.103	0.44	1.2524e-38	Psoriasis	SVIP
TOB1.1	4.53465e-43	-0.776739	0.269	0.659	1.79781e-38	Psoriasis	TOB1
NR4A1.1	5.84837e-43	-0.98999	0.29	0.674	2.31865e-38	Psoriasis	NR4A1
TLE3.1	1.1634e-42	-0.550281	0.148	0.509	4.61242e-38	Psoriasis	TLE3
F2RL1.1	1.59071e-42	-0.612404	0.217	0.583	6.30654e-38	Psoriasis	F2RL1
MAP1LC3B.1	3.32789e-42	-0.582773	0.197	0.567	1.31938e-37	Psoriasis	MAP1LC3B
SDCBP2.1	3.72805e-42	-0.597419	0.166	0.511	1.47802e-37	Psoriasis	SDCBP2
SNHG5.1	4.7741e-42	1.1194	0.651	0.43	1.89274e-37	Psoriasis	SNHG5
FOSB.1	6.97147e-42	-1.02688	0.282	0.621	2.76391e-37	Psoriasis	FOSB
SMC5.1	7.0143e-42	-0.618549	0.131	0.478	2.78089e-37	Psoriasis	SMC5
SUSD2.1	7.04165e-42	-0.560979	0.037	0.288	2.79173e-37	Psoriasis	SUSD2
HIPK1.1	3.96322e-41	-0.519554	0.146	0.496	1.57126e-36	Psoriasis	HIPK1
DSG1.1	4.44573e-41	-0.716162	0.665	0.809	1.76255e-36	Psoriasis	DSG1
MT-CO3.1	5.69264e-41	-0.586959	0.445	0.822	2.2569e-36	Psoriasis	MT-CO3
TNKS1BP1.1	6.42609e-41	-0.591398	0.259	0.641	2.54769e-36	Psoriasis	TNKS1BP1
TNS4.1	7.1135e-41	-0.977392	0.278	0.608	2.82022e-36	Psoriasis	TNS4
RNF19A.1	9.15736e-41	-0.654768	0.168	0.529	3.63053e-36	Psoriasis	RNF19A
TRIM29.1	1.11838e-40	-0.526341	0.637	0.837	4.43394e-36	Psoriasis	TRIM29
PPL.1	1.14851e-40	-0.690221	0.38	0.707	4.55337e-36	Psoriasis	PPL
ZFAND5.1	1.24684e-40	-0.685236	0.202	0.578	4.94323e-36	Psoriasis	ZFAND5
KRT80.1	1.43364e-40	-0.705095	0.201	0.547	5.68382e-36	Psoriasis	KRT80
LMBRD1.1	1.57122e-40	-0.45973	0.123	0.45	6.22928e-36	Psoriasis	LMBRD1
SERINC1.1	1.82217e-40	-0.54596	0.159	0.514	7.22418e-36	Psoriasis	SERINC1
KLF5.1	1.84083e-40	-0.615173	0.583	0.824	7.29815e-36	Psoriasis	KLF5
AFF4.1	2.2509e-40	-0.598234	0.22	0.598	8.92394e-36	Psoriasis	AFF4
BTG1.1	2.43599e-40	-0.66663	0.58	0.819	9.65771e-36	Psoriasis	BTG1
RPL3.1	2.54482e-40	-0.496267	0.772	0.934	1.00892e-35	Psoriasis	RPL3
PELI1.1	4.84081e-40	-0.521109	0.152	0.519	1.91919e-35	Psoriasis	PELI1
EIF3A.1	9.44391e-40	-0.59591	0.463	0.827	3.74413e-35	Psoriasis	EIF3A
MT-ND1.1	9.59633e-40	-0.523684	0.257	0.71	3.80456e-35	Psoriasis	MT-ND1
SH3GLB2.1	1.02614e-39	-0.520917	0.217	0.573	4.06822e-35	Psoriasis	SH3GLB2
SEC62.1	1.27935e-39	-0.553461	0.242	0.616	5.07213e-35	Psoriasis	SEC62
FAM83C.1	1.40138e-39	-0.571691	0.269	0.626	5.55593e-35	Psoriasis	FAM83C
TPPP.1	1.62986e-39	-0.309701	0.018	0.237	6.46174e-35	Psoriasis	TPPP
KAT6A.1	2.09165e-39	-0.577782	0.122	0.458	8.29256e-35	Psoriasis	KAT6A
CSRNP1.1	4.67448e-39	-0.629472	0.148	0.483	1.85324e-34	Psoriasis	CSRNP1
MIDN.1	5.91325e-39	-0.592398	0.15	0.486	2.34437e-34	Psoriasis	MIDN
PARD6B.1	5.9857e-39	-0.414756	0.075	0.359	2.37309e-34	Psoriasis	PARD6B
LDLR.1	6.74056e-39	-0.508026	0.355	0.786	2.67236e-34	Psoriasis	LDLR
SGMS2.1	9.92437e-39	-0.598701	0.147	0.476	3.93462e-34	Psoriasis	SGMS2
WAC.1	1.0106e-38	-0.533339	0.244	0.626	4.00664e-34	Psoriasis	WAC
HSPA1B.1	1.58332e-38	1.55944	0.616	0.379	6.27722e-34	Psoriasis	HSPA1B
HBP1.1	2.27664e-38	-0.490349	0.171	0.522	9.02597e-34	Psoriasis	HBP1
HES1.1	2.42231e-38	-0.940278	0.292	0.606	9.60347e-34	Psoriasis	HES1
ESYT2.1	2.70541e-38	-0.411344	0.092	0.407	1.07259e-33	Psoriasis	ESYT2
GLUL.1	4.59629e-38	-0.676622	0.168	0.532	1.82225e-33	Psoriasis	GLUL
MEGF9.1	5.37252e-38	-0.548985	0.216	0.557	2.12999e-33	Psoriasis	MEGF9
TNFAIP3.1	1.1027e-37	-0.813967	0.352	0.751	4.37176e-33	Psoriasis	TNFAIP3
PTP4A1.1	1.23747e-37	-0.568754	0.332	0.725	4.90606e-33	Psoriasis	PTP4A1
CHD2.1	1.44995e-37	-0.543334	0.275	0.667	5.74846e-33	Psoriasis	CHD2
NEO1.1	1.52933e-37	-0.411342	0.119	0.445	6.06319e-33	Psoriasis	NEO1
SPTY2D1.1	1.54362e-37	-0.418053	0.151	0.496	6.11983e-33	Psoriasis	SPTY2D1
CYLD.1	1.85432e-37	-0.507636	0.172	0.524	7.35162e-33	Psoriasis	CYLD
ATP2C2.1	2.21323e-37	-0.361244	0.019	0.229	8.77456e-33	Psoriasis	ATP2C2
HS3ST6.1	2.99479e-37	-0.327921	0.027	0.247	1.18732e-32	Psoriasis	HS3ST6
EGR1.1	3.44938e-37	-0.722584	0.465	0.804	1.36754e-32	Psoriasis	EGR1
SLC38A1.1	3.87565e-37	-0.521199	0.231	0.611	1.53654e-32	Psoriasis	SLC38A1
TET3.1	5.57364e-37	-0.532633	0.18	0.522	2.20972e-32	Psoriasis	TET3
CDH1.1	5.62398e-37	-0.495124	0.343	0.715	2.22968e-32	Psoriasis	CDH1
PTPN13.1	6.26884e-37	-0.596912	0.341	0.684	2.48534e-32	Psoriasis	PTPN13
NINJ1.1	6.42109e-37	-0.610258	0.163	0.511	2.54571e-32	Psoriasis	NINJ1
TNFRSF19.1	6.74718e-37	-0.603667	0.299	0.639	2.67499e-32	Psoriasis	TNFRSF19
EMP2.1	6.91062e-37	-0.629114	0.6	0.83	2.73978e-32	Psoriasis	EMP2
RPL4.1	7.43484e-37	-0.389313	0.84	0.941	2.94762e-32	Psoriasis	RPL4
TGM3.1	1.28254e-36	-0.446941	0.083	0.377	5.08477e-32	Psoriasis	TGM3
GOLGA4.1	1.44297e-36	-0.573005	0.51	0.83	5.72078e-32	Psoriasis	GOLGA4
PLEC.1	1.44446e-36	-0.565655	0.171	0.519	5.72672e-32	Psoriasis	PLEC
KRT6C.1	1.61027e-36	1.97229	0.362	0.031	6.38407e-32	Psoriasis	KRT6C
KIF5B.1	1.67847e-36	-0.497805	0.335	0.74	6.65445e-32	Psoriasis	KIF5B
MTDH.1	1.77576e-36	-0.569299	0.419	0.74	7.04018e-32	Psoriasis	MTDH
ETNK1.1	1.80103e-36	-0.453818	0.158	0.494	7.14035e-32	Psoriasis	ETNK1
TOP2A.1	1.90351e-36	1.68365	0.324	0.003	7.54664e-32	Psoriasis	TOP2A
RNA28S5.1	1.91712e-36	0.726831	0.838	0.908	7.60061e-32	Psoriasis	RNA28S5
BRD2.1	1.95093e-36	-0.622597	0.414	0.756	7.73467e-32	Psoriasis	BRD2
CAMSAP3.1	2.30564e-36	-0.518941	0.113	0.402	9.14095e-32	Psoriasis	CAMSAP3
IRS2.1	3.53672e-36	-0.570708	0.2	0.557	1.40217e-31	Psoriasis	IRS2
KYNU.1	3.58353e-36	0.752782	0.33	0.008	1.42073e-31	Psoriasis	KYNU
FOXO1.1	3.93595e-36	-0.456292	0.076	0.356	1.56045e-31	Psoriasis	FOXO1
DNAJB2.1	7.0877e-36	-0.665868	0.257	0.585	2.80999e-31	Psoriasis	DNAJB2
PHLDA2.1	8.37665e-36	-0.666988	0.283	0.636	3.32101e-31	Psoriasis	PHLDA2
GNG12.1	9.97411e-36	-0.556583	0.369	0.723	3.95433e-31	Psoriasis	GNG12
DUSP7.1	1.0534e-35	-0.567193	0.301	0.623	4.17632e-31	Psoriasis	DUSP7
KIF13B.1	1.95373e-35	-0.591163	0.068	0.328	7.74576e-31	Psoriasis	KIF13B
CLDND1.1	2.05604e-35	-0.366205	0.09	0.379	8.15139e-31	Psoriasis	CLDND1
FAM46B.1	2.13958e-35	-0.592853	0.325	0.707	8.48256e-31	Psoriasis	FAM46B
LRIG1.1	2.35682e-35	-0.433346	0.056	0.313	9.34384e-31	Psoriasis	LRIG1
JUNB.1	2.5132e-35	-0.652579	0.472	0.827	9.96383e-31	Psoriasis	JUNB
PPTC7.1	2.63056e-35	-0.621454	0.194	0.537	1.04291e-30	Psoriasis	PPTC7
AADACL2.1	4.71985e-35	-0.359812	0.079	0.341	1.87123e-30	Psoriasis	AADACL2
FAM83B.1	5.04955e-35	-0.538702	0.332	0.664	2.00195e-30	Psoriasis	FAM83B
ZNF57.1	6.97233e-35	-0.535781	0.114	0.389	2.76425e-30	Psoriasis	ZNF57
DRAP1.1	1.01327e-34	-0.658523	0.369	0.684	4.01719e-30	Psoriasis	DRAP1
CKB.1	1.20729e-34	-0.597896	0.333	0.656	4.78644e-30	Psoriasis	CKB
WASF2.1	1.46005e-34	-0.491546	0.239	0.593	5.78853e-30	Psoriasis	WASF2
PRNP.1	1.49043e-34	-0.557769	0.374	0.743	5.90894e-30	Psoriasis	PRNP
MKI67.1	1.76108e-34	1.77498	0.328	0.015	6.98199e-30	Psoriasis	MKI67
DNTTIP2.1	1.82969e-34	-0.55116	0.328	0.697	7.25401e-30	Psoriasis	DNTTIP2
GATA3.1	1.90655e-34	-0.64953	0.267	0.603	7.5587e-30	Psoriasis	GATA3
TRIB1.1	3.13434e-34	-0.623759	0.13	0.438	1.24264e-29	Psoriasis	TRIB1
CNOT6L.1	3.28979e-34	-0.426274	0.103	0.397	1.30427e-29	Psoriasis	CNOT6L
GAS6.1	5.1501e-34	-0.525188	0.145	0.458	2.04181e-29	Psoriasis	GAS6
VAT1.1	6.87258e-34	-0.592672	0.16	0.461	2.7247e-29	Psoriasis	VAT1
HAS1.1	7.15728e-34	-0.388493	0.01	0.188	2.83758e-29	Psoriasis	HAS1
NDEL1.1	7.41443e-34	-0.477359	0.254	0.606	2.93953e-29	Psoriasis	NDEL1
MAP3K8.1	7.94911e-34	-0.521911	0.126	0.435	3.1515e-29	Psoriasis	MAP3K8
ANKRD12.1	8.73951e-34	-0.626443	0.29	0.626	3.46487e-29	Psoriasis	ANKRD12
SF3B1.1	9.26097e-34	-0.56753	0.333	0.735	3.67161e-29	Psoriasis	SF3B1
UBALD2.1	9.39171e-34	-0.561315	0.378	0.69	3.72344e-29	Psoriasis	UBALD2
MT-ND4.1	9.56347e-34	-0.55425	0.365	0.763	3.79153e-29	Psoriasis	MT-ND4
RYBP.1	1.02226e-33	-0.487068	0.174	0.511	4.05287e-29	Psoriasis	RYBP
PEA15.1	1.04784e-33	-0.50674	0.211	0.547	4.15426e-29	Psoriasis	PEA15
FAM102A.1	1.33971e-33	-0.485756	0.22	0.555	5.31142e-29	Psoriasis	FAM102A
PAFAH1B1.1	2.1783e-33	-0.490224	0.268	0.618	8.63609e-29	Psoriasis	PAFAH1B1
STK40.1	2.32638e-33	-0.372576	0.134	0.453	9.22318e-29	Psoriasis	STK40
KRT16.1	3.53433e-33	1.66111	0.616	0.384	1.40122e-28	Psoriasis	KRT16
MARCH6.1	4.12329e-33	-0.468567	0.156	0.463	1.63472e-28	Psoriasis	2020-03-06
H6PD.1	4.17353e-33	-0.422161	0.077	0.344	1.65464e-28	Psoriasis	H6PD
OAZ1.1	4.18951e-33	0.740069	0.739	0.728	1.66097e-28	Psoriasis	OAZ1
KLF16.1	4.30022e-33	-0.41795	0.136	0.422	1.70486e-28	Psoriasis	KLF16
MACF1.1	5.17296e-33	-0.513176	0.39	0.766	2.05087e-28	Psoriasis	MACF1
TIAM1.1	5.17615e-33	-0.461052	0.156	0.481	2.05214e-28	Psoriasis	TIAM1
LRRC8A.1	5.95844e-33	-0.453957	0.213	0.58	2.36228e-28	Psoriasis	LRRC8A
RBBP6.1	7.39085e-33	-0.558881	0.242	0.575	2.93018e-28	Psoriasis	RBBP6
USP38.1	7.92102e-33	-0.395181	0.125	0.417	3.14037e-28	Psoriasis	USP38
NCKAP1.1	8.00628e-33	-0.482875	0.226	0.552	3.17417e-28	Psoriasis	NCKAP1
WSB1.1	9.18407e-33	-0.46749	0.21	0.56	3.64112e-28	Psoriasis	WSB1
ZFP36.1	1.04931e-32	-0.66926	0.541	0.817	4.16009e-28	Psoriasis	ZFP36
CD59.1	1.09556e-32	-0.295052	0.22	0.601	4.34346e-28	Psoriasis	CD59
C1orf68.1	1.13904e-32	-0.525454	0.008	0.173	4.51585e-28	Psoriasis	C1orf68
BAZ1A.1	1.36987e-32	-0.532688	0.362	0.723	5.43099e-28	Psoriasis	BAZ1A
TMSB10.1	1.71931e-32	0.792973	0.747	0.682	6.81637e-28	Psoriasis	TMSB10
PARD3.1	1.76619e-32	-0.523905	0.268	0.583	7.00222e-28	Psoriasis	PARD3
KIF21A.1	1.81974e-32	-0.480895	0.172	0.473	7.21455e-28	Psoriasis	KIF21A
MT-ATP6.1	2.60573e-32	-0.512746	0.406	0.789	1.03307e-27	Psoriasis	MT-ATP6
PHYHIP.1	2.73172e-32	-0.292908	0.009	0.176	1.08302e-27	Psoriasis	PHYHIP
HSP90AA1.1	3.44663e-32	0.805428	0.855	0.891	1.36645e-27	Psoriasis	HSP90AA1
SERTAD1.1	3.72147e-32	-0.544836	0.21	0.527	1.47541e-27	Psoriasis	SERTAD1
PPP1R12A.1	4.299e-32	-0.505112	0.217	0.55	1.70438e-27	Psoriasis	PPP1R12A
H3F3B.1	4.37464e-32	-0.415251	0.749	0.873	1.73437e-27	Psoriasis	H3F3B
ARHGEF19.1	4.37698e-32	-0.324591	0.109	0.397	1.7353e-27	Psoriasis	ARHGEF19
POLR2A.1	4.67245e-32	-0.393118	0.102	0.379	1.85244e-27	Psoriasis	POLR2A
ALDOA.1	4.86156e-32	0.726409	0.741	0.72	1.92741e-27	Psoriasis	ALDOA
WNK2.1	5.45499e-32	-0.325506	0.032	0.239	2.16269e-27	Psoriasis	WNK2
MAST4.1	5.56113e-32	-0.547475	0.23	0.57	2.20476e-27	Psoriasis	MAST4
RPS18.1	5.58848e-32	-0.387807	0.838	0.911	2.21561e-27	Psoriasis	RPS18
RNF144B.1	5.84457e-32	-0.675359	0.238	0.55	2.31714e-27	Psoriasis	RNF144B
TUBB4B.1	5.88055e-32	-0.54652	0.537	0.771	2.3314e-27	Psoriasis	TUBB4B
XBP1.1	6.96819e-32	-0.419809	0.202	0.537	2.76261e-27	Psoriasis	XBP1
GAREM.1	7.27564e-32	-0.481402	0.126	0.407	2.8845e-27	Psoriasis	GAREM
YWHAG.1	9.00913e-32	-0.430296	0.3	0.672	3.57176e-27	Psoriasis	YWHAG
CRY2.1	9.47161e-32	-0.426883	0.063	0.298	3.75511e-27	Psoriasis	CRY2
LY6G6C.1	9.67569e-32	-0.716215	0.108	0.354	3.83603e-27	Psoriasis	LY6G6C
MIR22HG.1	9.88993e-32	-0.546244	0.133	0.41	3.92096e-27	Psoriasis	MIR22HG
SLC10A6.1	1.15565e-31	-0.312935	0.13	0.42	4.58167e-27	Psoriasis	SLC10A6
UQCRQ.1	1.87361e-31	0.988496	0.643	0.552	7.4281e-27	Psoriasis	UQCRQ
PKM.1	2.98856e-31	0.986955	0.683	0.595	1.18484e-26	Psoriasis	PKM
CYTH1.1	3.82313e-31	-0.409845	0.055	0.285	1.51572e-26	Psoriasis	CYTH1
SCRIB.1	3.8325e-31	-0.492171	0.233	0.532	1.51943e-26	Psoriasis	SCRIB
ZNF703.1	6.02159e-31	-0.590571	0.132	0.397	2.38732e-26	Psoriasis	ZNF703
WDR43.1	6.70987e-31	-0.503284	0.293	0.618	2.6602e-26	Psoriasis	WDR43
USP47.1	6.88427e-31	-0.395359	0.229	0.578	2.72934e-26	Psoriasis	USP47
FAM46A.1	7.6849e-31	-0.503903	0.092	0.356	3.04676e-26	Psoriasis	FAM46A
DHCR24.1	8.00495e-31	-0.59253	0.471	0.753	3.17364e-26	Psoriasis	DHCR24
FGD4.1	8.78537e-31	-0.38969	0.057	0.29	3.48305e-26	Psoriasis	FGD4
DSP.1	9.0944e-31	-0.351014	0.918	0.931	3.60556e-26	Psoriasis	DSP
DEGS1.1	1.00024e-30	-0.602661	0.502	0.766	3.96553e-26	Psoriasis	DEGS1
MT-CYB.1	1.06796e-30	-0.463276	0.393	0.768	4.23404e-26	Psoriasis	MT-CYB
HSPB1.1	1.36401e-30	0.630158	0.799	0.824	5.40775e-26	Psoriasis	HSPB1
UBE3A.1	1.5737e-30	-0.46466	0.275	0.601	6.2391e-26	Psoriasis	UBE3A
GADD45A.1	1.65157e-30	-0.746469	0.177	0.478	6.54781e-26	Psoriasis	GADD45A
ERBB2IP.1	2.16189e-30	-0.436717	0.197	0.532	8.57101e-26	Psoriasis	ERBB2IP
BTAF1.1	2.77251e-30	-0.420696	0.125	0.412	1.09919e-25	Psoriasis	BTAF1
MAOA.1	2.84415e-30	-0.338193	0.068	0.305	1.12759e-25	Psoriasis	MAOA
MAFK.1	2.99249e-30	-0.412305	0.094	0.351	1.1864e-25	Psoriasis	MAFK
C2orf54.1	3.25519e-30	-0.34984	0.177	0.481	1.29055e-25	Psoriasis	C2orf54
KRT10.1	3.39605e-30	-0.582495	0.684	0.802	1.3464e-25	Psoriasis	KRT10
BNIP3L.1	3.71604e-30	-0.378207	0.149	0.45	1.47326e-25	Psoriasis	BNIP3L
PPP2CA.1	3.93478e-30	-0.428052	0.327	0.677	1.55998e-25	Psoriasis	PPP2CA
SLC35F2.1	4.27176e-30	-0.367	0.116	0.387	1.69358e-25	Psoriasis	SLC35F2
VSNL1.1	4.4113e-30	0.647698	0.355	0.051	1.74891e-25	Psoriasis	VSNL1
DEGS2.1	4.69744e-30	-0.368372	0.085	0.326	1.86235e-25	Psoriasis	DEGS2
ARL4D.1	5.31345e-30	-0.555306	0.188	0.473	2.10657e-25	Psoriasis	ARL4D
TSC22D2.1	5.56538e-30	-0.429946	0.083	0.333	2.20645e-25	Psoriasis	TSC22D2
RPLP1.1	5.98706e-30	-0.288533	0.932	0.954	2.37363e-25	Psoriasis	RPLP1
PMEPA1.1	6.42673e-30	-0.497107	0.092	0.356	2.54794e-25	Psoriasis	PMEPA1
MT-ND2.1	6.88379e-30	-0.356688	0.343	0.766	2.72915e-25	Psoriasis	MT-ND2
HBEGF.1	7.15474e-30	-0.455468	0.302	0.674	2.83657e-25	Psoriasis	HBEGF
MX1.1	7.57779e-30	1.0522	0.349	0.048	3.00429e-25	Psoriasis	MX1
SDR16C5.1	7.87305e-30	-0.552268	0.23	0.519	3.12135e-25	Psoriasis	SDR16C5
TMEM245.1	8.25291e-30	-0.387013	0.105	0.374	3.27195e-25	Psoriasis	TMEM245
HIVEP2.1	9.24313e-30	-0.534642	0.147	0.453	3.66453e-25	Psoriasis	HIVEP2
RPL13.1	9.89485e-30	-0.358033	0.881	0.949	3.92291e-25	Psoriasis	RPL13
RGCC.1	1.36878e-29	-0.516269	0.031	0.221	5.42667e-25	Psoriasis	RGCC
RBFOX2.1	1.60288e-29	-0.331601	0.087	0.346	6.35478e-25	Psoriasis	RBFOX2
LINC00657.1	1.63e-29	-0.427301	0.262	0.616	6.46228e-25	Psoriasis	LINC00657
TBC1D15.1	1.79826e-29	-0.466349	0.159	0.445	7.12939e-25	Psoriasis	TBC1D15
KDM6A.1	1.89851e-29	-0.402783	0.135	0.422	7.52685e-25	Psoriasis	KDM6A
ESPN.1	2.02775e-29	-0.362541	0.08	0.31	8.03921e-25	Psoriasis	ESPN
BAG1.1	2.22852e-29	-0.46062	0.351	0.69	8.83519e-25	Psoriasis	BAG1
CNTN1.1	2.62404e-29	-0.264041	0.056	0.272	1.04033e-24	Psoriasis	CNTN1
ANG.1	2.64039e-29	-0.250467	0.044	0.249	1.04681e-24	Psoriasis	ANG
MPP7.1	2.9912e-29	-0.453185	0.256	0.575	1.18589e-24	Psoriasis	MPP7
NFE2L2.1	3.06256e-29	-0.499717	0.461	0.786	1.21418e-24	Psoriasis	NFE2L2
RNF223.1	3.17424e-29	-0.27828	0.024	0.204	1.25846e-24	Psoriasis	RNF223
PPP1R14C.1	3.28976e-29	-0.449157	0.296	0.593	1.30426e-24	Psoriasis	PPP1R14C
APLP2.1	5.13086e-29	-0.374027	0.349	0.738	2.03418e-24	Psoriasis	APLP2
MAP3K2.1	5.93077e-29	-0.479207	0.194	0.506	2.35131e-24	Psoriasis	MAP3K2
SKI.1	7.9807e-29	-0.405913	0.103	0.364	3.16403e-24	Psoriasis	SKI
EFCAB14.1	9.35438e-29	-0.344451	0.151	0.453	3.70864e-24	Psoriasis	EFCAB14
NOLC1.1	9.68947e-29	-0.458986	0.361	0.738	3.84149e-24	Psoriasis	NOLC1
YPEL5.1	1.08597e-28	-0.4453	0.244	0.575	4.30545e-24	Psoriasis	YPEL5
PRKCH.1	1.24563e-28	-0.279876	0.054	0.277	4.93842e-24	Psoriasis	PRKCH
GSE1.1	1.41593e-28	-0.378873	0.075	0.31	5.6136e-24	Psoriasis	GSE1
ELOVL4.1	1.668e-28	-0.534965	0.197	0.486	6.61294e-24	Psoriasis	ELOVL4
NIPBL.1	1.70396e-28	-0.414812	0.255	0.583	6.75551e-24	Psoriasis	NIPBL
DAAM1.1	1.72443e-28	-0.471272	0.333	0.684	6.83666e-24	Psoriasis	DAAM1
EVPL.1	1.8001e-28	-0.478949	0.309	0.623	7.13669e-24	Psoriasis	EVPL
KRTDAP.1	2.26229e-28	-0.565369	0.529	0.784	8.96906e-24	Psoriasis	KRTDAP
IRF6.1	2.41443e-28	-0.437376	0.43	0.781	9.57224e-24	Psoriasis	IRF6
AKIRIN1.1	2.5086e-28	-0.365005	0.171	0.473	9.94559e-24	Psoriasis	AKIRIN1
BIRC3.1	2.53395e-28	-0.95048	0.036	0.229	1.00461e-23	Psoriasis	BIRC3
SON.1	2.81292e-28	-0.396088	0.391	0.753	1.11521e-23	Psoriasis	SON
STK17B.1	4.88039e-28	-0.312388	0.084	0.336	1.93488e-23	Psoriasis	STK17B
KRT1.1	5.16778e-28	-0.560666	0.675	0.791	2.04882e-23	Psoriasis	KRT1
WFDC5.1	5.38749e-28	-0.539321	0.208	0.486	2.13592e-23	Psoriasis	WFDC5
NXF1.1	6.27777e-28	-0.400901	0.149	0.443	2.48888e-23	Psoriasis	NXF1
GOLGB1.1	6.53514e-28	-0.46755	0.386	0.748	2.59092e-23	Psoriasis	GOLGB1
GNB1.1	7.13734e-28	-0.405908	0.243	0.567	2.82967e-23	Psoriasis	GNB1
SETD7.1	8.82109e-28	-0.365499	0.075	0.308	3.49721e-23	Psoriasis	SETD7
ENDOU.1	9.18062e-28	-0.478004	0.122	0.374	3.63975e-23	Psoriasis	ENDOU
SPRR2A.1	9.22936e-28	1.56462	0.272	0.013	3.65907e-23	Psoriasis	SPRR2A
SERPINB13.1	1.02446e-27	0.700096	0.273	0.013	4.06158e-23	Psoriasis	SERPINB13
CNOT2.1	1.14181e-27	-0.452931	0.257	0.567	4.52682e-23	Psoriasis	CNOT2
ANXA2.1	1.17913e-27	-0.348519	0.773	0.891	4.67479e-23	Psoriasis	ANXA2
CGN.1	1.91899e-27	-0.259135	0.021	0.188	7.60803e-23	Psoriasis	CGN
PLXDC2.1	2.34154e-27	-0.486483	0.247	0.567	9.28329e-23	Psoriasis	PLXDC2
[truncated: 1,159 more rows]

## Sheet: Terminal_DifferentialExpression
	p_val	avg_logFC	pct.1	pct.2	p_val_adj	cluster	gene
SERPINA12	0	3.36843	0.908	0.005	0	Normal	SERPINA12
KRT77	0	3.32309	0.812	0.013	0	Normal	KRT77
SLURP1	0	2.49163	0.896	0.126	0	Normal	SLURP1
C1orf68	0	2.18459	0.749	0.008	0	Normal	C1orf68
ID4	0	1.94313	0.778	0.061	0	Normal	ID4
F3	0	1.85426	0.646	0.022	0	Normal	F3
SCEL	7.45858e-265	2.6218	0.961	0.311	2.95703e-260	Normal	SCEL
S100A9	2.17024e-233	-5.23477	0.031	0.993	8.60414e-229	Normal	S100A9
DGAT2	3.72107e-232	1.70182	0.699	0.093	1.47526e-227	Normal	DGAT2
S100A8	5.11751e-231	-5.10208	0.029	0.99	2.02889e-226	Normal	S100A8
C3orf52	1.60776e-230	1.12688	0.581	0.043	6.37413e-226	Normal	C3orf52
SYNE1	5.11356e-226	1.35446	0.446	0.012	2.02732e-221	Normal	SYNE1
SERPINB7	4.25095e-224	1.70106	0.672	0.076	1.68533e-219	Normal	SERPINB7
LY6G6C	6.35745e-220	2.03176	0.742	0.134	2.52047e-215	Normal	LY6G6C
EMB	4.34727e-219	1.29895	0.622	0.064	1.72352e-214	Normal	EMB
RAI14	1.82837e-214	0.87928	0.453	0.017	7.24874e-210	Normal	RAI14
LMO7	5.32379e-213	1.4893	0.675	0.089	2.11067e-208	Normal	LMO7
CGN	5.78817e-212	0.962649	0.472	0.023	2.29478e-207	Normal	CGN
SNTB1	5.17318e-208	0.64673	0.357	0.002	2.05096e-203	Normal	SNTB1
GJB4	2.08425e-205	0.862971	0.386	0.008	8.26322e-201	Normal	GJB4
DMKN	3.15825e-204	1.43238	0.993	0.899	1.25212e-199	Normal	DMKN
HOPX	1.10177e-203	2.74162	0.92	0.387	4.36809e-199	Normal	HOPX
GAN	1.17658e-194	1.84263	0.742	0.154	4.66465e-190	Normal	GAN
S100A7	7.27285e-191	-3.62238	0.055	0.905	2.8834e-186	Normal	S100A7
KRT6A	4.37784e-188	-4.35159	0.046	0.892	1.73564e-183	Normal	KRT6A
SH3KBP1	2.8178e-187	1.30222	0.518	0.044	1.11714e-182	Normal	SH3KBP1
LGALSL	3.56768e-187	1.95138	0.853	0.316	1.41444e-182	Normal	LGALSL
KLK7	3.68384e-185	1.65409	0.872	0.239	1.46049e-180	Normal	KLK7
KIF21A	6.92029e-182	1.42651	0.711	0.147	2.74362e-177	Normal	KIF21A
KPRP	1.23542e-180	0.74162	0.311	0.002	4.89793e-176	Normal	KPRP
TPRG1	2.65967e-180	1.14046	0.59	0.073	1.05445e-175	Normal	TPRG1
FHL1	1.63378e-179	0.581471	0.316	0.003	6.47729e-175	Normal	FHL1
CLDN1	3.4323e-177	2.07256	0.877	0.395	1.36077e-172	Normal	CLDN1
FLG2	3.50703e-176	2.52622	0.323	0.005	1.3904e-171	Normal	FLG2
KRT2	8.76235e-176	1.69916	0.908	0.29	3.47392e-171	Normal	KRT2
C15orf48	1.40738e-172	1.25798	0.448	0.032	5.57971e-168	Normal	C15orf48
IFI27	2.51902e-172	-2.99946	0.104	0.866	9.9869e-168	Normal	IFI27
KRT23	9.06241e-172	1.62467	0.504	0.049	3.59288e-167	Normal	KRT23
GAPDH	5.83429e-170	-2.1715	0.335	0.895	2.31306e-165	Normal	GAPDH
SPINK5	1.72567e-169	1.36103	0.993	0.668	6.84157e-165	Normal	SPINK5
POF1B	7.39216e-169	1.80955	0.814	0.282	2.9307e-164	Normal	POF1B
LYNX1	9.17337e-168	1.18761	0.658	0.114	3.63687e-163	Normal	LYNX1
SUSD2	5.2919e-165	0.957973	0.533	0.064	2.09803e-160	Normal	SUSD2
MYH14	2.71374e-164	1.42106	0.631	0.12	1.07589e-159	Normal	MYH14
MAN2A1	5.57398e-161	0.94167	0.499	0.052	2.20986e-156	Normal	MAN2A1
C5orf46	9.60242e-159	0.660354	0.349	0.014	3.80698e-154	Normal	C5orf46
OSBPL8	1.77974e-158	1.40375	0.699	0.167	7.05595e-154	Normal	OSBPL8
ELOVL6	2.36062e-156	1.2601	0.67	0.144	9.3589e-152	Normal	ELOVL6
RORA	4.7793e-154	1.50077	0.848	0.383	1.8948e-149	Normal	RORA
FLG	3.89277e-153	3.09662	0.436	0.039	1.54333e-148	Normal	FLG
SERPINB2	1.90876e-152	2.05442	0.733	0.195	7.56749e-148	Normal	SERPINB2
CST6	3.90283e-151	1.65408	0.52	0.071	1.54731e-146	Normal	CST6
MT-ND4	4.5842e-151	2.0213	0.627	0.105	1.81745e-146	Normal	MT-ND4
TUBA1A	8.85931e-151	0.998312	0.518	0.065	3.51236e-146	Normal	TUBA1A
ATP6V1C2	2.09893e-150	1.00439	0.441	0.041	8.3214e-146	Normal	ATP6V1C2
MT-CO1	6.03536e-148	1.9502	0.614	0.104	2.39278e-143	Normal	MT-CO1
MAP2	4.25061e-147	0.975762	0.54	0.08	1.6852e-142	Normal	MAP2
CCSAP	1.1303e-146	1.00266	0.552	0.087	4.48117e-142	Normal	CCSAP
CDSN	2.55983e-145	2.17721	0.402	0.033	1.01487e-140	Normal	CDSN
ELOVL4	1.12223e-142	1.35303	0.822	0.332	4.4492e-138	Normal	ELOVL4
PSAPL1	5.94223e-142	1.39238	0.267	0.005	2.35586e-137	Normal	PSAPL1
KCTD17	1.61225e-141	0.419736	0.275	0.006	6.39193e-137	Normal	KCTD17
CD55	4.60562e-138	1.55978	0.851	0.356	1.82595e-133	Normal	CD55
CYP2J2	2.36436e-137	0.575028	0.337	0.02	9.37372e-133	Normal	CYP2J2
MT-CO3	2.79244e-137	1.61398	0.713	0.164	1.10709e-132	Normal	MT-CO3
CACNA1H	3.24181e-137	0.429377	0.239	0.002	1.28525e-132	Normal	CACNA1H
MBOAT2	7.60514e-137	1.04802	0.634	0.135	3.01513e-132	Normal	MBOAT2
EPS8L1	3.88107e-136	1.07856	0.48	0.063	1.53869e-131	Normal	EPS8L1
HPGD	1.41982e-134	0.561138	0.289	0.01	5.62903e-130	Normal	HPGD
BLMH	6.22613e-134	1.488	0.672	0.173	2.46841e-129	Normal	BLMH
ITPR3	1.29613e-133	1.13672	0.557	0.102	5.13863e-129	Normal	ITPR3
ARID5B	1.75582e-133	1.1501	0.6	0.114	6.96111e-129	Normal	ARID5B
KLK1	3.64265e-133	0.687658	0.446	0.053	1.44417e-128	Normal	KLK1
GPR115	5.25365e-133	0.846555	0.559	0.093	2.08286e-128	Normal	GPR115
TNFAIP8L3	1.58557e-132	0.701757	0.465	0.061	6.28614e-128	Normal	TNFAIP8L3
ACER1	7.99013e-131	0.604617	0.443	0.054	3.16777e-126	Normal	ACER1
SPATS2L	2.12446e-130	0.978218	0.547	0.091	8.42261e-126	Normal	SPATS2L
SNCG	2.41537e-130	0.518111	0.253	0.005	9.57599e-126	Normal	SNCG
GSTP1	2.71176e-130	-1.35414	0.614	0.876	1.0751e-125	Normal	GSTP1
PLEKHA1	4.28033e-129	0.853486	0.552	0.096	1.69698e-124	Normal	PLEKHA1
CPM	9.10138e-129	1.20037	0.492	0.074	3.60833e-124	Normal	CPM
KLK5	2.15484e-128	1.56209	0.487	0.075	8.54306e-124	Normal	KLK5
CMTM6	3.51867e-128	1.16033	0.733	0.229	1.39501e-123	Normal	CMTM6
AQP9	4.76473e-128	0.568775	0.236	0.003	1.88902e-123	Normal	AQP9
NIPAL1	4.92474e-128	1.41101	0.704	0.245	1.95246e-123	Normal	NIPAL1
RNF19A	9.31367e-128	1.0624	0.593	0.117	3.6925e-123	Normal	RNF19A
IGFL3	1.58248e-127	0.70477	0.434	0.052	6.2739e-123	Normal	IGFL3
KRT6B	5.45174e-127	-3.56951	0.007	0.712	2.16139e-122	Normal	KRT6B
LAMTOR4	9.11349e-127	1.3762	0.728	0.28	3.61314e-122	Normal	LAMTOR4
MT-ATP6	3.46327e-125	1.60907	0.627	0.13	1.37305e-120	Normal	MT-ATP6
KRT16	3.70117e-125	-2.4837	0.222	0.81	1.46737e-120	Normal	KRT16
SLC19A2	9.00206e-125	0.920454	0.559	0.108	3.56896e-120	Normal	SLC19A2
DSC1	9.76127e-125	1.17605	0.901	0.485	3.86995e-120	Normal	DSC1
MT-ND3	1.78301e-124	1.43406	0.704	0.184	7.06894e-120	Normal	MT-ND3
SERPINB4	4.17141e-124	-3.09564	0.046	0.718	1.6538e-119	Normal	SERPINB4
AADAC	1.90978e-123	0.528157	0.289	0.014	7.57152e-119	Normal	AADAC
ODC1	1.74952e-122	1.33891	0.545	0.098	6.93615e-118	Normal	ODC1
PCDH1	2.78129e-122	0.780581	0.492	0.076	1.10267e-117	Normal	PCDH1
AADACL2	8.52193e-122	0.856526	0.583	0.12	3.37861e-117	Normal	AADACL2
KRT80	1.59791e-121	1.43026	0.711	0.255	6.33507e-117	Normal	KRT80
HS3ST6	2.77759e-121	0.538475	0.361	0.033	1.1012e-116	Normal	HS3ST6
KIF13B	2.06729e-119	1.11229	0.573	0.126	8.19597e-115	Normal	KIF13B
F2R	3.40552e-119	0.734231	0.407	0.046	1.35015e-114	Normal	F2R
CLIC3	5.41698e-118	0.83398	0.569	0.118	2.14762e-113	Normal	CLIC3
RGCC	1.00088e-117	0.754693	0.282	0.015	3.96807e-113	Normal	RGCC
[truncated: 3,537 more rows]

## Sheet: PseudotimeCorrelation
	Genes	Normal1_PseudoCor	Normal3_PseudoCor	Psoriasis1_PseudoCor	Psoriasis2_PseudoCor	Psoriasis3_PseudoCor	Psoriasis4_PseudoCor	Psoriasis5_PseudoCor	NormalMeans	PsoriasisMeans	Difference
[truncated: 13,245 more rows]

[truncated: 8 more sheets: KeratinocyteCytokineSignatures, IL17A, IL4, IL13, TNFA, IFNA, IFNG, IL17A_TNF]
